# Supplementary material for: IFN-γ is a direct driver of crypt hyperplasia in celiac disease
Source: J Clin Invest. 2025 Aug 19;135(20):e194858. doi: 10.1172/JCI194858 (PMC12520675; doi:10.1172/JCI194858)
Supplement: Supplemental table 2 [file jci-135-194858-s079.xlsx]

## Sheet: readme
		Proteins quantified from human crypt samples
	Sheet	Description
	M7_all_no_imp	LFQ values all samples, no imputations (n = 109 samples)
	M8_all_imp	LFQ values all samples, missing values imputed (n = 109 samples)
	M10_average	LFQ values, average per patient biopsy (n = 60 samples)

## Sheet: M7_all_no_imp
LFQ intensity 548	LFQ intensity 549	LFQ intensity 550	LFQ intensity 551	LFQ intensity 552	LFQ intensity 553	LFQ intensity 554	LFQ intensity 555	LFQ intensity 556	LFQ intensity 557	LFQ intensity 558	LFQ intensity 559	LFQ intensity 560	LFQ intensity 561	LFQ intensity 562	LFQ intensity 563	LFQ intensity 564	LFQ intensity 565	LFQ intensity 566	LFQ intensity 567	LFQ intensity 568	LFQ intensity 569	LFQ intensity 570	LFQ intensity 571	LFQ intensity 572	LFQ intensity 573	LFQ intensity 574	LFQ intensity 575	LFQ intensity 576	LFQ intensity 577	LFQ intensity 578	LFQ intensity 579	LFQ intensity 580	LFQ intensity 581	LFQ intensity 582	LFQ intensity 583	LFQ intensity 584	LFQ intensity 585	LFQ intensity 586	LFQ intensity 587	LFQ intensity 588	LFQ intensity 589	LFQ intensity 590	LFQ intensity 591	LFQ intensity 592	LFQ intensity 593	LFQ intensity 594	LFQ intensity 595	LFQ intensity 596	LFQ intensity 597
CTR_1481	TCD_1193	UCD_1560	CTR_1965	TCD_1540	UCD_1318	TCD_1591	CTR_1386	CTR_1499	TCD_2002	CTR_1514	TCD_1560	TCD_1438	CTR_1309	CTR_1319	TCD_1593	TCD_1399	UCD_1457	CTR_1962	CTR_1461	UCD_1434	CTR_1389	TCD_1520	CTR_1309	UCD_1285	TCD_1457	UCD_1297	TCD_1285	CTR_1409	CTR_1960	TCD_1356	TCD_1434	UCD_1399	CTR_1450	UCD_1357	TCD_1297	CTR_1928	TCD_1357	UCD_2002	UCD_1520	TCD_1318	UCD_1407	TCD_1338	CTR_1741	UCD_1540	TCD_1794	TCD_1407	CTR_1525	CTR_1410	UCD_1356
NaN	20.1158	20.9471	20.9579	21.0078	20.1168	21.0602	20.4664	20.7814	21.223	20.3888	20.7041	NaN	19.9138	20.561	20.7831	21.4105	20.0311	20.462	20.8266	20.5404	21.0685	20.7998	18.9006	20.5928	20.9644	20.5445	21.073	21.0562	20.6101	21.5605	21.0572	21.5731	21.5645	20.8402	21.5217	21.6775	22.1172	21.9001	21.9343	21.1469	21.8837	21.509	20.6965	21.31	NaN	21.5446	20.7422	21.0974	20.116
22.3384	21.6423	22.0885	NaN	22.8217	21.3361	21.6826	21.5101	20.9669	21.4415	21.2501	21.739	22.0891	21.7184	19.8266	21.4842	21.8405	22.0076	22.4275	21.9611	21.8579	21.8676	22.3439	21.9072	22.3161	21.8515	22.3501	21.6493	21.4835	21.832	22.1205	21.8002	22.1246	21.9791	22.2913	22.4507	22.4488	21.3642	23.2072	22.0191	21.5738	21.7725	22.8166	21.5229	23.192	22.5334	22.3552	21.3571	22.5974	22.3362
22.3678	22.1074	22.2626	22.1057	21.4884	22.0568	22.4743	21.9606	22.4851	22.3997	21.8771	22.2952	22.931	22.5	22.0011	22.3056	22.3272	21.2451	22.8623	22.2427	22.7492	22.1873	21.9977	22.0524	NaN	23.4338	21.7535	22.5339	21.6572	23.0076	21.6894	21.7653	22.1019	NaN	NaN	NaN	NaN	22.2886	22.5285	23.6855	22.291	NaN	21.2184	NaN	NaN	22.6565	21.2606	21.7164	22.0308	NaN
24.3107	23.8298	24.9404	24.3625	24.6677	24.2951	24.5996	23.7221	24.358	24.2139	24.525	24.0692	24.0011	24.3711	24.4487	24.4331	24.5807	24.1747	24.52	24.1837	23.8699	24.4057	25.0098	24.2674	24.1527	24.5346	24.6016	24.6081	24.6247	24.4859	24.9012	24.7396	24.6429	25.0569	24.0989	25.0971	24.9035	24.9208	24.5053	25.0537	24.9712	24.3565	25.0024	24.5897	25.3003	23.885	24.797	24.8251	24.4585	24.2833
25.6533	25.552	25.7331	25.7237	25.5585	26.0025	25.9823	26.0496	25.8626	26.1192	25.9408	25.8955	26.1323	26.0792	26.2167	26.2241	25.9014	25.8357	26.2343	25.9579	25.4364	25.6126	26.2016	26.3077	25.8492	26.2384	25.9961	26.0691	25.9471	26.0714	25.7657	25.421	25.567	26.0273	25.7095	26.1225	25.9841	26.0544	26.3424	26.6555	25.9228	25.4997	25.7619	25.9566	25.355	26.3384	25.6917	25.9818	25.6446	25.7624
20.4164	20.517	23.7823	22.9303	23.2074	22.8743	23.0339	22.0027	22.7652	23.1812	23.7357	22.6151	21.7794	23.0191	22.6422	22.5449	22.9355	21.4824	21.2412	22.8454	NaN	22.7982	NaN	21.5117	22.7059	21.6903	22.6423	22.2539	23.0395	22.9532	23.7866	22.5148	23.5896	21.1609	23.5566	23.5271	23.8303	23.0554	23.6308	23.1985	22.1589	22.9731	23.2881	22.483	23.1413	22.0311	21.8489	22.9719	21.3971	19.4864
NaN	21.1387	NaN	20.2404	NaN	20.2918	20.9218	20.657	NaN	20.9673	NaN	21.2053	NaN	20.2205	NaN	21.0917	20.6695	NaN	20.7706	20.6833	NaN	21.0272	21.0814	NaN	NaN	21.2053	NaN	21.2849	NaN	21.0309	NaN	NaN	NaN	NaN	NaN	20.9145	NaN	20.803	20.8133	NaN	20.4244	NaN	20.2334	20.7464	20.7259	20.9064	20.8532	NaN	NaN	20.8124
25.4365	24.1534	25.3386	25.0002	25.516	24.9282	24.8461	25.2659	25.4266	25.4813	25.1962	25.4398	25.7215	24.9045	25.1056	24.7198	25.2845	24.9799	25.4745	25.3023	25.0058	25.1705	24.7648	25.4172	24.5448	25.3462	25.005	24.9641	25.7297	25.6628	25.4845	24.7038	24.6976	25.1394	25.0325	25.3895	25.1334	25.9296	24.4055	23.8626	25.4213	24.7298	25.0928	25.5723	25.2861	24.8994	25.0984	25.1331	25.3271	24.8941
25.0999	24.9967	25.2345	25.6049	25.6458	25.2647	25.7247	25.8101	25.5556	26.0737	25.2183	25.5951	25.9198	25.1855	25.5415	25.7415	25.5411	25.5069	25.9714	25.016	24.3778	25.5823	26.0555	25.6768	25.0687	25.6271	25.3441	25.7964	25.4791	25.7255	25.2156	25.5192	25.0703	25.7342	25.3743	26.0035	25.3999	26.0148	25.606	25.5881	25.1934	25.3767	25.5558	25.9352	25.1955	26.214	25.1861	25.0915	25.1005	25.1456
21.4048	21.292	22.1852	21.8438	21.5875	21.9316	21.7954	21.7675	NaN	NaN	21.8709	21.8491	NaN	21.8062	NaN	22.2937	22.0322	21.8394	22.3392	22.1411	21.9673	21.9965	21.6599	21.6561	22.2493	21.7203	22.1364	22.2369	22.3592	22.0794	22.6636	22.4229	22.6242	22.1631	22.3441	22.1694	22.4493	21.8149	NaN	NaN	21.7383	22.4699	22.7683	21.44	22.5934	22.2249	NaN	21.6104	22.6383	22.2339
27.9341	27.4856	27.4898	27.8081	27.6935	27.3323	27.7746	27.9225	27.8604	27.8538	27.8529	27.6046	27.8115	27.6007	27.6877	27.6878	27.9183	27.5795	27.7794	27.2058	27.1911	27.3305	27.9532	27.6965	27.3192	27.9357	27.2213	28.0816	27.6519	27.9387	27.7173	27.7039	26.691	27.8689	27.4045	27.6053	27.7347	28.2041	27.7203	27.2146	27.6444	27.31	27.681	28.077	27.2425	28.0959	27.6426	27.8093	27.7066	27.5455
22.7944	24.2199	23.8319	22.9961	23.4085	23.7406	23.9475	23.9015	23.4654	23.7802	24.003	23.7232	23.7663	23.9861	24.0695	23.6003	23.9478	24.1142	24.0144	23.6793	23.9433	24.0485	24.1255	23.7697	24.0403	24.0211	23.9829	23.3335	24.0305	24.1926	23.8986	23.6307	23.9269	23.9802	24.1894	23.5698	24.3173	23.6731	23.619	24.068	23.8973	23.9227	23.8757	23.5353	23.8487	23.7123	23.7581	24.0019	23.9031	23.1028
24.9546	25.9262	25.3814	25.9742	25.7581	25.9847	25.3645	25.4553	25.5909	26.0839	25.8598	25.7032	26.1035	25.5594	26.0879	25.7415	25.688	25.7123	26.2898	26.359	26.0661	25.4485	26.4579	25.8701	25.8939	25.7345	25.7628	26.0317	25.9979	25.9696	26.0804	25.1973	25.8055	26.1966	25.8384	26.2176	26.3997	25.8522	25.769	25.6124	26.205	26.012	25.9662	26.1583	25.9507	26.1396	25.6472	25.5843	25.897	25.4102
22.2703	21.1715	22.2583	21.4614	21.704	22.8836	22.6946	22.6018	22.3037	21.6558	22.7187	21.4149	NaN	22.2984	22.7333	22.7127	22.4366	22.0626	22.0051	21.9147	22.7129	22.0259	22.4776	22.7753	22.629	22.2974	22.625	22.3957	22.4232	22.5778	21.5838	21.6974	22.2233	22.3959	22.4655	22.9906	22.2523	22.4375	NaN	21.4819	NaN	22.3859	22.0941	22.9118	22.1102	21.8266	21.7331	22.5051	22.4259	23.4536
NaN	NaN	NaN	NaN	NaN	20.5623	NaN	20.9383	21.2113	22.0192	21.5337	20.3886	NaN	20.7512	NaN	NaN	20.7016	20.4047	20.8841	NaN	21.2789	19.8064	21.0109	21.0596	21.2988	19.7789	20.869	21.1044	21.2416	NaN	21.2761	20.7881	21.739	20.2196	20.4466	21.2086	20.8363	20.8034	NaN	21.1087	NaN	20.9255	20.4363	21.2512	20.4646	NaN	21.133	NaN	20.7381	21.8011
25.2661	24.9536	25.3695	25.9144	26.0777	25.1858	25.3342	25.9397	25.6904	25.5468	25.3534	25.2222	24.9799	25.1091	25.6567	25.6654	25.5488	25.1885	25.1418	25.1853	25.4311	25.4721	25.8275	25.6928	25.5049	25.3731	25.3027	25.1441	25.3129	25.3422	25.5579	25.1777	25.3712	25.1025	25.2753	25.5601	25.3072	25.2417	25.8603	26.1277	25.2671	25.0739	25.5288	25.4542	25.6746	24.8848	25.4601	25.5972	25.4915	25.4571
26.2407	26.6974	26.5294	26.8947	26.4823	26.4237	26.5999	26.6865	26.439	26.9036	26.6827	26.8451	26.6995	26.7297	26.6987	26.893	26.861	26.7948	26.6917	26.6064	26.4296	26.8001	26.6362	26.5619	26.4027	26.7552	26.1552	26.6959	26.6074	26.8201	26.557	26.4964	26.077	26.6608	26.2707	26.5789	26.5912	26.8446	26.0587	26.1615	26.4722	26.318	26.5873	26.6359	26.4021	26.7809	26.3413	26.6963	26.5257	26.1774
22.2885	22.6098	22.9783	22.8611	22.8915	22.6453	22.978	22.7499	22.5473	22.7535	22.8294	23.3407	23.1963	22.805	23.0015	23.6413	23.409	23.2572	23.4638	23.1251	23.2634	22.7577	23.155	23.3433	23.0723	23.6783	22.5797	23.252	22.7441	22.3453	22.4018	22.9299	22.8356	23.1427	22.2542	23.1992	22.9178	23.3365	22.8569	23.1557	23.1159	23.0863	21.8699	23.2603	22.9778	23.4497	22.9325	22.7744	21.3786	22.3945
22.5521	23.2289	22.7072	22.0216	22.715	22.4126	22.8748	22.7417	22.0278	22.7911	22.0643	22.996	22.6398	23.1744	22.8747	22.8362	22.4971	23.2613	22.8004	22.2638	22.401	22.668	22.2775	23.2909	22.8467	22.7834	22.4803	23.4342	22.5302	22.8831	22.2516	22.8737	22.7194	22.9059	22.747	22.6607	22.3597	22.5722	22.8587	NaN	22.5112	23.0634	22.5246	23.2835	22.6837	23.3636	22.8288	22.6457	22.7441	23.7499
20.3693	20.3617	20.2776	20.4214	20.1658	NaN	19.9984	20.4087	20.2625	20.2722	20.0145	19.6882	NaN	20.5646	20.6888	20.4688	20.1169	NaN	21.5447	20.2993	20.4711	19.6074	20.5764	20.3277	NaN	21.0003	20.4835	20.5848	20.0243	20.3721	20.284	20.5285	NaN	20.2209	20.208	20.5097	NaN	20.8043	NaN	20.4106	20.6647	20.2933	20.9617	20.9922	20.1322	20.5892	20.3201	21.0024	20.3261	21.0924
22.1551	22.5717	22.3568	22.6241	22.2322	21.8207	22.1704	22.0934	NaN	22.639	22.1884	22.9892	22.2902	22.5259	22.4805	22.876	22.839	22.6779	22.9766	22.9572	22.0278	22.4755	22.7855	22.7646	22.5279	22.467	22.1922	22.8484	22.5724	23.027	22.7163	22.407	23.2179	22.5036	21.7035	22.9467	23.1718	22.9585	22.5814	23.4121	22.1237	21.8866	22.6567	22.9153	22.1455	22.615	21.9439	22.1679	22.3934	22.2437
23.0462	23.9761	23.5634	23.2587	23.5659	24.0842	24.2993	24.1005	24.0069	24.0674	23.6988	24.3292	23.7932	24.337	24.1143	24.4796	24.156	24.2391	24.1301	24.2902	24.563	24.4143	23.4653	24.4705	23.6017	24.2107	23.7535	24.0885	24.2901	24.5575	24.5577	24.7163	23.4131	24.9234	23.6674	24.2523	23.8317	24.4868	23.8412	23.1575	24.1367	23.5956	24.018	24.1813	23.2988	24.5366	22.8986	24.5794	24.2835	23.1389
21.8651	21.1822	21.3918	25.125	21.5934	21.2014	21.2174	21.1288	21.3869	20.9861	NaN	20.8511	NaN	21.2515	21.2399	21.3167	21.1968	21.0154	NaN	NaN	20.659	21.4364	20.9327	NaN	20.9993	20.8273	21.5293	21.5001	21.5278	21.0064	21.4422	21.3425	NaN	21.048	21.3918	NaN	20.9419	21.1353	NaN	NaN	NaN	21.114	21.0778	21.5311	21.086	NaN	21.7016	21.2796	21.4512	21.5539
31.9037	32.037	32.0535	32.1608	32.0029	32.1192	32.0475	32.0466	31.8157	31.9014	32.0195	31.9282	32.0838	32.1756	32.0058	31.9321	31.8314	32.0663	31.9215	31.8622	32.0415	32.0215	31.946	32.0827	31.9905	31.9642	32.1779	32.0276	31.9693	31.9857	31.6851	31.9876	31.7845	31.9198	31.9687	31.7496	31.7806	31.8272	32.0451	32.0651	31.7979	32.0426	31.9631	32.0501	31.9742	32.1888	31.8629	32.1074	32.007	31.833
28.4492	28.3055	27.9654	29.8007	28.2816	27.9261	27.8356	28.1349	27.8341	28.1198	27.5906	27.7188	28.2146	27.9534	27.9878	28.0099	27.8674	27.6408	27.7979	27.442	27.193	28.3039	27.3939	27.8711	27.9515	27.6186	27.7005	28.4144	28.6728	28.1496	27.669	28.1645	27.2663	27.8751	27.7728	27.5243	27.5926	27.7965	26.828	26.0037	27.4302	27.8536	27.8994	28.5221	27.612	27.7229	29.0173	28.2445	28.7835	27.7173
21.7333	22.2891	NaN	23.0475	23.0224	22.2721	21.4623	20.4771	NaN	22.2636	24.1084	22.0418	21.6522	23.1329	22.2526	21.9852	21.8576	22.3434	NaN	22.7408	21.9758	22.5135	21.4642	21.1718	20.6547	20.8918	22.0644	20.8913	21.4507	21.0812	23.0002	NaN	20.6542	22.7628	22.6805	NaN	22.5375	21.8551	22.8609	22.1089	21.0544	22.3597	23.3852	22.5274	23.1511	22.1592	NaN	21.81	21.7097	NaN
23.8637	24.4684	25.1866	25.3471	25.0339	24.4012	25.1906	24.9078	24.5922	24.6064	24.7579	24.6291	25.8914	24.2534	24.6916	24.2674	24.5434	24.1828	23.8401	24.9015	24.8783	24.7115	24.3198	24.8156	24.4458	24.0758	24.4854	24.437	24.6039	24.6608	25.075	24.6511	25.101	24.7726	24.9872	24.9823	24.9414	25.1411	25.3756	24.8753	24.8845	25.0375	24.155	24.5412	24.5206	25.7023	24.4625	24.804	24.8721	24.9203
27.9972	27.9969	28.0899	27.988	27.9724	28.23	28.3238	28.2046	27.9099	28.186	28.1434	28.1305	27.9216	28.3379	28.0926	28.1396	27.9653	28.143	27.833	28.0452	28.0876	28.2199	28.1568	27.9929	27.8923	28.0952	27.9348	28.0457	27.9939	28.2676	27.9136	28.1869	27.8452	28.1926	27.9919	28.077	28.0127	28.1946	27.4876	27.8466	28.0997	28.0633	27.9922	28.1493	27.9555	28.0036	28.0719	28.2525	27.9999	28.1734
23.2522	23.1849	23.795	23.4704	23.1581	23.1561	23.2325	22.8785	23.6559	23.3888	23.0194	22.8358	23.135	22.8621	22.3165	22.707	23.0618	22.783	23.338	22.896	23.0993	23.468	22.8611	23.5306	23.0312	22.9106	23.2249	22.886	22.7054	23.574	23.6027	23.0473	23.3558	23.0766	23.7991	23.7115	23.223	23.2244	24.764	23.3512	23.668	23.681	22.8866	23.3529	23.2564	22.715	23.1446	23.0556	23.09	23.6955
23.1828	24.026	24.7956	25.1059	25.0678	24.4295	24.6404	24.506	23.6095	24.5653	24.4501	24.2768	24.0842	24.0206	24.2281	24.0669	24.4991	24.7105	24.0277	24.4928	24.1902	24.6091	24.6543	24.6568	24.7112	24.0026	24.4449	24.5289	24.3459	24.3412	24.563	24.6208	24.185	24.2949	24.4859	24.8072	24.4658	24.6044	24.7071	24.1806	24.6033	23.9068	24.5615	24.4638	24.5853	24.3633	24.159	24.297	24.4108	24.4662
21.3115	20.9563	21.0787	NaN	21.3633	20.6057	20.4539	NaN	20.6325	19.7886	19.9845	20.2809	NaN	20.3889	NaN	20.1007	20.5522	20.3619	20.4738	20.7123	21.2549	NaN	NaN	21.1388	NaN	20.5735	NaN	NaN	NaN	20.4739	NaN	20.4104	20.6949	NaN	19.9882	20.475	NaN	20.4636	21.0239	20.6853	21.0332	20.4723	NaN	NaN	20.9268	NaN	20.3206	20.7219	20.2464	20.1813
27.556	26.9403	26.4321	26.8469	27.2589	26.2376	27.1985	27.5678	27.0336	27.3431	27.2305	26.6137	27.6663	27.1726	26.9814	27.0458	27.2984	26.7995	27.5116	26.0575	26.3154	26.7483	27.1269	27.3246	26.6562	27.2543	26.407	26.9347	26.9382	27.4143	27.4734	27.1083	25.8525	27.1421	26.8704	26.806	27.3022	27.525	27.1808	26.5468	26.452	26.5772	26.6178	27.4955	25.9585	27.3443	27.0144	26.7205	26.9119	26.7265
NaN	NaN	21.3652	NaN	22.0828	21.4594	20.7306	20.7238	21.2309	21.5346	NaN	21.4639	NaN	21.738	20.8849	20.5443	21.1696	21.1228	21.1039	NaN	21.3021	21.4432	20.0438	20.83	21.142	NaN	21.1683	20.9103	20.881	21.5037	20.8493	19.9063	21.9691	NaN	21.0368	NaN	NaN	20.912	NaN	NaN	NaN	20.6219	21.07	21.1444	21.4048	NaN	21.4522	21.5757	21.2579	NaN
23.1043	23.0628	22.3134	22.9331	22.2749	22.8171	23.2204	23.3348	23.3846	23.4273	23.2078	23.6	NaN	22.9253	23.0134	22.9791	22.907	23.4344	23.3777	22.8322	22.7536	22.9866	23.1782	23.191	22.8795	23.2863	23.147	23.2027	22.6155	23.3667	23.3708	22.2176	NaN	22.7514	22.667	22.7296	23.0932	22.5532	22.0724	23.2809	23.1046	23.1653	23.0416	22.9719	22.9388	22.1035	22.8949	23.0408	23.103	22.5744
23.5906	23.4884	23.3855	23.2419	23.5636	23.7117	24.1538	23.4928	23.49	23.7019	24.028	23.5017	NaN	23.3056	23.8788	23.4848	23.7086	23.6494	23.641	23.6383	23.5925	23.7984	23.4287	23.7497	23.7169	23.7504	23.719	23.5412	23.6919	23.7775	24.1616	24.1313	23.7536	23.6721	23.5893	23.3113	24.3193	23.8859	23.2397	23.4182	23.8934	24.1451	24.0187	23.5242	24.0031	23.4685	23.55	23.7338	23.8439	23.8564
23.3257	23.3031	22.6781	22.7602	22.4024	23.7719	23.1266	23.021	24.0189	23.1964	22.923	23.4679	23.7763	23.8727	22.838	24.1172	22.8404	23.5296	23.3765	23.4736	23.7206	23.3631	23.2009	22.9651	23.0332	23.8709	23.8315	22.427	22.6877	23.817	23.2867	23.0559	22.9237	23.1996	23.5144	23.6082	23.1317	23.8327	23.8334	23.0694	23.5628	23.1389	22.3878	22.9769	23.0385	23.4026	23.1007	22.9927	23.3632	24.0301
NaN	23.1217	23.3667	22.9152	22.0049	23.0939	23.3611	23.5616	22.5608	22.9391	22.2276	22.8905	21.9203	22.3661	22.1502	23.0152	22.6331	22.743	22.8343	22.3478	21.7608	23.1837	22.7625	22.4685	22.856	22.5548	22.9312	23.6827	22.7614	22.5274	21.9062	22.468	22.2185	22.9528	22.7799	22.3159	NaN	21.766	NaN	21.5037	22.3642	22.9842	22.323	23.4425	21.9087	21.8745	22.4672	22.6211	23.5032	22.7492
27.7708	26.5888	26.2238	26.7609	25.9171	26.8042	26.9076	27.7225	26.4964	26.4298	26.433	27.0201	26.7502	26.6143	25.8432	27.6808	26.489	26.4726	26.9589	26.7475	26.7353	27.2727	26.7883	26.3467	26.6092	26.8385	26.2904	27.2696	26.8989	26.4266	26.7761	26.8388	23.8192	27.2369	25.3798	26.732	26.1125	25.9161	25.5049	25.1417	26.9525	25.6185	26.7502	27.0819	24.3866	25.8749	26.3143	26.7703	26.664	26.9468
22.5765	22.0999	22.834	23.7008	22.7223	22.5798	22.8096	23.0793	22.8524	22.7787	23.0941	22.535	NaN	21.9239	23.4751	22.7314	22.2308	23.0331	23.563	23.4715	23.5826	22.9484	21.9422	21.5893	22.9275	23.9482	20.0224	23.1394	21.4374	22.5988	24.1227	24.211	NaN	23.3264	22.0659	21.4973	22.3757	22.8859	23.1006	20.4989	23.2911	21.8104	23.4297	23.4874	NaN	23.8019	23.3884	22.5391	22.4224	23.5862
23.0466	23.7125	23.0028	22.8251	22.4043	22.6377	23.0311	22.8758	22.0766	22.2639	22.9186	23.1307	22.3876	22.6986	22.4968	22.5847	22.7399	23.3902	22.6844	22.3998	22.8904	22.782	22.7269	22.75	22.4426	23.0476	23.0308	22.7715	22.9357	23.2197	22.6133	22.3985	NaN	22.5537	22.8036	22.4758	22.6651	22.8261	22.9482	NaN	23.1725	22.9466	22.4047	23.0874	22.4681	22.6817	23.434	23.0463	22.4803	23.4504
NaN	22.6686	20.9849	21.2751	20.7804	21.4893	19.5412	21.5789	21.181	20.8036	NaN	21.8689	NaN	21.0965	NaN	NaN	21.2984	21.4566	21.5639	21.0507	21.3184	21.1003	21.4063	21.4245	21.7365	21.5991	21.5522	21.1368	21.1448	21.4776	21.432	21.0182	21.6409	20.9235	21.1735	21.2148	22.1584	21.0143	21.9447	21.8168	22.0144	20.9224	21.2257	21.7387	21.6523	NaN	21.2495	21.0033	21.2216	21.3498
23.6802	24.2252	23.8036	23.8876	23.5249	23.8693	24.1138	23.8309	23.901	24.239	24.1077	23.7986	24.5224	23.4256	24.3855	23.6764	23.9183	23.6588	24.3408	23.7165	23.3852	23.5686	23.6776	23.8583	23.8232	24.2113	23.7638	23.865	23.4461	23.9143	23.6486	23.648	23.3793	23.9013	23.2448	23.9124	23.9581	24.3456	24.5335	23.8208	23.7269	23.6362	23.7786	24.1455	23.4986	24.4333	23.5861	23.8478	23.4367	23.318
23.0386	23.6252	23.6336	24.1442	24.246	22.9013	23.8707	23.7614	23.5759	23.7935	23.9652	23.3661	23.9483	23.6269	23.5862	23.6225	23.708	23.7593	23.452	23.6626	23.0886	23.798	24.0771	23.4666	23.335	23.8961	23.3757	23.803	24.0306	23.7654	24.0363	23.2731	23.4116	23.647	22.8403	23.571	23.7647	23.4595	23.5525	23.8295	23.1411	23.1164	23.6944	23.6315	22.974	23.4711	23.3742	23.5213	23.4212	23.4701
28.9159	28.256	30.1404	31.2193	29.1585	29.031	28.9912	29.1146	28.6829	28.8063	29.4983	28.9309	28.9964	29.1134	29.1356	28.7931	28.6526	29.5306	28.2378	29.5242	30.7244	28.9506	28.7615	28.7749	29.2683	28.9183	29.2218	28.5257	29.1167	28.4371	29.1785	29.5847	29.8361	28.732	29.3398	28.7762	28.8395	28.5863	29.9993	29.1451	29.3171	29.6194	29.5239	28.6936	29.9373	28.9345	29.2026	28.6594	29.2096	29.8373
NaN	22.1131	23.5472	22.6368	22.2405	22.3536	22.3019	22.8174	23.341	22.2365	22.8098	23.0626	NaN	22.9301	21.9411	22.7787	22.4406	22.346	22.6659	23.2432	22.7195	22.6079	22.5349	22.5558	22.4487	22.283	22.3206	22.048	22.644	23.0141	NaN	22.3042	22.6183	22.1644	21.7367	23.0243	23.0391	22.5368	22.5954	22.4988	23.096	22.5706	22.2564	21.8175	22.2097	22.425	22.6772	22.0819	22.1484	22.2388
25.4543	25.6337	25.8348	25.4536	25.7207	25.8176	26.0533	26.0248	25.5078	25.9273	25.7086	25.9542	25.3271	26.0187	25.6022	25.8615	25.6838	26.0226	25.8025	25.6725	25.6016	25.6299	25.892	25.9018	25.7073	25.6751	25.9033	25.9128	25.8071	25.7645	25.6077	25.6154	25.7085	25.9014	25.7722	25.7218	25.6211	25.4581	25.6407	25.6006	25.7892	25.7123	25.5766	25.3631	25.7334	25.8816	25.4405	25.6021	25.4411	25.9742
22.4935	23.4061	22.7482	22.8804	22.6736	23.1879	23.0761	23.4795	22.7371	23.0216	23.0218	22.9619	NaN	22.9701	22.9065	23.1873	22.7886	23.2945	22.4568	22.7408	23.5346	23.102	23.2957	22.728	22.4271	23.3251	23.0302	23.2405	23.0035	23.2808	22.7977	22.6669	23.2723	21.9226	22.9826	24.2322	23.4443	23.434	23.9443	24.9418	23.4076	23.2838	23.1597	22.8149	22.7412	22.5041	22.8872	23.7611	23.0113	23.074
23.7551	25.1033	23.9361	23.5991	23.8409	24.4079	23.856	25.0347	23.9983	24.2659	24.3894	24.011	25.1172	24.6861	23.9768	24.1212	24.6103	24.3092	24.9326	24.6227	25.0851	24.3414	24.7783	24.5567	25.1126	24.2095	25.1141	24.1486	24.5337	24.9945	24.4891	24.8473	24.5738	24.3793	24.5719	24.4246	24.466	24.6122	24.8912	24.8529	24.1946	24.2964	NaN	24.5011	24.3976	24.7644	24.5534	24.7177	24.5675	24.894
NaN	22.5433	21.957	21.3116	21.8516	21.46	21.0947	21.3122	21.5065	21.9334	22.6657	21.5515	NaN	22.3998	22.0561	21.289	21.982	21.9596	NaN	21.8132	21.6005	21.9735	21.8456	22.6557	22.3159	21.8538	21.865	NaN	22.6306	22.5217	21.8541	22.3583	23.1655	21.0089	22.2951	21.8021	22.3535	21.9159	NaN	NaN	21.8714	22.7442	NaN	NaN	21.9566	22.0098	22.6353	22.1884	NaN	NaN
24.2463	23.8262	24.7985	24.5581	24.3719	24.838	24.8391	24.5432	24.7419	23.9842	25.1721	24.6924	24.288	23.3169	24.2224	24.9616	24.8907	24.8976	24.5636	25.1834	24.8795	24.7284	24.9389	24.3657	24.3748	25.1991	24.6128	24.9488	24.7116	24.9351	24.3476	24.215	24.3562	24.8813	24.9806	23.8851	25.1454	25.2255	24.0958	25.1862	25.1779	25.0734	24.6518	24.5635	24.5845	24.2998	24.4846	24.901	24.8037	24.8012
23.3009	22.3945	22.8145	22.4046	23.2493	22.4114	22.473	22.419	22.9662	22.83	22.9225	22.39	23.3316	22.9039	NaN	22.5504	22.7842	23.5057	23.2121	23.2498	22.9314	22.7148	23.0731	22.7576	22.9355	22.74	23.133	22.6511	22.6887	23.0256	22.4469	22.8041	NaN	NaN	NaN	22.7928	22.128	22.9055	22.6232	22.8832	22.4973	23.1178	23.0704	22.9129	22.3315	22.7836	22.2851	22.5316	22.6852	23.2509
21.1346	21.8862	22.3949	21.9442	22.2423	22.123	22.1058	22.4511	22.0358	22.013	20.3554	21.9701	NaN	22.1997	22.3974	22.2384	22.182	22.3325	21.1523	21.9211	22.1579	21.9644	22.0089	22.1426	22.394	21.8731	22.2654	22.2054	22.7765	21.529	22.2285	22.0927	20.7759	22.3096	22.4217	NaN	20.7311	22.0917	NaN	NaN	22.4175	22.6361	22.626	22.5506	22.8431	21.6148	22.8007	22.2897	22.1669	22.8157
NaN	22.4203	23.5279	21.8912	20.9582	21.8759	22.072	23.0202	21.5348	21.9272	20.9214	22.552	22.1303	20.8158	22.2142	21.3462	21.5183	23.749	21.6871	21.9487	24.9092	21.8061	22.1078	NaN	22.0398	22.8998	21.9195	22.1864	22.1018	20.8089	22.5832	24.1934	21.1647	22.4276	21.8044	21.1612	21.2894	22.0964	22.7179	22.0777	21.9649	22.0449	22.3959	22.3197	22.2801	21.9713	21.2606	20.6088	21.6291	22.8216
25.6915	23.5847	25.3001	25.1891	24.9275	24.2505	25.0827	24.7922	25.3265	25.1676	25.3563	24.9094	24.9736	24.5388	25.3972	24.8059	24.934	24.4953	25.3763	24.45	25.17	24.4804	24.5557	24.6035	24.7808	25.1812	25.3225	25.2031	25.1868	24.7918	25.3416	24.9965	25.1086	24.8797	25.1355	25.0951	25.0398	24.9862	25.2836	26.5818	25.0017	25.2686	24.8184	25.4851	24.9631	25.6049	25.47	25.0736	24.9545	25.3092
24.9636	24.5301	24.4578	24.1578	24.4538	24.5968	25.2861	24.7935	24.6042	25.2303	24.8034	24.8764	24.8883	23.7471	24.3988	24.5395	24.6832	24.5863	25.3868	24.3972	24.3996	24.8676	24.9146	24.6482	24.4036	25.3009	24.2607	24.9795	24.3336	24.8543	25.053	24.3972	24.2523	24.8142	24.0167	24.4881	24.7971	24.6798	25.0622	25.1208	24.7982	24.5133	24.3133	24.4241	24.3639	25.178	24.5097	24.1509	24.4904	24.8241
25.7349	26.1118	26.177	26.1568	25.8934	26.1623	26.4509	26.2499	26.1628	26.5716	26.4556	26.3366	25.8707	25.9831	26.0042	26.2285	26.3152	25.3166	26.501	26.3224	26.1308	26.1507	26.2235	26.0726	26.1779	25.0044	26.2447	26.1754	26.2863	26.5184	26.3903	26.2965	26.1801	26.2988	26.147	26.4333	26.4118	26.4681	25.8742	25.7622	26.2981	25.8985	26.1338	26.2948	25.7747	26.613	26.1682	26.2131	26.0337	26.3068
24.7857	23.466	23.4576	24.018	24.3928	23.4367	24.3988	25.939	24.1419	23.2102	24.4424	23.8263	24.1492	24.9221	24.7315	24.5343	23.9649	23.1429	24.143	24.2515	24.6968	24.1931	24.4155	25.3046	24.4016	24.2184	24.0464	24.1756	24.5406	23.9465	21.7509	22.3566	NaN	24.7443	23.6454	23.1141	23.1582	23.9864	24.1914	22.888	22.8978	NaN	23.7532	24.492	21.9836	23.9155	23.6047	24.9684	23.8665	23.1808
25.9947	26.0048	25.1792	25.8134	25.6435	25.9755	26.2114	26.8526	26.1785	26.2149	25.9873	25.8785	25.7033	26.5025	26.1526	26.2676	25.8943	26.2162	25.8345	25.8557	26.2695	26.0132	26.2329	26.4977	26.0109	26.1982	25.8984	26.3123	25.8021	25.934	25.5028	25.621	24.8372	26.2623	25.5674	25.8551	26.0013	26.0509	25.8457	25.8592	25.5299	25.3122	25.3202	26.2337	24.9088	26.2554	25.7106	26.3477	25.837	25.6676
25.3393	23.9063	22.4604	22.61	22.541	23.2066	22.6987	23.385	23.1785	23.3801	23.6558	22.8615	23.0528	24.0755	23.2337	23.1441	23.1684	23.3395	23.707	23.1955	23.5059	23.205	23.1174	23.468	23.2084	23.5774	23.027	23.0226	23.4425	23.448	22.8108	22.6237	21.8299	23.1469	22.5798	22.8329	23.2462	22.881	22.7386	22.6164	22.7488	22.7354	22.4909	22.4773	22.6448	23.5707	23.2593	23.6875	23.2748	23.0928
23.6925	23.2357	23.5502	23.8235	24.0235	23.5545	23.4233	23.5905	23.2317	23.4024	23.4491	22.796	24.1994	23.3927	23.2154	22.6787	23.2172	22.6866	23.628	23.0099	22.621	22.7239	23.2634	23.5599	23.5289	23.6512	22.7575	23.0272	23.3765	23.1572	23.2741	22.7468	22.8405	22.6433	22.7198	23.25	23.2809	23.1951	24.3099	24.0655	23.6475	22.3394	23.3798	23.4273	22.6829	23.2808	23.3507	23.4002	22.8784	22.727
24.9033	24.1366	24.4397	23.4814	23.8218	24.1241	24.0189	25.0211	23.5348	24.1812	24.619	23.9681	24.7064	25.2783	25.0071	24.3892	24.3445	23.8483	24.6812	23.8923	24.1262	24.0802	24.8254	25.1582	24.6984	24.3052	24.3943	24.673	24.7795	24.2096	24.6975	23.6633	23.6277	24.7132	23.6569	24.4884	24.5733	24.0806	24.6911	24.9747	24.2113	24.1232	24.4625	24.735	24.1131	24.9658	24.7407	24.9094	24.992	24.582
22.7414	22.3184	22.3626	20.771	21.7118	21.7378	22.5805	22.4299	22.1739	21.6972	22.1102	21.3177	NaN	22.5806	22.2642	21.4853	21.8784	22.3647	22.7356	22.2214	22.1405	21.948	22.4449	22.5737	22.53	22.2692	22.6095	22.3396	22.249	21.6827	21.9575	22.1947	NaN	22.3385	22.1192	22.6201	22.4325	21.675	22.5572	22.8668	22.5856	22.2444	22.6633	NaN	22.6832	22.7514	22.8417	22.7588	22.5846	22.6522
23.918	24.0034	24.7577	24.726	23.9981	24.4831	24.3251	24.7339	24.8003	24.3527	24.3384	24.7278	23.8734	24.8481	24.8867	24.4662	24.7908	24.4257	24.6807	24.2949	24.8207	24.2134	24.5544	24.7822	24.4635	24.3667	24.0939	24.7058	24.1483	24.4311	24.1448	24.2975	24.6599	24.183	24.7719	24.8328	24.4779	25.2257	25.0639	25.1684	24.4795	24.4314	24.2221	24.3926	24.3374	24.2061	23.8228	24.5018	24.3633	24.977
28.0482	27.2925	27.2504	27.7867	27.6873	27.6745	27.1944	27.9023	27.8718	27.6031	27.8304	27.1434	27.3306	27.7644	27.6087	27.3065	27.4037	27.3654	27.5224	27.5931	27.296	27.6155	27.8375	27.7872	27.6294	27.3386	27.5113	27.5783	27.5995	27.365	27.0065	27.1657	26.5112	27.7387	27.4394	27.2943	27.6074	27.7486	27.337	27.8471	27.5548	26.4352	27.4011	27.5712	26.6432	27.563	27.2347	27.8022	27.5965	27.0918
26.7685	27.9081	28.0859	28.8053	27.9748	27.3482	28.0453	27.2814	28.0576	28.6665	28.0077	28.446	28.3563	27.4188	27.7007	28.2073	28.1691	28.1397	28.1602	27.9654	27.918	28.3855	28.1606	27.6163	27.5998	28.4632	27.5133	28.0501	27.4647	28.4232	28.7015	28.2314	27.8415	27.4809	27.6588	28.2593	28.1727	28.7291	28.1882	27.6742	27.7227	27.9095	28.2947	28.2366	27.932	28.4225	28.0268	27.781	27.9899	27.9976
26.8345	27.3827	27.5723	27.2489	27.346	27.1418	27.0873	27.1433	27.1577	27.3289	27.116	27.3496	27.2647	27.2777	27.4222	27.573	27.2836	27.3899	27.3632	27.3492	27.6658	27.3622	27.3601	27.3116	27.3943	27.4652	27.2641	27.4205	27.548	27.4459	27.4929	27.3612	27.4799	27.4378	27.4301	27.3407	27.4365	27.5575	27.3867	27.4289	27.2619	27.4046	27.3824	27.1081	27.4368	27.0729	27.267	27.4904	27.2857	27.4601
22.0042	22.6644	22.3572	21.8236	21.8644	22.8427	22.681	22.7823	22.3097	22.5633	22.5834	22.5068	22.4055	22.9272	22.3927	22.5193	22.7719	22.6759	22.3607	23.1559	23.2324	22.5687	22.1423	22.9446	22.6475	22.421	23.0007	22.6794	22.4141	22.3724	22.1991	22.6636	NaN	22.6195	22.2253	22.5097	22.3736	22.6822	23.153	22.5993	22.2563	NaN	22.4706	22.4488	22.0493	23.066	22.0561	22.2713	21.8978	22.5255
22.8669	22.8901	22.9437	21.8699	22.8617	22.5521	22.7838	22.9667	22.8556	23.6328	22.7496	23.1524	23.1984	22.6631	23.0112	22.8825	23.2367	22.8758	23.5008	22.7312	22.8731	22.8775	23.2258	22.8181	22.334	23.5286	22.4067	23.3138	22.8613	23.244	22.6166	22.6767	23.1129	23.078	22.1562	23.6546	23.2733	22.9625	22.2055	22.4227	22.548	21.9516	23.2465	22.4823	21.8172	22.9062	22.6037	23.2234	22.9413	22.3947
22.8225	22.1821	23.5517	23.7216	22.8463	23.5467	23.1388	22.2104	23.4276	22.9445	21.5358	23.1337	22.9543	22.8453	23.0998	23.5957	23.3059	23.4063	21.8764	23.9396	24.2395	23.6228	23.5279	22.921	22.6741	24.2243	23.4305	23.2052	23.1958	22.6516	22.5718	22.5742	22.6065	22.5362	23.2777	22.9336	23.7051	23.5698	23.6929	22.0434	22.9358	23.1355	23.249	23.2109	23.3415	22.4773	22.9961	22.8224	23.4315	22.8063
23.3206	23.7111	23.905	24.2544	24.0628	23.8947	24.5037	24.275	24.4239	24.7265	24.442	24.4914	24.278	24.282	23.5739	23.9843	24.668	24.3362	23.9534	24.4632	24.904	24.6708	24.0696	24.0557	23.7225	24.2622	24.2826	23.7986	24.2504	24.4527	24.5804	24.4803	24.0486	24.1384	24.1717	25.0239	24.2381	24.8739	24.7816	25.5168	24.013	23.0429	24.1916	24.3131	24.1524	23.7473	23.7884	24.2547	24.5526	24.3033
24.9143	24.5801	25.0133	24.0654	24.4308	24.6866	24.7861	24.7403	24.5077	24.8388	24.2574	24.5548	25.3826	24.5355	25.3439	25.0905	24.8033	25.0496	25.292	24.9895	25.2112	24.1124	24.8418	25.2658	24.8711	25.6105	25.0228	25.1738	25.0403	24.7723	24.4673	24.4068	24.1837	24.5249	24.6698	24.5384	24.899	24.3359	25.5325	25.4634	24.3264	24.4376	24.7744	24.9594	24.5157	25.345	24.9656	25.0786	24.7013	24.1116
27.6808	27.7982	27.5382	27.1166	27.4969	27.6124	27.7227	27.7539	27.2258	27.4164	27.4363	27.5491	27.5464	27.817	27.5653	27.5326	27.5438	27.7988	27.5133	27.5573	27.9708	27.4359	27.5995	27.6457	27.8553	27.4045	27.7329	27.5097	27.4348	27.2644	27.4862	27.6063	27.9158	27.61	27.8765	27.2254	27.5137	27.3507	27.8141	27.9464	27.6276	27.8497	27.5386	27.4214	27.7734	27.7201	27.4964	27.674	27.5082	27.7698
23.2484	23.7418	21.5735	21.6644	22.0885	22.9069	22.1333	24.1828	21.8226	22.2127	23.0519	22.7011	23.3568	24.0565	24.4223	22.9792	21.6689	22.2157	22.3539	22.5766	23.9969	22.7771	22.524	22.9284	22.753	23.4147	22.8126	22.7448	22.8727	22.7281	22.1683	23.4853	22.3939	23.9915	22.3391	22.3996	22.1023	22.4102	23.6694	22.9134	21.9428	23.2718	22.0853	22.9259	22.193	23.1149	22.861	25.2423	23.0653	23.3881
23.6171	23.7077	23.5664	23.2698	23.3919	23.6835	23.8877	24.1257	23.7166	23.3496	23.3801	23.4515	23.6337	23.8597	23.5696	23.6888	23.6249	23.4936	22.969	23.4615	23.6363	23.5348	23.8841	23.7442	23.8183	23.4534	23.8351	24.0054	22.8573	23.1437	22.9607	23.8427	NaN	23.5537	23.6641	22.9299	22.515	23.1552	23.7193	23.9353	23.3861	23.7684	23.257	23.7675	23.2598	23.5606	23.2987	23.5509	23.3206	24.5407
25.0476	25.5828	25.1741	25.0071	25.5067	25.5641	25.5039	25.7165	25.3594	25.6585	25.3641	25.2297	25.644	25.2708	25.3967	25.2573	25.1422	25.6847	25.3562	25.2192	25.6331	25.4114	25.3917	25.5332	25.5099	25.1869	25.4883	25.1479	25.1608	25.2431	25.0569	25.6363	25.4145	25.4572	25.3038	25.3571	25.2193	25.227	25.8801	26.3585	25.4152	25.4219	25.3518	25.2317	25.2877	25.8882	25.2114	25.4468	25.2613	25.623
23.9827	22.7554	21.7408	21.9085	22.4422	21.9645	22.031	NaN	22.1447	22.1841	22.0268	22.5405	NaN	22.8097	22.5418	22.0182	22.2841	22.2864	23.0283	22.1478	22.5564	22.6367	22.6626	22.71	22.5859	22.6197	22.4903	22.2671	22.4543	22.8097	22.3531	22.3853	23.0073	22.2478	22.8704	22.9842	22.2154	22.4823	NaN	NaN	22.557	22.7216	22.4871	21.8182	22.3718	22.9637	22.4717	22.7923	22.345	24.6728
NaN	21.376	21.9706	20.8507	21.2633	22.6838	22.0182	21.6789	21.8735	22.4857	21.7183	22.3489	20.5329	22.3375	NaN	22.0301	21.998	22.1137	21.4176	22.2417	NaN	22.1389	21.4752	21.7574	21.7176	21.8957	21.8196	22.0893	21.5861	21.935	21.5873	21.8901	22.2856	21.8811	21.7668	21.6822	21.0806	21.7602	22.3422	NaN	21.794	21.1551	21.4786	21.6469	21.5375	20.4182	21.5657	22.359	22.4602	21.9098
25.2119	23.331	23.2293	23.3054	24.2912	24.1694	23.976	24.7874	22.5451	23.3506	24.237	23.9137	22.619	24.9179	23.3489	24.0641	NaN	23.092	23.6155	23.623	NaN	24.2406	24.3313	24.1335	24.449	23.4984	22.9644	23.7194	23.5679	24.2091	NaN	NaN	NaN	23.8596	23.0899	24.0074	23.5123	23.7563	24.7271	24.6598	24.4269	NaN	23.694	23.4987	NaN	23.9821	22.6311	24.2817	24.0078	23.1734
22.5288	25.3883	24.7078	23.0469	22.4471	23.1978	22.8781	22.7191	23.3953	22.6376	22.713	22.383	21.4708	21.9515	22.5781	22.8314	22.6488	22.329	23.312	22.943	22.343	23.8353	22.5315	21.0271	22.7994	22.9132	23.3152	22.5866	23.5546	23.7141	22.7675	23.2795	22.9262	22.7084	23.157	22.6382	23.024	20.6017	23.402	NaN	23.2523	23.8761	22.8345	22.5823	23.0652	NaN	24.266	22.9242	23.7055	22.7236
24.4279	24.8637	24.88	24.468	24.4808	24.7296	24.9251	25.0725	24.7165	24.9436	24.6947	24.9546	24.5565	24.9332	24.5595	25.2321	24.5999	24.814	24.7344	24.9107	24.76	24.7415	25.1069	24.7436	24.5419	24.6479	24.657	24.6916	24.9349	24.796	24.4499	24.9228	24.833	24.9589	24.6042	24.9823	24.8131	24.9567	24.6099	25.0276	24.4596	24.83	24.5315	25.0261	24.1857	25.0511	24.3813	24.993	24.7774	24.7455
22.923	21.6697	23.4749	21.7634	21.4351	23.2557	22.7923	23.3807	23.3337	23.064	23.576	23.6082	22.6562	23.5034	23.633	23.0822	22.6325	22.1287	22.5339	22.8336	22.0324	23.7105	23.1262	23.8071	22.5963	22.5931	23.1232	23.1553	24.6901	22.8469	22.0776	21.5518	NaN	23.8847	22.2838	23.5587	22.7403	23.4041	22.773	23.1986	22.5156	21.6256	24.1441	22.5044	21.265	23.2373	23.6877	24.374	23.826	21.218
27.4919	27.7577	27.7544	27.393	27.4282	27.673	27.6638	28.0962	27.7366	27.405	27.8262	27.6816	27.4409	27.676	27.5175	27.7401	27.469	27.5219	27.3036	27.613	28.0356	27.5365	27.7212	27.7202	27.7331	27.3815	27.7362	27.791	27.7713	27.4743	27.4828	27.9094	27.5868	27.5617	27.5665	27.5274	27.6073	27.4991	27.6915	27.4116	27.7362	27.6283	27.8444	27.7225	27.6032	27.5332	27.7683	27.76	27.6373	27.8548
27.5198	27.4369	27.2202	27.1142	26.9605	27.1193	26.8743	27.3755	27.1266	27.3734	27.2514	26.967	27.4838	27.3857	27.2413	27.1704	26.9748	27.4033	27.6911	27.0478	27.4249	27.3888	27.3063	27.459	27.5399	27.2996	27.4218	27.3914	27.379	27.3045	27.5012	27.2935	27.1055	27.2925	27.0807	27.3509	27.5894	27.2734	27.7648	27.5098	27.4775	27.2054	27.2943	27.0557	27.045	27.5566	27.3389	27.2896	27.2102	27.3572
28.0931	27.1796	27.568	27.2253	26.9596	26.9294	26.9309	27.0891	27.2707	27.3016	26.74	27.0525	26.9275	26.7653	27.1402	27.1305	26.772	26.8711	26.9682	27.2053	27.0512	27.5117	27.0204	26.9226	26.8243	27.04	27.0458	27.0726	27.0068	27.0072	26.7574	27.3454	26.8148	27.0332	26.9266	26.661	27.0433	26.8439	27.2545	26.7945	26.5474	26.9327	26.9185	27.158	27.0491	26.9957	26.904	27.019	27.1006	28.1771
24.7192	25.0552	25.5059	25.0766	24.4939	24.9753	24.5662	24.3615	25.131	24.5537	25.0025	24.671	24.7001	23.7176	24.529	24.6421	24.1552	24.5045	24.832	24.4431	24.9395	25.0269	24.7171	24.4158	24.8681	24.2301	24.7579	25.1425	24.6559	24.9909	24.5436	25.0779	24.984	24.3024	24.9224	24.5778	25.0943	24.6323	24.2153	23.9786	24.6738	25.3497	24.3619	25.3843	24.8469	24.4377	25.2172	24.7954	25.3652	25.0319
22.4127	20.955	20.4558	21.7094	21.1691	20.5161	20.3228	20.2391	20.9201	21.089	21.2325	20.5529	21.2507	20.1723	21.6107	NaN	20.0035	20.6951	20.0352	NaN	20.9242	19.597	20.8961	20.6909	20.8269	20.8251	20.4839	20.4769	20.4806	20.4042	20.9501	20.831	21.316	NaN	20.773	20.7222	20.6325	21.1216	21.253	20.4334	NaN	20.8511	21.6538	NaN	20.1856	19.8536	NaN	20.2463	20.2306	20.877
22.7134	22.1819	22.597	22.3691	22.2102	NaN	22.7954	22.1575	22.4144	22.3995	22.4876	22.3201	22.5068	22.229	21.973	22.5542	22.3744	22.3888	NaN	22.2199	21.9685	22.1639	22.8266	23.2792	22.951	22.5771	22.5628	22.5737	22.4449	22.803	23.0247	22.6034	NaN	22.27	22.5242	NaN	NaN	22.6934	22.9046	22.1882	NaN	22.5634	22.3113	22.4498	NaN	22.4002	NaN	22.4972	22.3373	22.9433
23.2869	21.842	22.0535	21.6503	21.4707	21.9112	21.7312	22.3172	22.647	21.8777	NaN	22.0782	22.1754	21.7184	21.3409	22.4717	21.787	20.6478	22.4336	22.2273	22.7012	21.9955	22.3697	23.0816	22.1905	22.1597	22.1231	21.2822	21.7138	21.1236	21.9907	NaN	22.0417	22.1794	21.8294	22.3261	22.4224	22.0257	24.7661	24.1894	21.8864	21.7822	21.3976	22.3448	21.8161	22.4132	21.3482	21.6607	21.7814	23.7105
22.4144	22.5937	22.0992	21.8579	21.6517	22.6926	23.0582	23.1013	22.3568	22.4955	22.2715	22.6074	22.3454	22.7907	22.8277	22.658	22.1598	22.873	22.4125	22.5422	22.5848	22.7004	22.3933	22.6472	22.6291	22.4736	22.4053	22.9414	22.4244	22.6806	22.0362	22.926	NaN	22.7139	22.6665	22.6216	22.0321	22.6573	22.7067	22.8583	22.3339	22.3359	22.3919	22.7607	22.4793	22.5973	22.1003	22.9462	22.5059	23.1058
22.5183	23.1903	22.5354	21.6348	22.231	23.2988	21.7404	23.1565	22.5676	22.5941	22.8324	22.6635	NaN	23.3269	22.6081	22.7991	23.0619	22.8317	21.9577	23.2643	23.1449	22.9417	22.5654	22.8421	23.0002	22.3469	23.1117	22.7598	23.0595	22.6912	23.5767	22.692	23.0757	22.8835	22.7426	22.7218	22.7387	22.5775	23.9998	23.5834	23.2686	22.6505	22.5892	22.6186	22.408	22.9287	22.3261	23.084	22.7082	22.151
25.3117	24.0978	23.2428	24.2702	25.0397	23.5361	23.3644	24.5478	23.2757	23.4994	24.7439	23.5036	25.032	22.8143	23.495	23.1659	23.8609	23.2451	23.3596	23.8583	23.1007	23.7514	23.1468	23.1135	23.5925	24.5069	23.9731	23.6739	24.252	23.8168	23.4435	23.7416	23.914	23.5075	23.602	23.3027	23.7055	NaN	24.6007	23.303	23.1368	24.143	23.5236	24.2061	23.6104	24.2013	23.2582	23.5246	23.7512	24.1047
NaN	NaN	22.136	21.9844	NaN	22.4856	NaN	NaN	21.7471	22.5603	21.7779	22.8338	NaN	22.795	21.8082	22.4124	22.1198	NaN	22.3098	22.6766	22.831	22.1516	23.0258	22.4228	NaN	22.6835	NaN	22.3908	NaN	22.8931	22.4452	NaN	22.1988	22.293	NaN	22.4233	NaN	22.4625	22.1446	22.4209	22.1764	23.1103	21.9202	NaN	22.6242	22.6342	21.9286	22.4351	22.5184	23.0745
23.2473	23.1559	23.632	23.5888	23.3752	23.1652	23.5865	23.7522	23.0192	23.7372	23.5525	23.9149	22.9413	23.3389	23.3809	23.7008	23.6057	23.4939	23.1928	23.5608	23.2977	23.9618	23.601	23.4381	23.0601	23.4603	23.247	23.4571	23.3366	23.4942	23.4517	23.5322	22.6591	23.171	23.3127	23.5518	23.5185	23.7612	22.649	22.8226	23.3793	23.3822	23.1958	22.8855	23.2902	23.5302	23.4748	22.6562	23.3228	23.3719
24.3793	25.4004	22.2003	23.456	22.8542	22.4958	23.4282	26.1935	24.73	24.2169	25.253	22.523	22.7143	23.467	23.1302	23.9503	24.0987	23.4522	23.16	24.1343	24.5866	23.9291	23.837	24.0576	23.766	24.0632	23.9156	24.6662	25.0685	24.4452	23.2248	23.2032	20.2967	24.622	22.041	23.606	23.0217	23.3225	22.5792	22.8505	22.8188	21.2019	22.6703	22.0223	22.8003	24.1682	24.0459	25.0138	25.398	23.4173
24.8206	24.0127	NaN	NaN	22.5602	NaN	22.7285	24.6061	24.0429	24.1781	25.4658	NaN	24.2631	23.3931	23.2831	22.7665	22.6439	NaN	22.7308	22.2723	NaN	22.357	23.2396	23.9275	20.192	23.0942	NaN	23.3277	23.9308	23.0394	22.9648	22.7642	NaN	23.5385	NaN	NaN	22.7326	24.0357	NaN	NaN	21.0776	NaN	22.5104	22.4983	NaN	25.0002	22.4754	23.4721	24.6559	NaN
NaN	22.989	21.7283	21.8289	21.7531	21.9478	23.2791	22.4402	22.6791	22.5004	22.5783	22.772	NaN	22.3883	22.5267	NaN	22.1729	22.4244	22.3889	22.6427	22.0402	22.1782	22.2084	22.1023	22.2103	NaN	21.8446	21.9227	21.8871	21.9042	22.1712	22.4383	21.2714	22.3974	NaN	22.195	22.4476	NaN	NaN	NaN	NaN	19.6061	NaN	NaN	NaN	22.2779	22.1383	NaN	22.0568	NaN
24.6035	25.2906	25.2189	24.8289	24.8685	25.2749	24.9634	25.4634	25.0143	25.4644	25.0022	25.3291	24.9723	25.2757	25.2032	25.4253	25.253	25.1085	25.1474	25.2145	25.161	25.501	25.3372	25.5458	25.1966	25.2916	25.0496	25.2957	25.4246	25.3976	24.698	24.9632	25.1548	25.2573	24.7981	25.5652	25.3437	25.288	25.0946	24.9852	25.1059	24.6519	25.134	25.5013	25.1535	25.0854	25.1256	25.1873	25.3672	25.4291
23.8942	24.1104	24.2288	24.9735	23.7916	24.2075	23.8294	24.1381	23.1722	24.1155	23.831	23.8006	24.3551	23.8852	24.1188	24.0107	23.9674	24.2461	24.44	24.3568	24.6821	24.1568	24.0363	24.3327	23.9958	24.1691	24.0672	23.7105	24.21	24.1626	24.2344	24.2128	23.7427	23.7646	24.0041	23.9511	23.7473	24.2561	24.6253	24.5327	24.3224	24.3437	24.3524	24.0517	24.4507	24.3187	24.2069	23.7777	24.3151	24.1942
27.6427	26.6927	27.4143	27.0202	27.0104	27.031	27.3678	27.3943	26.9234	27.2688	27.0049	27.0408	26.8401	27.2595	27.1695	27.0123	27.0387	27.0713	27.2708	27.0793	27.1732	27.2197	27.3671	27.2734	27.4078	26.6012	27.4011	27.1535	26.9852	26.9157	27.3726	27.2487	27.1854	27.3845	27.5486	27.2105	27.166	27.2385	27.69	27.3037	27.2419	27.1232	27.046	27.1407	27.1554	27.3074	27.2616	26.8942	26.932	28.0755
24.5728	23.9423	23.9903	24.5007	23.658	24.0449	23.8672	24.2308	23.5739	23.7924	24.0009	24.0303	24.1582	23.9126	24.1082	24.2168	23.9419	24.1001	24.0159	24.1993	24.5306	24.0719	24.1632	24.1376	24.1998	23.7909	23.739	23.6756	23.7883	23.8967	23.9221	23.3578	23.784	23.7023	23.8327	23.6238	23.8708	23.7652	24.2885	23.8003	24.0642	23.8715	24.0511	23.3915	23.8128	24.044	23.7004	23.6187	23.6643	24.4421
22.0276	22.6018	21.766	22.4619	22.5487	22.2051	22.0416	21.7233	22.1022	22.0232	22.4868	21.8934	23.1955	21.8875	22.1568	22.1091	21.6978	21.9851	22.3028	22.1182	22.2698	21.6165	21.8843	22.0117	22.1302	22.8038	21.9932	21.7918	22.1293	22.0351	22.053	22.437	21.9752	21.7765	21.5298	21.4425	21.8954	21.8077	22.958	21.7175	21.8502	22.3022	21.7469	21.329	21.8933	22.3625	21.4748	21.6223	21.7591	21.4268
22.1423	22.8166	22.7859	22.4675	22.3011	22.5639	22.4911	22.8138	22.3226	23.0617	22.7761	22.3698	22.1172	22.949	22.919	22.6713	22.462	23.1385	23.0596	22.9505	22.9493	23.1528	22.8778	22.9118	22.8242	22.9003	23.0782	22.9241	22.7989	22.723	23.0266	23.0882	22.843	23.0044	22.9415	22.8702	NaN	NaN	22.5513	22.7681	22.7894	22.5562	22.6337	22.9584	22.8652	22.6557	22.8065	22.5363	23.0989	23.3059
25.486	25.5469	25.5371	25.2526	25.3408	25.7225	25.7335	25.7554	25.5756	26.0332	25.7336	25.7346	25.6613	25.8664	25.6845	25.947	25.6269	26.0151	25.6439	25.5989	25.9146	26.0038	25.7537	26.0036	25.5912	25.7402	25.7843	25.8239	25.6894	25.6467	25.4869	25.8139	25.6594	25.9934	26.016	25.796	25.3715	25.7867	25.2953	25.4876	25.5787	25.6505	25.5393	25.703	25.74	25.7372	25.5898	25.7599	25.522	26.0847
NaN	20.9642	NaN	22.1706	NaN	22.0815	NaN	NaN	19.9073	NaN	NaN	22.1358	22.4454	NaN	22.9058	NaN	21.9433	21.6509	23.7417	22.8907	23.2812	22.5313	23.0011	22.6433	22.9244	23.0313	23.1835	23.1467	23.3738	23.2909	22.2146	20.1958	NaN	NaN	NaN	21.9921	22.9344	NaN	NaN	NaN	22.5238	22.6126	22.1684	21.5981	22.485	22.2753	22.8261	22.7481	22.3684	NaN
NaN	21.7961	21.7956	21.7704	21.9928	21.9034	21.7527	NaN	20.6337	22.2536	21.6629	21.7359	NaN	21.8698	21.9333	NaN	21.5932	21.783	NaN	21.662	NaN	NaN	21.5386	22.3348	NaN	22.2413	NaN	NaN	22.1849	NaN	22.0125	21.7711	NaN	21.7336	21.7195	21.7567	NaN	21.6126	NaN	22.1013	21.9254	NaN	22.1181	NaN	NaN	NaN	22.508	22.3468	22.605	NaN
21.5636	NaN	22.3362	21.6675	21.2551	NaN	21.5409	21.8423	21.9082	21.5527	21.4847	21.2839	NaN	21.6761	21.4445	21.5335	22.0081	21.5142	22.0093	22.015	21.9399	21.2938	21.8601	21.3584	22.3524	20.9989	21.8526	22.1215	21.184	21.9322	21.4809	21.744	21.6258	NaN	21.6739	NaN	21.7361	21.4518	21.4593	NaN	NaN	21.459	21.5561	22.5111	21.9566	21.4001	21.811	21.8523	21.8974	21.9378
23.427	23.3426	22.8315	22.6895	22.6886	22.8199	22.9381	23.3932	22.7399	22.1768	22.3329	23.0301	23.1953	23.1168	23.1708	23.0517	23.0633	23.2618	23.321	22.9797	23.3639	23.082	23.1768	23.409	23.498	23.2022	23.3401	23.5471	22.9285	22.9635	22.7016	23.0905	22.9646	22.8227	22.8692	22.547	23.0504	22.7191	23.454	24.0824	22.8578	NaN	22.6372	22.6616	22.9531	23.4691	22.4482	23.1342	23.0696	23.3496
25.3089	25.1683	25.1923	24.8716	24.8678	24.8785	25.1588	25.8374	25.2404	25.2989	24.6544	25.0887	25.5957	25.2967	25.3596	25.1067	25.084	25.2842	25.2313	24.7874	24.7387	25.4396	25.4723	25.6639	25.4432	24.8608	25.4521	25.785	25.0552	24.8671	24.5777	25.1509	24.6148	25.137	25.2539	25.0565	24.6372	25.1071	26.1517	26.3448	24.5929	25.0943	24.827	25.6863	24.8021	25.6334	24.745	25.1062	24.8476	25.9784
22.1684	22.6863	22.292	NaN	NaN	22.3226	22.652	22.9007	22.33	22.6018	21.7661	NaN	22.6993	22.598	22.2411	22.2073	22.5009	22.5643	22.6438	20.1014	22.2157	22.5512	22.5118	22.8978	NaN	22.3703	22.3158	22.8514	NaN	22.4322	22.0841	NaN	22.598	22.6783	22.1827	22.3969	22.4079	22.4743	22.4556	22.5111	21.9498	22.6086	NaN	22.5739	22.1548	22.9207	22.0747	22.6716	22.3562	22.4701
20.7698	21.1302	21.2475	21.1813	NaN	20.9828	21.8395	21.4275	21.5715	21.4391	21.9324	21.5669	21.4644	21.5624	NaN	21.3589	21.6778	21.8705	NaN	20.7079	21.5889	21.5494	21.8819	21.7178	22.0545	21.2905	22.0702	21.8057	20.9901	21.315	21.0518	NaN	20.8035	21.7248	21.7478	21.6737	21.114	21.3222	NaN	23.0035	21.2669	NaN	21.3865	21.519	NaN	21.4163	NaN	21.7407	21.2921	NaN
22.4609	NaN	22.0756	22.0655	21.6524	21.7955	21.8326	21.6659	21.7572	21.4948	21.8921	21.2704	NaN	NaN	22.2748	21.6818	21.8322	21.4112	21.4812	21.8593	22.3155	21.6919	21.737	NaN	21.7807	21.9002	21.8252	22.0695	22.0602	21.7479	22.7773	21.7151	20.8835	21.1525	22.8615	NaN	21.6785	21.6511	23.2502	22.0506	20.9443	22.3222	21.8332	22.0343	22.3848	22.327	22.1559	21.8307	22.1715	22.3285
21.6855	21.9188	21.6574	21.4926	NaN	NaN	21.1736	21.6973	21.5028	21.6771	NaN	22.7878	NaN	22.2622	NaN	22.2171	NaN	22.722	21.6155	22.0566	22.7976	21.856	21.5587	20.8613	21.8613	22.0349	22.2901	21.9173	22.3185	22.0317	22.1838	22.7776	22.7818	22.5855	22.9679	21.9192	21.9249	22.5161	22.4002	23.8451	22.5365	23.1919	22.1575	21.2495	22.5961	22.2131	22.2326	22.3095	22.1213	21.8134
22.075	22.1406	21.7899	21.0598	20.873	22.1678	21.8679	22.1412	21.8278	NaN	22.3196	NaN	21.8929	20.4398	22.2486	NaN	22.1461	21.9234	22.2979	21.9969	22.6197	21.8672	21.9341	22.204	21.9797	22.1674	22.0003	22.3063	21.9668	22.1695	21.9066	20.9733	22.6941	21.5679	22.0165	22.3128	22.2332	22.2706	23.3163	23.5065	22.4057	21.6431	NaN	NaN	21.8112	22.1236	NaN	NaN	22.115	22.2917
23.8903	23.364	23.724	23.669	23.9944	23.9084	24.1915	23.9701	23.9651	23.2384	23.3932	24.2152	NaN	23.4145	23.7428	23.153	24.0047	24.1559	23.7456	24.2777	24.5933	24.5101	23.8071	23.7402	24.3017	24.3035	24.0551	24.0528	23.8031	24.0843	24.2288	23.737	24.094	23.9256	23.9271	22.9946	24.3915	24.1688	24.1132	22.7044	24.492	23.5587	23.7867	24.1826	24.1649	23.3291	23.6047	23.5705	23.5085	24.5881
25.8506	25.3895	25.6067	25.9007	25.6136	25.4223	25.8809	26.0842	25.7468	26.0162	25.7807	25.8043	25.0043	25.9112	26.1299	25.7647	25.9536	26.0346	26.007	25.9067	25.8945	25.7175	25.6942	26.1701	25.9459	25.5781	26.1565	25.7704	25.6981	25.936	25.4533	25.7552	25.7744	25.547	25.8199	25.7196	25.7811	25.9543	26.7666	26.3123	25.5564	25.1553	25.6078	25.447	25.2892	25.9127	25.3397	25.599	25.6594	25.5068
27.4744	27.5828	27.3072	27.1576	27.0933	27.4181	27.7893	27.8212	27.2144	27.7441	27.4738	27.7098	27.4852	27.8793	27.597	27.6632	27.2943	27.9349	27.5013	27.7022	27.6443	27.742	27.6294	27.7176	27.5386	27.5542	27.3715	27.6331	27.4317	27.5943	27.5049	27.5722	27.4808	27.766	27.5899	27.4549	27.568	27.6339	27.8466	27.9189	27.4509	27.6886	27.5405	27.5202	27.5619	27.8957	27.4133	27.8199	27.4058	28.0121
25.3572	25.4301	25.2982	25.3947	25.1049	25.454	25.6717	25.4984	25.0293	25.4993	25.2846	25.5948	25.2977	25.6224	25.3095	25.6477	25.3389	25.724	25.4408	25.7915	25.7992	25.7372	25.4113	25.4973	25.4168	25.7911	25.0253	25.4554	25.3446	25.6117	25.4575	25.6077	25.4808	25.6189	25.4349	25.3882	25.3106	25.6045	25.3798	25.1438	25.5124	25.7348	25.4043	24.957	25.8864	25.711	25.4052	25.6044	25.412	25.9829
24.5688	24.0986	24.1541	24.0119	23.7654	24.2447	24.5777	24.9514	24.5538	24.2836	23.9849	24.4404	24.3691	24.5063	24.1242	24.5207	24.0364	24.4228	24.3567	24.245	24.3354	24.371	24.4257	24.4866	24.5731	23.7901	24.4419	24.5623	24.3289	23.9685	24.0564	24.2539	24.0687	24.2703	24.4096	24.151	24.117	24.2775	24.4159	24.4762	24.3373	24.2633	24.182	24.3973	24.2352	24.3378	23.9616	24.2226	24.2525	24.901
30.0855	30.3793	30.1642	30.3299	30.1542	30.1943	30.4595	30.4352	30.1352	30.59	30.1862	30.3877	30.4177	30.3844	30.4242	30.4532	30.4591	30.4227	30.5913	30.3739	30.1336	30.5572	30.5903	30.5118	30.3932	30.4591	30.4009	30.6027	30.2822	30.5144	30.3953	30.3426	30.3757	30.5756	30.3035	30.598	30.43	30.6224	30.3865	30.5248	30.4006	30.3859	30.3849	30.5099	30.2871	30.6369	30.228	30.4218	30.2321	30.5844
29.9517	29.939	30.2152	30.5675	30.304	30.2582	30.4342	30.2979	30.2836	30.6245	30.3139	30.2003	30.4434	30.424	30.3049	30.454	30.4217	30.3704	30.4668	30.481	30.1861	30.5743	30.6533	30.5058	30.2564	30.3562	30.2042	30.5213	30.2606	30.5164	30.5237	30.4199	30.4643	30.5888	30.4362	30.664	30.57	30.6978	30.56	30.5208	30.3928	30.404	30.475	30.4129	30.3024	30.537	30.2005	30.4354	30.1562	30.3318
26.1205	25.9126	26.1913	26.3314	26.2552	25.9873	26.2896	26.3456	26.3851	26.104	25.9681	25.9421	26.7174	25.9289	26.3356	26.1481	26.3757	25.8683	26.7343	25.7902	26.2025	26.0947	26.4714	26.4141	26.3793	26.286	26.478	26.5199	25.9911	25.9023	26.1237	25.7372	25.891	26.1339	26.3141	25.9877	26.104	26.0705	27.3781	27.6175	26.0053	26.341	26.3013	26.7974	26.1075	26.8621	26.1039	26.0951	26.1439	26.5969
24.7091	24.4574	23.7312	22.852	23.3079	23.9299	24.1488	24.603	23.7943	24.05	23.9331	24.0489	24.3639	24.1618	24.219	24.2703	24.3275	23.6779	24.6375	23.9094	23.6013	24.1732	24.1098	23.8001	24.3936	24.4048	24.0126	24.5014	24.1768	24.2584	23.914	23.8531	NaN	NaN	23.8963	23.9174	NaN	NaN	NaN	NaN	24.1539	NaN	23.4423	24.4601	23.6915	NaN	23.8045	23.9548	24.4305	24.4138
23.6047	23.7493	23.0128	22.9624	23.1547	22.8852	23.1978	23.4198	23.0492	23.3393	22.9679	23.12	23.683	23.1681	23.1923	23.1454	23.0495	23.044	23.5888	22.8238	22.8858	23.0395	23.3668	23.3784	23.7686	23.7087	23.1613	23.249	23.0853	23.0483	22.9019	22.8721	23.1503	23.0365	22.932	22.9262	22.8633	23.1906	23.7473	23.5436	22.8473	22.9258	22.9914	23.2521	22.9664	23.6836	NaN	NaN	NaN	NaN
26.0325	25.5678	26.117	26.2669	25.9404	25.7793	26.1343	25.098	25.7967	26.1104	26.2074	25.3993	25.5073	25.858	25.3755	26.5175	25.9379	26.0156	25.7117	26.3286	25.9404	25.9111	26.121	25.6853	25.3175	25.7144	26.3441	25.7543	26.0661	26.3189	26.3383	26.119	26.1679	26.3739	26.2749	26.185	26.2336	26.18	25.2937	24.4464	25.5097	26.4065	26.1037	25.6768	26.2701	25.8534	26.2964	25.9924	26.0369	26.2234
24.4873	25.3943	25.6275	26.5806	26.3602	24.9154	25.1014	24.71	25.2034	25.3528	25.2863	24.9834	24.2122	25.1069	25.0741	25.0868	25.3771	25.3678	25.0566	25.2025	25.292	25.2495	25.4134	25.0346	25.0538	25.3468	25.1989	24.9053	25.3506	25.4037	25.4317	25.0728	25.5122	25.1784	25.2216	25.5403	25.4013	25.3906	23.6508	24.1201	25.2503	25.2524	25.2364	24.7652	25.4238	24.6163	25.0949	25.0832	25.1124	25.0454
23.672	23.9699	24.0874	24.2549	23.8521	24.1065	24.0101	23.9989	23.8128	24.5098	24.0059	24.5772	24.5537	24.2699	24.2864	24.3166	24.3395	24.3885	24.4487	24.4349	23.7527	24.3986	24.2217	24.5133	24.1152	24.3961	23.8908	23.99	23.6637	24.4299	24.0698	NaN	23.9129	20.9831	23.68	23.7712	23.7132	24.0239	24.59	24.0503	24.0306	23.8345	23.7872	24.4213	23.6269	23.9251	23.5922	23.5927	23.5331	23.9242
24.0655	24.0514	23.9471	24.9137	24.6008	23.7847	24.2226	24.1892	24.1899	24.0564	24.1576	23.9608	23.6565	23.969	23.9922	24.1305	24.0463	24.1309	24.2896	24.0904	23.9675	23.9436	24.284	24.1531	23.8525	24.0833	24.1486	24.1758	24.0121	23.8409	24.2954	23.8781	24.0951	24.1456	24.0601	24.0098	23.7501	24.2027	24.5476	24.5278	23.7612	24.0293	24.4547	24.4942	23.6764	24.7538	23.8877	23.7554	23.7765	24.5878
23.8007	23.2088	24.8817	24.2448	24.4111	24.0269	24.1321	23.6192	24.0134	24.0729	24.4488	23.7604	23.7315	23.9289	24.1128	23.8636	24.4425	24.0727	23.8829	24.3586	23.9514	24.3066	24.1238	23.7241	24.0984	24.1961	23.8936	24.093	24.3054	24.0901	24.8947	24.3657	24.4579	24.2987	24.478	24.4253	24.6262	24.4646	24.5055	24.5224	24.5974	24.2601	24.6699	24.0906	24.6243	24.057	24.4486	24.1874	24.6039	24.0888
24.543	24.005	23.6227	23.883	23.6375	24.1053	24.2239	24.6251	24.3418	24.257	24.6417	23.8066	24.4579	24.0077	23.6406	24.5192	23.9472	23.7403	24.3559	24.235	24.238	24.4743	24.5709	24.8503	23.9768	24.2105	24.6626	24.5567	23.8264	23.8768	24.2255	24.008	23.8506	24.0032	24.2164	24.1082	24.038	24.3072	24.685	24.3922	23.8412	23.8407	23.8248	24.1648	23.9608	25.0927	23.2122	22.9165	23.2126	24.6376
26.2591	26.8029	26.5428	27.071	26.7163	26.5759	26.7759	26.8986	26.4302	26.9365	26.4419	27.1554	26.556	27.1192	26.9476	27.1542	26.9278	27.2308	26.6457	26.8301	26.6012	27.0323	26.9893	26.9055	26.7294	26.8916	26.8107	27.0189	26.9085	27.025	26.8108	26.893	26.6983	27.1241	26.685	27.0028	26.7623	27.132	26.2508	26.7826	26.6787	26.9909	26.9293	27.2028	26.7257	27.0743	26.7406	27.0546	26.7191	26.9513
20.6507	21.6442	21.4096	NaN	NaN	NaN	NaN	NaN	20.3043	NaN	NaN	20.6907	NaN	20.4792	NaN	21.104	21.2299	20.9937	20.4901	21.328	20.9834	NaN	21.2215	20.8036	21.51	NaN	20.4205	21.0521	21.0205	NaN	NaN	20.3359	21.2318	20.601	21.1642	NaN	NaN	20.5746	NaN	20.2303	21.0188	20.9947	21.0074	NaN	21.0441	NaN	21.5969	NaN	NaN	20.9639
NaN	24.9597	24.3949	24.4544	24.2741	24.4473	23.6775	23.532	24.6103	24.543	24.6959	24.7459	NaN	24.7662	24.3253	24.1079	24.762	24.7761	24.9869	24.8538	24.4413	24.8075	24.5112	24.5436	24.4278	25.0503	24.4695	24.1905	23.9335	25.1916	24.8266	24.2956	24.6211	23.613	23.879	24.2488	24.5134	NaN	24.0386	23.8658	24.8457	24.0958	24.0796	NaN	24.2751	24.4556	24.4614	24.6321	24.2409	21.7734
23.0465	23.4169	23.0206	22.9384	23.819	23.5439	22.8691	23.263	22.1984	22.778	23.258	23.3697	24.3344	23.1403	23.2354	23.7708	23.5948	23.7588	22.8034	22.4429	23.8445	23.0519	22.9025	22.5752	23.8525	24.4332	23.9692	23.3659	23.3248	22.3662	23.3235	23.8325	24.4081	23.6828	23.9962	22.4892	22.5297	22.303	23.7715	23.8849	22.7606	24.0002	22.7027	23.2613	23.8914	22.9424	23.2557	22.4493	22.5416	24.0103
24.1115	21.5392	21.859	22.1348	22.8313	21.8613	22.7525	22.8981	22.4286	21.7332	21.434	21.8838	NaN	20.6717	22.8743	21.286	22.3119	21.9362	23.0981	21.1989	22.1358	21.3044	22.7745	22.0903	23.3419	22.2764	23.2306	22.2469	23.1356	21.8727	21.8521	21.4445	22.4575	21.4523	21.7518	NaN	21.9596	22.0046	22.7141	22.308	22.3844	21.8935	22.4292	23.6498	22.6719	20.8048	22.632	22.6906	22.5185	23.3015
20.3309	20.1746	20.4484	21.2161	21.1358	20.2704	20.1301	20.4854	20.6069	20.6598	20.4663	20.3731	NaN	20.5865	20.3829	20.2403	20.6708	20.3451	20.7726	20.5105	20.9126	18.1885	NaN	20.5905	NaN	20.4281	20.7575	NaN	20.6948	20.6176	20.6981	20.6511	20.942	20.4984	20.7803	20.7125	20.6296	20.6226	NaN	NaN	20.8532	20.538	NaN	20.0155	20.6845	NaN	20.6931	NaN	20.1875	21.0634
21.3387	21.1739	22.9893	22.6755	22.4987	22.0989	21.6839	21.1335	21.6131	22.8558	22.6516	21.5182	22.7446	21.2307	22.1494	21.8617	22.6752	21.7346	22.7594	22.7862	21.9052	22.502	22.8195	22.1742	22.1533	21.8917	22.3535	22.3418	22.104	21.1263	21.5515	22.056	21.7861	21.4522	22.9215	21.7845	23.0236	22.5292	23.3799	21.878	21.6517	22.0663	22.6775	21.7295	22.2691	22.9516	21.3173	22.3322	22.257	21.7601
21.8353	22.0403	21.433	21.4608	21.1667	20.2902	21.9986	20.3727	21.83	20.6368	21.5759	21.5237	NaN	21.4038	21.3806	21.2209	21.4175	21.5284	21.5046	20.8835	20.9748	21.1777	21.3469	21.6092	21.4475	21.6693	21.4099	20.9018	20.8251	21.3345	21.9727	NaN	22.0022	20.5278	20.7452	21.2671	20.8523	NaN	21.3247	21.3411	21.6184	21.2901	21.1245	21.1672	21.3141	20.8544	20.7331	21.2857	21.039	19.2426
23.4531	22.8322	23.7897	23.6398	23.4784	23.0943	23.6293	23.4182	23.0956	23.3995	22.9837	23.5602	22.1847	23.4154	23.231	23.1516	23.2393	23.6225	23.1766	23.8888	23.1976	23.6852	23.5862	23.2363	23.2532	23.5204	23.4264	23.5037	23.1463	23.498	23.0001	23.1618	23.3141	23.3206	23.4427	23.7987	23.5581	23.6804	23.9249	24.0933	23.1449	23.2366	23.3721	23.3909	23.1963	22.6438	22.7676	23.3217	23.6529	23.6993
25.4653	25.0225	24.6953	24.7944	24.8046	24.2638	24.2772	24.4668	24.0205	25.4849	24.7703	24.7111	24.776	24.4866	24.8049	24.5502	23.9857	24.8904	25.0014	25.2176	23.7183	24.5582	24.7312	25.128	24.704	24.7803	24.2555	24.5015	24.3516	24.3309	24.4504	24.3099	24.785	24.4089	23.6853	24.2819	24.4203	24.3667	24.4005	23.9813	24.7539	24.2354	24.7971	24.0959	24.5411	24.6874	24.521	23.7743	24.073	24.3008
23.7877	23.1348	23.4162	22.9364	23.4054	23.4422	23.4889	23.7426	23.3793	23.5774	23.1828	23.7555	23.6683	23.6835	23.9269	23.5009	23.2928	22.8467	24.4668	23.723	23.0808	23.9837	23.156	23.4896	23.55	23.2777	23.0027	23.4493	23.8573	23.4178	23.5028	23.2226	23.3514	23.6411	23.4377	23.1987	23.609	23.4964	22.9885	23.3236	23.3704	22.9525	23.1253	23.4095	23.2321	23.5915	23.5509	23.591	23.2741	22.8963
NaN	NaN	23.7315	23.4746	23.6425	24.081	22.9024	23.8952	23.7007	24.0964	23.9799	24.1831	22.6255	23.2938	NaN	23.9288	22.7254	24.1609	23.8876	23.8328	24.0651	23.8735	24.1043	24.0711	23.8112	23.013	24.0455	23.9639	23.7078	23.9363	23.8782	NaN	24.1174	23.1415	23.69	23.7311	23.9032	23.425	23.8857	24.1383	23.2479	24.027	23.7344	23.3691	24.2837	24.0889	23.7811	23.2826	23.2636	24.9488
22.2025	22.7464	22.3209	21.7277	21.8061	22.089	22.5218	22.3784	22.3066	22.2846	22.8304	21.9364	22.0406	21.616	22.0703	22.5824	22.4445	21.6727	22.1319	22.6116	22.6013	22.0283	22.315	22.4144	22.445	22.5249	22.0025	22.3862	22.1158	22.3195	22.4338	21.8771	22.1813	21.9906	21.7423	22.1935	22.2742	21.9851	NaN	21.5933	22.4619	21.5102	22.2846	21.7723	19.9535	21.5663	21.9013	21.2299	20.4162	22.1121
22.8362	22.727	22.473	21.6165	22.0511	23.2253	22.8557	22.5983	22.52	20.9246	23.0821	NaN	22.1857	22.0453	22.9214	22.9531	22.7579	23.167	23.0768	22.8895	23.169	NaN	23.4184	23.0509	23.2338	22.8846	23.1063	22.7172	22.796	23.0964	22.1825	21.5774	22.932	NaN	23.0258	22.9515	22.4766	23.1723	23.4985	24.0151	22.7427	22.933	22.7186	22.7823	22.8622	22.7633	22.72	22.7597	22.5595	22.9046
NaN	22.8639	22.4974	21.7029	21.9316	21.6986	22.0792	21.1512	21.7064	20.6768	21.6538	22.2351	22.4877	20.9509	21.4365	21.5972	21.5287	22.8103	20.6402	22.4317	23.1275	23.4684	22.1465	21.2406	22.3434	22.6792	21.7055	21.5207	21.4534	21.7426	22.0157	22.3743	22.244	21.8933	21.9519	21.929	21.7578	21.3483	21.5858	21.5484	22.0758	18.2309	21.7806	22.1115	22.9198	21.7911	22.1256	21.6422	22.114	22.5833
21.8656	21.0772	21.7034	NaN	21.9828	21.4117	21.2125	21.1721	22.4195	22.0236	21.9597	21.0593	21.3873	21.3387	21.6186	21.5489	21.2654	20.5756	22.1013	21.478	21.1892	21.277	21.5173	20.9616	21.0093	21.0061	20.9314	NaN	21.459	21.1675	21.9282	21.2228	NaN	21.334	20.0518	21.7721	NaN	21.58	22.1537	21.561	21.6714	NaN	21.7288	21.0274	20.8193	22.21	22.2542	21.4927	22.4646	19.5287
21.5056	21.7631	22.081	21.7042	22.1668	21.461	22.2859	21.1978	NaN	21.6591	NaN	21.383	NaN	21.3554	21.3088	21.6312	21.5028	21.1975	NaN	21.448	NaN	21.4839	20.9113	20.876	21.3347	21.696	NaN	21.4812	22.1662	21.4075	21.1497	21.6384	NaN	21.2836	22.2006	22.1392	NaN	21.1512	NaN	NaN	21.5165	21.6034	21.8876	22.0746	22.2048	NaN	21.0807	21.8379	NaN	22.4774
24.493	NaN	NaN	23.0463	22.3658	21.8815	23.1602	22.5005	23.3257	NaN	22.7215	22.5997	23.5173	22.8477	NaN	22.4093	22.7649	23.8486	22.8565	22.7793	22.6374	22.0054	22.7346	NaN	22.4792	22.8454	NaN	22.2736	NaN	23.0976	NaN	22.8004	NaN	22.9615	22.9421	23.6093	23.0326	23.1133	NaN	NaN	22.7531	23.1171	23.4134	22.8766	23.7125	22.7452	22.8474	22.7986	23.1718	24.9322
NaN	21.432	20.5336	20.4293	21.8997	21.4027	21.4421	21.4232	21.0059	21.3499	20.8731	21.7106	21.5586	21.071	21.1637	21.4389	21.0791	21.5719	21.2618	21.4175	21.0758	21.4021	NaN	NaN	21.2831	21.1522	21.1149	21.5883	21.504	21.2444	21.415	NaN	21.0876	21.7692	NaN	21.4083	NaN	21.3817	21.3666	NaN	21.3219	21.1355	20.8314	22.0503	20.9858	21.2744	20.8519	21.3386	21.0645	NaN
22.1716	23.3472	22.9548	22.4371	22.6919	22.917	23.1728	23.0197	23.296	22.7069	22.6769	23.2809	23.3744	22.7836	23.1633	22.8478	23.233	23.5311	23.6334	22.7859	21.968	23.3166	23.1208	23.0314	23.2597	22.9436	22.9322	23.343	22.9046	23.4118	23.0262	23.3885	23.1337	22.8761	23.3012	22.9438	23.1248	23.442	23.0553	23.3961	23.1047	22.9547	22.961	23.4404	23.0794	23.4326	22.8756	22.8724	23.0344	23.2316
21.105	22.9823	23.0062	22.9021	23.8178	22.5757	21.7496	22.4	22.9577	22.4944	22.9325	22.8499	22.4424	22.7438	22.6297	22.4855	22.6639	22.8798	23.2534	22.8296	23.0334	22.6236	22.7661	22.9256	23.4496	22.7257	23.1409	21.1763	22.9961	23.023	22.4224	22.5754	23.1299	22.7027	23.2295	22.0227	23.267	23.3277	23.3691	22.6257	23.3545	21.3142	22.949	22.2348	22.7027	22.8244	22.1917	22.8751	23.2988	22.5269
NaN	22.3319	22.0294	23.1169	21.8933	21.4972	21.2791	NaN	21.8834	21.7054	21.9883	21.9742	NaN	21.8135	21.7213	22.2679	21.4549	21.7527	21.9669	21.711	NaN	21.9359	21.3955	21.8139	21.9156	22.1196	21.8641	21.949	21.9486	21.6058	21.903	22.0636	NaN	22.0078	21.6375	21.7274	21.8787	21.5426	NaN	NaN	21.7343	NaN	21.924	22.2648	21.9083	21.6725	21.9301	22.0926	22.0315	NaN
27.1763	25.7728	25.7372	26.1553	25.7433	25.7616	25.532	25.3744	25.4611	25.3587	26.0777	25.1001	24.4473	25.6939	25.394	25.8845	25.6521	25.9142	24.9588	25.8005	26.0262	25.7307	25.8535	25.3848	25.4843	25.3188	25.8196	25.4989	25.8429	25.2337	25.4864	25.9616	25.6575	25.5793	26.3539	25.3357	25.5855	25.6	24.9794	24.493	25.6649	26.0187	25.4848	25.1287	25.7549	24.75	25.0353	25.0361	25.5623	26.1121
24.2947	23.684	24.543	24.1524	24.1257	24.4936	24.6808	24.7866	24.5502	24.4622	25.0255	24.8297	24.1431	24.434	24.5371	24.7979	25.0532	24.8578	24.055	24.9747	24.3013	24.5432	24.8461	25.2307	24.7546	24.6314	24.8791	24.7994	25.1744	24.8465	24.8085	24.7357	23.3222	24.5189	24.9432	24.5613	24.1771	24.962	25.1304	25.2854	24.2943	24.5477	24.5326	25.3852	25.1093	24.6502	24.8576	24.4771	24.9511	25.4761
25.8818	25.6704	25.9592	25.8188	25.8876	25.9225	25.8794	25.8103	26.0064	26.0691	26.0181	26.082	25.5566	26.2391	25.9592	26.1549	26.1087	26.0926	25.9419	25.9118	25.929	25.9813	26.1523	25.8497	26.0406	25.5904	25.9797	25.8632	25.751	25.8328	25.8787	25.9272	25.9234	26.1967	26.1997	26.0428	26.0513	26.1149	26.2565	26.3648	26.0224	25.8718	25.7523	25.8092	25.922	25.8826	25.6357	25.0643	25.6981	26.7133
26.0999	24.4718	25.4987	24.9581	25.1715	24.8042	25.8682	24.8323	24.4878	25.0124	24.69	24.7007	23.6998	24.8427	24.834	25.0308	24.2965	24.7004	24.9269	25.2281	24.9064	25.1269	24.5606	24.5901	24.8755	24.7312	24.9577	24.5347	24.7643	24.9284	25.2069	24.7596	24.9486	24.9674	25.2087	24.5526	24.7695	24.8531	24.6485	25.1076	24.7591	25.1105	24.8403	24.5472	24.5948	25.1458	24.7346	24.9196	24.8107	25.5626
25.2411	24.9139	24.7793	24.6144	24.9449	24.6808	24.9772	24.8918	24.6448	24.8462	24.5737	24.7058	24.8116	25.0284	24.6203	24.665	24.5376	24.7182	24.5246	24.8079	24.6756	24.6215	24.6012	24.7893	24.7716	24.5707	24.6983	24.7178	25.013	24.7905	24.2571	24.4403	24.5226	24.0824	24.5418	24.6196	24.3529	24.3933	24.8037	24.7103	24.4396	24.6411	24.7786	25.066	24.6237	24.646	24.5138	24.241	24.4096	25.0117
25.7868	24.4054	25.3987	25.0566	24.5467	24.8841	25.3037	25.8084	25.1275	25.0332	25.5129	24.6652	24.7901	25.2471	25.0399	25.0898	25.1839	24.9645	25.2768	25.1521	24.9813	25.2238	25.2321	25.1817	25.0687	24.4648	25.5519	25.1612	25.4355	24.9661	25.6584	25.1527	25.4536	24.9275	25.2203	24.9496	25.6013	25.1539	25.4266	25.3975	25.4114	25.0641	25.5566	25.4966	25.4501	25.4528	25.238	25.4239	24.9454	25.6162
25.3664	25.2177	25.3765	24.6537	25.054	25.5556	25.5092	25.4476	25.0304	25.0876	24.9795	25.1511	25.1348	25.0772	25.3821	25.0263	25.3378	25.3741	25.3583	25.148	25.3891	25.4095	25.5836	25.6051	25.6159	25.3165	25.5312	25.5807	25.3125	25.4459	24.6738	24.9958	24.9472	24.8407	25.375	24.963	24.9873	24.9501	25.4204	25.9525	24.9114	25.101	25.4252	25.3806	25.2561	25.3779	24.9719	25.7228	25.284	25.592
21.2067	22.716	22.9681	23.5822	22.9824	23.1094	22.8822	22.6675	22.982	22.6574	22.9398	22.6438	NaN	23.1492	22.8062	22.9333	22.5976	23.1934	23.2263	23.1745	23.2633	22.769	23.1335	23.0607	22.9285	23.1229	22.8509	22.7861	22.9466	22.898	22.9945	22.571	22.8095	23.0123	22.7955	22.957	23.0294	23.0954	23.154	23.6458	23.0215	22.7869	22.6496	22.5458	22.8338	23.3906	22.5259	23.2239	22.6599	23.2954
25.0648	24.8134	24.0038	24.1552	23.9857	24.4738	24.7911	24.9239	24.1264	24.6495	24.2809	24.5487	23.5546	24.685	24.3376	24.4957	24.3975	24.5653	24.0915	24.3881	24.5606	24.8627	24.6121	24.4564	24.1951	24.5627	24.4457	24.7375	24.3792	24.6564	24.438	24.8273	24.5132	24.776	24.6877	24.6627	24.3409	24.7743	24.8401	24.2851	24.413	24.6061	24.4607	24.6114	24.2736	24.4674	24.4742	24.7255	24.5314	24.4541
21.9321	22.4729	23.6218	24.6996	24.5792	23.6514	23.7278	23.8939	23.1377	23.7717	22.8517	23.1808	23.1369	23.7491	23.2059	23.0525	23.4962	23.0132	22.3803	22.9463	22.4992	23.1507	23.0524	23.5556	23.5207	22.714	23.3794	23.1821	23.0512	23.5299	23.4011	22.7796	24.0191	23.4805	23.7679	23.5362	23.6777	23.7197	22.529	21.9568	23.2674	23.3853	23.359	23.3797	23.4798	23.2451	23.463	23.1945	22.3206	22.7528
26.8251	26.7025	26.5715	26.3641	26.4138	26.2303	26.1741	26.2875	26.7489	26.2381	26.8212	26.772	26.4728	26.9909	26.4246	26.1251	26.3606	26.5072	26.4601	26.4468	26.2168	26.4195	26.3867	26.9785	26.4941	26.8377	26.1648	26.6422	26.3732	26.9899	26.6736	26.7264	25.6459	26.8229	26.1591	26.4155	26.9067	26.6302	26.0898	26.3039	26.5362	25.9232	26.3535	26.5146	25.8185	26.7376	26.8069	26.7287	26.6296	26.1718
23.2929	24.3444	22.6986	22.4422	22.5439	23.1625	NaN	NaN	NaN	23.2232	22.2114	20.5467	23.6359	20.7223	23.433	23.3117	NaN	NaN	18.9165	22.8786	22.7531	20.1724	23.0711	NaN	NaN	22.4736	22.9643	23.1369	22.855	NaN	22.6117	22.4966	23.1236	22.4957	22.7204	21.5656	21.785	22.4441	23.3329	23.7117	22.7997	22.5691	22.8083	23.2145	NaN	23.5283	NaN	22.9742	NaN	NaN
27.0872	27.4628	26.993	27.224	27.5298	27.4329	27.2437	27.9144	27.1212	27.4821	27.3359	27.3363	27.2852	27.8627	27.5444	27.4026	27.0469	27.3503	27.21	26.7991	26.8215	27.4554	27.2824	27.7311	27.0075	27.3405	27.0615	27.0191	27.3042	27.28	27.0641	26.6954	26.4358	27.4994	26.9502	27.2988	27.0578	27.1999	27.4164	27.4661	27.3867	26.5206	27.2361	27.1084	26.7985	27.3117	26.9117	27.6969	27.1542	27.0707
23.5642	24.0627	22.8141	22.9576	23.5746	23.2395	23.329	24.3611	23.2435	23.3641	23.1859	23.5134	23.6012	23.9354	23.6316	23.4833	23.1197	23.2733	23.4151	22.5325	22.3849	23.4196	23.2751	23.7893	23.4229	23.3623	23.0324	23.32	23.3768	23.3467	22.9308	22.4461	22.0651	23.2901	22.8881	22.8753	22.9406	23.1623	22.8012	23.0334	23.3077	22.4274	23.2933	23.6073	22.5243	23.4425	22.9401	23.6536	23.4902	22.8949
23.0131	23.9596	24.0988	24.2153	24.3701	23.8365	24.4534	24.1893	23.967	24.0898	23.9099	23.7645	24.5351	23.8383	23.5577	23.9139	24.2017	24.2647	24.218	24.1558	23.5795	23.0783	23.5444	24.3951	23.935	23.9441	24.2315	24.3355	24.2429	24.2309	24.3642	24.1128	24.3433	24.0315	24.2583	24.3888	24.2317	24.2296	25.183	25.1225	24.2845	24.2667	24.0972	24.0426	24.2166	24.8784	24.0022	23.9321	24.1306	24.2744
23.3727	23.2704	23.4285	24.0724	23.6575	23.054	23.8333	22.8962	23.3109	23.2618	22.8644	22.8784	22.1487	22.5362	22.8921	22.7815	23.2967	23.3002	NaN	23.1817	23.2894	23.351	22.6333	22.4377	23.0313	NaN	22.7763	22.7729	23.1199	23.003	23.2607	22.7893	23.4586	23.2131	23.0828	23.0291	22.9971	22.5625	20.8454	21.497	23.4219	23.039	22.8382	23.0082	23.0385	NaN	23.8249	23.1657	22.6998	23.5039
22.3699	22.6099	22.5818	21.3376	22.0937	22.1811	22.6522	22.8348	22.2475	22.3631	22.2275	22.5456	22.5031	21.861	22.5656	22.2272	22.0571	22.1446	22.5472	22.354	22.342	22.847	22.5775	22.6474	22.7797	22.2256	22.3859	22.431	22.3896	22.335	22.4332	22.2392	22.2091	22.6687	20.896	22.6322	22.3078	22.6329	23.9231	24.0512	22.473	NaN	22.0084	22.755	21.9205	NaN	20.7807	21.7784	21.8723	22.934
21.722	21.6995	21.5808	NaN	21.2273	21.7941	21.5684	21.7993	21.4976	21.482	21.1768	21.1428	NaN	21.2332	21.2899	22.0272	21.6436	21.8759	22.0539	22.4946	21.707	21.3732	22.1234	22.1831	22.1571	21.5857	22.2886	22.204	21.7734	21.2264	21.7411	21.5433	21.5049	21.9125	22.0318	21.8438	21.7174	21.3981	NaN	NaN	22.0085	21.4505	21.9954	NaN	21.5955	22.8761	21.6644	21.7364	21.653	22.1613
25.5631	25.9978	25.3652	25.2862	22.7113	23.9315	25.6657	24.9413	25.8185	23.5207	24.5982	24.7924	24.5289	23.9061	24.0271	23.5213	25.205	26.0858	23.9659	24.5496	25.3033	25.2651	22.3636	23.7151	25.5738	26.1743	24.4048	25.9969	24.6695	23.6768	25.4917	25.3344	24.0253	25.1276	23.6629	23.5047	22.9915	23.1313	24.4642	23.661	23.9307	23.6321	24.7159	25.3067	24.0256	24.2542	23.0576	23.489	25.4571	25.8152
25.9008	26.2783	26.8691	26.4205	26.8089	26.7743	27.0056	26.8641	26.6067	26.7671	26.9203	26.5628	26.4952	26.7471	26.7854	26.7424	26.6788	26.8473	26.5509	26.6935	26.6703	26.9691	26.8317	26.9707	26.9004	26.6487	26.8887	26.7046	26.8123	26.7049	26.7488	26.721	26.886	26.7384	26.9553	26.9336	26.7929	26.8716	27.1009	27.034	26.8405	26.8247	26.8005	26.9664	26.7764	26.6531	26.7724	26.6183	26.6098	26.8953
25.9185	26.1424	26.1889	26.0652	26.2126	26.3024	26.2185	26.1054	26.0341	26.2405	26.1763	26.283	25.9833	26.4828	26.0357	26.084	26.0336	26.4171	26.2121	26.4379	25.9938	26.2055	26.2679	26.1182	26.2676	26.0276	26.2348	26.3547	26.0745	26.0919	26.0806	26.1303	26.3603	26.1254	26.2916	26.192	26.2234	26.28	26.4552	27.0325	26.2238	26.3359	26.1658	26.1239	26.098	26.1514	25.9005	26.35	26.2873	26.4801
25.7102	25.6065	25.4363	25.4264	25.515	25.425	25.5824	25.5256	25.0412	25.3691	25.4531	25.3656	25.5283	25.7022	25.3212	25.3289	25.4369	25.7668	25.6244	25.4202	25.4729	25.6251	25.6232	25.8563	25.7061	25.6559	25.9104	25.7263	25.6814	25.3131	25.1633	25.492	25.634	25.5448	25.5401	25.67	25.3631	25.5182	25.4256	25.9254	25.4297	25.6377	25.5922	25.8922	25.6673	26.2241	25.275	25.6516	25.6776	25.9313
25.7975	26.4892	26.1995	25.8819	25.9606	26.3613	26.3544	26.3853	26.0387	26.2494	26.3461	26.2355	26.3018	26.3971	26.3303	26.2314	26.1273	26.3663	26.3156	26.2655	26.0748	26.1794	26.2175	26.4649	26.5204	26.1946	26.5326	26.3747	26.2272	26.2273	26.114	26.2358	26.2538	25.9661	26.3319	26.3551	26.34	26.2917	26.5301	26.7792	26.4507	26.2325	26.2471	26.2995	26.1995	26.5341	26.2225	26.312	26.4785	26.2168
26.2507	26.0579	26.0394	26.0616	26.0883	26.2836	26.322	26.5293	26.1391	26.2178	26.1645	26.2905	26.7314	26.4413	26.2313	26.0825	26.0908	26.4779	26.4755	26.2073	26.1279	26.2905	26.3897	26.4661	26.5011	26.3076	26.4542	26.3411	26.2105	26.1463	25.7962	26.0054	26.2719	26.238	26.2861	26.3847	26.1841	26.2595	26.866	26.7464	26.164	26.233	26.1321	26.271	26.1124	26.5836	26.0248	26.0901	26.1222	26.4687
23.7168	24.6652	24.9354	24.3809	24.6664	24.8804	24.9123	24.9554	24.5581	24.9523	24.7223	24.8336	24.9857	25.1671	24.4037	24.6798	24.6144	25.1272	24.7443	25.0507	24.542	25.0111	24.8785	24.7531	24.6125	24.5339	24.7069	24.8788	24.5407	24.8782	24.6039	24.6582	24.7684	24.8281	25.0807	24.6558	24.792	24.8395	24.7977	25.0378	24.781	24.8124	24.7718	24.9846	24.6405	25.2203	24.2867	24.5889	24.7088	25.0165
25.818	25.9129	26.0213	25.4391	25.5819	25.8124	26.1327	26.1876	25.4727	25.9267	25.8803	26.2407	25.9115	26.095	25.9579	26.0527	26.0435	26.2498	25.9453	25.857	25.7712	25.8475	25.874	26.1469	26.1956	25.9162	26.023	26.0483	25.9445	25.9297	25.66	25.8567	25.7564	25.7263	25.8533	25.9172	25.8466	25.6294	26.0678	26.2651	25.9617	26.025	25.9348	26.2678	25.7952	26.0168	25.676	26.0531	25.9416	26.3911
20.6121	21.2118	NaN	21.1222	20.8532	NaN	20.6147	20.776	21.5154	21.1645	NaN	20.5632	NaN	21.3728	NaN	20.7426	21.069	21.056	21.2215	21.0309	NaN	21.0828	21.1879	21.1486	NaN	NaN	NaN	21.0567	NaN	21.4916	20.7192	20.9002	20.5339	21.206	20.1801	21.2336	20.6708	NaN	NaN	NaN	22.1395	20.7483	NaN	21.4674	NaN	21.3397	20.1735	20.9861	20.736	21.0383
23.0583	23.4796	23.9864	23.4658	24.1508	24.0142	23.8507	23.1119	23.8816	23.8112	23.6206	24.0031	21.4991	23.6576	23.5138	23.6963	23.8762	NaN	23.0409	23.7413	NaN	23.8295	23.6152	23.5594	23.5081	23.7831	23.6853	23.4099	23.6058	24.048	23.1162	23.855	24.0711	23.6628	23.4819	23.7056	24.0819	23.8716	23.452	22.9548	23.3651	23.5801	23.6349	23.7855	23.4395	22.686	23.3637	23.8351	23.4934	23.6446
NaN	21.8861	21.6661	NaN	21.2813	22.5523	21.3361	NaN	21.5275	21.0306	NaN	21.2626	21.7308	22.3096	21.6331	21.1667	21.7461	22.888	21.2951	21.28	23.3857	21.215	21.6968	22.1381	22.557	21.868	22.1828	21.1503	20.9022	21.5683	NaN	NaN	24.007	22.5393	23.2674	21.3885	NaN	21.9293	22.8898	23.7008	22.4287	23.6954	21.6248	NaN	23.3979	20.8706	NaN	22.7609	NaN	23.7453
22.572	21.609	NaN	21.4796	21.6068	NaN	21.0939	22.2742	21.4815	21.5971	22.1414	21.08	NaN	21.9503	21.8368	21.5382	21.7468	NaN	NaN	NaN	NaN	NaN	21.8541	21.9029	22.0904	21.1328	22.1798	21.8387	21.724	NaN	21.7249	21.9324	22.396	21.6387	22.0987	22.181	22.0309	21.4065	22.1818	NaN	22.3409	21.9117	21.6136	21.5684	NaN	21.5083	22.0943	NaN	NaN	22.1479
23.641	23.1478	24.0425	24.7291	24.7299	23.1856	23.7043	22.8075	23.856	23.1089	23.0562	23.5789	22.4061	23.1533	23.4702	22.9934	23.3259	23.263	23.2324	23.4212	23.1082	23.2987	23.6514	23.8478	23.7986	24.1069	22.9326	22.6998	23.3656	23.6791	23.2368	23.2991	23.658	22.8156	23.2588	23.1976	23.6077	23.6331	24.9661	21.958	23.0745	23.7411	23.2777	23.0885	24.0047	23.7487	23.4715	22.9407	22.8303	24.276
NaN	21.4359	NaN	21.626	21.5636	21.488	21.4496	21.5046	21.459	21.8715	21.3875	21.0544	21.9719	21.7191	21.6688	21.7243	21.5619	21.3302	NaN	21.7367	21.4803	21.414	21.6797	21.7866	21.7104	21.9589	21.5883	21.8403	21.5159	21.8342	21.6939	21.7496	NaN	22.0097	21.5066	21.7933	21.8459	22.0253	21.7405	21.2702	21.5423	21.4469	21.282	22.1286	21.2493	22.1806	NaN	21.6331	NaN	21.2019
23.0868	23.2671	23.7355	23.7966	23.9252	23.8736	24.3119	23.6041	23.6455	23.7495	23.5409	23.2269	23.8554	23.6372	23.9558	23.9391	23.8924	23.8892	22.5581	24.0585	24.2266	23.7298	23.6006	23.486	23.969	23.7676	23.2285	23.2568	23.9579	23.8987	23.3869	22.7769	23.5417	23.4584	23.4142	23.8188	23.8227	23.9768	24.1671	23.4261	23.8714	24.1804	23.6664	23.3538	23.8202	23.6607	23.8974	23.8834	23.9332	23.8343
25.8832	25.646	25.6594	25.6668	25.5255	25.4317	25.9665	26.1564	25.548	26.1981	26.1391	25.6889	25.4537	25.9759	25.9627	26.1706	26.0433	25.8512	25.573	26.028	25.6061	25.8953	25.8716	25.8	25.5848	25.9378	25.7169	25.817	26.0824	26.122	26.0688	25.5863	25.5991	26.4231	25.864	26.1256	25.9031	26.2091	26.2409	25.9331	25.8593	25.4605	25.8019	25.4978	25.6449	25.7932	25.928	26.2879	26.0798	25.6661
21.2098	21.1191	22.0786	22.0022	21.6088	21.1304	21.0914	NaN	21.994	21.5317	NaN	21.4527	21.394	20.7897	21.2957	21.5144	21.8315	20.3567	NaN	21.1099	21.4711	20.9979	NaN	21.3434	22.0175	20.875	NaN	21.3762	21.5636	21.8277	21.094	21.3693	21.6262	20.7227	21.3948	22.0179	21.8447	21.7424	NaN	20.9436	21.917	21.1346	20.8609	21.1099	NaN	NaN	21.7318	21.1631	21.1458	21.1674
21.971	21.7084	21.9454	21.5424	21.9419	21.9644	21.3537	21.921	21.7075	21.3563	21.7104	21.6515	NaN	21.749	22.151	NaN	21.0919	22.1139	NaN	21.7517	21.9847	21.792	21.7187	NaN	22.1077	21.5448	NaN	21.7095	NaN	21.6147	NaN	21.5282	21.9561	NaN	21.9596	NaN	21.3272	21.7042	21.6625	21.7493	22.5158	21.7911	21.7258	21.6796	21.9788	21.8161	21.6079	NaN	21.4978	22.2496
24.1559	23.5086	23.2616	22.4782	22.8657	22.6621	23.4929	22.8276	NaN	22.5115	22.6428	23.0549	23.6439	22.9956	22.3638	23.4936	23.3088	23.6285	23.9463	22.1612	22.0911	23.3717	22.5364	23.4059	23.5097	23.7783	22.3513	23.3627	22.8409	22.4459	NaN	NaN	22.3015	22.3214	21.7772	22.2466	22.3723	22.1534	23.9732	22.6968	22.3629	22.2452	20.6057	23.3939	21.5834	22.8174	21.7434	22.5066	22.4555	23.4481
NaN	19.8044	21.0234	21.5367	NaN	20.7906	20.4385	20.521	21.2474	20.7565	20.7031	21.0575	NaN	20.8108	19.46	20.8605	20.6817	20.787	19.9819	21.1115	20.9128	20.7104	20.2532	20.802	20.8718	21.0826	21.0902	20.7607	20.2337	20.9567	20.9603	21.0016	21.1533	20.47	21.2782	20.3909	21.4731	20.9596	20.8217	20.4288	20.9675	21.215	20.4372	20.7826	21.2861	20.4057	20.7456	20.3147	20.9321	20.108
NaN	22.668	24.6584	24.7969	24.7888	24.328	25.5473	23.0711	25.6718	24.4095	24.9856	24.8014	23.7446	23.0347	24.9018	22.0735	26.0022	24.3517	24.9606	24.4074	24.9362	24.0719	25.0724	22.9276	23.2845	25.3403	24.4557	23.889	23.2067	24.8533	24.6784	25.4381	24.5681	23.8612	25.6384	24.3376	23.9648	25.7364	23.3181	22.6427	25.1393	23.4635	NaN	24.9183	25.6392	23.0002	24.4722	24.0553	24.4038	25.106
25.9448	25.6652	24.8821	24.9229	25.6907	25.4623	25.9404	26.1436	25.0667	25.315	25.7426	25.3183	25.3831	26.4094	26.1967	26.1399	25.5397	25.5036	26.0177	26.3075	25.461	25.8675	25.8351	26.4096	25.6906	25.8287	25.7281	25.4568	25.9047	25.6097	25.2917	25.6603	24.7936	26.0277	25.2519	25.3866	25.6741	25.64	24.9619	25.2419	25.9323	25.2102	25.9024	25.3946	25.2074	26.171	24.9572	26.2323	25.6132	24.6563
27.2787	27.1705	27.5981	27.3151	27.5518	27.2566	27.593	27.0432	27.3698	27.218	27.5896	27.1307	27.7774	27.5482	27.2075	27.4599	27.3903	27.392	27.3373	27.3628	27.2474	27.2139	27.2609	27.3319	27.1331	27.1939	27.5416	26.9795	27.4944	27.4162	27.5901	27.5489	27.7297	27.6372	27.5033	27.2801	27.5868	27.2888	28.3755	28.1614	27.5605	27.8212	27.4699	27.6894	27.9362	28.0635	27.3737	27.5743	27.8143	27.6331
22.0451	22.9498	23.0483	22.6865	22.6773	22.8837	23.2679	22.7708	22.6885	22.9288	23.1744	23.0916	23.3692	23.1242	23.4345	22.9313	22.8556	23.3127	23.3832	23.3947	23.3506	23.3881	23.8873	23.5897	23.753	23.1688	23.8791	23.0828	23.2826	22.906	23.1128	23.1175	23.5355	22.7442	22.7318	23.5795	23.5337	23.1291	23.7437	23.6874	23.6703	23.5246	23.6348	23.2088	23.478	23.4906	23.3647	23.0452	23.4629	22.9546
23.8951	23.4456	22.8681	22.8042	22.9326	22.9732	22.8676	23.2648	22.9205	23.322	22.564	22.9697	23.3661	23.1447	22.801	22.8877	22.9067	23.3756	23.1996	22.7969	22.8551	23.196	23.1215	23.1692	23.1613	23.193	23.0388	23.0736	22.6975	22.974	22.9581	22.4546	22.5945	22.9401	22.972	22.7909	22.6757	22.6486	23.0877	22.5281	22.8605	22.9005	22.7945	23.1626	22.77	23.141	22.5812	22.7009	22.7486	23.2659
NaN	22.0808	22.6343	21.0274	22.2024	22.2024	22.0512	21.5746	21.9819	22.0805	22.3491	21.9165	NaN	21.6746	22.1853	21.7045	21.5611	21.584	21.1937	22.0434	21.9894	21.9835	21.8607	21.8495	21.5698	21.2612	21.4378	21.6471	21.8372	21.5554	21.6889	21.6379	21.8692	21.5638	21.9364	21.7551	21.9915	21.7062	NaN	21.6005	21.4488	23.0882	21.6105	NaN	21.9584	22.2687	21.6198	21.9037	22.177	21.8382
24.6014	24.0353	23.8721	24.1909	24.3192	23.4871	24.2632	23.8049	23.5373	23.9213	23.5664	24.6626	24.149	24.0441	24.2591	24.3293	24.246	24.2214	24.5082	24.1649	23.7748	24.1356	24.0958	24.1045	23.4733	24.6017	24.2391	24.3059	24.1033	24.1954	24.2604	23.9668	24.0759	24.0804	23.3956	25.0418	24.5824	24.4072	23.8759	23.8715	24.1384	23.4569	24.5459	24.9566	23.9399	24.7091	24.6004	22.8586	24.6712	23.2767
27.0366	26.6132	27.7367	26.9542	26.7307	26.6591	27.5774	26.5306	26.9119	26.7049	26.8507	27.3514	27.0627	25.9764	26.283	26.8071	26.8062	28.0245	27.3796	27.1705	27.9883	27.1492	26.3843	25.6635	27.458	27.4986	27.0577	27.3285	26.0483	26.3707	27.7605	27.6787	27.4757	26.8715	27.762	26.1808	26.8382	26.4088	26.9207	26.8051	26.5895	27.8388	26.7117	26.8817	27.694	26.5218	26.6472	26.3681	26.8823	29.2489
NaN	21.0784	NaN	21.7854	21.2932	NaN	NaN	NaN	NaN	NaN	NaN	NaN	22.4239	NaN	NaN	21.3458	NaN	NaN	21.602	21.0864	21.6796	NaN	22.4375	22.3802	NaN	20.753	22.313	NaN	NaN	21.8744	22.5814	21.4003	21.6913	22.9712	22.6025	22.7397	21.8561	22.3873	20.5813	NaN	22.4016	22.5999	21.8909	21.424	NaN	NaN	21.0418	22.5114	22.7199	22.4714
20.1316	22.0492	20.9135	21.8323	21.3613	21.2032	21.9045	22.192	21.8031	22.0327	21.3784	21.949	NaN	21.7491	21.9105	NaN	21.5706	22.1898	21.8765	NaN	21.4064	22.244	21.4049	21.8875	22.144	22.2346	21.7106	21.5573	21.6479	21.357	22.1146	22.0084	22.155	22.0616	21.3597	21.0362	21.3161	21.2982	21.427	NaN	21.577	21.7164	21.9598	22.1904	21.385	22.1984	21.5268	21.929	21.9313	21.2316
NaN	22.3729	21.9342	21.888	22.448	21.6268	21.9681	22.1578	21.5292	22.3682	21.882	22.2828	NaN	22.2124	22.4533	21.715	22.0634	22.2533	21.9897	22.0933	21.84	22.0799	22.4424	22.0669	21.848	22.0694	22.0334	21.7888	22.1179	21.9837	22.0237	22.0363	NaN	21.8824	21.9053	21.211	21.9899	22.0561	22.1176	22.5804	21.9954	21.7873	21.8297	NaN	21.8066	22.5523	21.7461	21.9204	22.0464	21.8479
NaN	22.2818	21.6664	21.8664	22.1404	22.1589	21.9039	21.4784	21.307	21.7201	22.0865	21.7785	22.7793	21.2518	21.8234	21.5958	21.7581	21.9748	21.8849	21.7534	21.5537	21.6479	21.3942	21.9321	21.7411	22.0264	21.9437	21.4825	21.7244	21.7539	21.6315	21.9262	21.8081	21.5094	21.6051	21.5025	21.9028	NaN	21.969	NaN	21.5855	NaN	21.2807	21.9625	21.5123	22.3274	22.0096	21.0547	21.4381	23.1659
24.5524	25.2499	25.6235	26.2276	25.4386	25.7333	25.4219	25.2522	25.2132	25.832	25.4089	25.4517	25.6545	25.5523	25.6157	25.6606	25.625	25.1944	25.6176	25.7305	26.3806	25.5185	25.9417	25.4781	25.5725	25.7721	25.609	25.5988	25.8048	25.4626	25.2915	25.9333	25.9897	25.4202	25.6295	25.8433	25.7314	25.8301	25.7839	25.382	25.6904	26.1539	25.9039	25.2688	25.6963	25.8258	25.7085	25.518	25.4861	26.0378
26.2152	26.6065	26.4864	25.9921	26.2305	26.7278	26.3276	26.4554	26.2209	26.555	26.7753	26.3764	26.2057	26.7497	26.5169	26.532	26.4595	26.6676	26.4638	26.7223	27.0904	26.1534	26.208	26.5042	26.7175	26.7781	26.2662	26.5607	26.4809	26.4083	26.3936	25.9663	27.0099	26.6349	26.5677	26.2371	26.5041	26.5838	27.0076	27.4462	26.6656	26.8291	26.5247	26.1119	26.7074	26.5051	26.3487	26.7703	26.4248	26.3553
22.83	22.4664	24.102	22.4987	22.0827	22.1868	21.3097	22.1733	23.6082	22.2751	23.3073	23.0823	NaN	21.0884	21.9319	21.014	22.7021	22.747	22.3697	22.4066	23.0662	23.2163	22.2713	NaN	22.691	22.3271	23.9955	22.5622	22.4145	23.1612	23.1113	23.2167	23.5638	21.7752	23.8672	22.7734	21.9665	22.073	23.7409	22.9423	21.7483	23.9105	22.033	22.0293	23.9242	21.9502	22.3067	22.5625	22.3194	23.4811
30.323	30.1782	29.6262	30.6254	30.3131	29.8651	29.5361	30.532	29.5716	29.6783	30.8391	30.2055	29.5468	30.5697	30.5626	30.3078	30.276	29.4714	29.0779	30.3081	29.8759	30.7584	30.2687	30.0689	29.6279	30.5588	29.2113	30.322	30.7146	29.4556	29.8056	30.6849	28.2928	30.0405	29.3183	30.3152	29.7671	30.1421	29.2555	29.1972	30.2926	28.7793	30.6004	30.1669	29.5123	30.2808	30.2879	30.5108	30.1666	28.2675
NaN	21.3967	21.1609	21.0031	NaN	21.3663	21.6586	20.1932	21.3587	21.4593	21.7061	21.7285	21.2835	21.5086	22.0547	21.3421	21.8865	21.471	22.0805	21.4548	NaN	21.2325	21.3966	21.8768	21.3593	NaN	NaN	20.7245	NaN	20.6585	21.1238	21.1107	NaN	NaN	20.9709	21.6118	NaN	NaN	21.2849	NaN	NaN	20.795	NaN	21.379	NaN	21.8781	NaN	21.5785	21.262	NaN
26.7519	26.2983	26.3312	26.1555	26.2712	26.3402	26.1811	26.6738	26.4857	26.2335	26.0444	26.3035	26.4749	26.649	26.4257	26.5143	26.3221	26.3908	26.2466	26.1233	26.1747	26.212	26.2972	26.5002	26.4758	26.2917	26.4807	26.1835	26.4613	26.218	26.1445	25.8323	26.0933	26.2747	26.1944	26.2394	26.0544	26.1669	26.6826	26.5496	26.3743	26.2254	26.2236	26.5347	26.2937	26.431	26.2643	26.3282	26.3825	26.2267
21.896	22.8502	23.1755	22.4983	22.5173	22.7915	23.4947	22.7305	22.7643	22.9176	23.6363	23.0091	NaN	23.0756	22.7039	22.5988	22.9002	23.0921	22.8608	23.0116	23.2453	22.4986	22.9213	22.6614	22.5349	22.5765	22.8262	22.5167	22.6021	22.7566	22.9656	22.7292	23.4843	23.0283	23.233	22.617	23.1084	23.1473	21.9532	22.5059	23.3659	23.4737	22.8326	22.9222	23.3041	22.6027	22.6831	23.0244	22.8738	22.6973
22.6637	23.6562	23.0395	23.5285	23.6518	23.3152	23.2526	22.9624	22.6573	23.098	23.2763	23.2481	22.6957	23.0155	23.2105	23.1401	22.9928	23.2258	22.4682	22.7027	23.3414	23.0182	22.6428	22.5413	22.9324	23.1056	23.0275	22.9971	22.9611	22.9947	22.5244	23.0825	23.2329	22.8645	22.9463	22.9061	22.5448	22.9943	22.275	22.8261	22.7878	22.9678	22.8303	23.1267	22.8774	22.7014	22.6486	22.7039	23.0016	22.8835
27.5886	27.6072	27.7821	27.6036	27.6207	27.6527	27.6915	27.6937	27.5646	27.663	27.602	27.6538	27.6018	27.7735	27.7012	27.6333	27.7191	27.8252	27.6516	27.7108	27.8467	27.7209	27.7676	27.7524	27.7648	27.5497	27.7845	27.6409	27.7041	27.7314	27.6068	27.704	27.7047	27.645	27.8525	27.7443	27.6376	27.7724	28.1856	28.1596	27.7779	27.9337	27.6865	27.4952	27.8658	27.8045	27.6413	27.635	27.6767	28.2653
22.5927	22.3206	22.2067	22.1088	22.7347	22.845	22.6443	22.7698	22.9271	21.4344	22.6342	22.3137	23.405	20.7004	22.9765	22.1723	22.6784	22.197	23.5502	22.453	22.0041	23.0779	23.2843	22.3851	23.3163	23.3439	22.8937	23.3864	23.3344	22.3099	22.416	22.5519	22.1671	22.4973	23.1404	22.6674	22.9344	22.421	22.7951	23.578	22.8176	22.6038	22.6801	23.353	22.2194	23.0009	23.3727	22.8497	22.9431	22.6469
NaN	22.1422	NaN	20.6054	NaN	21.3142	NaN	22.5529	21.1383	NaN	20.9849	21.189	NaN	21.567	NaN	21.4717	NaN	21.5598	20.9785	21.5443	21.3637	NaN	21.8378	21.6941	22.3367	21.3135	21.1694	21.3736	21.0059	NaN	21.4023	NaN	NaN	NaN	NaN	NaN	NaN	NaN	22.0324	NaN	NaN	NaN	21.4	21.9622	NaN	21.9741	NaN	21.2992	21.1664	21.9719
23.3876	22.9547	22.9825	22.7629	22.9005	23.0662	23.2726	24.0781	22.7644	23.2397	23.0571	23.1065	22.8532	23.6377	23.9058	22.7888	23.217	22.7432	22.8261	22.6443	22.6847	22.7448	22.7993	23.5238	23.1562	23.4451	23.2631	22.8304	23.5651	23.4454	22.8395	23.3695	22.2114	23.2136	23.1646	22.7987	23.0902	23.1827	22.3651	22.8718	23.0163	22.7106	23.3572	23.4457	22.8272	23.2697	23.3828	24.1382	23.36	22.3693
25.7643	25.8009	26.1225	26.5416	26.091	26.3604	26.3438	25.7751	26.1331	26.2901	26.3304	26.1852	26.1306	26.2131	26.2684	26.3775	26.2646	26.3151	26.1518	26.5365	26.5042	26.0369	26.0973	26.2893	25.8633	25.7673	26.2979	26.1094	25.9655	26.3638	26.582	26.4051	26.3294	26.227	26.0469	26.5048	26.8033	26.3137	26.3039	25.8682	26.7391	26.4907	26.4029	26.1809	26.31	26.0412	26.3189	26.044	26.0789	26.1568
25.6215	25.3874	25.7418	25.3932	26.0038	25.8154	25.7979	25.5123	25.4716	26.2804	25.6192	25.5529	26.1742	25.8886	25.7567	25.5154	26.2157	25.728	25.7789	25.716	25.971	25.6094	26.0344	25.6404	25.8784	25.7774	26.0265	25.6756	25.8038	25.8665	26.2014	25.9173	26.2691	25.9472	26.2031	26.1381	26.0797	26.1626	27.0065	26.5324	25.8855	26.1224	25.8795	25.8921	26.1652	25.9256	26.0036	26.1138	25.8638	26.2548
24.1406	22.633	22.562	23.4257	22.8674	23.8112	23.6423	23.4069	23.6867	22.6047	23.4129	23.0375	23.4994	22.7336	22.9553	22.8222	23.2285	23.442	23.1666	23.2454	23.4133	23.4057	23.4635	23.2515	23.376	22.7925	23.1426	23.2959	23.1077	23.3868	23.0146	23.0643	22.7112	23.0458	23.3414	21.7237	23.4614	21.5733	23.1606	23.8798	23.2434	23.1326	22.9315	23.3048	22.9367	23.8526	22.1811	22.8836	23.1478	23.8186
21.8867	22.508	21.7327	21.9651	21.9406	22.101	21.8572	22.4447	21.5966	22.4131	21.9037	22.4682	NaN	22.4471	21.8843	22.161	21.921	22.2474	21.7161	22.7116	22.3636	22.4755	22.3125	22.7337	22.2364	22.5658	21.9958	22.5712	21.8793	22.4333	22.1819	22.6075	22.5913	22.4605	22.2592	22.7096	22.4702	22.2466	21.9288	NaN	22.3973	22.3459	NaN	22.0642	22.4143	22.5346	22.2486	22.5277	22.3517	22.8949
NaN	22.8154	22.4203	22.3633	21.8435	22.4723	23.1442	23.7828	22.8673	23.412	22.2732	23.0864	23.364	23.284	22.8891	22.9089	22.7074	22.7034	23.02	23.0854	22.6307	22.6265	22.8544	23.0501	22.6902	22.4615	22.7224	23.4264	22.6564	23.1908	22.3797	22.8544	NaN	23.2812	NaN	23.2107	22.765	22.9051	23.2771	22.9766	22.6779	23.1038	22.6618	23.6737	22.9186	23.0224	22.7574	23.1998	22.5651	23.2754
23.1951	22.5833	22.3441	22.059	21.8053	22.1492	22.3113	22.6709	22.2868	22.4445	22.5755	22.229	23.01	22.506	22.8359	21.9131	22.1555	22.4221	23.0678	22.5291	22.3193	22.0335	22.9238	23.1344	22.6971	22.2211	22.8206	22.727	22.8186	22.5702	22.8352	22.5985	22.7301	22.6878	22.8963	22.6651	22.6741	22.8245	23.5587	23.184	22.773	22.6231	22.7613	22.584	22.6072	23.6559	22.7583	22.8761	22.8291	22.9861
21.9514	22.1664	23.1026	21.8736	20.5855	20.9452	21.8971	21.5567	21.8228	22.3196	21.2193	21.9745	NaN	20.5297	20.0564	21.256	21.3349	21.9774	NaN	22.7305	20.795	22.3137	21.5776	20.6994	21.9458	21.1014	21.7372	22.9032	22.3062	21.8654	NaN	22.1593	21.453	22.044	20.9212	NaN	NaN	NaN	20.2991	NaN	NaN	21.2212	NaN	22.0686	21.3109	NaN	23.8856	21.5073	22.1261	22.4863
24.8024	24.3654	24.4053	24.8444	24.6714	24.1395	24.4487	23.284	24.7688	24.4912	24.3138	24.413	NaN	24.3993	24.4715	24.6686	24.3171	22.8547	23.9091	24.0701	23.0991	24.8118	23.9997	24.0454	24.5994	23.9067	24.2357	25.2168	24.5533	24.1757	24.3596	24.0372	24.3671	24.6334	23.918	24.4785	24.8081	24.4232	23.434	23.7756	24.3637	24.3428	24.3117	24.6108	24.2341	24.0997	24.7302	24.8036	24.3436	24.089
25.7419	25.0141	25.1196	25.3165	25.3448	25.004	25.0886	24.765	24.8435	25.0722	24.5236	24.9035	24.5225	24.9312	25.0403	23.9742	24.8883	24.3178	24.3	24.538	24.1482	24.9983	24.1459	24.604	24.6731	24.8136	24.7408	24.973	24.7857	24.829	25.1413	24.7293	25.2309	24.6327	24.0858	24.5198	25.1985	24.3946	24.5644	23.7348	24.7758	25.0273	24.6943	25.0975	24.7696	24.3746	25.2174	25.3797	25.0414	24.3947
23.4952	24.6562	24.6579	24.3558	24.406	24.3607	24.6229	23.7084	24.3552	23.9646	23.8875	24.1507	22.8623	24.1787	24.238	23.8432	23.8116	23.3359	NaN	23.651	24.0065	24.0199	23.5548	23.2029	23.7175	23.9705	23.1941	23.9555	24.0935	24.1169	23.8827	24.6667	24.1766	24.5425	24.5974	23.2552	23.6319	23.7546	23.2981	24.0823	24.1197	24.6809	24.295	24.0979	24.7866	23.556	24.2714	24.3551	24.614	24.0387
23.1793	23.6453	23.3262	22.9967	22.972	22.7367	23.0208	22.7958	23.0331	23.1082	22.9322	23.1499	22.662	23.2319	22.9701	23.0107	22.9759	22.2289	22.1039	23.0488	23.0223	22.9932	22.9682	23.2823	23.0431	22.8425	22.9189	23.0203	23.1206	22.9862	23.0782	23.1687	23.2912	23.4326	23.6636	22.1476	22.6872	22.677	23.2679	22.6919	22.2768	23.1674	23.076	23.092	23.5114	22.6622	23.1043	23.2587	23.2942	23.1817
27.7534	27.6179	27.678	27.7016	27.4351	27.4295	27.389	27.1949	27.6596	27.2753	27.0889	27.6944	27.7535	27.1352	27.4561	27.2968	26.9983	26.7719	27.0655	27.5452	26.2042	27.8857	26.7699	27.3092	27.2641	27.4131	27.1623	27.555	27.5506	27.6498	27.1316	26.83	26.7826	27.6911	27.2341	26.92	27.0728	27.0317	26.9192	26.4644	26.8077	27.144	27.1932	27.8752	26.7568	27.5358	27.1973	27.9738	27.4923	26.9102
27.9769	26.8176	27.0915	27.094	26.8048	26.7672	26.6992	27.0032	26.9562	26.5117	26.3305	27.0644	26.7842	26.3247	26.9059	26.6022	26.3655	25.974	26.1897	26.6886	25.3935	27.1329	25.9202	26.5191	26.7482	26.769	26.4501	27.0231	26.9387	26.8993	26.3677	26.0993	26.0238	26.7062	26.5767	26.4209	26.3825	26.3352	25.9292	25.3427	26.1151	26.364	26.4875	27.2274	26.0278	26.838	26.5809	27.1737	26.8699	26.8176
30.0471	29.5867	30.0794	29.9116	29.7083	29.6405	29.7146	29.5747	29.9802	29.4793	29.3001	29.9207	29.7359	29.2946	29.6942	29.5407	29.3347	28.8666	29.2028	29.6922	28.4816	30.1448	29.0049	29.4743	29.5888	29.6222	29.417	30.0259	29.8788	29.8756	29.2847	29.0755	28.8694	29.6975	29.4033	29.2666	29.3615	29.3364	29.2585	28.7968	29.0469	29.1803	29.3661	30.0473	28.9135	29.4364	29.5326	30.11	29.7481	29.0941
25.7159	26.1775	25.9471	26.4151	25.7181	26.2223	25.9207	26.1509	25.8581	26.1408	25.8048	26.0251	25.8628	26.2526	26.012	26.1177	25.8587	26.1472	26.1994	26.1519	26.4317	26.1421	26.2217	26.1833	26.0804	25.9714	26.0242	26.2061	25.8933	26.2519	25.866	26.2494	26.0322	25.9696	25.8451	26.2387	25.9848	26.0454	26.2343	26.2969	26.0339	26.0303	25.9667	26.1818	25.7449	26.0976	25.8027	26.0853	25.9941	26.3296
25.4356	23.4779	23.9676	25.3021	24.6461	24.0791	24.2782	24.9318	24.252	23.7538	24.2438	23.854	24.967	24.1041	24.7406	24.1792	24.1398	24.0458	25.0545	24.0148	24.301	23.7291	24.8369	24.3163	24.8979	24.4178	24.763	24.0905	24.6684	23.7985	24.0649	24.2869	24.5372	23.9747	24.5464	24.1378	24.1725	24.1662	25.9476	25.5839	24.5416	24.5745	24.3889	24.9	24.7677	25.323	24.3604	24.5289	24.7967	25.5872
24.5013	24.6476	24.0952	24.6509	23.8385	23.9446	24.1083	24.5835	24.0843	24.4442	23.8638	24.0824	24.648	24.4567	24.3882	24.4158	24.2028	24.4166	24.5382	24.1884	24.7891	24.5062	24.6201	24.788	24.5833	24.1199	24.4319	24.5311	24.3594	24.4019	23.7194	23.6401	24.4669	24.4041	24.3671	23.9365	24.281	24.2603	25.0704	24.6439	24.4656	23.996	24.3715	24.5853	24.1897	24.905	24.1552	23.9864	24.1733	25.1471
23.8633	23.4851	24.3729	24.9015	24.8592	24.2592	23.8851	23.7717	23.9281	24.0406	23.917	23.902	23.7319	24.2679	24.1602	24.3184	23.995	24.3713	23.8738	24.2173	24.621	23.8284	24.5978	24.061	24.5176	24.055	24.4065	24.0825	24.1527	24.3164	24.1677	24.4637	24.5802	24.1095	24.3537	24.5152	23.6586	24.0455	23.0176	24.4061	24.4332	23.6252	23.8049	23.8813	23.8416	23.8853	24.4056	24.1447	24.0056	24.29
24.7404	25.4814	25.6288	26.0532	25.1541	25.5082	25.0846	25.6094	25.3992	25.0721	25.4056	25.4376	25.1738	25.2126	25.6935	25.7012	25.557	25.5992	25.5437	25.8616	25.8948	25.5129	25.7446	25.4717	26.0362	25.0711	25.6258	25.9606	25.7025	25.63	25.567	25.4342	25.7113	25.6842	25.4958	25.8125	25.7982	25.6341	25.8096	25.872	25.7987	25.9639	25.6918	25.5561	25.5925	25.6847	25.3694	25.7337	25.6579	26.01
21.5028	20.897	22.6489	23.6	23.01	21.1996	21.8691	21.6055	22.3764	21.8934	20.4999	20.9072	NaN	21.5094	21.2704	21.61	22.0298	21.5961	20.4485	21.7005	22.32	21.5345	22.1127	21.7096	21.5154	21.4963	22.2822	21.6019	21.543	21.264	NaN	22.1391	NaN	21.2058	22.0735	21.5925	21.0728	21.0971	23.2244	NaN	21.2685	21.576	21.4978	21.344	21.3028	21.1936	20.4579	22.1459	21.5149	21.9482
21.7368	22.4534	22.4061	23.2481	22.8062	21.7944	21.7404	21.7698	NaN	22.654	22.3001	22.671	22.5742	22.1024	22.0812	23.0038	22.4925	22.4617	22.2139	22.2369	22.6614	22.5077	22.467	22.9708	22.094	23.2443	22.2087	21.9634	22.5034	22.741	22.6727	22.5502	22.4128	22.9584	21.9727	22.6905	22.9779	21.9535	21.6499	22.694	22.4343	22.0514	22.262	20.8823	22.5748	NaN	NaN	21.8697	22.5949	22.3537
23.0754	22.8166	22.9749	21.5255	22.2497	22.2154	22.1875	23.1214	22.4396	22.1313	21.6849	22.3997	22.3179	21.8605	22.2161	21.9242	22.2857	22.3589	22.0098	22.1285	21.8975	22.7479	22.2681	21.7326	22.6416	22.0335	22.3857	22.3369	22.2782	22.4557	21.7749	22.5061	NaN	22.0151	22.18	21.8698	21.6784	21.4914	21.6031	21.8569	22.2032	22.8374	22.0727	23.7039	21.8676	22.0331	22.0338	22.3929	22.24	23.0299
24.0778	24.0976	24.3578	24.3409	24.1308	24.2777	23.9341	24.0469	24.3061	24.0091	24.1072	24.1851	23.2053	24.1212	24.1072	23.6988	23.9234	24.1929	23.7943	24.2386	24.694	24.3265	24.4613	24.4052	24.3629	24.0794	24.2365	24.2811	24.1325	23.8732	23.7468	23.8425	24.2843	23.9419	24.2684	23.5289	23.6435	23.7088	24.2553	25.0664	24.027	24.4891	24.2046	23.9965	24.2308	24.053	23.696	24.1175	24.0277	24.8656
NaN	21.3236	21.8884	22.497	20.6024	20.2014	21.8662	21.4197	20.4801	21.1099	21.1538	21.1644	NaN	21.3995	NaN	21.2072	19.9525	21.544	NaN	20.4935	20.3177	NaN	21.3187	20.8909	20.8515	20.4113	21.1584	21.5466	21.0979	20.678	NaN	NaN	21.1048	21.6817	21.4506	NaN	19.9093	20.8259	NaN	NaN	20.4109	NaN	20.5708	20.8084	20.2348	20.5926	22.1799	21.0317	21.5907	20.5861
24.6932	23.329	22.745	22.8386	22.9785	22.9537	22.0714	23.4751	22.8874	22.5851	23.2757	22.5613	23.0757	22.7539	22.7032	22.8363	22.0685	22.947	22.0542	22.1127	22.1863	22.8204	22.3113	22.7474	22.1198	22.4054	22.9197	23.2887	23.1233	22.8051	NaN	22.7472	22.8463	22.386	22.9736	22.4702	23.0007	22.8844	23.357	22.8832	23.066	23.2588	22.717	23.0015	23.1253	23.0632	22.4622	23.7476	23.37	23.8767
26.085	25.8711	26.3884	26.3768	25.8358	26.3112	26.6875	26.3333	25.8617	26.7107	26.5542	26.2383	26.2078	26.3927	25.9947	26.5783	26.3199	26.4404	26.4272	26.3842	26.3402	26.5069	26.2624	26.3881	26.1021	26.5572	26.2536	26.373	26.1173	26.4081	26.2379	26.5165	26.4414	26.2909	26.3016	26.2536	26.1822	26.1569	26.1615	26.116	26.1033	26.3087	26.0918	26.3024	26.0559	26.4198	26.0786	26.1618	26.2049	25.6715
26.6779	26.9475	26.5497	26.5261	26.302	26.6181	26.6424	26.4893	26.2456	26.775	26.5459	26.5092	26.8379	26.5446	26.548	26.6618	26.6512	26.6791	26.6649	26.727	26.6209	26.5926	26.6402	26.5699	26.4031	26.7842	26.4157	26.5615	26.4403	26.7912	26.4721	26.3348	26.5706	26.6174	26.455	26.481	26.771	26.6129	26.6362	26.6862	26.3986	26.4331	26.4689	26.4849	26.3095	26.644	26.3672	26.4213	26.413	26.2718
25.7332	26.4125	25.9504	26.3898	25.8376	26.2181	26.075	26.144	26.023	26.4566	26.5115	26.2227	26.1646	26.4359	26.12	26.482	26.3119	26.5666	26.3842	26.4606	26.3297	26.423	26.4206	26.3575	26.0314	26.3737	26.372	26.2777	26.1815	26.3617	26.0668	26.4565	26.2407	26.4331	26.1285	26.2378	26.3121	26.3599	25.8972	26.0338	26.1075	26.4307	26.346	26.1449	26.0497	26.3252	25.9857	26.1753	26.2564	25.8775
23.9434	25.3335	25.1296	25.0935	24.8741	25.154	25.1674	24.6421	24.5613	25.3827	25.3049	25.0728	24.6532	25.2101	24.9968	25.4307	25.3135	25.1328	24.8833	25.5142	25.4571	25.22	24.96	24.9539	25.0265	25.5746	24.8499	25.2142	25.5093	25.8793	25.3444	25.65	25.493	25.6222	25.2011	25.6285	25.5546	25.6903	24.5095	24.7872	25.4534	25.6658	24.8875	24.7971	25.1709	24.6925	25.3651	25.223	25.4211	24.8907
25.618	25.5143	26.1311	25.8313	25.3411	25.6405	25.84	25.6028	25.3839	25.9381	25.988	25.544	25.8802	25.8931	25.3399	25.7625	25.6052	25.8613	25.7095	25.7833	25.5059	25.6287	25.6529	25.5658	25.5737	26.0091	25.5646	25.6461	25.3302	25.8189	25.5201	25.4768	25.8052	25.7769	25.7298	25.5223	25.6631	25.5556	25.7913	25.5487	25.8198	25.7075	25.7266	25.4233	25.6409	25.6957	25.2371	25.7098	25.6935	25.096
25.1871	24.396	23.7454	23.5505	23.9956	24.0165	24.0268	24.7505	24.5209	24.4975	24.0774	24.1166	25.2388	24.0838	24.2942	24.2599	24.2628	24.3943	24.2552	24.0068	23.8531	24.3242	24.5688	25.0699	24.702	24.0086	24.7909	24.7854	23.8191	23.9905	23.8054	24.1717	23.5122	24.1006	23.9913	24.1901	23.9662	23.9375	25.6281	25.2537	24.0658	24.0378	24.1796	25.0404	24.3655	25.587	24.1348	24.1899	24.1104	24.8123
22.2142	22.3817	22.8687	22.4299	22.447	20.8567	NaN	NaN	23.2278	23.0638	22.46	22.6684	NaN	22.8045	22.6879	22.4683	22.6049	23.378	22.1112	22.7991	23.0235	22.9463	21.9746	22.2718	NaN	22.9297	NaN	21.5921	NaN	22.513	22.8188	NaN	NaN	22.6719	NaN	23.2373	22.1539	22.7808	22.6453	NaN	NaN	NaN	NaN	23.1407	NaN	21.1965	NaN	23.0186	23.1953	22.3759
26.3856	22.9408	23.4072	23.0465	22.917	23.0675	23.2718	23.4336	23.6215	23.2398	23.1602	23.1771	NaN	24.187	23.6051	24.1545	22.7149	23.1123	23.857	23.4458	23.6558	23.0248	23.322	23.2352	23.4614	22.4314	24.1748	23.4532	23.0842	22.4283	22.2113	23.6079	NaN	21.7448	23.0319	23.5321	NaN	23.1829	23.9098	22.4651	23.2047	21.9088	23.558	25.0884	23.9331	NaN	23.8161	23.5582	22.4047	24.0265
21.6546	21.9997	22.2305	NaN	22.1641	21.9505	22.0408	21.9667	21.7988	21.7885	21.3181	21.6995	NaN	21.3696	21.7202	21.8197	21.6614	21.8233	21.4207	21.3189	21.2934	21.8771	21.5014	21.8965	21.5	21.9282	21.8339	21.6021	21.4711	21.4823	21.9209	21.9215	21.997	21.6765	NaN	NaN	NaN	NaN	NaN	22.517	NaN	NaN	21.7397	21.9918	22.524	20.553	NaN	22.0752	21.8776	22.1845
29.601	29.2765	29.2808	29.6507	29.5876	29.0884	29.6335	29.5738	29.4601	29.9327	29.7154	29.439	29.3916	29.5831	29.4769	29.5919	29.7341	29.5023	29.4775	29.8438	29.5343	29.7482	29.6995	29.4399	29.2075	29.815	29.3798	29.5689	29.4231	29.7785	29.7762	29.7384	29.1003	29.5686	29.1948	29.8541	29.3375	29.855	29.5122	29.3928	29.4112	29.0449	29.6017	29.3362	29.036	29.6085	29.2778	29.5135	29.4	29.2699
25.6474	25.4752	24.4677	24.818	25.0309	24.5602	25.2883	25.4074	25.2439	25.5622	25.7019	24.9036	25.9835	25.5763	25.1804	25.1146	25.4918	25.2805	25.7558	24.4839	23.9862	24.9191	25.4276	25.5684	24.9456	25.4998	24.4273	25.5871	25.4438	25.7497	25.3706	24.951	24.2404	25.513	24.529	25.1389	25.5182	25.6757	24.8654	24.4192	25.1671	24.0824	25.2126	25.2068	24.3359	25.7839	25.1075	25.495	25.4251	24.1824
23.3681	22.7309	23.1018	23.2816	22.957	23.0685	22.8376	23.2123	22.7443	23.5539	23.3291	23.7351	23.0403	23.5043	23.2877	23.399	23.3446	23.6173	22.8354	23.117	22.7588	23.1762	23.1125	22.8675	22.9649	23.1609	22.2447	23.3352	22.8462	23.626	23.2866	23.4413	22.6227	23.3869	22.6507	23.3376	23.3052	23.8551	23.1694	22.981	22.5133	22.885	23.4437	23.328	22.6981	23.9902	22.7383	22.7284	22.9267	22.8646
22.0786	22.6311	NaN	21.112	NaN	21.561	22.2448	22.0729	NaN	21.9919	21.936	22.3257	21.7645	22.3253	21.5506	22.2535	21.6236	22.4266	22.1537	22.1062	21.4477	22.0799	21.9946	22.3941	NaN	21.7374	21.8517	21.992	21.4743	22.1697	NaN	22.1591	NaN	21.8805	21.6669	NaN	NaN	21.5869	22.0732	21.8769	21.2282	NaN	22.1183	21.8413	NaN	22.6916	21.5762	22.3594	21.9216	21.8319
23.4425	22.1135	22.9086	22.1327	22.062	22.8893	23.179	23.1506	23.4681	21.9679	22.7514	21.5522	21.7977	21.3763	22.9673	23.2829	23.0109	22.7234	23.1582	23.3774	23.5118	22.7028	22.6188	22.696	21.6377	23.3557	22.6504	22.7835	23.0857	23.2777	22.1913	21.8274	21.9966	22.079	22.3141	22.0667	23.1553	22.4217	20.929	21.0745	22.5528	21.8519	23.1446	22.6784	22.5113	22.5255	22.964	22.5906	22.7442	22.4226
23.5422	23.2791	23.6995	24.0206	23.8563	23.7197	24.2174	23.7616	22.6149	24.2196	23.8797	23.671	24.6673	23.8768	24.3078	24.1141	24.0347	23.2126	23.9981	23.7881	24.1966	23.8148	23.9734	23.8956	23.4104	23.9564	23.9352	23.4736	23.8053	24.1	24.4149	24.2769	24.1139	24.1627	23.6896	23.9861	24.1976	24.3913	23.6499	23.4232	24.0565	23.7919	24.1831	24.1037	23.3211	24.1133	23.9848	23.7331	23.6014	23.3615
26.5153	27.0016	26.7696	26.7017	26.6767	26.7532	26.9535	27.0686	26.6301	27.0116	26.6695	26.8795	26.6224	26.9885	26.8098	27.0466	26.8987	27.1729	26.9585	26.7814	26.8554	26.9079	27.0042	27.0674	26.9869	26.8459	26.7803	27.1246	26.674	26.9099	26.7423	26.8001	26.6984	26.8826	26.5835	26.8454	26.8806	26.9388	26.8837	27.1499	26.7892	26.8018	26.7987	26.8932	26.6344	27.1551	26.6349	26.8501	26.7296	27.013
19.6513	20.6493	21.2071	20.7094	21.2446	21.3391	21.6401	21.1869	20.3253	21.3917	21.1807	21.3056	20.7407	21.5286	20.6355	21.2368	20.7328	21.3567	20.1447	21.303	21.0714	21.1336	20.5575	20.5957	20.9816	19.0687	21.0509	21.083	20.8697	20.6974	20.9507	21.2375	20.7623	21.0352	21.4042	21.3466	20.5593	21.3192	20.0329	19.9818	21.0967	21.1492	20.5627	21.1447	21.1266	20.473	21.1628	21.24	20.6864	21.763
NaN	20.5268	21.1696	19.8536	20.6775	20.2528	20.1935	20.678	21.2737	20.551	20.8548	20.2234	NaN	20.5919	NaN	20.1524	20.6438	20.6059	NaN	20.8435	20.5201	20.5671	20.836	19.9748	NaN	20.1762	NaN	20.7858	20.4703	20.0445	21.0309	20.5843	20.355	20.3467	20.5452	20.1396	20.8337	21.0669	NaN	NaN	20.6207	20.3769	20.9247	20.4062	21.0196	NaN	21.0429	21.0727	21.0896	20.784
NaN	21.6847	21.9296	22.5728	22.0803	21.4812	21.5478	21.5395	NaN	21.7675	22.0436	22.1141	NaN	21.665	21.9641	21.7741	21.8783	21.7545	NaN	21.6027	21.6546	22.1071	21.7919	22.1199	21.3506	21.6126	22.4184	21.8767	22.1124	22.1211	22.054	21.4438	NaN	21.714	21.9357	NaN	22.3253	22.2202	22.6631	22.8224	22.2488	21.9813	21.9985	21.8005	22.144	NaN	22.064	21.9198	23.1855	21.8592
22.932	23.1855	23.0705	24.112	22.996	23.4233	22.9542	23.2485	22.9925	23.4376	22.9976	22.9796	22.7677	22.5718	23.1725	23.1499	22.8429	22.904	22.9708	23.0081	22.9958	23.3073	23.0576	22.9437	23.125	23.3738	23.0939	23.6008	23.2669	23.1559	22.5638	23.1319	22.8305	22.7799	22.9441	22.9213	22.4611	22.9377	22.7932	22.4244	22.521	22.53	23.009	23.7717	22.7415	24.2108	23.3198	22.452	23.0216	23.3969
23.8195	23.6178	23.7735	23.5667	23.5291	23.3746	23.9975	23.0845	23.8232	23.5182	23.6522	24.3351	23.9766	23.6169	23.8158	23.8723	23.7808	23.5973	23.9537	24.0385	23.5297	24.3324	23.4696	23.3876	23.5495	23.9129	23.7367	23.775	24.0246	24.0517	24.2809	24.482	23.578	23.9567	23.4521	23.8304	23.8191	23.5228	23.5075	23.4912	23.8483	23.9619	23.5152	23.5963	23.5043	23.5007	24.0561	23.5845	23.5558	23.479
23.4225	25.0398	23.6134	23.895	23.9611	24.3073	24.2545	24.2935	23.7198	24.464	23.4886	24.0503	23.8146	24.478	23.9573	24.3968	24.18	24.583	22.8151	24.1945	24.2078	24.1118	24.3184	24.3514	23.7793	23.9961	24.1878	23.9544	24.1209	23.8943	23.8245	24.1941	23.8723	23.6536	24.1317	23.6237	24.4415	23.931	23.455	23.883	24.1147	24.0987	23.8952	23.3968	24.3781	23.9664	24.5736	23.9073	24.1972	24.0088
NaN	22.1636	21.1265	21.6277	NaN	21.8668	22.2691	21.1376	20.8535	21.5117	21.2617	21.5998	NaN	21.7592	NaN	22.5715	21.3341	21.9009	NaN	21.9294	NaN	20.9001	NaN	21.7114	NaN	21.3618	21.0838	20.8493	NaN	21.7676	20.9947	21.0015	20.9909	21.2573	21.848	21.5217	21.241	21.5908	NaN	22.4164	21.8402	NaN	21.8269	21.4168	21.3884	NaN	21.7418	21.6521	21.3487	21.5426
21.6288	22.3481	22.1392	20.7127	21.587	21.9609	22.0678	23.6795	21.9375	22.034	21.8247	22.1156	NaN	20.0133	21.9584	22.1474	21.662	21.8294	21.776	21.2127	20.8362	22.1765	20.0887	22.7718	22.2152	22.2495	22.2718	22.3696	22.3232	22.1498	21.0302	20.8331	21.3502	NaN	22.3074	21.938	NaN	21.9933	21.7772	21.8916	22.1365	NaN	21.2099	22.4294	21.8228	21.8951	22.6142	21.4257	22.0746	22.2547
24.7477	24.9822	25.2745	25.1518	25.2739	25.2373	25.7348	25.1491	24.6946	25.6237	25.336	25.4899	24.9363	25.5618	25.2293	25.4489	25.3533	25.5218	25.2698	25.3548	25.0842	25.3958	25.374	25.2509	25.2009	25.0456	25.1469	25.0895	25.3195	25.5398	25.1515	25.3448	25.1447	25.4465	25.3958	25.3201	25.3414	25.3763	25.2951	25.4539	25.4485	25.2813	25.2588	25.2321	25.2783	25.2463	25.2586	25.4403	25.3774	25.2774
21.7696	22.2875	22.6137	22.1199	22.3355	22.0709	22.2678	22.3207	20.2131	22.2589	22.6471	22.2498	NaN	22.2399	22.4531	22.1029	22.6356	22.1648	21.8826	22.148	22.24	22.0215	22.3961	21.5187	22.5865	22.0269	22.3226	22.2538	22.5975	22.4437	22.7549	22.516	22.6892	22.4173	22.5879	20.862	20.9205	22.6669	NaN	NaN	22.7312	22.2073	22.8216	22.2125	22.793	22.3062	22.7748	22.6151	24.008	22
24.839	25.3977	25.8104	25.8929	25.678	26.0157	25.8633	25.7433	25.6723	25.9566	25.9486	25.8511	25.6967	25.9826	26.0225	25.9573	26.0856	25.763	25.8233	25.9231	25.8147	25.8465	25.8181	25.6055	25.6857	25.9599	25.83	25.5883	25.8967	26.1318	26.139	25.9564	26.194	25.8406	25.8779	26.0849	26.1286	26.1205	26.1355	25.6771	25.9956	26.0549	26.1318	25.964	26.1431	25.7291	26.0988	26.1391	26.0893	25.4733
24.7327	23.7918	24.6444	24.4213	24.4836	24.6804	24.7762	24.4728	24.1905	24.4382	24.2447	23.9249	22.0306	24.0431	24.6352	24.2198	24.8906	24.3637	25.0582	24.2075	24.5426	24.337	24.5918	24.6211	24.7468	24.7247	24.8569	24.4414	24.947	24.0595	24.0465	23.7022	23.6146	23.8913	24.6443	23.9811	24.6968	24.062	24.916	24.6573	23.9585	24.4292	25.0344	24.9175	24.9894	24.6928	24.7247	24.734	24.8611	24.1002
23.8006	23.2504	23.4348	22.9734	22.6973	23.9227	22.8891	23.6544	23.9177	22.8848	23.0296	23.2413	23.4927	23.1256	22.9961	23.1126	22.9911	22.5636	23.3108	23.3581	24.0704	23.5234	23.5453	23.0708	23.4833	23.2081	23.1584	23.101	23.1512	24	23.1514	22.9738	22.6645	23.385	23.3062	23.1724	23.3643	22.4636	22.8255	24.098	22.846	23.1461	22.9289	23.7385	22.8677	23.8659	23.1614	23.1363	22.2321	23.6972
NaN	21.2386	21.8471	NaN	20.2091	21.7838	21.2431	21.8016	NaN	21.2675	21.9547	21.6099	NaN	21.4731	21.3017	21.6225	NaN	21.3658	21.9238	21.6378	22.1557	21.7821	NaN	21.6244	22.1374	21.8998	21.6311	21.9438	20.3166	21.9967	21.1268	21.4413	21.6193	NaN	22.099	22.0434	21.7129	21.6072	20.9342	21.8698	20.9984	21.8805	22.0926	21.6198	22.5411	NaN	21.2778	21.9315	21.0694	21.7753
21.4596	22.8224	22.3636	22.1403	22.2546	22.2586	21.6846	22.1549	22.1499	21.5125	22.4657	20.9278	NaN	20.6874	NaN	22.4098	21.7225	22.5167	21.7237	21.8617	22.864	21.206	21.7258	NaN	22.0885	22.5527	22.1233	21.5067	21.8697	21.8949	21.8784	21.7463	22.7178	NaN	22.2198	20.6881	NaN	20.9766	NaN	21.559	22.1561	22.7866	22.4106	21.815	22.5998	21.805	22.3206	21.2813	22.4474	20.8802
21.5426	21.757	22.031	22.4696	22.2797	21.7088	21.785	21.6888	22.0701	NaN	21.4925	21.7976	NaN	21.6293	21.8784	21.2846	22.0639	NaN	22.2463	21.7249	21.8153	22.0735	21.9913	22.6445	22.3151	21.7454	21.8314	21.8888	22.3301	NaN	21.991	21.7449	22.0703	21.4158	21.8553	22.3745	22.2857	NaN	22.8771	22.8971	NaN	21.1191	21.4492	21.8606	21.973	NaN	22.0391	22.0507	NaN	21.7127
25.1781	25.016	25.1257	25.0853	25.0633	25.1685	25.4029	25.862	25.2136	25.8957	25.4701	25.6851	25.113	25.6611	25.6276	25.618	25.6054	25.6509	25.4299	25.3749	25.3861	25.908	25.4475	25.6632	25.5383	25.639	25.4101	25.791	25.4111	25.9039	25.1746	25.2537	25.3463	25.6433	25.3142	25.6443	25.576	25.6848	24.4921	24.6902	25.2318	25.2742	25.5085	25.7847	25.0662	25.2531	25.5812	25.876	25.298	24.9244
NaN	21.5538	22.7321	23.106	23.14	22.6236	22.4594	21.9743	NaN	23.1071	22.6832	22.2593	22.1434	22.1073	20.8703	22.294	22.1963	NaN	22.2269	23.017	22.5048	22.3565	22.0142	22.2331	23.144	22.4923	22.5819	21.9733	22.6073	22.6802	22.8756	22.757	NaN	22.7168	22.4939	23.3063	22.9905	22.7657	23.1506	23.7329	22.7793	NaN	22.8595	22.4213	22.8152	22.6765	22.839	22.5066	22.5153	22.4822
24.968	23.703	24.7618	25.1203	24.5422	24.0132	24.6145	24.5112	24.4982	24.01	23.2626	24.0476	24.2879	23.3748	24.0505	23.9794	23.7456	23.7676	24.4306	24.3198	24.4198	24.4172	23.9329	23.4009	24.3243	24.4598	24.3675	24.6589	24.0085	24.3104	23.9065	24.076	24.2375	24.1493	24.1368	24.7935	24.4485	23.9241	24.5432	24.5975	24.0547	24.0054	24.3661	24.5161	24.3231	21.8584	24.3516	24.0563	23.951	24.3638
24.7145	24.8344	25.2392	25.3825	24.9254	25.1831	25.0231	25.6548	25.0722	25.5051	24.8836	24.9465	25.1477	25.3827	25.2128	25.2497	25.2504	25.5553	25.3257	25.3731	24.9619	25.2262	25.3256	25.3034	25.2277	25.2828	25.1521	25.6572	25.1043	25.3433	25.2224	25.1195	25.1621	25.1842	25.2979	25.3482	25.3677	25.3595	24.8319	25.4263	25.0438	25.3394	25.4303	25.5756	25.2382	25.3882	25.0986	25.4514	25.2907	25.6332
25.579	25.3163	24.7683	24.5986	24.9448	25.079	25.4207	25.354	25.1133	25.5796	25.0073	25.2931	24.3022	24.901	25.1996	25.2627	25.0866	25.2751	25.2442	24.9417	25.43	25.0151	25.1692	25.2386	25.3379	25.1086	24.9782	25.2792	24.9351	24.9708	24.8439	25.1998	24.7474	24.6211	25.2087	25.231	24.7656	25.0942	25.2897	25.3488	24.7159	24.8409	24.9682	24.9822	25.1188	24.6502	24.8235	24.0094	24.5942	25.5649
23.0515	23.3169	22.989	23.2577	22.8444	23.2352	23.8024	23.5366	22.6697	23.5194	23.1872	23.1064	23.5091	23.3973	23.515	23.3965	23.1323	23.5688	23.5429	23.0262	23.5427	23.2155	23.3518	23.466	23.7391	23.3737	23.7002	23.7234	23.0585	23.4282	23.2343	23.2392	23.2825	22.9115	23.4453	23.386	23.3527	23.0196	23.4754	23.4878	22.9538	22.984	23.0639	23.6454	22.996	23.0037	22.9577	22.942	22.9747	23.3594
21.0865	NaN	21.3519	NaN	21.0837	20.5967	20.7903	20.5791	NaN	20.8762	21.5454	20.6641	20.991	20.2523	NaN	20.7325	21.0962	20.1615	21.3313	20.4282	NaN	20.7626	20.7044	NaN	NaN	20.8948	20.1048	20.4591	21.0672	20.4855	20.8564	20.9558	20.8025	20.9679	NaN	NaN	21.301	20.8326	21.4475	NaN	19.9651	NaN	20.8327	20.5186	NaN	21.4071	21.053	NaN	21.2182	NaN
23.8734	23.6985	23.2932	22.6725	22.7603	24.3274	23.9994	24.536	24.0299	24.3729	23.5323	23.7025	24.2504	23.8662	23.5629	23.7694	23.5442	23.9336	24.1629	24.5488	23.8625	24.4559	24.0147	24.8661	24.5197	23.8028	23.9897	24.2176	23.5884	23.9895	NaN	23.8462	23.7666	23.9362	23.6823	24.2698	23.5619	23.9032	24.103	24.4392	23.5165	23.7315	23.6087	24.1273	23.4551	24.4065	23.4538	23.9628	23.565	24.5238
26.748	26.6722	26.5704	26.2669	26.5056	26.7961	26.8729	27.4431	26.6005	26.8843	26.6931	26.6359	26.6963	27.2226	26.8305	26.8336	26.7756	26.7847	26.9483	26.7576	26.6098	26.8045	26.766	27.4303	26.7586	27.0214	26.682	26.6016	26.8484	26.7607	26.6345	26.6845	26.1281	26.6893	26.8253	26.35	26.6562	26.9304	27.037	27.1735	26.934	26.3328	26.7259	26.8784	26.5211	26.9349	26.6649	27.2175	26.7057	26.8651
NaN	21.6278	21.514	21.7878	21.7553	21.4605	21.2315	NaN	21.1596	21.6896	21.3906	21.5705	21.103	NaN	21.5382	21.3497	NaN	21.4674	21.4676	21.7362	21.0494	21.6264	NaN	20.8222	21.3219	22.1712	20.7936	21.1393	21.3742	21.5616	NaN	21.4561	21.5956	21.25	NaN	20.997	21.4706	21.4257	NaN	21.0029	21.4696	21.3679	21.0902	21.0367	21.0538	20.5639	21.4937	21.878	21.4142	NaN
24.1838	24.3691	24.3993	24.0268	23.926	24.6237	25.2483	24.9605	24.4854	24.4504	24.5986	24.4227	23.9927	24.2636	24.3621	24.5203	24.5135	24.2192	24.6544	24.2292	24.2241	24.4647	24.3208	24.7489	24.6931	24.2381	24.673	24.4605	24.393	24.301	24.0262	23.6158	24.22	24.3972	24.543	24.3431	24.1929	24.6735	24.5193	24.7652	24.1852	24.3444	23.8788	25.2769	24.1217	24.7544	24.122	24.4154	24.0321	25.325
25.4608	25.4173	25.0824	25.1871	25.0166	25.4659	25.4697	25.6175	25.4256	25.6388	25.368	25.2099	25.0029	25.7846	25.578	25.288	25.0713	25.3353	25.4536	25.5497	25.2407	25.719	25.3092	26.0434	25.1974	25.4239	25.5153	25.5623	25.2593	25.6849	25.4649	25.2707	24.897	25.4376	25.2061	25.3734	25.2504	25.4428	25.2044	25.5244	25.1506	25.2576	25.2618	25.104	24.9948	25.7065	25.3327	25.5034	25.4438	25.2544
23.8173	NaN	22.5533	26.6246	25.9817	22.3111	19.8546	21.3551	25.9503	24.0556	22.355	23.7009	25.856	23.3902	23.0978	23.7942	23.3056	24.2099	26.0435	22.8561	24.1632	22.8225	21.5744	NaN	23.1449	25.2915	25.0799	24.2392	21.656	NaN	24.5022	24.5793	24.2274	25.291	23.6891	24.4135	21.9522	22.9086	25.3027	24.0852	20.8833	22.5857	22.8436	22.1559	21.6062	25.9474	25.1227	21.9632	23.8444	23.1536
NaN	21.9028	21.5634	22.6783	22.4709	21.6571	21.375	21.2751	21.0621	21.6928	21.5882	21.8633	NaN	22.0644	21.3	21.5249	21.7355	21.494	21.3585	21.6404	21.739	22.0472	21.4261	21.0305	21.0391	20.9111	NaN	21.4212	21.7317	21.5068	21.8251	20.3996	21.4913	NaN	21.6894	21.9053	21.8283	21.5893	NaN	21.2947	21.7186	21.6853	21.427	20.6618	21.8415	21.3117	21.6111	21.9353	NaN	21.7275
22.7707	22.1255	22.2025	NaN	22.0418	22.9519	22.491	23.231	22.0256	22.7319	22.2011	22.8785	23.1497	23.0131	23.0442	22.683	22.3132	23.0208	21.6945	22.885	22.6691	23.027	22.8092	23.1403	22.9711	22.3851	23.1857	23.0145	22.6632	22.63	21.9287	22.3233	22.4248	22.639	22.8144	22.6766	22.599	22.5497	23.3347	22.7775	22.4898	22.0484	22.1048	22.3481	22.2039	22.7709	22.682	23.0737	22.0307	23.1432
23.2881	23.4937	23.5234	24.7581	23.68	23.238	23.5304	24.0026	23.8326	23.4897	23.4559	23.8892	24.357	23.5616	24.0106	23.9506	23.1964	23.7539	24.3677	23.6302	23.2152	23.9435	24.3032	24.5577	24.0053	23.8886	24.0032	24.5483	23.7362	23.717	23.7105	22.6482	23.4646	23.6056	23.0276	23.767	23.5958	23.6835	23.4591	24.8782	23.9142	23.585	23.5118	23.8171	22.9321	24.5285	23.9345	23.0815	23.1773	24.3354
25.1344	24.9591	24.7854	25.1193	24.8546	24.9253	25.4287	25.5719	25.0728	25.7077	25.0101	25.3027	25.4251	25.3712	25.2873	25.477	24.9874	25.136	25.3191	25.117	24.4236	25.4281	25.303	25.5145	25.0126	25.1208	25.0356	25.5305	25.2417	25.4433	24.8414	24.5928	24.826	25.0464	24.7578	25.1622	25.1881	25.222	25.3026	24.8938	24.9388	24.4557	24.958	25.5424	24.4098	25.4771	25.1959	25.2696	25.128	24.9807
23.9775	22.0629	23.6625	23.6138	23.6926	22.6475	23.5956	23.7127	23.6327	22.3337	22.9672	23.2042	NaN	23.2166	24.0271	22.6513	23.3468	23.6643	23.8787	22.8111	23.5961	23.0953	23.3259	23.8317	24.0767	23.6904	24.1825	22.7644	23.2251	22.5085	22.1104	22.6	NaN	22.2501	23.1495	23.0938	22.7573	23.1507	24.8675	24.522	23.0008	22.7062	22.7389	23.5812	22.3933	23.9861	22.3087	23.0676	22.8519	23.6938
25.4535	24.7852	25.1771	24.9679	25.3358	25.6814	25.9994	26.3629	26.2118	26.4331	26.3581	25.9467	25.7522	25.7551	25.5687	26.2657	25.9535	26.2456	25.7304	25.912	23.8483	26.03	25.3707	25.6759	26.2141	26.0902	25.1244	26.2405	25.62	25.1846	25.4202	25.1582	25.4198	25.737	25.3708	25.7144	26.2776	25.6651	25.3026	25.2898	25.6007	25.5808	25.4266	25.4965	25.2953	25.7715	25.8604	25.8854	25.9865	24.6751
25.4201	25.3752	24.7499	25.4938	25.2289	25.8298	25.3145	25.8165	25.5316	25.4277	25.0837	25.4475	26.1878	25.3557	25.3666	25.6458	25.7413	25.5092	25.7897	25.2781	25.384	25.675	25.8412	25.7662	25.3953	25.0825	25.9316	25.8973	25.6484	25.4315	25.1431	25.7113	24.8118	25.4707	25.656	25.7767	25.1402	25.5158	26.3115	27.0523	24.8977	25.3584	25.414	25.8934	25.3856	26.2257	25.1571	25.5618	25.4726	26.1069
NaN	22.6999	22.5205	22.2558	21.7599	21.8878	22.068	22.2269	21.9809	22.3442	22.5983	22.2129	22.2213	22.7241	21.9222	22.3062	22.0174	22.1745	22.8072	22.2274	22.0121	22.2449	21.1943	21.7731	21.9693	21.802	22.5889	22.3951	22.4917	22.3991	22.4089	22.8828	22.2161	21.9493	22.7865	22.209	22.3899	22.1731	22.4866	NaN	23.2638	22.4896	22.5619	21.9619	22.5853	NaN	22.9266	22.3111	22.3104	22.1658
22.4519	23.5575	23.7497	24.0588	24.4238	23.575	23.9198	23.6584	24.4764	24.1181	23.5888	23.3556	22.8024	23.6621	24.4669	23.7679	24.0018	23.689	22.4421	24.2495	23.9546	23.578	24.0616	23.4786	23.54	23.6262	24.1007	23.4029	24.3543	24.1433	24.2598	23.7817	22.4179	24.0976	23.6469	24.0505	24.5328	23.3719	NaN	21.962	24.0056	23.464	24.3904	24.1283	24.4048	22.1558	24.5036	24.3231	24.3167	23.7762
24.6831	24.8082	24.4418	24.8896	24.1344	24.1966	24.5339	24.9348	24.1893	24.8754	24.0794	24.3506	24.139	23.2201	23.9946	24.3067	24.0781	24.247	24.7845	24.0138	24.082	23.891	23.7674	23.9625	23.8497	24.137	23.5138	24.3648	24.3135	23.9522	24.241	24.8383	24.2559	24.0652	24.354	24.4667	24.4297	24.3351	23.8467	24.4462	24.037	23.2096	23.8588	25.162	24.3337	23.867	24.3444	23.6947	23.7771	25.665
26.1126	26.3507	25.8903	25.5856	25.7261	25.9371	25.9961	26.1081	25.6205	26.0978	25.88	26.0846	25.77	26.0231	25.9533	26.0705	25.9128	26.2951	26.3121	25.9376	25.9704	25.9298	25.8697	26.0082	26.0957	26.0447	25.9432	25.9824	25.9456	25.9673	25.9695	25.8827	26.0744	25.9049	26.1643	25.8358	25.8427	25.8334	25.8215	26.0181	25.9583	26.0637	25.8054	26.1896	26.0244	26.2252	25.9607	25.9933	26.0301	26.043
21.6526	21.8086	22.6328	23.3633	23.7122	22.3588	22.1019	22.4189	22.0137	21.9868	22.4106	21.6607	NaN	21.9425	21.6509	NaN	22.192	22.2062	22.8368	NaN	22.509	21.8551	22.3276	23.0808	22.7026	21.8377	21.971	21.9203	22.1463	22.1451	21.4951	21.8691	22.8097	22.7945	22.703	22.0051	22.1918	22.1255	22.3095	23.2568	22.6541	22.8616	22.0572	21.7023	22.4116	22.3042	NaN	21.6518	22.2734	22.431
26.0985	26.1549	26.4384	25.9523	25.9275	26.2998	26.5137	26.3689	26.3219	26.501	26.2494	26.3825	26.2204	26.4871	26.3121	26.2845	26.3655	26.6321	26.3298	26.4497	26.3569	26.4726	26.4644	26.471	26.5624	26.3835	26.3856	26.4572	25.993	26.5464	26.2874	26.2287	26.3855	26.568	26.4755	26.5889	26.2821	26.5759	26.2664	26.2218	26.1757	26.2473	25.9328	26.2921	26.1855	26.2732	26.0636	26.3187	26.0934	26.8269
23.7771	23.5391	23.5739	24.624	24.1621	23.6361	23.4256	23.9944	23.5011	23.4933	23.4016	23.703	25.6548	23.911	23.5971	23.7135	23.3922	24.0208	23.8775	23.8621	24.2457	23.3286	23.8669	23.5998	24.2103	23.9172	23.7573	23.7073	23.4621	23.6806	23.727	23.6094	24.0048	23.5539	23.9006	23.2701	23.6809	23.3582	23.6295	24.2598	23.9233	23.8832	23.6194	23.6883	23.8905	24.3331	22.9857	23.8309	23.8424	24.6199
NaN	20.9917	NaN	21.8908	21.4313	21.7888	21.6129	21.3644	21.2395	21.4245	NaN	21.8401	NaN	21.548	NaN	21.9284	22.5921	21.657	21.6854	22.6552	NaN	21.7027	21.0621	21.6875	21.2856	NaN	NaN	21.737	21.3283	22.8268	NaN	21.6397	NaN	19.9406	21.7165	NaN	21.5887	21.3905	21.2536	21.4605	NaN	21.5498	NaN	21.3903	21.3217	22.0031	20.7099	20.8099	NaN	21.6277
23.0663	24.3242	23.9876	23.2627	23.7914	24.0682	24.1943	23.9129	23.6379	23.9106	23.6523	23.8768	23.5275	24.1258	23.6887	23.8011	23.7099	24.3985	23.6734	23.618	24.1354	23.6283	23.7317	23.7166	24.3384	23.9354	24.0661	24.1437	23.2905	23.8745	23.6016	24.1193	24.4399	23.6773	24.2724	23.5057	23.6529	23.7381	23.5822	24.2352	23.6726	24.3027	23.6529	23.5768	24.1326	24.2458	23.6412	24.0358	23.9158	24.3068
21.4518	21.3139	21.6143	22.4118	22.8092	21.6051	22.0627	22.2272	NaN	21.4957	21.8304	21.4221	NaN	21.3069	21.7717	20.5476	21.8402	21.7712	21.2916	20.924	NaN	21.3493	21.0381	21.5359	22.2603	21.615	21.6928	21.5657	22.0466	21.7581	NaN	NaN	21.6647	21.0648	21.7652	21.2544	21.3978	21.3292	21.8301	21.8379	22.0719	21.5469	21.195	21.7672	21.9213	21.6912	21.8997	21.3605	21.3874	22.8675
25.1463	25.3499	25.1312	25.9741	25.4108	25.3552	25.7755	25.8798	24.2823	25.9771	25.5309	25.8736	25.6835	25.4574	25.6042	25.9296	25.7916	25.714	25.745	25.6956	25.6293	25.823	25.8033	25.7285	25.4224	25.9956	25.5597	26.0945	25.4359	25.8836	25.7134	25.5988	25.5472	25.127	25.2836	25.8214	25.6919	25.8207	25.2135	25.2476	25.5082	25.8446	25.4438	25.7522	25.5086	25.9816	25.5235	25.3999	25.2944	25.6403
31.3168	32.0179	32.0418	31.3112	33.1502	32.2233	32.6068	31.1016	32.5825	32.136	32.3231	32.5214	32.6512	31.4126	32.5956	31.5416	32.6693	32.0972	33.2094	32.5627	31.6724	31.5806	31.9171	32.264	32.0592	32.6736	32.7854	31.7777	32.9162	32.5109	32.8247	32.5282	31.9797	32.0245	32.2062	31.7224	32.6613	31.7794	33.0052	31.403	32.416	32.1604	32.249	31.7418	32.6701	31.985	32.658	31.9944	32.3621	30.1931
31.0467	31.3478	31.4746	31.0513	32.3809	31.6748	31.3824	30.0166	31.1172	30.9819	32.0039	31.5623	32.2016	30.8452	31.5104	31.251	31.6219	31.1332	32.3921	32.1429	31.4139	31.0487	30.6454	31.4778	31.342	31.4936	32.3128	31.5437	32.0681	31.8127	32.139	32.0729	31.5601	32.1843	31.2131	31.8526	32.4669	31.2904	31.0921	31.3459	31.8957	31.9471	31.4187	31.4162	31.4872	31.0499	31.7564	31.2193	31.2378	29.5289
22.104	21.7927	21.8114	NaN	NaN	NaN	22.1882	22.061	21.9656	21.5171	21.9573	21.9559	21.7143	21.112	22.2841	NaN	22.1611	21.8932	22.1955	22.3583	NaN	22.0938	22.4964	22.4335	22.2638	22.3012	22.3983	22.5997	22.2362	22.202	NaN	20.9802	21.2878	22.105	21.5728	22.5164	22.1833	22.2079	23.129	23.3589	21.9747	21.4374	21.6488	21.9754	21.421	22.2848	21.4567	21.9599	21.9855	21.9848
21.3161	20.6467	21.035	21.3637	NaN	20.4263	NaN	20.6445	20.4615	20.3909	NaN	NaN	NaN	20.239	19.3495	NaN	20.5369	20.4669	20.9524	NaN	20.7741	20.3784	20.8765	NaN	21.8894	20.2783	21.6871	NaN	21.0381	19.8252	NaN	20.1096	NaN	NaN	20.5401	NaN	NaN	NaN	20.9758	19.9823	NaN	20.8936	21.299	21.5243	21.5895	21.3233	21.6151	19.9095	21.8187	20.7081
21.9874	25.5214	23.3641	27.8583	23.6346	23.678	23.3835	22.3252	24.0084	22.7634	21.9707	22.1426	22.8174	23.0213	22.8122	22.6397	23.2114	21.5838	23.0436	22.3617	20.3743	24.3597	21.4064	22.1392	23.1372	20.2076	22.5034	24.2671	25.3027	24.1049	26.1746	21.2729	NaN	21.9389	22.093	21.9642	22.8763	21.6565	NaN	21.4429	NaN	22.0402	23.2151	24.6132	21.7239	22.0142	25.3202	23.1238	26.0882	22.3656
NaN	21.1289	21.3565	21.5308	21.4716	21.9599	21.5265	21.1396	21.4802	21.9745	22.0825	21.8262	NaN	21.6373	21.3607	21.5349	21.396	21.9958	21.955	22.0189	NaN	21.9545	21.4541	21.9169	22.0934	20.497	22.1324	20.8496	21.8969	21.937	21.6048	21.7628	22.3896	21.936	21.7045	NaN	22.0022	21.842	NaN	21.9833	NaN	21.4856	21.3744	21.8456	21.2189	21.9191	21.4668	21.1842	21.2527	21.705
22.3652	21.8998	21.6938	NaN	21.5244	21.7092	21.6349	21.8583	21.6714	21.7721	21.8961	21.8569	21.7658	21.8057	21.7072	21.9707	20.9792	21.2272	21.711	21.836	21.0806	21.6045	21.745	21.8796	21.8207	21.856	21.8717	21.7905	21.5477	21.7853	NaN	21.7607	21.7953	21.6587	21.5202	21.3242	21.6629	NaN	NaN	21.7191	21.6778	21.7407	21.5492	21.5716	NaN	NaN	21.7701	21.5027	21.4798	21.5042
23.5798	23.243	22.6806	23.0687	22.8258	22.9285	23.1661	24.4289	23.188	24.1298	22.8035	23.4855	23.391	23.8874	22.9456	23.2452	22.7358	23.4809	23.0614	23.2107	22.6806	23.257	22.8914	23.3617	22.737	22.8865	22.9851	22.8617	23.2641	23.2102	22.2702	22.1987	NaN	23.259	21.6323	23.2397	22.949	23.1933	22.7365	23.1874	22.4874	23.2253	22.0849	22.6991	NaN	23.2555	22.7702	23.733	22.4216	22.4429
24.2379	23.3557	24.1161	23.4491	23.3818	24.2419	24.1855	23.5797	23.7892	22.9345	23.6212	22.5982	23.2687	23.164	24.2136	23.6126	23.8334	24.2634	23.8978	24.1301	24.0965	23.1858	23.5892	24.0636	24.1687	23.7387	24.0531	23.726	24.0556	23.5593	23.8053	23.574	23.6073	23.1659	24.5599	23.2768	23.8559	23.2381	25.4487	23.2533	23.1312	23.8625	23.9326	24.1248	24.2415	23.6065	24.0671	24.1612	24.0343	24.0498
26.031	26.0548	26.6371	25.9709	26.318	26.3064	26.4642	26.3227	26.093	26.4388	25.9661	26.2737	26.4213	26.3069	26.2099	26.1795	26.1772	26.422	26.2616	26.168	26.3136	26.3779	26.4391	26.3575	26.339	26.3834	26.3803	26.4558	26.108	26.3138	26.1756	26.4052	26.4317	26.2691	26.5163	26.4031	26.2722	26.3203	26.1447	26.8995	26.119	26.141	25.9598	26.277	26.2604	26.4966	26.1429	26.1473	26.0221	26.6972
22.0136	21.9055	NaN	22.4629	22.327	NaN	22.1424	21.9065	21.7573	22.4051	22.0071	21.7683	NaN	22.1068	21.2001	21.9409	21.8369	22.0702	22.2576	21.9933	21.5434	NaN	21.7565	21.9975	21.6995	21.8762	21.709	NaN	21.5653	21.9964	22.0222	NaN	NaN	22.1559	21.6655	22.1106	22.5369	21.9604	21.8957	NaN	22.1814	22.1801	21.7182	21.9927	21.8193	22.0851	21.55	20.2333	21.8375	21.5018
22.481	21.6763	23.3522	19.8214	21.4063	21.3524	22.247	23.0494	22.6247	22.1905	22.2456	22.0284	21.7292	21.5269	21.9499	22.5103	22.1052	22.6604	23.1345	21.4703	21.6263	22.379	22.7634	22.394	22.7272	21.9419	23.309	22.9469	21.9377	22.0301	21.7678	21.6597	22.8336	20.597	22.752	22.7912	21.3076	22.6453	22.8053	23.2007	21.4595	22.2999	22.606	23.1404	22.436	23.696	22.8883	NaN	22.1587	23.6044
NaN	19.9599	21.021	21.076	20.9711	20.482	21.0312	20.9679	21.001	20.9072	21.6095	21.4444	NaN	20.4385	NaN	20.6744	21.1678	20.846	NaN	20.8114	20.5488	20.8766	21.4746	NaN	22.0821	20.7647	21.6194	21.2813	21.1852	21.0664	21.2844	21.0147	NaN	NaN	20.6027	20.9774	20.8531	21.2475	22.5325	21.6793	21.6393	21.2626	21.0799	21.0593	21.0755	NaN	21.0718	20.7089	20.5845	21.0717
24.4267	24.3858	25.0893	25.1101	24.9736	24.7428	24.7994	24.7077	24.8436	25.1184	24.9811	24.6709	25.0823	24.6913	24.8837	24.7539	24.9899	24.9629	24.7126	24.9417	24.9822	24.8377	25.037	24.6611	24.9605	25.0318	25.162	24.9044	24.9536	24.8611	25.4073	24.9496	25.2433	24.7974	25.0836	25.05	25.3359	25.0068	25.5921	25.58	25.1388	25.187	25.1278	24.842	25.3175	24.5439	25.1714	25.0311	24.789	25.0126
25.3067	25.3777	24.3932	25.1918	24.4957	24.8793	25.4196	25.4542	24.9057	25.6175	24.8918	25.1964	25.4718	25.2694	25.1679	25.2772	25.0234	25.243	25.1672	25.0647	24.7023	25.3961	25.3344	25.3838	25.024	25.3276	24.8112	25.3968	24.9004	25.2343	24.8919	25.1489	24.7818	25.3257	24.8958	25.2861	25.0448	25.3388	25.1489	25.592	24.8695	24.6634	25.0093	25.5342	24.4945	25.7442	24.7496	25.1576	24.913	25.2699
28.0024	28.9127	27.7955	27.9077	28.0929	28.5224	28.1556	28.3479	27.8157	28.2208	28.4634	28.0314	27.54	28.4376	27.149	28.5223	28.7441	28.0203	27.8174	29.1621	27.7608	28.7816	28.0891	28.07	28.1863	28.0902	27.8656	27.9919	28.2938	28.8262	28.518	28.9256	28.2032	28.7204	28.1799	28.9559	28.4588	28.9282	27.2445	28.2712	28.6094	27.9479	28.5937	27.8648	27.8913	28.088	28.2203	27.5609	28.7858	27.5901
22.1552	21.8862	21.615	NaN	21.2216	21.6588	21.5955	21.7507	21.929	21.6715	21.841	22.1322	NaN	21.119	21.6734	21.8706	21.4227	21.7812	22.019	21.454	21.4095	21.7823	21.9328	21.845	21.9525	21.3339	20.932	21.9588	21.2898	21.3284	NaN	NaN	21.2225	NaN	21.5348	21.1652	20.8867	21.6669	NaN	NaN	21.1861	NaN	21.7081	21.1848	21.601	NaN	21.4059	NaN	21.6098	21.9567
22.056	22.986	22.0806	22.0198	22.3254	22.8194	22.8447	23.327	22.2195	22.7372	22.7375	22.7795	22.2799	23.1072	22.7607	22.9416	22.3761	22.8775	22.7769	22.602	22.7726	23.0098	22.8753	22.995	23.0707	22.8298	22.877	23.2886	22.7007	23.0902	22.8824	22.8092	22.9971	23.0814	22.9041	22.495	22.8589	22.7373	22.5194	23.1269	22.8295	23.0225	22.6881	23.0969	22.8533	23.3195	23.1784	23.0849	23.497	22.8928
24.2974	25.3285	23.062	23.7223	22.8498	23.4442	22.2364	25.3436	24.0066	25.7323	23.3215	25.02	24.896	24.9345	25.117	25.3578	23.4709	24.3776	25.176	24.6806	25.4025	24.3073	24.7	24.4085	25.3355	24.5052	24.1396	25.3046	24.7636	25.074	23.4679	25.3462	26.6711	25.2941	24.9553	25.3051	25.6587	23.2683	25.804	25.5779	25.3469	25.8298	24.8888	25.5495	24.9878	25.6224	24.9795	25.3886	25.3047	24.3036
24.2503	23.1281	23.3813	22.8092	23.312	23.6357	23.3005	23.8756	23.3193	23.6905	23.4024	22.8637	23.5317	23.4314	23.1339	23.6364	23.0981	22.9273	22.9907	23.696	22.5909	23.5606	23.5691	24.2116	23.2689	23.8634	23.3056	23.3448	23.4133	23.6753	23.0914	23.0425	23.4994	23.4939	22.9381	23.8044	21.6876	23.1774	23.4434	23.7409	23.3097	23.6202	23.2936	23.6337	23.2432	23.7205	22.5014	23.9521	23.4655	23.3292
22.5884	22.9043	22.0481	21.417	22.3951	22.969	22.3694	22.3563	22.2668	23.4659	23.1466	22.7405	22.1816	21.7509	23.4502	22.9897	22.6246	21.8294	23.8086	22.2897	23.0424	22.0622	22.9995	22.8388	22.4297	22.7133	22.1262	22.4552	22.493	23.1307	22.8476	20.4599	NaN	23.0529	21.9815	21.8076	22.8704	22.2499	23.6428	22.8087	22.5707	NaN	22.384	23.3491	21.6303	23.4063	21.6071	22.6172	21.5613	22.1234
21.383	21.8666	22.7515	21.9218	22.2873	22.5673	22.461	22.1729	22.4798	22.3136	21.9761	22.3474	NaN	22.2745	22.695	21.9425	22.6687	21.7957	22.0123	21.9695	NaN	22.1769	22.1077	22.8118	22.9196	NaN	22.2364	22.0132	22.7751	22.4723	23.092	22.8953	23.2065	22.3378	22.5739	22.4575	23.0354	22.6497	NaN	NaN	22.901	22.7148	23.0237	22.7607	23.027	22.6218	22.4661	22.938	22.5646	22.4578
24.6574	25.6827	25.7287	24.8954	25.1904	25.9016	25.9911	25.121	25.4113	25.3924	25.0249	25.9547	23.7547	25.3971	25.8317	25.2258	25.5244	25.728	25.2091	25.7668	25.9798	25.8038	25.5284	24.7741	25.425	25.6978	25.3343	25.8607	25.3166	25.3436	25.1755	25.9546	25.3102	25.6225	25.5075	25.605	25.4809	25.2969	24.8397	25.1932	25.8185	25.5414	24.8633	25.5674	25.3745	25.7443	25.6029	25.1734	25.4731	25.4117
24.2014	23.8967	23.3116	22.4662	23.9158	24.7748	24.5368	24.9586	24.0441	24.3176	24.3453	24.7721	25.6236	25.1489	25.2112	24.7168	24.6815	24.6791	24.6362	24.1007	24.3687	24.3265	24.437	24.5157	24.5946	23.9894	24.9184	24.9576	24.6622	25.1294	24.6412	24.6487	23.8074	24.8294	24.7176	24.4578	25.0807	24.5557	24.4986	25.2295	24.2291	24.5231	24.5381	24.9653	24.8291	25.0302	24.3312	24.85	24.501	25.0456
26.5855	27.0731	26.7838	26.8555	26.8163	27.0738	27.1572	26.7432	28.2624	27.0835	27.0921	27.1944	26.9382	27.3314	27.3073	27.1062	27.2181	27.0132	26.7804	27.1013	26.7675	27.0041	27.1643	27.1381	26.8048	26.973	26.8507	26.8802	26.9283	27.2553	27.1936	27.1593	26.8636	27.3688	26.7486	27.2343	27.0793	27.2833	27.3438	27.2498	27.059	26.8939	26.9339	26.797	26.8269	27.2858	27.1347	27.1821	27.2647	26.7671
21.4152	21.599	21.0134	NaN	21.7175	21.4627	21.8685	21.3826	21.6114	21.48	21.3354	21.945	NaN	21.9486	21.0387	21.535	21.1301	21.7768	21.9299	21.8738	21.7219	21.9271	21.4236	21.8713	21.6566	21.6308	21.3557	22.0433	21.4796	21.2566	21.589	21.7149	21.1336	21.2061	21.5872	21.4235	21.4389	21.3165	NaN	21.639	21.1019	21.3597	21.0415	22.2739	21.4002	21.9975	NaN	21.8215	21.4083	21.4041
NaN	22.2843	21.3834	21.126	20.9613	21.8448	20.9315	21.6466	20.552	21.739	21.2346	21.7335	23.1733	21.2863	NaN	21.6486	21.1635	22.3914	22.4841	21.0762	21.6441	20.7439	21.6371	22.6148	22.5473	NaN	22.3288	21.8335	NaN	21.6647	21.1206	21.0986	22.2623	21.6019	NaN	NaN	NaN	21.3148	23.6867	23.2651	21.8446	21.6789	21.4503	21.7194	22.241	22.9289	21.4213	21.0371	21.4014	22.3464
25.943	26.0768	25.8121	25.7113	25.722	25.9842	26.2166	26.1716	25.8415	26.272	25.8594	26.0126	26.1692	26.1644	26.0499	25.9822	26.0237	26.2	26.3222	26.019	26.1201	26.0182	26.1725	26.3556	26.2379	26.0734	26.0501	26.172	26.1074	26.1582	26.1746	26.1715	25.9076	25.8302	26.0651	26.0063	26.0725	26.0793	26.2133	26.446	26.1048	26.1348	26.0076	26.3077	26.2503	26.282	25.9857	26.2235	26.2496	26.3361
22.2398	23.0988	23.4586	23.1708	23.1259	23.2223	22.7052	22.1688	22.9234	22.877	23.3483	23.0125	NaN	23.2557	23.1914	22.809	23.3539	23.307	22.5059	23.2273	23.4865	23.5557	23.1831	23.2805	22.7377	23.2447	22.8263	22.8573	23.4333	23.7115	23.594	23.573	23.6495	23.2761	23.4897	23.4291	23.6439	23.467	23.2743	23.3153	23.3328	23.7755	22.7748	22.6448	23.824	23.2404	23.4807	23.0062	23.8716	23.3778
21.0095	22.7389	22.1783	22.7651	22.7027	22.4892	22.0111	21.3754	NaN	22.1827	22.349	22.1563	NaN	21.7003	21.6662	22.1971	22.0166	20.7217	20.4079	21.6826	21.0984	21.8585	20.1944	21.3343	20.1971	22.148	20.5601	20.9947	22.3202	22.1166	21.0562	21.549	21.5345	22.2289	22.2949	22.0974	21.7622	21.8893	NaN	NaN	21.9525	22.3868	22.2382	21.1391	22.0668	NaN	21.5902	22.1659	22.176	20.5202
23.5694	23.1677	22.5233	22.335	22.1676	23.0641	23.3218	23.2863	22.4765	22.9877	22.8991	22.3231	NaN	22.172	22.7377	23.4246	22.3385	22.9427	23.1112	21.9437	23.3211	22.919	23.2106	23.2078	22.9678	23.0896	23.1185	23.4763	22.7902	23.3672	22.8578	22.5164	22.6964	22.5465	23.1906	NaN	NaN	22.7661	24.5951	24.5199	23.0692	22.4065	22.6071	23.0052	22.6506	23.3745	22.3193	22.708	22.6693	23.0827
22.3905	22.024	22.6129	22.6038	22.0053	23.0754	22.6567	22.7981	22.946	22.2869	23.3518	21.5996	21.8061	23.2373	21.9876	22.4747	22.1578	23.1717	22.2983	23.7069	22.8844	NaN	22.8703	23.2335	22.2564	22.8777	22.3453	23.2755	21.5314	22.3527	22.5395	20.6554	22.7154	22.967	22.8112	NaN	22.0942	NaN	22.8975	22.5261	22.2887	23.23	23.2183	NaN	22.9948	22.5963	NaN	22.256	22.7173	22.219
27.2243	26.8696	26.5111	26.9281	27.1158	26.2198	26.9576	26.8917	26.5104	27.1752	27.0296	26.8557	27.31	26.6079	26.8956	26.7799	27.0804	26.6363	27.2846	26.393	25.7865	26.6883	26.9714	26.9358	26.6258	27.1779	26.4651	27.1396	26.9159	27.1293	26.6501	26.6256	25.8331	26.6078	26.0876	26.7588	26.8585	27.0146	26.9397	26.605	26.4035	26.2225	26.9724	27.3418	26.4173	27.4398	26.8443	26.9392	26.7803	26.095
24.5286	23.9998	23.6491	24.5317	24.2309	24.111	25.0547	24.4757	24.09	25.208	24.2954	24.2813	25.0218	24.6761	24.3919	24.7347	24.7351	24.4704	24.157	24.2003	24.3429	24.7154	24.8043	23.9804	23.8345	24.4616	24.2902	24.5605	24.4487	24.5502	24.3348	24.5427	24.4177	24.7655	23.4975	24.8739	24.6044	23.7026	24.1099	24.1966	24.3871	24.2552	24.3836	24.5679	24.1748	24.8885	24.4422	24.5589	24.5395	24.648
23.72	23.8346	24.4931	24.95	24.3	24.3558	24.94	24.2598	23.8122	24.6733	24.3523	24.8291	24.1678	24.4439	24.0713	24.8041	24.4041	24.6016	23.9528	23.8306	24.0397	24.7311	24.3544	24.0224	23.6452	24.3341	23.6248	24.5762	24.2471	24.8473	24.5517	24.3159	24.1953	24.7415	22.5931	24.8832	24.6836	23.9397	24.0674	23.6057	24.5442	24.4464	24.5738	24.6571	24.0789	24.3966	24.3562	24.604	24.3776	24.3725
21.9339	22.5469	22.1947	22.0147	NaN	21.9291	22.3816	22.4551	22.6182	22.2281	22.3421	22.0192	22.29	21.8991	22.3115	22.0279	22.0129	22.8687	22.4453	22.0321	22.1792	22.7731	22.4022	22.5515	22.9448	22.0331	22.5655	22.4138	21.5344	22.4417	22.2859	22.2728	22.298	21.8047	21.9939	22.007	21.9922	22.3935	22.0972	22.4636	22.392	22.3187	NaN	NaN	22.2933	22.5776	NaN	22.4834	22.4447	22.5423
29.5639	29.4116	29.6117	29.6737	29.5878	29.6624	29.8854	29.8583	29.5163	29.4266	29.4652	29.5184	29.4227	29.57	29.7053	29.5764	29.4109	29.6247	29.6526	29.5094	29.4085	29.4783	29.7945	29.6505	29.7303	29.2121	29.8211	29.6015	29.5376	29.2671	29.3048	29.4593	29.4533	29.3998	29.7317	29.3897	29.3646	29.3874	29.4408	29.5915	29.3187	29.5001	29.5335	29.6039	29.6208	29.6054	29.5092	29.4599	29.4875	29.6773
24.042	23.0097	23.2203	23.1978	22.8306	23.3389	23.1964	23.0132	22.7963	23.2637	23.071	23.4012	NaN	23.488	23.093	23.3052	23.0739	23.5524	23.0277	23.3142	23.2611	23.1033	23.2554	23.0992	23.0123	23.1161	23.1058	23.0818	22.9703	23.3553	23.0733	23.1972	23.3105	23.0981	22.1694	23.3176	22.9475	23.2313	NaN	NaN	23.1122	23.2823	23.1936	22.8532	23.1879	NaN	22.9842	23.3088	23.1424	22.8109
26.2198	26.0862	26.3367	26.0829	26.0324	26.3287	26.552	26.5164	26.2105	26.1744	26.1072	26.5177	26.2699	26.2204	26.3237	26.3594	26.2915	26.4495	26.6751	26.269	26.3154	26.0751	26.4202	26.4059	26.5666	25.9198	26.4923	26.3721	26.1866	26.168	26.0274	25.9272	26.2339	25.9837	26.2701	26.074	26.0632	26.2535	26.2325	26.3013	26.1816	26.3605	26.3122	26.497	26.3657	26.1392	26.2222	26.1904	26.2477	26.2957
21.5552	21.3612	21.9923	22.4498	NaN	21.8046	21.7984	21.5585	21.9943	21.7448	21.9896	21.4775	21.8177	21.6631	21.7716	21.6914	21.8807	21.6006	22.0404	21.5254	NaN	21.6712	22.722	21.9387	22.1079	21.4973	21.9076	21.6289	21.7441	21.8229	24.423	21.6284	22.1751	21.1944	21.9487	21.7355	21.7086	21.5558	22.9683	23.2871	21.9627	21.4826	21.3605	21.7952	21.3646	21.7835	21.7115	21.3183	21.5518	22.2508
26.2405	26.5498	26.7307	26.4261	26.4807	26.6786	26.8516	26.745	26.6398	26.5438	26.4042	26.5389	26.5348	26.5799	26.715	26.7482	26.5822	26.8077	26.9526	26.7566	26.8623	26.4019	27.0413	26.8903	26.9882	26.5316	26.9318	26.645	26.6364	26.4745	26.3377	26.5365	26.6099	26.3595	26.7914	26.3882	26.5107	26.4769	26.7035	26.7655	26.48	26.8748	26.711	26.6608	26.6363	26.7954	26.6807	26.5248	26.6952	26.8357
28.1281	28.3894	28.8968	28.6781	28.6362	28.8951	28.5714	28.485	28.5007	28.5096	28.5759	28.4991	28.4176	28.6943	28.3666	28.5606	28.4854	28.7549	28.5878	28.7475	28.6684	28.5182	28.6263	28.49	28.6837	28.3353	28.619	28.4351	28.4373	28.5319	28.4583	28.5142	28.7788	28.5287	28.8019	28.6005	28.6192	28.6133	28.2291	28.4992	28.622	28.7936	28.7291	28.3778	28.7116	28.3201	28.553	28.5833	28.5412	28.4768
24.7665	24.1762	24.1316	24.3562	24.4742	24.3348	24.4824	24.7141	24.1195	24.3553	24.1081	23.9131	23.9245	24.4555	24.717	24.038	24.3712	24.4361	24.5685	24.134	24.2167	24.2681	24.6444	24.5301	24.6983	24.5433	24.7498	24.6149	24.7367	24.0016	23.949	23.9457	23.4089	24.0621	24.1993	23.8444	23.9651	23.8007	24.2564	24.4815	24.0498	24.5539	24.3553	24.7135	24.4471	23.9996	24.3284	24.453	24.6323	24.3852
NaN	23.7029	22.9748	22.9634	22.7371	23.4114	23.1167	23.3202	23.3953	23.0536	23.288	22.8844	NaN	23.5487	22.8625	23.0034	23.176	23.7804	23.5614	23.966	23.9209	23.1949	23.7826	23.7841	23.4216	23.5581	23.927	23.439	23.101	23.5048	24.0243	23.9277	23.6991	23.5515	23.9908	23.4931	23.6371	23.508	25.1812	25.6908	23.2646	23.3899	23.6832	22.8027	23.8629	23.2582	23.5742	23.5541	23.7994	22.6616
NaN	NaN	NaN	NaN	23.0611	23.2946	22.5742	22.9899	22.9684	23.2932	23.4553	NaN	22.4534	23.6283	23.1701	22.8434	23.3339	22.589	23.6645	23.328	24.0398	22.8893	23.4072	23.3189	23.7467	22.5415	23.8572	23.2522	NaN	NaN	NaN	23.4973	24.1512	23.4161	23.6633	23.5492	23.9139	23.9513	NaN	23.4805	23.9154	24.149	23.775	22.7695	24.1044	NaN	24.1288	23.4404	23.6881	23.188
NaN	22.8164	22.855	22.7623	22.7734	23.1936	23.2922	23.304	23.0297	23.4857	22.6285	23.3184	22.2042	23.0316	22.7899	23.1849	22.966	23.0855	NaN	22.9175	NaN	23.2092	22.6975	22.9973	22.7367	23.1769	22.736	22.1362	22.6107	22.8859	22.8904	22.8361	22.8575	22.2686	23.0333	23.1343	22.5408	22.681	22.4117	22.787	22.7937	20.5997	22.6782	22.5106	22.7797	23.0948	22.2942	22.8438	23.4477	22.9957
NaN	23.4282	22.9854	22.329	22.6642	23.1625	23.2559	23.3257	22.4024	23.0946	23.277	23.3825	23.1391	23.308	23.0661	22.7899	23.1462	23.4268	23.8015	23.3851	22.9575	23.2414	23.5198	23.5906	23.5183	23.1564	23.4024	23.267	23.5051	23.1782	23.2497	23.2446	23.3917	22.958	23.1066	22.9121	23.3171	23.1642	23.1146	23.438	23.3639	23.104	22.7407	22.8368	23.1505	23.5001	22.9983	23.0883	23.1016	23.5287
23.119	23.2257	23.3167	22.7695	22.7056	23.8065	23.4297	23.8757	23.4977	23.3337	23.2312	23.4515	23.2704	23.5293	23.4722	23.2547	23.5616	23.5685	23.543	23.3681	23.2429	23.4761	23.7213	23.9077	23.7765	23.3454	23.721	23.7344	23.4641	23.148	23.2265	23.4214	23.4424	23.3504	23.5495	23.4269	23.1992	23.2284	22.8442	23.7141	23.0804	23.5109	23.3696	23.6742	23.5636	23.707	23.3647	23.5631	23.4035	23.8424
25.2059	25.4734	25.5539	25.2825	25.5841	25.4241	25.1331	23.985	25.9058	25.3376	25.272	24.5556	26.8804	25.3905	25.5603	25.2409	25.2578	25.4456	25.4181	25.2421	25.0565	25.2945	25.6898	25.0368	25.3005	25.1889	25.2312	25.1721	25.6197	25.0502	25.9149	25.5658	25.6958	25.4538	25.7009	24.9012	25.841	25.4656	26.4477	26.5163	25.2924	25.2828	25.7452	25.3655	25.9397	25.2566	25.3187	25.177	25.6252	25.9761
22.5757	22.8594	23.0763	22.6041	22.9469	23.3863	23.0704	23.654	NaN	23.2136	22.8209	23.2763	22.6826	23.2797	22.583	23.4499	22.9623	22.8839	23.1654	22.7888	NaN	23.4207	23.2005	23.2363	23.4041	22.9422	23.0261	22.8887	22.1904	22.3786	23.0175	21.7013	22.6186	22.4537	23.7905	22.8975	NaN	22.5371	23.5724	23.2826	22.7022	23.1715	22.6356	22.76	22.6003	23.3927	21.753	22.7668	22.9219	22.9163
23.3725	23.6346	23.6769	23.1247	23.2424	23.7472	23.6347	23.9095	23.1316	23.7884	23.3943	23.8085	23.0016	23.9732	23.8304	23.719	23.6272	23.9789	23.7772	23.7559	23.6837	23.7375	23.6733	23.9511	23.3411	23.6934	23.6768	23.8243	23.1404	23.8977	23.1239	23.3962	23.7613	23.4538	23.5002	23.6077	23.2594	23.6263	23.9317	24.2735	23.4803	23.3503	23.3418	23.2432	23.1465	23.1159	23.1154	23.7707	23.4151	24.0988
23.5342	23.8023	23.302	22.72	22.5675	22.7931	23.1011	23.391	23.4892	23.4468	23.0182	23.2478	NaN	23.2714	23.3728	23.3894	23.3024	23.7395	23.1165	22.9341	23.2411	22.3292	23.3332	23.2604	23.5814	22.8883	23.4978	23.1972	22.2189	23.25	23.316	23.1728	23.5045	22.636	23.386	23.3651	22.7244	23.4823	23.0052	22.9783	23.1417	22.8116	22.2336	22.7132	22.5082	23.0793	22.9906	22.7931	22.4863	23.1669
23.0692	21.9268	21.8926	21.6606	21.7501	22.1045	21.8886	22.2209	NaN	21.9616	21.9645	21.8692	NaN	21.9031	22.0835	21.8748	21.5791	22.1145	NaN	NaN	22.063	21.9479	22.4643	22.2607	22.4096	NaN	21.4041	22.1361	22.0432	NaN	NaN	21.959	22.2307	22.1758	22.101	NaN	NaN	21.9699	22.2568	22.2019	NaN	21.602	21.7782	21.6161	21.6304	NaN	21.6948	22.059	22.0926	22.7593
23.0551	23.2323	23.8719	24.0559	24.1018	23.5545	23.5885	23.7025	23.7928	22.8854	23.3446	23.1663	23.6296	23.6271	23.4615	23.873	23.6006	23.9489	23.4047	23.6269	23.0218	23.7893	22.6731	23.8533	23.7779	22.737	23.8619	23.6038	23.2357	22.9864	23.3842	23.1853	23.054	23.472	23.6264	23.3745	23.3155	22.9855	23.6499	22.8222	23.2973	23.1957	23.5577	23.1762	23.2448	24.1122	23.0483	23.694	22.9868	23.9016
22.6971	22.0829	22.5014	23.2981	22.4874	21.2882	21.6048	22.4148	22.2701	21.8631	22.5651	21.5037	NaN	21.6901	21.8737	22.1162	22.3114	22.4538	22.472	21.7162	21.8522	21.6333	22.4846	22.0671	22.9056	21.4219	21.8376	NaN	22.2534	21.4761	22.5662	22.3923	22.2254	21.7318	22.2977	21.6176	NaN	22.1092	21.6542	22.4283	22.9977	22.1407	22.5905	21.8455	23.2562	21.3102	22.1356	22.5217	22.5987	23.4223
NaN	20.8676	22.6979	22.2228	22.7003	21.3341	21.3896	NaN	21.587	21.3779	21.3874	21.4524	NaN	21.3606	21.314	20.7667	20.7629	21.0716	21.4808	22.0449	22.023	21.3461	21.4947	19.5097	22.0501	NaN	21.0953	20.8018	NaN	21.9627	21.829	21.0162	21.4751	NaN	21.3667	21.6407	21.7691	21.6126	NaN	23.1147	21.5428	21.3062	21.8268	21.6823	21.8501	20.9099	21.0114	21.5101	21.3549	21.531
24.0723	24.1687	23.1851	23.2525	23.4415	23.2812	23.8066	24.0541	23.205	23.4968	22.9534	23.6609	23.3407	23.8134	23.5789	23.6148	23.2996	24.0071	23.9974	23.3949	23.3876	23.7761	24.1905	24.1468	24.1326	23.0727	23.9049	23.8847	23.4122	23.3876	23.3439	23.4565	22.8693	23.5425	23.8802	23.2158	22.768	23.2356	23.6029	24.3098	23.3352	23.5865	23.5616	24.3836	23.4082	24.2233	23.184	23.4679	23.4952	24.52
NaN	21.3106	22.2295	20.8508	23.2142	21.8648	21.9667	21.4281	22.8233	21.7756	22.0855	21.491	NaN	21.6289	22.3022	21.1064	22.1122	21.609	21.6736	NaN	21.2674	21.0418	21.556	22.3527	22.208	20.8229	23.0664	20.3855	21.7973	21.5206	21.151	22.1669	22.0527	21.6467	22.1856	21.7986	NaN	22.2421	NaN	NaN	22.0225	NaN	21.2905	21.5617	NaN	NaN	22.2345	21.1901	22.2954	21.6761
27.3391	27.5941	27.8929	27.6362	27.7695	27.9062	28.0308	27.8369	27.4356	27.6604	27.5643	27.6205	27.6732	27.8418	27.5576	27.7224	27.6299	27.83	27.6588	27.7645	27.619	27.644	27.8776	27.9168	27.7441	27.4473	27.7856	27.4534	27.5774	27.6564	27.5289	27.4539	27.8433	27.4288	27.9583	27.623	27.6764	27.6279	27.7886	28.0535	27.6915	27.8176	27.6782	27.4269	27.6832	27.7102	27.45	27.5196	27.3626	27.8781
22.9629	23.6164	23.6363	23.7465	23.749	23.6411	23.6543	23.816	23.4506	24.0609	23.5537	23.8169	23.8164	23.5808	23.65	23.4876	23.7144	23.5917	23.7461	24.0837	23.1049	23.7615	23.6562	23.8211	23.5706	23.5676	23.5392	24.0245	23.5803	24.1757	24.0596	23.0119	23.0262	23.3247	22.9923	23.2708	23.6323	23.3631	23.0793	23.269	23.8219	23.4085	23.5649	23.6262	22.8711	23.0495	23.2171	23.2751	23.781	22.8168
24.295	23.545	22.8103	22.2221	22.3988	22.8697	22.9854	23.3445	23.0749	22.9908	22.9316	22.8122	24.1629	22.8087	23.7115	22.9682	23.3578	23.1027	24.2921	22.4569	23.4655	22.5269	23.139	23.6447	23.903	23.4111	23.5173	23.3927	23.4035	23.3312	23.0961	23.4594	23.0904	23.1376	23.1953	23.1168	23.3828	22.9519	24.3747	23.9999	23.3628	23.7417	23.0118	23.3546	23.4112	24.2383	22.6698	NaN	23.6574	23.5418
23.4235	24.4052	24.482	23.656	24.0252	24.1363	24.3524	24.1271	24.0141	23.8769	24.0299	24.1145	23.8473	24.5533	24.1609	23.8771	23.9467	24.2621	24.1929	24.0524	24.6982	23.9283	24.117	24.1616	24.2733	23.7845	23.9486	23.8511	24.1312	23.512	23.9817	23.7714	24.3119	23.7423	23.8435	23.4526	23.8567	24.0285	24.0336	24.0627	24.2288	23.9088	23.826	23.8005	23.8602	23.8977	24.0061	23.9766	23.9009	23.6385
24.1828	23.9819	24.3187	23.6559	23.8506	24.3617	24.4749	23.8508	23.4165	23.7765	23.6111	23.3665	25.2062	24.1469	23.8085	23.3534	24.0786	24.0643	24.0518	23.6532	23.9317	22.9857	23.5613	23.6738	23.1842	23.0654	23.6788	23.6032	24.251	23.4178	23.3973	23.6608	24.1189	23.9995	24.5422	23.7947	23.64	24.6043	23.7998	24.0085	23.6647	23.9362	24.4734	24.2248	23.7977	24.226	23.7666	24.3256	23.453	24.9677
22.2323	22.7458	23.7143	22.7692	23.5715	23.2954	22.5641	24.2869	23.2024	23.1794	23.131	23.0218	24.0112	23.5808	23.3162	22.9459	23.1925	23.5868	22.9432	23.5662	23.6466	23.1922	23.253	23.5617	22.5895	23.4643	23.1415	22.845	23.0875	23.5673	23.1366	23.721	23.4424	23.099	22.4893	23.3347	22.5192	23.7278	24.823	23.5725	23.8698	23.2156	23.4016	24.1707	22.8816	23.3624	22.9475	23.5667	23.128	24.4599
19.9831	20.6525	21.4921	21.232	20.911	21.4152	21.107	21.2669	21.1914	21.1542	20.9226	21.0222	20.7599	20.9068	20.7589	21.0074	21.3986	21.2009	20.629	21.0319	20.5587	18.6392	21.3535	NaN	21.6658	21.2408	21.122	21.1645	21.7136	21.6076	21.6152	20.9556	21.2644	20.9594	21.5739	21.3112	21.2308	21.4711	NaN	21.3664	21.494	NaN	21.6968	21.0929	21.4389	NaN	21.5635	21.4858	21.6455	21.7104
26.0507	24.4978	25.8274	25.5086	25.8025	26.2357	26.0512	26.0631	25.8544	24.8268	26.354	25.256	24.484	24.731	25.807	26.1715	25.7284	25.5941	25.8194	25.5078	25.5444	25.3215	25.6376	25.6583	25.6556	25.5506	25.7813	25.522	25.4201	25.6292	25.6656	24.8945	25.7412	25.2365	25.8243	25.8249	25.7746	25.8916	24.9831	25.8385	26.1317	25.5161	25.5962	25.8642	25.6582	25.2159	25.5281	25.6097	25.6689	25.9785
21.4833	20.2042	NaN	NaN	NaN	NaN	22.1436	21.4985	NaN	NaN	NaN	NaN	NaN	21.1566	21.7473	22.0744	22.3821	21.4713	22.2103	22.2134	22.3593	21.8333	22.1076	22.3635	22.1917	NaN	22.0582	20.7473	21.9774	NaN	NaN	21.6921	NaN	NaN	21.9589	20.9247	NaN	NaN	22.56	22.1538	NaN	NaN	22.3469	22.1818	21.5681	21.3462	NaN	21.854	21.9072	22.017
24.6876	25.1135	24.5	24.3247	24.3348	24.5127	24.7567	24.8809	24.3649	24.6573	24.4442	24.7235	24.8455	24.5834	24.7413	24.5978	24.4564	24.7193	24.8142	24.5855	24.5377	24.59	24.8023	24.8667	24.934	24.6099	24.7231	24.5653	24.6719	24.4114	24.482	24.251	24.7995	24.7057	24.5987	24.542	24.4413	24.4838	26.0599	26.0029	24.4155	24.7332	24.3758	24.2706	24.3936	25.0629	24.7209	24.3315	24.4531	24.3719
22.1769	22.8011	23.4273	22.6182	22.7079	22.4654	23.1879	22.9513	22.7056	23.2087	22.2855	23.0973	22.828	22.3247	22.6897	22.5725	22.6404	22.5115	22.5319	22.8618	22.6642	23.5951	22.6347	22.6617	23.3945	22.5048	22.6643	23.1261	22.5776	22.942	23.1479	22.5959	22.3715	22.6929	22.601	22.5315	22.736	22.6927	22.2836	21.2638	23.2287	22.9874	22.7655	23.5194	22.4667	22.519	22.6963	22.957	22.5681	23.1996
24.5853	24.0341	24.8135	23.9625	24.3713	23.8791	24.5939	25.18	24.3331	25.2853	24.2811	24.7248	25.1403	24.7892	25.1439	24.8395	23.9735	25.0413	24.5198	24.6698	23.3372	24.6638	24.8145	24.7917	24.9869	24.83	23.7091	24.9955	24.2349	24.5551	24.2215	24.1434	24.7175	25.3608	24.8888	24.4151	24.0095	24.5215	25.1886	24.0336	24.389	23.7439	24.3778	24.6096	23.8962	25.3994	23.9466	24.4539	24.5353	24.9846
29.5831	29.2169	29.3728	29.0978	29.3037	29.4141	29.4896	29.2315	29.108	29.279	29.3759	29.3489	28.9754	29.5561	29.1342	29.2997	29.4283	29.5609	29.0751	29.3173	29.5643	29.1739	29.3564	29.4272	29.1858	29.2171	29.5419	29.1273	29.3021	29.1724	29.3384	29.3252	29.5704	29.182	29.6331	29.2998	29.3095	29.3579	29.2509	29.4929	29.2913	29.3869	29.4651	28.9128	29.4535	29.1576	29.1173	29.2129	29.1681	29.5683
24.2562	24.5322	23.5863	24.0687	24.233	24.458	24.3803	24.0737	23.8146	23.7803	24.2572	24.055	22.2047	24.8349	23.8177	24.363	23.7402	23.7442	23.629	24.5022	23.8736	24.1465	24.1185	24.1432	23.5392	23.9334	23.9791	23.2755	24.5358	24.441	24.2031	24.2859	23.7467	24.5074	24.8674	24.1825	23.9582	24.4785	23.9061	22.619	24.5343	23.6607	24.4002	23.9802	24.0367	24.0185	24.0315	24.1809	24.3443	24.3567
NaN	21.5473	21.6334	21.8813	22.2025	21.5104	21.6258	20.8382	NaN	21.8321	21.3031	21.6169	NaN	21.7822	NaN	21.5341	21.5563	21.7444	21.2068	21.866	NaN	21.9279	21.541	21.616	NaN	21.6346	21.8548	22.5062	21.4947	21.6575	21.5535	21.4814	NaN	NaN	21.5932	21.7747	21.6557	21.8871	NaN	NaN	21.5264	21.4956	21.2943	NaN	21.5264	21.8696	21.6769	21.4127	NaN	NaN
25.3008	24.2733	24.2538	23.6965	23.6768	23.7959	24.0387	23.9249	23.8791	24.1932	23.8964	24.1876	22.9074	24.0081	24.2538	23.7661	23.6419	24.1231	24.4122	23.9701	23.3553	23.385	24.0087	23.8507	23.8671	23.8472	23.3679	23.6239	23.9521	24.2566	23.6841	23.614	22.8517	24.0208	23.3023	23.917	23.9442	24.0023	23.3506	23.6871	24.0393	22.9227	24.5256	24.7425	22.5474	24.1062	23.2754	24.2799	24.0782	22.7557
23.9903	23.7417	25.0902	25.0439	24.8633	25.0109	25.2631	25.1117	25.4898	25.5048	25.0561	24.9549	24.6047	24.9571	25.4239	25.2136	25.1003	24.8015	25.1868	25.1694	24.627	25.178	25.1707	24.9642	24.2362	25.2266	24.2129	24.3056	25.6223	25.4811	24.8196	25.2204	24.4357	25.2033	24.6235	24.0576	25.1185	25.0201	24.9319	23.8522	25.2308	24.9083	25.0785	25.0632	24.5608	23.0845	25.2431	25.1372	25.5789	24.5359
24.081	23.7503	23.8622	23.794	24.0579	24.0091	24.5354	23.3882	23.4825	23.87	24.2162	23.5167	23.9762	24.4464	24.0331	24.1692	24.3262	24.2227	24.3952	24.1333	24.4741	24.451	24.8603	23.639	23.4349	24.0818	24.1076	22.0778	24.0646	24.1311	24.3594	24.1509	25.1489	23.4487	24.8056	24.2298	23.7572	24.1665	23.2886	24.1796	24.2978	24.3096	24.5105	23.3473	24.962	23.8714	24.5301	24.0623	24.5258	24.8328
23.727	24.2241	24.2196	24.2745	24.1276	24.4146	24.4902	24.6873	24.1455	24.5544	24.5252	24.6344	24.5424	24.4344	24.5206	24.4578	24.3929	24.4933	24.7116	24.7485	24.6303	24.6163	24.4074	24.4847	24.3921	24.4916	24.7586	24.2933	24.5162	24.5677	24.5545	24.303	24.6085	24.3804	24.4	24.6446	24.5942	24.6956	24.7433	24.5648	24.5382	24.5952	24.3753	24.3568	24.4703	24.9301	24.4137	24.399	24.4507	24.564
26.832	26.8075	28.052	26.1583	25.1222	26.1109	24.8027	26.4942	26.289	24.8563	26.0402	26.7314	23.3665	24.3584	25.0726	24.3364	25.9554	25.7306	25.8034	25.78	26.1073	26.3858	25.8038	25.0843	26.5349	25.135	26.6881	26.1262	26.0001	26.1875	25.9229	26.9753	25.1924	24.2657	26.7568	24.6396	25.0629	25.199	25.2748	26.4144	25.1206	26.1266	25.4739	25.9019	25.0967	25.0838	25.7924	26.3868	24.8336	27.0446
23.7115	24.3111	23.696	24.3101	23.0205	22.8864	23.8342	24.2322	24.4404	23.4874	23.7683	23.9413	24.4056	23.7153	23.9642	24.0887	23.8655	21.5333	23.8457	24.0225	24.2613	23.8632	23.9219	24.3	24.0147	NaN	24.4405	23.364	23.3588	22.8505	23.8525	23.5318	24.0234	24.1174	24.0912	24.1948	23.4492	23.5023	24.7092	24.5089	22.889	23.0477	23.9023	23.3869	23.225	24.4161	22.9875	23.3049	22.2831	24.184
21.8246	21.9828	22.8534	23.996	23.278	22.4306	21.7889	22.0719	22.6147	22.6475	22.6637	22.1297	21.078	21.9542	22.5652	22.3157	22.6362	22.2727	22.0989	22.3353	23.1996	22.2307	22.4665	22.2414	22.2719	22.2341	22.3071	22.1084	22.6442	22.6678	22.8543	22.3992	22.472	22.0949	22.0239	22.778	22.6518	22.6824	22.4096	21.5976	22.849	22.2753	22.571	22.1747	22.6309	22.3451	22.5486	22.0739	22.1217	22.3321
25.5508	25.2111	24.9875	24.3926	24.9104	24.8707	24.8458	24.4352	24.7385	25.0732	24.5379	25.1365	24.5084	25.0779	24.6852	24.7903	24.8555	25.1978	25.2499	24.924	24.8961	25.1062	24.9086	25.2291	25.2257	25.1047	24.996	24.8112	24.7244	25.3204	25.0833	24.9542	25.2436	24.8844	24.6788	25.1819	25.1688	24.9191	24.3519	24.6909	24.8974	25.1754	24.7216	24.8171	25.0068	25.1881	24.7793	25.0189	25.1124	26.8431
22.0287	22.3748	22.1644	22.2213	NaN	22.0058	22.0632	22.5197	22.0087	22.1947	21.7428	NaN	NaN	21.4932	22.4666	22.2667	21.915	22.1285	22.3932	21.9497	21.9774	21.8694	22.1797	22.2041	22.3737	21.8289	21.7438	21.7795	21.9936	22.2705	21.8629	NaN	21.506	22.2073	NaN	22.3646	22.0513	22.1038	21.0042	NaN	21.7496	NaN	22.1637	21.9281	NaN	22.7072	21.8746	NaN	NaN	22.4285
21.0585	21.143	21.6357	NaN	21.6122	21.1168	21.2302	21.9098	NaN	20.818	21.2162	21.4131	NaN	21.4421	21.2112	21.8371	21.4646	21.5228	21.4836	20.7645	21.5416	21.4726	21.4878	21.5927	22.0014	20.8866	22.0814	22.0074	21.7664	21.1865	21.0929	21.471	NaN	21.3675	22.0671	21.1212	21.1333	21.0523	21.3917	20.3483	21.488	21.9597	21.139	21.9123	21.9987	NaN	21.9737	20.9595	NaN	22.4149
24.024	22.6829	23.2429	24.1661	23.9549	23.2952	22.7947	22.908	22.4849	22.8165	23.4543	22.895	23.6652	22.8771	22.6979	22.9639	22.8626	23.1273	23.8119	23.6796	23.8794	22.8459	23.3823	23.5035	23.0889	23.1719	23.6918	23.0173	24.4324	22.7621	22.6385	23.553	23.3012	22.7671	23.2561	23.1925	23.4017	23.0423	24.9837	23.466	22.9712	23.3586	24.3023	23.9764	24.0014	24.1193	22.9187	22.8256	23.4677	23.008
25.2292	24.7093	24.3663	24.6802	24.5072	24.821	24.9005	25.099	24.3772	24.8025	23.9908	24.6839	24.8764	24.6086	24.5264	24.7067	24.1834	24.7332	24.767	24.7732	24.7	24.7281	23.5546	24.6505	24.8181	24.2847	24.6404	24.9842	24.7177	24.8433	24.8964	24.837	24.7419	24.2748	24.4473	24.9543	24.5918	24.9148	25.0385	26.0409	24.9249	24.3543	24.6094	24.9611	24.4736	25.1002	24.2307	24.4782	24.4165	24.8276
24.1905	25.0982	25.1796	24.4026	25.1845	25.3076	25.1913	25.2224	24.9145	25.3693	25.106	24.8424	NaN	25.3921	25.1746	25.5127	25.2725	25.4129	25.3439	24.9882	25.0093	25.2317	24.8969	25.1391	25.0444	25.2691	25.3298	25.1095	25.0542	25.0989	25.1044	24.8217	24.269	24.8522	25.2871	25.2944	24.8448	25.2718	24.2785	24.7333	24.9952	25.2608	25.2885	25.4402	25.0694	24.9237	25.1856	25.4905	25.5404	24.4788
NaN	20.6208	21.0442	20.3267	20.6455	20.7783	20.4918	20.3556	20.6216	20.5654	20.8231	20.1823	20.4953	20.5719	20.8584	20.23	20.8628	20.5095	19.9069	20.7636	20.6454	20.5858	20.9336	20.6745	21.0935	20.5088	20.3245	20.829	20.5786	20.6216	21.109	21.0148	20.6647	20.5842	20.9571	21.0387	20.8654	20.918	21.759	21.9577	21.1472	20.7427	20.935	20.8672	21.2006	NaN	21.3764	21.3486	21.7231	20.6378
23.5879	23.384	23.2373	22.6601	22.4477	23.8144	23.7972	23.8301	23.7756	23.6217	23.8742	23.6178	23.1463	23.0161	23.7567	24.1794	23.8072	23.4924	23.8428	23.5686	23.5097	23.4463	23.9672	23.639	23.9014	23.3079	23.7527	24.0296	23.6516	23.3117	23.4349	23.0541	23.3598	23.0855	23.7294	23.4876	23.5905	23.5742	24.2116	24.6313	23.6565	21.9772	23.4793	22.4435	23.8236	22.5494	23.2697	22.7488	23.1639	24.1261
25.6673	25.1239	25.4344	26.5116	26.2753	24.9804	25.7205	25.7854	25.6164	25.8959	25.8257	25.4733	25.1875	25.3212	25.4021	25.8909	25.8464	25.4556	25.3041	25.6081	25.088	25.5242	25.4907	25.0668	25.6309	25.3671	25.2856	25.5493	26.1888	25.5159	25.6594	25.5344	25.3447	25.429	25.1845	25.5129	25.7285	25.6127	25.7921	25.2739	25.5585	25.087	26.122	25.9759	25.3483	25.0559	25.7106	25.304	25.3472	25.3158
26.092	26.3981	25.9783	26.1533	26.0354	26.0188	26.3444	26.497	26.1229	26.5559	26.3457	26.3457	26.5802	26.3352	26.3205	26.4166	26.4978	26.3944	26.5633	26.0501	25.9917	26.0991	26.2914	26.4316	26.1249	26.3383	25.9219	26.4292	26.3519	26.4049	26.2479	26.0361	25.7879	26.3661	25.8691	26.1081	26.4191	26.3713	26.1175	26.2142	26.2202	25.9491	26.2835	26.3865	25.6079	26.4332	26.2175	26.3223	26.2363	25.9687
23.6904	24.2804	24.2277	24.1178	23.8876	24.1645	24.0993	24.5311	23.7936	24.0648	23.8812	24.4385	24.6414	23.9493	24.5404	24.3406	24.312	24.3104	24.1994	24.6494	25.101	24.3521	24.5397	24.2841	24.7643	24.5331	24.0455	24.5652	24.2857	24.4786	24.3398	24.4725	24.2716	24.2656	23.9936	24.599	24.2252	24.4386	25.7134	25.6216	24.3456	23.5029	23.954	24.1731	24.0617	24.6443	23.7446	24.3882	23.8746	24.5674
23.5207	23.5215	23.1152	22.9043	23.1274	23.2359	23.4012	23.2143	23.0684	23.3365	23.3384	23.417	NaN	23.0054	23.3102	23.4261	23.3097	23.3465	22.8956	23.3785	23.1475	23.6565	22.6976	22.209	23.2519	22.8213	22.9565	23.0284	22.8344	23.1159	23.0736	22.9931	23.0179	22.8317	23.4511	23.205	22.7066	23.2508	NaN	NaN	23.192	23.1998	22.7772	22.9473	23.4166	NaN	23.1175	22.9738	23.1425	23.0656
NaN	20.9841	21.4351	23.7992	23.9869	22.826	20.7249	19.6655	21.3832	22.5022	22.9324	20.9148	21.5253	20.8244	22.22	20.8081	NaN	21.901	21.7157	20.9672	22.2968	21.4576	19.574	20.956	19.9271	NaN	NaN	NaN	21.4786	21.6174	23.3636	NaN	21.8404	20.9161	21.0891	NaN	20.82	23.8143	23.2835	20.1609	NaN	NaN	22.0882	21.4879	21.699	20.3147	20.847	21.3441	20.9734	NaN
26.1076	25.9766	26.0352	25.8378	25.7874	26.0933	26.0526	25.9283	25.4514	25.8221	25.9211	25.8975	26.1278	26.3183	26.0661	25.6687	25.6012	25.8308	25.5984	25.8185	25.9647	25.9277	25.9044	25.7701	25.7153	25.7259	25.8607	25.8947	25.9786	26.1157	25.5071	25.8371	25.8522	25.9869	25.8203	25.8548	26.0032	25.7058	25.5571	25.7781	25.8303	25.6613	26.0111	25.8742	25.576	25.8005	25.725	26.2395	26.0016	25.7825
25.6268	25.374	24.1234	24.1629	24.8385	24.768	24.8225	26.7598	25.8099	25.5397	26.2381	24.8082	24.2143	26.871	25.3786	25.3011	25.5082	24.7653	25.4297	25.3129	25.9958	25.1913	25.3057	26.4066	24.2087	25.4487	24.0015	24.7803	26.133	25.376	24.4373	24.1902	NaN	26.1259	23.5373	25.38	25.6538	25.8758	23.385	NaN	24.9446	NaN	24.7234	25.2255	NaN	25.3631	24.2274	26.8415	25.8735	NaN
24.1249	22.9854	23.9019	22.3047	24.1605	22.8153	23.0882	23.2714	22.3159	23.9581	24.0691	23.9501	21.8871	24.2372	23.8047	24.0357	21.7608	21.7911	22.0437	23.9676	24.3853	23.7573	23.5857	23.8493	23.0971	23.0509	23.0927	22.6469	23.5757	24.0143	24.0182	23.5345	22.0242	24.4019	23.4464	23.8742	23.0143	23.8215	22.7261	21.6606	23.8841	23.0498	23.9934	23.6169	22.7056	22.9496	23.7973	24.837	24.2088	22.9915
24.8221	23.7963	23.0183	23.1853	24.2351	23.6405	23.2069	23.6974	23.2187	23.1404	22.9557	23.6374	NaN	23.4259	23.2721	23.3703	23.4308	23.7166	22.7402	23.2633	24.4173	23.5432	23.3435	23.6289	23.8242	23.1399	23.3757	23.4319	23.264	23.4638	23.1941	23.2505	23.3322	23.145	23.3322	22.9312	23.022	22.5745	22.9631	23.4919	22.9515	22.9897	23.0519	23.0734	23.3407	23.3281	23.0545	22.8448	23.1484	24.0739
22.762	23.0733	22.5731	23.0742	22.2821	22.4201	22.7779	23.0466	22.5632	22.7101	22.853	22.7333	22.5876	23.3512	22.7152	23.3429	22.7127	22.8972	23.4072	22.7516	23.0033	22.6518	22.638	23.0231	22.8016	22.7449	23.1119	22.5342	22.8342	22.8615	23.0569	23.019	22.6686	22.778	22.9248	22.5084	23.3397	22.5483	23.3876	23.2459	23.1373	22.9264	22.7864	22.8733	23.0421	22.5875	22.9147	23.1496	23.2957	22.6204
NaN	18.6733	21.131	21.4853	20.9696	20.8571	20.4337	NaN	20.8155	20.5538	20.8725	20.3394	NaN	20.9418	21.1927	20.7268	20.9891	20.5533	NaN	20.8775	21.5343	20.6484	21.2061	20.9459	21.4569	20.9145	20.9015	21.2235	NaN	20.955	NaN	21.253	21.1558	21.013	21.0458	NaN	21.512	21.0791	21.4023	21.5176	NaN	21.0898	21.0263	20.7747	21.4216	NaN	21.1936	21.3348	21.1874	21.3385
22.0094	22.2064	22.2764	22.8751	21.9257	22.53	22.2411	22.3497	22.2692	22.2929	22.1447	22.8741	22.5004	22.1411	21.3445	22.6529	22.3512	22.7318	22.2679	22.8421	22.4518	22.7818	22.3383	NaN	22.2793	22.5724	22.5119	NaN	22.4773	22.4045	22.3845	22.3428	22.3767	22.3612	NaN	22.1654	NaN	22.5653	20.9034	21.579	21.5452	NaN	22.6382	22.4354	NaN	22.3576	22.0636	22.376	22.5282	22.6198
NaN	21.2336	21.1922	21.9593	21.563	21.3824	NaN	21.0089	NaN	21.1269	21.3878	21.4466	21.3466	21.7186	21.7243	21.7182	NaN	21.4438	22.4442	21.4761	22.4583	21.9557	21.7045	21.5397	21.0695	21.3752	21.1213	20.9255	20.9164	21.6091	20.9525	NaN	NaN	NaN	21.1878	21.8608	21.8911	NaN	20.8405	21.0071	21.694	21.2366	21.7988	21.5096	21.4238	21.794	21.5577	21.0992	21.5442	21.2912
22.8142	23.0597	23.0166	22.8125	22.9807	22.8522	23.0899	22.845	22.9012	23.0923	23.3088	22.8212	23.3475	23.0697	23.1752	22.8686	23.4109	23.257	23.5876	22.8801	22.8499	23.0026	23.1988	23.5932	23.2162	23.1659	23.2337	22.9399	23.3605	23.2021	23.1472	22.774	23.1072	23.007	23.1987	23.0896	23.2183	23.0314	24.4209	23.7193	23.2771	23.1125	23.3903	22.8594	23.4179	23.2975	23.172	23.1768	23.489	23.4073
24.1969	23.8615	23.6984	23.7908	23.3113	23.7939	23.4202	23.5275	23.5801	23.8344	23.8664	22.9153	23.9712	23.7151	23.5462	23.7999	23.6957	23.576	23.7995	23.8107	23.8545	23.5175	23.5757	23.9688	23.6123	23.8423	23.4892	23.5006	23.5813	23.6886	23.5043	23.5908	22.8941	23.2436	23.3273	23.4275	23.4259	23.3619	25.7738	24.866	23.65	23.6366	23.6985	23.9499	24.2078	23.8773	23.2548	23.6075	23.5281	24.0416
21.8158	24.71	25.496	24.5934	24.4709	25.344	25.3105	24.8214	24.6908	24.3407	24.97	24.978	22.8413	25.6255	24.7316	24.6941	24.8641	25.4851	22.9472	25.1208	26.087	24.6176	25.3341	25.8077	25.7989	24.4973	25.5678	24.8595	24.9883	24.3353	24.4431	25.2259	25.9096	24.8464	25.5119	23.7493	24.806	24.2082	26.1315	26.6013	25.1089	25.7742	25.3214	24.2131	25.2614	24.5828	24.544	24.593	24.3957	26.2307
24.0495	25.6035	25.0724	24.7023	24.9021	25.4472	25.3324	25.366	24.6821	25.4371	24.8363	25.4231	24.817	25.5959	25.0155	24.9816	25.1243	25.4124	25.3459	25.1395	24.929	25.0336	24.9621	24.7752	25.078	24.7349	24.8331	25.1542	24.559	25.2539	24.5603	24.8186	25.1903	24.5451	24.6562	25.1299	24.6777	25.0904	24.4906	25.3216	24.9554	24.9689	24.9248	25.6005	25.175	25.3303	24.9258	25.443	25.1202	24.3439
24.5015	24.6686	24.8253	24.2675	24.7103	24.7737	25.103	25.3721	24.7797	25.0404	24.2394	25.3232	25.0559	24.662	24.8588	24.9829	24.4827	25.0774	25.088	24.4439	24.6253	24.8134	25.3071	24.9867	25.2179	24.7648	24.9985	24.8123	24.8349	24.9965	25.1234	24.3743	25.052	24.6348	24.8888	24.8686	24.9106	24.8642	24.8038	25.1389	25.0319	25.1828	24.8834	25.2919	24.9659	25.0927	25.1901	24.9211	25.0847	25.3575
26.1229	25.8487	26.7615	25.2526	25.706	25.9499	25.9737	24.7865	24.2274	24.5095	24.7823	26.0106	23.7784	24.5181	25.1963	25.2756	24.3908	23.7405	24.0315	25.5181	25.1824	25.3362	24.4085	23.7706	24.828	24.9088	24.9071	25.2339	25.2277	24.2813	25.1865	25.5648	25.3312	24.7531	25.9059	24.2775	24.5761	24.2337	24.4743	23.6191	25.0835	25.4796	25.062	25.4451	25.3005	24.0234	25.381	25.3288	25.1217	25.0474
25.4945	25.258	25.2794	25.5145	25.2793	25.4805	25.4314	26.3093	25.428	25.6438	25.9985	25.61	25.2106	26.2682	25.9559	25.8349	25.6969	25.5593	25.4977	25.6011	25.7612	25.7181	26.0235	25.974	25.6438	25.4451	25.4792	25.8255	25.9499	25.4224	25.4737	25.301	24.9121	26.4437	25.3173	25.9374	25.5295	25.9249	25.216	25.6112	25.7976	24.8428	25.5614	26.0826	24.7217	25.8021	23.1481	26.3328	25.8175	25.012
30.114	29.2394	28.75	29.2959	29.2687	28.795	28.889	30.2934	28.891	28.9634	30.0093	29.3259	29.7013	29.5009	29.5345	29.5636	29.3564	28.5886	28.288	29.3398	27.5025	29.7103	29.5127	29.228	29.4811	29.6322	28.6798	29.8538	30.1363	28.5829	28.7286	29.5386	27.6988	29.4046	28.7193	29.4299	28.4111	29.305	29.1172	28.8297	29.0328	27.7562	29.519	29.5417	28.4139	29.4823	29.6348	29.6918	29.5234	27.9251
NaN	NaN	21.6788	22.3919	22.1544	21.9992	22.7066	22.0987	21.9044	22.6145	22.2366	22.1259	NaN	22.4925	21.7163	22.3797	22.0851	22.0035	22.8199	22.0978	22.5422	22.4216	22.0438	22.0907	21.4973	22.2646	22.1821	21.9737	22.0124	22.2988	21.9399	21.9435	22.2307	22.4583	22.092	22.3591	22.2844	22.1671	NaN	NaN	22.1194	21.9502	22.2308	NaN	21.7866	22.9925	22.0392	22.2628	21.963	22.7776
22.1756	22.1316	22.3936	22.3059	22.207	22.6116	22.8184	22.6555	22.292	22.8998	22.1641	22.431	22.7021	21.9941	22.2616	21.9554	22.6224	22.5226	22.5818	22.5127	22.4946	22.3422	22.5507	22.3654	22.4175	22.5275	22.5215	23.469	22.4346	22.3707	22.0942	22.5797	22.5769	22.6967	22.3926	22.6627	22.0485	22.2959	22.6726	22.5636	22.3397	22.2698	22.3196	22.6103	22.568	22.6898	NaN	22.2239	22.7155	22.7561
22.1628	22.7188	23.2268	23.3811	22.2685	NaN	22.6765	22.8424	21.9584	21.7624	20.8503	21.8434	21.8846	22.0403	21.1656	NaN	NaN	NaN	NaN	21.7067	23.4142	21.0082	21.8815	21.711	22.6621	21.8439	NaN	24.2933	21.7274	22.1696	21.9359	NaN	22.2873	NaN	23.5171	21.9673	NaN	20.7471	NaN	21.8313	21.1457	20.3429	NaN	NaN	22.3621	NaN	22.4908	NaN	22.2337	23.3914
24.1975	24.9201	24.2603	24.689	24.4171	24.5118	24.72	24.4436	24.6602	24.7747	24.5189	24.6778	24.5163	24.6958	24.5156	24.6152	24.717	24.9493	24.53	24.4659	24.7612	24.5423	24.6335	24.8148	24.3935	24.6057	24.6266	24.6995	24.6159	24.764	24.5442	24.4459	24.7457	24.663	24.3637	24.5031	24.6968	24.6021	24.4119	24.965	24.5703	24.5122	24.573	24.5491	24.2978	24.7398	24.4689	24.7128	24.6346	24.5339
21.7942	21.8702	23.2524	23.5206	23.1759	23.9507	23.3243	23.1567	23.4959	22.3945	23.6586	22.0021	20.6542	21.9643	23.2511	23.6552	23.5854	23.2026	23.7234	24.2224	24.0503	23.2216	23.8452	23.4858	23.3337	23.1136	23.8823	23.6463	23.5176	23.7675	22.2917	22.3766	22.642	22.8689	23.6874	22.6933	23.9511	22.9771	NaN	22.1611	22.9874	22.8276	23.4937	23.0366	23.3487	23.5128	22.629	23.3374	23.5953	23.0966
21.549	22.1644	22.9164	22.1554	22.259	22.7746	23.171	22.3899	22.3027	23.2568	22.602	22.7459	22.5376	22.9535	21.1666	22.8797	22.6606	22.8892	21.7002	23.1933	22.0117	23.265	22.2998	22.358	21.625	21.5426	22.1006	22.6343	22.6434	22.9919	22.5321	22.7483	22.6947	22.8471	22.9149	23.0832	22.6712	22.8645	NaN	NaN	22.2094	22.4386	22.7085	22.5955	21.9502	22.1192	22.8981	22.7206	22.3016	22.662
22.7917	20.5796	NaN	23.414	22.9888	20.731	22.8532	23.4002	22.7483	22.6801	22.6049	23.0871	22.8049	23.1988	22.8554	23.0668	22.7924	22.6557	22.7669	NaN	22.3112	23.2536	21.2101	20.8884	22.4488	21.5062	23.1506	23.5083	22.9502	22.8045	23.0066	23.0574	22.5979	22.7966	23.0335	23.1151	22.8075	22.8724	22.1873	23.4493	22.9159	22.2034	22.8076	NaN	22.6852	22.6697	22.786	23.067	22.3762	23.2744
23.5844	22.9701	23.2933	23.2901	23.2883	23.2745	24.0784	23.5419	23.2104	23.8881	23.5179	23.2641	NaN	23.0278	23.2801	23.6783	23.3145	23.4143	23.6795	23.3621	23.8913	23.2069	23.1867	23.1622	23.1219	23.7641	23.2757	23.5616	23.3016	23.42	23.4025	23.3729	23.6051	23.3225	24.1069	23.1602	22.9366	23.8182	21.6732	23.0888	23.4485	23.204	22.9804	23.6372	23.3067	23.5588	23.4631	23.4303	23.533	23.8452
23.0426	22.8207	22.8226	23.1221	23.4135	23.1463	22.8137	23.5765	22.9427	22.8015	22.8237	22.9091	22.9744	22.8571	23.0655	22.478	22.6586	23.0916	23.8666	23.3511	23.1781	22.9404	22.8991	23.688	23.1589	22.803	23.4994	22.8949	22.7024	23.2924	23.2879	22.7363	23.855	22.928	23.0851	23.2087	23.1681	22.4202	23.7553	23.959	23.2697	23.1256	22.9386	22.0947	22.9954	23.6688	22.9215	22.2729	22.4837	23.351
26.0559	26.0707	25.337	27.7608	25.7298	25.4498	25.0695	25.0814	25.0567	24.6564	24.5993	24.8358	25.6143	25.1043	25.166	25.281	25.0085	24.6867	25.0887	24.131	24.5506	25.7784	24.4749	24.9694	25.6527	25.2523	25.0334	26.0944	26.2543	24.8759	24.8416	25.6359	24.2872	24.1541	24.7821	22.0718	24.6555	24.9156	24.3171	23.3504	24.5691	25.634	25.0586	25.9481	24.847	24.8953	26.3929	25.3048	26.1384	25.0339
26.4961	26.6029	26.4761	26.0417	26.3339	26.6126	26.7948	26.6959	26.4733	26.6202	26.7586	26.5641	26.0212	26.7398	26.9538	26.5914	26.7468	26.6671	26.4577	26.5443	26.7991	26.5335	26.6818	26.5616	26.6099	26.7182	26.5237	26.7507	26.5552	26.8204	26.3684	26.5662	25.6458	26.4946	26.4098	26.3765	26.4698	26.641	26.6457	26.628	26.5933	26.4696	26.6065	26.7065	26.5181	26.5085	26.6653	26.8548	26.7579	26.4357
NaN	NaN	20.0978	21.4971	NaN	20.9609	20.4169	20.0036	NaN	20.1144	20.3968	20.4799	NaN	21.3169	20.6486	20.4739	NaN	20.5778	21.24	20.9217	21.2861	21.0902	20.891	NaN	20.6311	20.7897	20.7807	20.4218	20.9572	20.5245	19.8062	20.8654	21.3183	20.7659	20.2578	20.1202	20.5306	19.8343	NaN	21.029	NaN	19.4416	20.829	20.1977	20.8176	21.0542	20.4214	20.9547	20.4258	NaN
23.0362	23.0442	23.8436	21.8808	21.7021	21.5515	22.3631	21.8733	21.5224	21.5675	21.5834	22.3512	22.3483	21.471	20.8454	21.9547	21.7643	22.1775	NaN	21.7958	21.7344	21.2535	22.2263	21.7907	22.8971	21.0141	NaN	23.1104	21.6879	21.5988	22.3309	21.8877	22.0806	22.6333	21.5205	NaN	21.9016	22.0613	NaN	22.2079	22.1011	21.8288	22.1689	22.2479	NaN	22.3648	22.0418	21.9239	21.9109	23.2178
24.4643	23.9426	22.8753	23.1167	23.3077	23.8715	24.5523	24.3161	23.987	22.5346	24.4169	23.4301	24.363	24.0076	24.2104	24.2701	23.8903	23.5913	23.6811	22.8418	21.2846	23.4152	24.3079	23.9232	23.8002	23.8904	23.577	24.4502	23.7283	22.8842	23.7425	23.722	NaN	23.4178	23.7669	23.9283	23.5634	24.2872	23.4201	23.5869	23.861	23.0048	22.7538	24.2296	23.0026	24.7199	23.5076	23.9924	23.7198	21.8146
23.2009	22.8333	23.7225	24.163	23.7145	23.6392	23.71	23.087	23.355	22.5104	22.8804	22.8485	23.3846	22.8407	23.4705	23.3355	23.1287	23.0266	22.9523	22.7146	22.5258	22.9356	23.4584	23.2758	23.3471	23.0652	22.7407	23.7511	23.1742	22.6605	23.0122	22.7999	NaN	22.9427	23.1356	23.1191	22.5681	23.3108	24.6283	23.9057	23.2487	22.7634	22.2222	23.0678	22.8303	23.3643	23.2504	23.1653	23.2291	NaN
24.9515	24.9651	24.6489	24.2332	24.5759	24.6187	24.7292	24.6432	24.3508	24.678	24.6069	24.9843	24.5402	24.6607	24.4728	23.9218	24.5881	24.804	24.7517	24.6617	24.4248	24.7329	24.5663	24.766	24.5638	24.5984	24.3558	24.521	24.4293	24.3274	24.5203	24.4859	24.6831	24.5129	24.4252	24.7895	24.5418	24.7324	24.4416	24.5445	24.6588	24.4895	24.0898	24.331	24.4956	24.6263	24.3283	24.5541	24.3422	24.5377
23.2185	23.1136	23.434	22.8746	23.7587	22.4142	23.8784	23.827	23.1688	23.2812	23.8179	23.133	23.9707	23.1997	24.0469	22.9182	23.2985	23.7174	24.204	23.031	23.7834	23.1936	23.4851	23.7967	23.587	23.1674	23.7898	23.1136	23.5948	23.3095	22.7532	23.0676	22.9289	23.2193	23.6191	22.492	23.1152	22.8487	23.3198	23.3535	23.6743	23.6047	23.708	24.1695	24.1128	24.169	23.7489	23.9725	23.7525	23.686
22.4667	22.9536	22.517	23.2911	23.0602	22.3915	NaN	22.1337	22.727	22.5456	22.2728	20.6891	22.7704	22.7456	22.8842	21.9736	22.4175	20.6321	23.0377	22.8268	23.4795	22.5835	22.4332	22.8263	22.7375	22.1114	22.0141	22.423	21.9356	21.8892	22.4502	23.2048	23.0169	22.2141	22.2913	22.374	22.7218	22.2021	23.0708	21.5968	22.3068	22.3515	23.4906	23.5377	22.1547	23.0194	21.7665	21.3372	22.0398	22.6982
22.952	23.3871	24.5348	24.0991	24.2479	24.7273	25.2014	24.3249	24.4232	24.3195	24.153	23.5693	24.9123	24.799	23.8477	24.4026	23.9674	24.8207	23.6176	24.4323	24.2633	24.1942	24.5007	23.5199	24.4007	23.8385	23.8801	23.5379	23.8201	23.9598	24.2241	23.9407	24.0272	24.3785	24.546	23.7175	24.2943	24.2618	24.0888	24.9207	24.3076	24.4704	23.8896	23.8425	23.9711	23.8963	24.0344	23.8837	23.7321	25.2253
21.7646	22.4232	22.4212	21.5887	21.742	22.4242	22.9138	22.3821	22.5255	22.2743	22.6482	22.2085	22.2186	22.195	22.1775	22.0007	22.1884	22.5057	22.6404	22.0238	22.5953	21.8158	22.1189	22.4318	22.3557	22.4282	22.449	21.6801	22.3655	22.0554	22.4997	22.4146	22.6438	22.1554	22.5251	22.1938	22.3972	22.3718	22.4049	22.4277	22.8489	22.5502	22.3577	22.1645	22.5461	22.4473	22.2804	22.4994	22.2739	22.6275
22.7203	22.0475	21.9754	21.7794	22.3075	21.9715	22.3128	21.7556	22.2492	22.0241	22.2999	22.0621	22.6046	20.8149	22.2143	21.9648	22.3524	21.7576	NaN	22.1089	21.9941	21.6724	22.2211	22.0407	22.3377	22.4063	21.7765	22.2134	22.4954	22.2363	22.5085	22.3399	21.4611	21.9085	22.231	21.933	22.567	22.2529	22.9253	22.7445	22.5259	21.651	22.0919	21.5102	21.598	22.4547	22.3864	21.9204	22.1523	23.1465
NaN	20.9358	20.4591	NaN	20.66	21.0978	20.8648	20.7142	20.1591	20.5569	20.5711	20.9941	NaN	20.9718	20.646	20.977	20.8715	20.5231	20.7937	20.9125	20.7367	20.5739	20.835	20.868	20.6196	20.4091	20.6712	21.0558	20.4967	20.4856	20.3962	20.9852	20.6568	20.778	20.1236	20.6563	20.3939	20.7556	20.6874	20.22	20.4588	20.3377	NaN	20.8704	20.5088	20.7261	NaN	20.8562	20.7401	20.6399
23.4443	22.6797	22.2461	22.9378	22.5629	21.2173	23.3244	23.6907	22.8932	22.7111	22.0631	22.7354	22.6704	23.1821	NaN	23.2243	22.2403	22.0783	22.1155	NaN	21.8519	22.2706	23.5148	23.5659	NaN	22.4353	22.5075	23.0727	22.613	22.1996	22.0636	22.8419	22.2554	22.7561	NaN	22.682	21.6065	22.4875	22.334	22.8002	19.7085	21.8549	23.0204	22.4224	NaN	21.6902	22.2777	23.3542	20.7996	22.9857
27.1281	27.8139	27.7766	27.7911	27.649	28.0756	27.9025	27.8305	27.6534	27.987	27.7629	27.9535	27.8502	28.1918	27.8723	27.9595	27.8187	28.0947	27.8553	28.0745	27.9136	28.0808	27.8521	27.8707	27.861	27.8984	27.9836	27.9867	27.8943	28.035	27.8561	28.0493	28.0693	28.0582	28.0394	28.016	27.9769	28.0726	27.9229	28.0439	27.9896	28.0418	27.889	27.9377	28.0133	28.1585	27.9869	28.1125	28.0045	27.9198
28.6528	28.8648	30.193	29.8706	30.146	30.129	30.1194	29.1479	29.6705	29.9669	29.9005	29.7889	29.0487	29.9991	29.2624	29.8251	29.8606	29.6846	29.1281	30.035	29.5769	29.8743	29.7438	29.3718	29.3933	29.4652	29.4725	29.3631	29.4503	29.8254	29.8549	29.7664	30.0706	29.8303	30.1545	30.0376	30.0646	30.0362	29.439	29.6498	29.8927	30.1182	29.786	29.4059	30.0324	29.2598	29.7621	29.8241	29.652	29.5758
NaN	21.4923	21.1856	22.146	22.0343	22.0456	21.8554	21.8644	NaN	21.6074	21.4603	21.5081	22.0597	22.0337	21.7729	20.3419	21.1915	21.8486	21.3431	21.6556	21.426	21.221	21.9008	21.35	21.4883	21.2538	22.6105	20.8179	21.5158	20.6711	20.5411	22.3812	21.6112	22.1459	20.8802	21.0097	21.1319	20.6297	NaN	22.0572	20.8647	22.2829	21.1433	NaN	21.6825	21.6339	21.3006	21.3837	21.2297	NaN
23.8874	23.539	23.8546	23.1439	23.3797	23.8488	23.6191	23.7009	23.3106	23.3462	23.4928	23.5788	23.2416	23.9307	23.5068	23.4127	23.46	24.0014	23.7565	23.627	23.2787	23.5546	23.8922	24.0793	24.1787	23.3855	23.8015	23.7855	23.0229	23.4191	23.587	23.2574	23.5336	23.2802	23.8225	23.6657	22.6703	23.5651	23.1551	23.5229	23.6027	23.4722	23.092	23.0586	23.8657	23.8776	23.033	23.6974	23.3425	23.433
25.6464	NaN	NaN	23.9989	24.1737	25.3014	23.1826	22.7277	23.946	25.4154	25.4997	23.7603	NaN	24.0883	25.2768	25.1545	24.1001	23.5121	24.7563	24.9739	24.6777	24.4678	25.4807	23.9164	22.4858	23.179	22.4465	22.531	24.0604	24.5696	21.6094	25.5404	23.5126	24.7915	24.4425	25.62	24.6849	25.7241	23.1864	24.4423	25.5347	23.181	24.2421	23.0315	23.3632	25.3213	24.1672	25.4004	21.5354	22.0047
NaN	23.8597	NaN	23.4189	23.4952	21.9445	22.6407	22.9838	23.074	23.3037	23.4381	NaN	23.6971	NaN	23.6326	23.4289	22.0997	22.5346	23.7997	23.4082	23.277	23.9358	NaN	22.3263	NaN	23.5013	NaN	22.1591	23.2192	22.8206	23.3668	23.1093	22.9354	21.2492	21.9007	22.8103	23.3074	23.2353	22.3133	22.796	23.3209	23.0881	23.3457	NaN	23.2377	23.9263	23.4514	22.4947	21.5057	23.568
20.9624	20.9532	21.3521	22.0098	21.9832	21.263	20.8296	20.171	21.1226	20.9913	21.716	20.109	20.2813	20.6749	21.3387	20.7441	20.7726	20.6584	21.4982	21.2567	21.3754	NaN	21.4803	21.0829	20.7193	21.0559	21.379	20.6104	20.85	21.3873	21.7304	21.3752	21.3387	20.2865	20.5044	21.0087	21.5973	21.0576	23.9422	23.0823	21.1538	20.5679	21.2009	19.4365	20.7079	NaN	21.1307	20.9454	19.973	20.533
NaN	21.9232	22.1271	21.6476	21.3598	22.1215	23.3918	22.509	22.639	21.1721	21.2705	22.0537	NaN	22.1012	22.1534	21.3678	22.3704	22.4591	22.0124	21.9486	23.2193	23.8382	21.3271	21.6112	22.248	21.4986	22.4881	22.375	21.7895	20.7599	22.8559	21.6556	21.1245	21.3116	22.1853	NaN	NaN	NaN	NaN	21.1883	20.7106	21.548	22.0468	22.2319	21.7477	NaN	21.9466	21.6732	22.3974	22.6591
25.496	22.0861	23.6323	24.1341	23.7926	23.0086	22.6977	22.8152	22.6614	22.2123	23.4796	23.3045	NaN	21.5858	23.3147	22.8052	22.7667	23.166	23.2978	22.7873	22.8185	23.3408	23.4149	23.474	23.0009	23.1974	23.2454	23.0696	23.0797	22.9108	22.0595	22.2513	22.9263	22.5673	23.0063	22.6771	23.2912	23.2489	24.173	22.1196	22.4928	23.1782	24.4462	23.4457	22.5274	23.3438	22.798	23.2947	22.9425	23.4065
26.6346	27.2028	27.1723	26.8704	26.9446	27.1903	27.1229	27.1144	27.1244	27.1835	27.1006	27.1687	27.0398	27.4742	27.193	27.1618	27.1354	27.4549	27.0886	27.2379	27.2988	27.2541	27.1861	27.3779	27.4354	27.1515	27.2995	27.3186	27.1266	27.2799	27.1255	27.0556	27.2394	27.1124	27.2531	26.9858	27.1964	27.1185	27.3255	27.3247	27.1829	27.266	26.9941	27.0309	27.2122	27.2767	26.9829	27.2266	27.1242	27.4188
NaN	21.2351	NaN	NaN	21.7678	21.4466	21.6333	21.534	NaN	NaN	22.3247	NaN	22.2754	21.7589	20.8927	NaN	21.2351	21.4645	21.4581	22.3211	21.7806	21.3084	22.2748	NaN	21.4651	21.3733	20.7236	21.7581	22.4099	21.2859	21.842	20.6756	21.774	NaN	21.5506	21.7864	22.1366	NaN	NaN	21.1205	22.1952	NaN	23.1889	21.9963	22.4666	22.947	NaN	NaN	21.6813	20.4272
24.7005	24.9827	25.2231	25.7615	24.8063	25.4715	24.5997	25.1593	24.7743	24.8541	24.8235	24.9964	NaN	25.0825	25.2277	25.0956	25.0624	25.4001	24.5934	25.1539	25.58	25.1658	25.0671	24.931	25.0916	25.1341	24.9526	25.0769	24.6805	24.8036	24.7508	24.9098	25.2969	25.4655	24.9883	24.8651	25.1155	25.0699	24.8324	25.4976	24.8634	24.9503	25.2364	25.0267	24.8311	25.1034	24.987	25.2271	24.9855	25.5538
NaN	22.6018	22.3159	21.1293	19.855	21.8443	22.7128	20.1707	22.1432	19.874	20.4131	NaN	21.6337	21.6487	22.0416	22.0246	21.8472	22.5984	21.7116	22.4888	24.1695	22.4179	21.5718	NaN	22.6817	22.4809	NaN	22.0216	22.9452	22.4231	23.3979	22.9399	23.0006	21.2732	22.0082	20.1492	21.5623	21.6872	NaN	20.5505	23.2761	22.8264	21.0921	19.872	20.7984	22.4308	22.0771	20.9165	22.6256	24.4345
NaN	22.9217	22.3986	22.4554	22.1905	22.9736	NaN	NaN	21.6904	22.5356	21.6546	NaN	22.3461	22.4084	NaN	21.9989	22.7087	23.1392	22.3966	21.8582	22.7044	22.7811	22.7872	22.3196	22.9627	22.8522	22.6975	22.8468	22.3315	22.8504	22.0552	22.5367	NaN	22.4635	22.9787	22.4456	22.215	22.6272	22.7634	23.2004	22.4886	23.0114	22.4317	22.2831	22.932	22.5629	22.5291	22.8374	22.6035	NaN
25.7699	24.174	23.6467	21.1602	23.1091	23.5951	23.3913	24.0189	24.1013	23.8339	22.4354	23.273	22.864	NaN	22.4149	22.9451	23.5889	24.9451	22.8224	23.8308	25.1445	24.9693	22.5215	21.8506	23.6655	24.2275	22.6748	25.1143	22.1913	23.6971	24.1514	24.5635	24.256	21.9846	24.5516	22.7104	22.6693	23.778	22.6073	22.5388	22.3608	24.2827	24.3214	24.001	24.4536	22.9879	24.0357	21.6035	24.6042	27.2207
22.895	23.3619	23.4178	23.3502	23.6754	23.65	23.6515	23.3539	23.5767	24.1108	23.7957	23.9434	22.7756	23.9417	23.9382	24.1056	23.9407	23.6334	23.9117	22.9538	NaN	24.0531	24.0448	NaN	23.5898	23.7266	23.4411	24.2943	23.8001	23.707	24.0186	23.7468	22.9326	23.6269	24.6203	24.2034	24.5126	NaN	22.1774	22.363	24.006	23.7044	24.1639	24.0662	23.8067	23.9532	24.1555	24.1743	24.5948	24.1493
20.8729	21.4549	22.0967	21.5454	21.8233	21.7535	21.8595	21.3806	21.4088	21.7256	21.7989	21.1323	22.1681	21.5612	21.789	21.2581	21.9332	21.1889	21.4346	21.3964	21.9957	21.8385	21.6762	20.8402	21.9268	21.3782	21.7527	21.8009	21.6159	22.0076	22.3009	21.9831	22.4157	21.9131	22.1889	21.987	22.226	22.083	22.0514	21.968	22.3193	22.2906	22.0512	21.7663	22.3988	22.2611	22.2315	22.0134	21.8865	22.0644
23.1308	23.2886	23.214	23.0687	23.0961	23.1429	23.2843	23.2326	23.1268	22.9996	23.2204	23.2426	23.2476	22.8731	23.225	23.1949	22.7197	23.4143	23.5188	23.5855	23.2238	23.037	23.2909	23.3218	23.1999	23.122	23.3539	22.9494	23.3199	23.0611	23.1864	23.1665	23.2952	23.017	23.1099	23.2306	23.1941	23.1818	23.1723	23.2195	23.4086	23.3691	NaN	NaN	22.8985	23.2371	23.1954	22.428	23.1131	23.0418
22.8971	23.3791	23.6247	23.3981	23.4414	23.8213	24.2338	23.7284	23.7022	24.3466	23.3255	23.9081	22.6518	23.7005	23.3465	24.034	23.5261	23.8063	23.4521	23.1997	23.1186	23.8153	23.4483	23.4228	23.3905	23.432	23.4701	23.8122	23.3814	24.0014	22.7841	23.4917	22.3318	23.8865	23.4325	23.3661	23.2136	23.7231	22.9622	22.4769	23.3389	23.0976	23.2069	23.6211	22.9096	23.3468	22.8234	23.5853	23.5615	23.2811
23.5519	22.9304	23.3321	23.008	23.2139	23.2653	23.7081	23.9391	23.1853	23.7539	23.0322	23.7171	23.5975	23.9048	23.8811	23.7849	23.5011	23.0412	22.8675	23.0408	22.2291	23.1696	23.6223	23.7535	23.5507	23.5702	23.3496	23.6835	23.4422	23.3148	22.7972	22.9155	22.9046	23.7469	23.2646	23.5062	23.5949	23.7035	22.6875	24.4114	23.1617	22.6557	23.4047	23.8657	23.2116	23.638	23.3362	23.0638	23.4345	23.5918
23.2558	NaN	22.4171	22.7498	21.8088	22.3158	23.04	23.2235	22.2973	22.8918	23.0733	22.589	22.0903	22.9842	22.8479	23.2044	22.4479	22.7302	23.4039	23.1336	NaN	22.905	22.7636	23.0132	22.0559	NaN	20.278	22.8615	22.7178	22.793	22.777	NaN	22.2801	23.3083	NaN	22.876	22.765	23.181	NaN	22.6353	22.6448	21.2164	22.6863	22.9402	NaN	23.2221	21.994	22.5888	22.8478	NaN
26.0258	25.3933	25.8511	25.7844	25.6366	25.5024	26.0993	25.8719	25.8054	26.3913	25.6228	25.7567	25.8503	25.708	25.8855	26.0523	25.9237	25.6935	25.8609	25.6572	25.5182	25.819	26.0079	25.791	25.602	25.7482	25.7038	26.1649	25.6164	25.7809	25.7276	25.822	25.5269	26.0209	25.6642	26.0137	25.7656	25.8654	25.687	25.6334	25.5731	25.7311	25.7379	26.3255	25.6182	26.0374	25.6036	25.6181	25.7712	25.8697
24.4881	24.8192	25.138	24.7783	24.5286	24.8998	24.8092	24.457	24.7023	24.6411	24.8894	24.7804	25.4485	24.9196	25.0271	25.0055	24.7183	24.5509	25.2568	24.8139	25.0383	24.9068	25.1031	25.1686	25.0247	24.6686	24.8492	24.6588	24.8441	24.9631	24.6789	24.6195	25.2285	24.8867	24.8415	25.0176	24.8389	24.2971	25.4694	25.415	24.823	25.296	24.7815	24.7127	24.9195	25.4123	24.7674	24.6736	25.0483	24.9
21.5593	21.3214	20.701	19.6467	20.8454	20.8994	20.5256	21.0149	20.7586	20.7697	20.3736	20.621	NaN	20.7646	20.5204	20.5109	20.2663	20.7886	20.902	20.6952	NaN	20.6445	20.3018	20.7556	20.4051	20.5457	20.7366	20.7798	20.9908	20.5462	20.7245	20.7378	20.7216	20.6003	20.8089	20.7126	20.8781	20.6609	20.5291	20.8581	20.8055	20.8876	20.5545	21.0391	20.8063	20.8556	20.561	20.7155	20.8248	20.7101
NaN	21.3729	NaN	20.4962	20.4618	21.1225	21.444	21.2983	NaN	21.4433	NaN	20.7539	NaN	21.0153	NaN	NaN	20.9308	20.7517	21.3107	21.0951	21.4327	20.7753	20.7701	21.6763	NaN	NaN	20.894	20.5633	21.35	21.238	21.4883	21.4978	NaN	NaN	21.8003	NaN	20.8863	21.097	NaN	21.6057	21.9444	NaN	21.3885	21.0173	21.2308	21.5825	21.8257	21.3357	21.1756	21.2694
23.0392	NaN	NaN	NaN	NaN	NaN	21.4662	21.551	NaN	22.4029	NaN	22.5395	NaN	21.8038	21.9351	22.7809	NaN	NaN	NaN	NaN	22.4432	21.645	22.0442	22.6199	21.6477	NaN	21.5079	22.3818	21.6535	22.3713	22.4411	22.1427	NaN	NaN	21.7648	NaN	22.6206	22.5997	22.1537	22.1108	NaN	22.1886	21.8955	21.1055	21.4182	22.0807	21.7146	21.6117	21.4589	21.7185
23.1644	23.5306	23.1492	23.3554	23.2245	23.1736	23.4532	23.5565	23.303	23.3406	22.8933	23.4157	23.1528	23.3909	23.3469	23.2587	23.0929	23.3653	23.0499	23.0206	22.9262	23.6934	23.1933	23.2963	23.3352	23.0239	23.0816	23.7662	23.0289	23.1458	22.7975	23.1575	22.7299	23.1366	22.9316	22.9261	22.9314	23.1101	22.659	22.629	22.9935	23.089	23.1438	23.7139	22.788	23.3177	23.0631	23.5607	23.1933	23.2285
24.9208	23.6425	23.6199	23.4651	23.441	23.6201	23.0648	23.7526	23.5023	23.4854	23.5045	23.027	24.2445	23.5264	23.5331	23.3534	23.5988	23.4169	23.482	23.1869	23.17	23.5418	23.4109	23.2636	23.7501	23.2166	23.7783	23.0938	23.7956	23.2577	23.7409	23.6585	23.2127	23.9585	23.4482	23.5424	23.8159	23.6344	NaN	23.4478	23.5598	23.5708	23.8214	22.4591	23.444	22.8318	23.8146	23.8921	24.0418	21.8671
23.2143	22.7094	22.8886	22.9126	22.8479	22.7645	22.0602	23.072	23.3526	22.4736	22.915	22.1608	23.2939	22.6716	22.7697	22.169	22.7566	22.64	22.8428	22.6584	NaN	22.8781	22.8656	22.8925	22.9746	22.7182	22.8255	23.4038	22.841	22.7987	23.1027	22.8297	23.0206	22.758	22.4584	23.0494	23.3066	23.376	NaN	23.114	23.0428	22.9041	23.106	21.9773	22.774	23.2753	23.2538	23.0906	23.6326	23.1376
26.616	27.1639	27.0067	26.6375	26.6037	27.0499	27.0313	27.0538	26.9032	27.015	26.7095	27.01	26.8527	27.1574	26.8608	26.9364	26.7252	27.1981	27.1428	26.9731	26.8716	26.9068	27.0055	26.9801	26.8675	26.922	26.8342	26.8829	26.5467	26.8439	26.4724	26.8466	26.8967	26.9634	26.9662	26.7722	26.4631	26.8491	26.9002	27.0727	26.8514	26.9615	26.8943	27.2351	26.7997	27.0561	26.6497	26.9017	26.9152	27.17
NaN	NaN	19.5514	19.982	19.9287	19.4251	18.8538	NaN	NaN	19.6107	19.9479	NaN	NaN	19.1758	19.4871	19.3147	19.7648	19.5367	NaN	19.3495	19.6606	19.1227	19.2221	NaN	NaN	19.435	19.3043	NaN	19.9532	19.7371	20.4814	19.1023	20.7411	20.036	19.9451	20.3221	20.3135	19.5904	19.7865	NaN	20.2302	19.7794	19.5524	19.4723	20.222	NaN	19.4185	19.5733	20.1839	19.6732
22.1932	22.334	22.5901	22.7715	23.1977	22.6442	22.0409	23.2018	22.5124	21.7459	22.8535	21.6628	21.8847	22.2862	22.9427	21.9588	22.2956	22.9059	22.0941	22.7401	23.7642	22.0305	21.9101	22.2597	23.5859	23.4008	23.1534	22.857	22.2888	21.5915	23.0704	22.4731	23.2386	22.4178	23.3138	21.6446	21.98	22.3489	23.1164	22.7861	22.6845	22.9724	22.6999	22.3259	23.2336	22.5839	22.547	21.5251	22.8893	23.9428
NaN	21.2624	21.5287	21.6058	21.0709	21.7984	21.5704	21.2482	21.6687	22.0868	21.4058	21.8798	19.9577	22.1164	21.7106	21.7306	21.8369	21.4487	21.5888	22.1132	22.4716	21.9743	21.829	21.8836	21.0137	21.6912	22.1865	21.9205	21.8242	22.1486	21.6401	21.7652	22.2379	21.6426	22.0414	22.2722	22.291	21.8697	NaN	21.6088	22.4495	21.8419	22.2158	21.4654	21.9454	21.9447	21.6386	NaN	22.2111	21.2379
23.8985	24.5226	24.1019	23.9716	24.2016	24.2829	24.1985	24.4633	24.1166	24.1259	24.1318	24.3346	24.2951	24.6458	24.2149	24.2435	24.1276	24.3687	24.1593	24.2016	24.0803	24.4629	24.3454	24.6171	24.4397	24.2836	23.9534	24.2118	24.4271	24.3232	24.1439	24.0906	24.2405	24.0814	24.2588	24.1406	24.4677	24.1086	24.2623	24.4521	24.5546	23.7088	24.1195	23.8901	23.985	24.3496	24.2153	24.4343	24.3904	23.9056
26.276	26.651	26.4231	26.5514	26.3724	26.6269	26.8232	26.7567	26.3202	26.9779	26.2986	26.8573	26.8148	26.6387	26.376	26.8066	26.7146	26.9397	26.8099	26.4154	26.5225	26.8051	26.7903	26.599	26.4836	26.6348	26.5479	26.9266	26.2873	26.7648	26.4888	26.5047	26.5118	26.5946	26.4094	26.8825	26.6048	26.7656	27.1162	27.0607	26.4506	26.6132	26.5949	26.9275	26.5925	26.8208	26.3792	26.4478	26.4731	26.7956
23.8242	21.5964	21.9311	22.0914	21.661	21.3206	22.9402	23.4175	21.2388	22.8704	22.7099	22.5948	NaN	23.128	22.591	22.2627	22.4423	22.837	23.0158	22.145	20.9035	22.6708	22.6199	22.7277	22.6167	22.983	22.0669	21.2396	22.9043	22.504	21.6476	NaN	NaN	21.767	21.4981	NaN	21.8666	22.5166	21.8362	21.5751	NaN	21.3388	22.2308	22.518	20.638	22.7338	22.6197	22.7021	22.5769	NaN
NaN	22.0256	NaN	21.557	20.8027	21.5789	21.4416	21.7518	21.5742	21.6899	21.3318	22.0001	21.4489	21.9883	NaN	21.8278	21.2206	21.8643	NaN	22.0339	21.4401	21.9786	21.9238	22.0968	NaN	21.9158	NaN	21.9302	21.6784	21.6171	21.6	21.4462	NaN	21.6973	20.9144	21.6025	21.8939	21.7354	21.6248	21.6894	NaN	21.4501	21.7223	21.1561	20.6674	22.0918	21.7235	21.9369	21.3555	22.0781
22.4731	22.0324	22.3063	23.1465	22.8443	21.4397	22.1951	22.2039	22.9943	21.745	22.7588	21.4298	NaN	22.2335	21.3259	22.2711	23.044	21.2208	21.6709	22.2714	23.0116	22.5394	22.1678	22.1659	22.5763	22.7704	22.5407	22.7066	22.3886	22.643	22.7676	22.5069	23.0897	22.3733	22.2956	22.598	23.1379	22.3862	23.4769	23.2225	22.6065	22.6217	22.5379	21.0751	23.2721	NaN	23.1463	22.472	22.2423	22.5303
27.5611	27.4309	27.6855	27.4602	27.6198	27.7573	27.6834	27.804	27.3944	27.7519	27.6104	27.6771	27.4989	27.9767	27.5769	27.7723	27.6701	27.8528	27.5101	27.6619	27.5595	27.7465	27.747	27.9361	27.8359	27.6538	27.6328	27.6538	27.8187	27.654	27.6502	27.5914	27.6718	27.7857	27.8145	27.5155	27.6691	27.5744	27.7039	27.6446	27.7484	27.6753	27.6551	27.5422	27.6058	27.6487	27.6521	27.8539	27.8463	27.7432
22.5847	22.4464	22.8769	22.7069	22.6488	23.9205	23.2963	22.7098	23.4452	23.7536	23.4551	23.6406	22.9101	23.2119	23.197	23.0284	23.9012	23.4803	23.7801	23.1551	22.7058	22.7158	23.8095	23.4674	23.1563	22.7239	23.817	23.694	22.3499	23.9009	22.9832	22.4566	23.6456	23.4396	23.1509	24.1517	22.9737	23.3342	22.4901	23.5795	23.2943	24.5479	23.5068	23.1588	24.2767	23.2407	22.199	23.0773	23.2487	23.1227
23.4779	23.5226	23.9235	23.7284	23.2486	23.893	23.717	23.543	23.7471	24.2002	23.8808	24.1998	23.4182	23.8669	23.5881	24.1586	23.9593	23.6836	23.1011	23.4881	23.3988	23.6652	23.8064	23.692	23.3672	24.0825	23.3048	23.8112	23.4568	23.8287	23.7166	22.136	23.8269	23.3917	23.2577	23.4759	23.9071	23.8009	23.7272	23.5685	23.829	23.01	23.3748	23.3557	22.9592	23.7602	23.0352	23.4433	23.4018	23.2711
NaN	NaN	21.9865	NaN	21.6581	22.6788	21.3982	NaN	21.4355	22.7527	20.795	22.0988	NaN	18.9213	21.5367	NaN	22.0394	NaN	22.6048	21.7029	19.9128	NaN	23.443	NaN	NaN	NaN	22.8966	NaN	22.5308	NaN	21.9778	NaN	24.4103	21.3364	23.9831	22.3574	NaN	23.3667	21.6128	22.3321	22.4865	NaN	21.9792	21.0637	23.4336	21.652	NaN	22.3572	22.1988	22.117
23.5628	23.5423	23.178	23.57	23.6138	23.6098	23.8789	23.8318	23.5286	24.0297	23.3048	23.5241	23.4849	23.6426	23.4285	23.6869	23.4812	23.6669	23.8197	23.4744	23.638	23.7663	23.2902	23.5598	23.5507	23.5742	23.2966	23.8565	23.2991	23.6075	23.203	23.5553	23.3872	23.4752	23.5795	23.6754	23.5171	23.54	23.5858	23.0667	23.224	23.4298	23.6122	24.1117	23.4957	23.5445	23.7591	23.766	23.3557	23.9405
23.4212	24.0894	23.2476	23.2497	23.5923	23.6689	23.867	23.8777	23.1863	23.869	23.0131	23.8636	23.6992	24.1031	23.603	23.9075	23.6837	23.7744	23.4748	23.6086	23.641	24.0595	23.6017	24.2657	23.9114	23.6073	23.4823	23.9337	23.583	23.5775	23.0007	23.6798	23.3998	23.6204	23.2314	23.3604	23.811	23.6098	23.6863	23.5505	23.6907	23.018	23.552	24.0554	23.0297	23.7836	23.3781	23.5886	23.5511	23.2128
25.8152	24.5819	24.1025	22.713	24.5311	23.3347	24.9748	27.0122	25.0549	25.4804	25.2802	25.1019	25.9472	26.3565	25.7787	26.199	21.3177	21.3786	23.7075	25.4038	24.7173	24.8405	25.5547	25.8261	24.2319	23.8167	25.621	25.137	25.3162	24.6148	24.6857	24.2616	23.265	26.4263	21.6047	25.7887	25.5447	24.3585	24.6936	24.7421	NaN	22.4741	25.5267	25.5756	NaN	25.2223	25.0346	25.8647	26.1648	23.6707
25.6549	25.4054	25.3598	25.8964	25.5086	25.5972	26.0292	25.683	25.6118	26.1108	25.7479	25.7902	26.4037	26.0225	25.7022	26.0654	25.9693	26.1752	25.3242	25.9817	25.7394	26.0045	26.1	25.6994	25.575	26.0065	25.806	25.7398	25.8337	26.0983	25.8491	25.8909	25.9669	26.2077	25.8601	26.2278	26.0409	26.1093	26.2698	25.9286	25.6365	25.8447	25.5553	25.1251	25.8665	25.5443	25.9056	25.9209	25.6914	26.1237
24.1881	24.7857	23.3281	24.6955	23.4145	22.8271	23.4669	23.8619	23.9095	23.8565	NaN	22.9575	24.3873	23.7644	22.4964	24.8743	NaN	23.5559	25.608	23.2809	25.4128	25.4002	23.9528	25.3134	25.7833	23.7652	25.5765	23.2323	23.2265	23.8927	23.6654	NaN	NaN	23.9967	25.7025	NaN	22.1696	25.1351	22.9932	24.0843	24.0301	24.5347	23.7602	23.0091	23.7115	24.0178	24.867	22.661	23.9539	23.6313
23.1933	23.2495	22.9131	22.5464	22.3866	23.2385	22.0983	22.6946	23.0496	23.1574	22.8178	22.9955	23.4701	22.3027	23.3042	22.4192	22.5334	23.2417	23.2107	23.1834	22.2301	23.1812	23.0335	21.6937	21.8171	23.3636	22.2594	22.4608	23.3145	23.0912	22.7829	NaN	22.1789	23.1768	22.7382	22.8583	22.3558	21.6429	23.2506	22.4297	23.2159	22.7614	22.8409	22.8069	22.0937	22.8196	23.2782	21.7654	22.1263	22.7422
23.5232	22.2952	22.8443	22.8667	23.2819	23.0222	23.3236	23.6144	22.8149	23.0946	23.0589	23.4206	23.0926	23.3911	23.2797	23.6425	23.2775	23.0683	23.1702	23.0334	23.1229	23.4257	23.2262	23.4814	23.1965	22.8854	22.9484	22.6569	23.1459	23.1472	22.8495	22.5601	22.572	23.4211	23.4092	22.5829	22.4549	22.9083	23.1128	22.9875	22.9885	22.9243	23.0154	23.2487	23.0438	22.9882	23.1033	23.1088	22.4503	23.7246
27.379	27.5723	27.6311	27.8485	27.9405	27.8756	27.8471	27.4803	28.0512	27.9261	27.9855	27.791	27.4968	28.0197	27.4816	27.8322	27.8458	27.848	27.6175	27.8876	27.9653	27.869	28.006	27.705	27.4815	27.8182	27.7503	27.4832	27.5977	27.6236	27.814	27.9431	27.9152	27.8835	28.0073	27.866	27.9498	28.0419	28.258	28.0965	27.8805	27.8008	27.8193	27.1805	27.8548	27.672	27.5618	27.5854	27.6825	27.5927
21.4864	NaN	NaN	20.8583	21.7235	NaN	21.8414	22.5759	22.0781	21.9433	21.684	21.6171	21.2309	22.1692	21.9898	21.7543	NaN	21.9228	21.8728	21.6771	21.327	21.9297	21.8148	22.4305	20.2061	21.6856	21.8796	21.7659	22.1841	21.7179	21.2251	21.7421	NaN	21.6874	21.1623	21.7043	21.74	21.42	NaN	22.1843	21.6191	21.9785	21.2656	21.8611	21.456	21.7691	21.4287	NaN	NaN	21.9622
24.044	24.1233	24.1555	23.9894	23.9971	24.7465	24.4083	NaN	23.5017	22.5535	24.9813	24.227	24.6391	23.9158	24.6463	22.4468	24.3114	24.6533	26.143	26.2252	25.3701	24.7213	24.2571	23.7038	24.7405	24.1687	25.407	25.8596	24.3687	24.8846	25.0116	25.7416	25.168	25.7239	24.4138	24.9315	26.109	24.7135	23.581	24.2831	24.6915	26.4505	24.5359	22.663	25.0861	24.0134	26.069	25.5782	25.7771	24.9143
26.1457	25.5182	24.5684	25.4932	25.3492	24.9627	24.8048	24.4907	25.4162	25.1156	24.9014	24.8566	25.9708	24.5497	25.0498	25.1784	24.9409	24.6455	24.905	24.6919	24.4076	24.8555	24.6307	24.2644	24.1038	25.5491	24.3297	24.4459	24.495	25.2934	25.4556	24.9755	24.881	24.9835	24.3944	25.282	25.3306	25.2094	25.3357	24.1332	25.1242	25.1901	24.8484	25.2215	24.9637	25.2951	25.1582	24.4611	24.6669	23.8032
23.358	22.9773	22.0704	23.2069	23.1276	22.4461	22.8699	22.7387	22.0743	23.0249	23.0318	22.5933	22.2426	23.9851	23.0048	23.4372	23.6611	23.194	23.0589	23.0344	22.6945	23.7417	22.6707	23.2931	22.6091	22.9981	23.084	22.8221	22.7969	22.8796	22.9041	22.2869	21.9913	22.937	22.4091	22.4358	23.2429	22.8306	23.8893	24.1088	22.9974	22.5169	22.2306	24.1541	22.0572	23.701	21.9077	22.2925	22.3609	21.7271
25.6847	26.791	27.0483	26.7149	26.7483	27.1224	27.3598	27.1121	26.7725	27.5871	26.8824	27.1382	26.5343	26.6075	26.9172	27.2455	26.9957	27.1292	27.2528	26.6543	26.7787	26.9039	26.9109	27.142	27.1126	27.2766	26.9738	26.9378	26.4811	26.8185	27.1361	26.7925	27.01	26.8486	27.0312	26.9929	26.9554	27.1337	26.7265	26.6862	27.1336	26.6516	26.7992	27.8998	26.9146	26.9872	26.7826	27.2743	26.9957	26.5011
25.5088	26.0656	26.4766	26.1974	26.264	26.0651	26.4488	26.0371	26.3737	26.5203	25.9997	26.3611	25.7559	25.6876	26.1689	26.375	26.2846	26.2983	26.1551	25.9629	25.9734	26.3363	26.1651	25.9738	26.1105	26.3814	25.9347	26.3678	25.895	26.3221	26.3064	25.9668	26.0093	26.1265	25.9289	26.3573	26.1539	26.4795	25.8357	25.8717	25.9995	26.0526	25.9812	26.5601	26.0163	26.2979	26.1369	26.0786	25.9697	26.2337
25.6913	25.5676	26.4456	26.627	26.2799	25.7606	26.3284	26.2397	25.5248	26.4855	26.5034	26.0709	25.5955	26.0694	26.3755	26.1913	26.1777	26.1088	26.1174	26.2312	26.3153	26.1291	26.5346	25.8009	25.9547	26.4312	26.2849	26.1305	26.6642	26.5892	26.6752	26.3831	25.8968	26.6525	26.4179	26.6885	26.7064	26.6905	26.7035	25.9885	26.3334	26.0352	26.187	26.3853	26.1044	26.2599	25.9996	26.0889	26.1936	26.2248
27.8592	27.3491	27.6267	28.2474	27.8632	27.1389	27.7208	27.8077	27.1914	28.0731	28.2133	27.58	27.5821	27.439	27.7226	27.792	28.0237	27.6269	27.7685	27.4772	27.4069	27.7073	27.8902	27.742	27.4109	28.0329	27.464	27.9174	28.0538	28.0699	28.082	27.785	27.3239	27.9455	27.4028	27.9415	28.2171	28.1932	27.8275	27.3025	27.9029	27.3033	27.9103	27.8271	27.4102	27.9821	27.8715	27.8319	27.7997	27.2918
27.5375	27.4369	26.9687	27.2724	27.3189	26.6622	27.3731	27.5054	26.5302	27.7535	27.3889	27.3944	27.663	27.167	27.3881	27.4451	27.4448	27.2342	27.5292	26.951	26.9067	27.2113	27.2858	27.2064	27.025	27.6267	26.8596	27.456	27.3255	27.4771	27.2927	27.1361	26.4716	27.4258	26.7313	27.2859	27.3894	27.5287	27.2491	26.8953	27.0733	26.5942	27.1885	27.4342	26.6863	27.6615	27.1586	27.1937	27.2034	26.7998
NaN	21.4312	21.9155	21.8036	22.2598	21.9369	22.3373	21.7683	22	21.9823	20.1413	21.1604	21.923	21.2386	23.1617	22.1802	NaN	NaN	22.9674	21.9321	22.3363	21.5097	22.1291	19.3624	22.671	NaN	22.0394	19.7295	21.7421	20.6839	NaN	22.1026	NaN	NaN	22.4033	21.9266	NaN	22.0133	21.912	23.025	20.7425	23.328	21.6474	22.854	NaN	22.7986	20.9353	21.757	21.9115	22.4161
27.15	28.4612	28.443	27.5298	27.596	28.0744	26.8168	27.7519	27.7999	25.9184	26.5479	28.4311	26.3322	27.1976	28.2063	27.0328	25.8073	26.5476	25.6557	25.3796	29.1454	28.4553	24.6823	26.036	28.2903	25.9319	26.7547	27.5513	27.2135	25.8238	25.7166	28.7867	24.8716	27.232	27.2748	26.8609	26.1841	27.0102	24.747	29.6925	26.0924	26.4364	28.7529	26.9326	28.8019	27.0331	29.2726	26.8135	26.7074	26.4674
28.5488	29.0946	29.1431	28.0454	28.1511	28.8895	27.7097	28.7175	28.5513	26.606	27.2576	29.1385	27.0275	27.9985	29.1217	27.9178	26.6842	27.3664	26.97	26.3464	30.3414	29.181	25.8768	27.0511	29.2902	26.7933	27.4665	28.5817	28.0263	26.7576	25.9891	29.1724	25.1851	28.0453	27.8767	27.2872	26.9345	27.5174	25.8833	30.4692	26.8118	27.121	29.4434	27.9658	29.5391	27.9312	29.8128	27.6662	27.3882	27.7183
21.9397	22.0075	21.3668	22.0109	22.1165	21.6974	22.4462	22.7595	21.8864	22.2838	22.0614	22.1259	21.6751	22.1686	22.1668	22.2207	21.9128	22.0295	NaN	21.9449	21.9544	22.2777	22.1371	22.4148	21.7053	22.015	22.021	21.9698	22.4288	22.0793	21.9916	22.053	22.1702	22.0304	22.2115	21.5595	22.0167	22.0349	NaN	22.0402	22.3807	22.1795	21.9185	21.7965	22.0272	22.3048	21.9435	21.8826	22.0643	22.2142
23.2582	23.9646	22.9779	22.9794	23.7205	24.0256	24.0287	24.1308	23.4193	24.1175	23.6769	24.348	24.0987	24.1918	24.0661	24.2596	23.9223	24.184	24.0774	23.822	23.6471	24.043	23.7306	24.0213	23.1896	23.5473	23.418	24.1611	23.9974	23.8151	23.172	23.7997	24.1264	23.7572	24.107	23.9887	24.1652	23.6639	24.3922	24.2277	23.7161	24.2113	23.7821	24.8585	23.6938	24.7461	23.899	23.7351	23.6197	24.3065
24.2209	24.3578	24.3135	24.5531	24.3356	24.2298	24.5648	24.5765	24.6474	24.9434	24.5641	24.8579	24.6355	24.3363	24.7419	24.7469	24.6809	24.4916	24.8611	24.7127	24.096	24.717	24.6398	24.6508	24.4102	25.0424	24.4349	24.8093	24.2763	25.022	24.7691	24.4655	24.4541	24.6877	24.2002	25.0944	25.0209	24.9539	24.3208	23.9638	24.6114	24.0658	24.5914	24.5645	24.2661	24.5519	24.5634	24.6404	24.3871	24.3482
24.6683	24.2773	24.666	24.4375	24.7574	24.8352	24.426	24.69	24.4464	24.105	24.2865	24.42	24.7993	24.1131	24.6715	23.9475	24.5296	24.5872	23.9895	24.561	25.0399	24.4028	24.4106	24.8029	24.4371	24.3107	24.4663	24.8307	24.4464	24.6545	23.8397	24.402	24.3081	24.2964	24.3162	24.3283	23.9854	24.1759	24.6858	25.7533	23.8719	24.8037	24.6177	24.4013	24.2434	24.3908	24.1368	24.2413	24.1858	24.775
24.9047	24.3204	NaN	23.0438	23.7883	23.417	23.9329	24.5133	23.6826	24.338	23.8238	NaN	23.0233	24.1566	24.351	24.0517	23.9914	23.5589	24.1991	NaN	22.7636	23.7193	23.975	24.2719	23.783	24.1053	23.5449	24.0916	23.929	23.8724	22.4339	23.9427	23.0087	24.2398	23.9194	23.3303	23.6488	24.0766	24.1317	23.6925	23.8769	NaN	24.2748	24.083	23.0716	24.2179	21.9227	24.0239	24.1247	NaN
22.9214	22.9688	23.1192	23.3044	22.8352	23.0636	23.2491	23.5216	23.4681	23.7437	23.2676	23.1792	22.3958	22.1484	23.3648	23.3188	23.2236	22.4201	23.0251	23.0743	22.9126	23.4928	23.141	22.6693	22.9327	23.7641	22.602	23.3423	22.9915	23.6357	23.3589	23.0938	23.3135	23.3744	23.2434	23.3377	23.2476	22.5525	22.7849	23.4219	23.4105	22.6823	23.1086	23.4623	23.3393	23.274	22.998	22.8293	22.9549	22.7637
24.5875	23.8035	24.5455	25.0917	24.7693	24.5008	24.226	24.4639	24.5418	24.3518	23.9835	24.7321	24.1284	24.168	24.396	24.3913	24.3661	24.4887	24.5902	24.5144	24.085	24.6288	24.5859	24.3505	23.469	24.9245	23.9681	24.1625	24.2758	24.3581	24.2587	24.3496	23.9985	24.6813	23.6628	24.192	24.4417	24.1464	24.0827	24.5768	24.6369	24.0542	23.8024	24.73	24.1612	24.5868	24.0916	24.6099	24.5429	23.6471
23.9421	24.9707	25.5052	25.7673	24.8492	24.7421	24.9098	24.9102	24.7054	24.5649	24.8553	23.8103	24.7077	25.1889	24.9639	24.5954	25.0253	24.3222	24.7321	25.0203	25.3172	24.6055	24.6892	24.487	24.7391	24.9544	24.9069	24.3222	24.5219	22.6676	24.9856	25.0163	25.0866	NaN	24.6987	25.0903	25.0463	25.0578	23.6276	24.8662	24.1937	NaN	23.6131	22.8993	23.3336	NaN	NaN	NaN	23.4077	24.2989
20.8858	21.4073	21.7705	21.0723	20.7563	21.438	21.4608	NaN	NaN	21.1947	21.5255	21.1666	NaN	21.3838	21.9423	21.5304	21.7507	21.1957	NaN	NaN	21.4665	21.3618	NaN	21.6081	22.1651	20.9271	21.9716	22.2835	21.1002	NaN	21.5533	21.7602	21.8135	21.2131	21.8029	22.0109	21.7297	21.7148	NaN	NaN	21.8805	21.6105	21.3744	21.5805	NaN	21.6562	21.7498	21.2655	21.9646	21.9323
23.2726	24.9882	24.4815	24.7219	24.7726	24.7628	24.7541	24.9523	24.3025	25.0937	24.5218	24.8706	24.635	24.9711	24.9357	24.7165	24.5859	25.135	24.9095	24.7493	24.6803	24.7084	24.5103	24.8789	24.7485	24.9294	24.8493	24.7314	24.7119	24.6537	24.6783	24.8279	24.6329	24.7714	24.6444	24.6757	24.8674	24.784	24.3534	24.8699	24.9465	24.9825	24.5905	24.5225	24.5104	25.1281	24.5098	24.682	24.6409	23.9009
22.3066	23.452	23.2434	23.4502	23.0781	23.0458	23.1175	22.9635	23.2215	23.6877	23.563	23.3087	23.8465	23.4182	23.579	23.3178	23.5714	23.5341	23.8118	23.2794	23.1498	23.787	23.3909	23.0705	23.2978	23.1616	23.4477	23.625	23.2269	23.7468	23.6043	23.437	23.3441	23.4675	23.5512	23.6963	23.7161	23.665	23.6699	23.7044	23.628	23.3502	23.2883	22.8666	23.112	23.5169	23.2741	23.1382	22.9957	23.1645
NaN	20.6814	NaN	NaN	NaN	20.427	NaN	21.1397	20.7801	NaN	NaN	NaN	NaN	20.8094	NaN	NaN	20.8268	21.2165	20.5931	20.9678	21.1938	NaN	NaN	NaN	20.3244	NaN	20.875	20.6919	21.1143	NaN	19.9421	NaN	21.4553	NaN	NaN	20.1835	NaN	20.4602	NaN	21.5374	NaN	21.0026	21.1895	19.795	21.2725	NaN	21.4025	20.7964	20.7069	21.2871
27.2703	27.7648	27.1919	27.2486	27.3182	27.3145	27.2668	27.311	27.2519	27.6398	27.6382	27.5561	27.5081	27.768	27.4818	27.4323	27.4461	27.7356	27.6832	27.6656	27.2304	27.4433	27.4642	27.6836	27.3785	27.4283	27.7483	27.3668	27.6407	27.6335	27.5678	27.4926	27.4745	27.5652	27.455	27.3711	27.586	27.3997	26.8254	27.4185	27.338	27.6642	27.1303	27.692	27.3547	27.9053	27.3147	27.6382	27.6482	27.1636
24.4712	26.9428	26.2698	25.8503	26.1304	26.065	26.3703	26.7212	26.5555	26.6588	26.8521	26.4728	26.5161	26.6022	26.6179	26.6044	26.431	26.8301	26.7861	26.4406	25.9443	26.7171	26.6334	26.868	26.5641	26.4574	26.8603	26.7641	26.8484	26.3663	26.5305	26.5348	26.2226	26.5685	26.7717	26.2766	26.6119	26.4169	26.4213	26.1235	26.3224	26.3596	26.3623	27.3093	26.4808	27.2595	26.5522	26.6189	26.7823	25.4793
24.9645	24.0705	23.945	23.9045	23.923	24.0746	24.0177	24.5782	23.8299	24.1858	24.2592	24.3536	24.4909	24.4687	24.4514	24.3788	23.7116	24.4822	24.0678	24.3785	23.3204	24.1915	24.1238	24.7244	23.8647	23.8547	24.3979	24.5426	24.1974	24.2789	24.0542	24.2326	23.8449	24.2257	23.9571	24.3343	24.4481	23.8974	24.2852	24.3282	24.0576	24.1208	24.0076	25.3399	23.6231	24.9989	24.0148	24.5763	23.7985	24.8404
28.7128	29.3483	28.8539	28.7724	29.0659	28.9324	28.8924	28.8009	28.9578	29.3167	29.0041	29.0262	29.0114	29.1761	29.084	28.9937	28.9087	29.1836	29.1736	28.9053	28.3508	29.1259	28.9566	29.0282	28.7599	28.8864	29.0121	28.9573	29.1126	29.0529	28.7993	28.7475	28.7139	28.7389	28.7422	28.6404	28.896	28.8389	28.4667	28.4251	28.6389	28.7985	28.7273	29.3682	28.7661	29.3993	28.9047	29.1315	29.1544	28.0708
28.1158	29.2872	28.8543	29.0637	28.9195	29.5364	28.9555	27.3571	29.4654	29.7243	29.5476	29.5299	27.8121	29.5982	29.1081	28.9313	29.6403	28.7738	29.5246	29.4798	28.8354	29.5112	29.392	29.4726	28.7441	29.1955	28.7189	28.1183	28.0373	29.714	29.6642	28.0597	29.0718	28.7384	27.5688	29.6863	29.725	29.6388	27.6804	28.6416	29.5117	27.7888	28.2495	27.5431	27.9453	26.1785	28.3096	28.848	28.2951	25.6288
NaN	22.732	NaN	23.0833	NaN	22.3023	22.0732	22.3789	23.0961	21.7894	22.9844	21.6094	NaN	21.7522	NaN	21.9587	22.3762	23.4711	21.6133	22.8013	NaN	22.4875	23.0637	23.0256	22.7194	21.7627	23.3713	22.0754	22.1769	22.056	23.0017	21.8682	NaN	22.1625	22.3278	21.3713	21.738	22.0371	22.4064	NaN	22.0752	NaN	22.9262	23.595	20.413	NaN	22.4968	21.8334	22.1388	21.6737
27.745	28.1684	27.3933	27.9308	27.3416	27.4372	27.3829	28.0025	27.8556	27.3718	27.9406	27.3994	27.7378	27.824	27.3124	27.518	27.3849	28.3012	27.4298	27.6666	27.2874	27.4218	27.5127	27.6085	27.3421	27.2447	27.9315	27.0822	27.285	27.4047	27.4633	27.4187	26.8203	27.4041	27.2638	26.7214	27.2059	27.0536	27.2227	26.81	26.9204	27.3977	27.3535	28.4533	27.4186	27.8711	27.0157	27.1861	27.1649	27.2643
31.7862	32.1057	31.6766	32.3282	32.0434	31.7276	31.4427	31.4759	31.8807	31.7612	32.2852	31.6121	31.8649	32.0079	31.6724	31.89	31.6498	31.9556	31.7946	31.8374	31.4848	31.7251	31.7607	31.7482	31.5624	31.9509	32.0949	31.2681	31.7237	31.9237	32.0084	31.8873	31.7254	31.7518	31.4633	31.5012	31.984	31.7158	31.1982	31.2323	31.471	31.8739	31.8443	31.9194	31.718	32.1804	31.5475	31.7146	31.7148	30.7764
32.1702	32.5415	32.6768	32.3511	32.6752	32.4483	32.3707	32.2717	32.5269	32.536	32.4297	32.2398	32.2472	32.6683	32.5716	32.4495	32.3778	32.5366	32.6888	32.246	31.8366	32.3798	32.517	32.6033	32.5318	32.2227	32.5716	32.5022	32.3814	32.4259	32.1081	32.0406	32.2974	32.3639	32.361	31.9801	32.1439	32.1833	31.6764	32.3347	32.1581	32.4488	32.3033	32.6451	32.3357	32.5065	32.3848	32.578	32.4744	32.0501
24.792	24.536	24.1077	23.8115	24.3171	24.0336	24.2918	24.8058	23.6561	24.3331	24.0046	24.1736	25.0496	24.3581	24.1812	24.3238	23.8432	24.3348	24.4781	23.689	24.2565	23.9991	23.9225	24.2782	24.0354	24.5156	24.0422	24.0888	23.8245	23.5204	23.8889	24.346	23.8411	24.3128	24.4512	23.5935	23.5205	23.5165	24.8762	24.7507	23.618	23.9696	23.8249	24.604	24.1456	24.969	23.46	24.0871	24.0896	23.5742
31.6489	32.4161	32.236	31.7943	32.0055	32.2297	32.3796	32.3586	32.1849	32.6474	32.2422	32.3436	32.2863	32.4981	32.515	32.428	32.4184	32.6443	32.466	32.1787	31.8912	32.3723	32.3045	32.4816	32.4316	32.0095	32.3043	32.3144	32.0961	32.1921	32.2682	32.1701	32.2189	32.2877	32.2347	32.1788	32.1637	32.3105	32.241	31.8894	32.1404	32.2131	31.9169	32.4971	32.1225	32.5542	32.1542	32.2393	32.144	31.6925
20.2	22.3327	20.297	20.3901	20.7339	20.4338	21.1534	21.1657	20.6114	20.5982	NaN	20.2999	21.4749	20.228	20.6027	NaN	20.8345	20.7205	21.2378	20.2683	20.2708	20.3887	19.9998	20.3487	20.7111	20.5762	20.414	20.2564	20.721	21.7823	20.7824	NaN	NaN	19.2077	20.6546	19.6535	21.072	20.2218	NaN	20.329	20.6864	NaN	20.1881	21.1654	20.7951	20.7266	20.6497	20.5306	20.5933	20.7552
30.3754	30.9162	30.1612	30.5075	30.4414	30.3768	30.0201	30.0601	29.9088	30.4212	30.3196	30.4302	30.9485	30.6224	30.4182	30.1581	30.2454	30.6638	30.8515	30.4815	30.1583	30.2569	30.392	30.7004	30.2954	30.6786	30.5955	30.1041	30.1595	30.8993	30.2685	30.2171	30.4015	30.1523	30.1958	30.0766	30.4246	30.2936	30.4909	30.3776	30.1155	30.2993	30.1833	30.6363	30.0414	31.0138	30.1075	30.382	30.3817	28.6588
24.4477	25.1787	25.3777	24.9008	25.6945	26.5763	25.7601	25.386	25.2108	25.0764	25.5742	25.5645	24.9934	25.5908	25.2439	25.8075	26.0661	26.581	24.8068	25.1082	26.5431	25.7029	25.0404	25.5016	26.4362	25.6861	26.6113	25.1008	24.479	25.2596	25.1818	24.5774	27.0185	25.0932	26.7705	25.4714	24.747	25.4627	25.6023	26.1604	25.8955	27.0691	25.2945	25.5022	27.1931	24.9281	25.7247	24.8486	25.45	26.9072
24.6735	24.468	25.2815	24.3797	23.9711	26.1116	23.9877	23.4656	24.6404	24.7042	23.1939	23.7477	25.1338	24.1747	24.0872	23.9945	25.2743	25.5509	22.6092	24.3008	26.5696	23.6452	25.1802	24.3726	26.2134	24.5915	25.6534	24.981	23.6856	23.5879	25.6191	25.3375	26.4091	25.0659	26.7816	24.3019	22.4056	25.4185	25.316	26.4155	25.4612	25.7014	23.7887	23.4	25.3734	23.8296	22.1375	23.9301	24.3276	26.9435
21.4988	21.0846	22.624	NaN	20.5299	NaN	22.6817	21.9529	20.544	NaN	NaN	NaN	NaN	NaN	NaN	22.5931	NaN	22.2602	NaN	NaN	22.5033	19.0817	21.4785	NaN	22.6696	NaN	22.0593	21.4515	NaN	NaN	NaN	NaN	NaN	NaN	23.1421	20.0219	NaN	20.835	NaN	20.8111	NaN	23.0885	NaN	21.4988	21.5923	20.1037	21.126	NaN	20.5346	23.1121
21.424	21.1594	21.1652	NaN	19.7485	23.3684	20.7869	NaN	20.5769	19.8232	20.7054	NaN	NaN	NaN	NaN	20.9516	22.0526	22.4948	19.1181	20.3857	23.5139	21.556	20.2835	20.3516	22.6602	22.888	23.3754	21.0665	NaN	20.874	21.2029	NaN	25.0581	20.1546	23.6687	NaN	21.057	20.8262	22.9316	22.8519	22.0243	24.5715	NaN	20.6996	24.2196	NaN	19.9611	20.8375	20.8036	22.7228
NaN	21.6869	20.9249	NaN	21.337	NaN	20.927	21.6606	NaN	NaN	21.4844	21.39	NaN	NaN	NaN	21.9968	21.2118	24.1956	21.4909	NaN	21.1998	22.0288	20.2692	NaN	21.5965	21.6023	24.0194	21.2332	NaN	21.5192	NaN	NaN	24.0518	NaN	20.9301	NaN	21.786	NaN	22.5442	21.4087	NaN	21.2775	20.9567	21.3648	25.6116	NaN	NaN	NaN	NaN	23.9527
24.7725	25.4202	25.0915	25.1595	25.5093	25.2952	25.2307	24.9144	25.2111	25.711	25.0429	25.5172	25.7693	25.3284	24.9858	25.2067	25.6944	25.5958	25.9673	25.1111	24.781	25.4338	25.3542	25.1653	25.2905	25.5742	25.4874	24.7738	25.375	25.5364	25.36	25.2671	25.7065	24.9917	25.4271	25.6758	25.5892	25.4378	25.6852	25.5105	25.3951	25.6363	25.5625	25.6001	25.6353	26.0957	25.6065	25.3527	25.6721	24.766
25.6985	26.1977	26.0455	26.0278	26.0512	25.9091	26.5745	26.4475	25.911	26.4694	25.9017	26.26	25.9496	26.0033	25.9711	26.4048	26.0579	26.4483	25.9118	25.9366	25.829	26.1632	26.021	25.8922	26.1482	25.8236	26.1653	26.0395	25.9657	25.8435	26.047	25.9767	25.86	25.8954	26.0003	25.6878	25.6603	25.99	25.4676	25.7948	25.7561	26.2339	25.8098	26.7281	26.1582	26.3277	25.9673	26.0344	26.143	26.049
25.0844	24.5497	24.7891	24.322	24.6967	24.5303	24.2241	24.8582	24.474	25.0267	24.7759	24.4866	24.2148	24.4079	24.7893	24.9163	24.5974	24.8072	24.83	24.0413	23.675	24.1249	24.4454	21.7855	24.6031	24.4518	24.3521	24.416	24.5503	24.4442	23.7447	23.4043	23.9906	23.7604	23.8595	23.7257	23.7785	23.5715	23.6643	23.4961	23.2264	21.8571	23.2857	24.0457	22.9479	24.1071	23.9163	23.0065	24.4348	23.8125
29.1487	28.6247	28.2051	29.0299	29.4152	26.3022	28.9297	29.0149	29.3382	29.9347	30.1901	28.7331	28.8624	28.6767	29.0956	28.928	29.5867	27.558	28.6204	27.4134	21.8322	27.5517	29.1977	28.8266	27.8653	28.608	23.6395	29.2947	29.0791	29.7007	29.3842	28.546	NaN	29.6033	25.2965	28.5975	29.4744	29.876	27.336	25.4235	28.5037	17.4223	28.7621	29.3843	19.4072	29.1023	28.901	29.2408	29.0133	19.2438
22.4322	23.3458	22.628	21.8057	22.5086	22.3525	23.1541	22.8409	22.2819	23.2125	21.6208	22.5001	23.0208	21.5714	22.8538	23.258	22.3307	22.527	22.6056	21.7741	21.5013	22.3319	22.4212	22.2079	21.9011	22.769	22.1425	22.5069	22.5703	22.3059	23.235	22.3175	NaN	22.2615	22.5149	22.4886	22.1501	22.536	22.1296	22.443	21.9949	22.0238	21.2306	23.3439	22.1935	23.0066	22.2906	21.8238	21.9063	22.5031
22.6941	23.0695	22.925	21.728	22.6897	23.1064	23.0171	23.3384	22.0507	22.7401	22.3767	22.9558	NaN	23.1757	22.8012	21.9307	23.2363	22.584	22.7937	22.7044	23.4681	23.1746	22.7704	23.1851	23.4011	22.5144	22.9447	22.749	22.6702	22.8635	22.8253	22.679	23.3557	22.6163	22.9846	22.2824	22.7366	22.3659	22.4348	22.3616	23.3472	22.9237	23.4016	22.2654	23.0584	22.6785	22.9457	22.8821	22.4675	23.2127
22.2043	22.9437	22.3025	21.4911	22.3998	22.0329	22.312	22.4159	NaN	22.4235	22.1873	22.7696	23.0583	22.6972	NaN	22.2147	22.8543	22.6293	22.2198	22.7513	22.4356	22.3542	22.4603	22.7332	22.6789	22.4481	22.3604	22.3191	22.4649	23.0201	21.3428	22.3784	22.8276	22.1414	22.477	22.5341	NaN	22.4914	NaN	22.725	22.5342	22.4431	22.4758	22.5304	22.8456	22.5539	NaN	22.7583	22.3573	22.4356
24.1572	24.1755	24.204	23.7955	23.7287	23.8514	24.2834	23.998	23.6497	23.609	24.2247	23.9329	23.7966	24.0799	24.0283	23.6432	23.7102	23.9068	23.9918	23.9808	24.1075	23.8422	23.8364	23.5915	23.7605	23.3072	23.9386	23.6084	23.9488	23.976	23.4663	23.7894	23.9348	23.7825	23.7763	23.4885	23.7522	23.8462	23.3684	23.2959	23.5135	23.7252	23.6954	24.2704	24.2557	23.8117	24.2209	23.6936	23.7302	23.5791
27.9282	28.0012	27.9874	27.6523	28.0946	27.7457	28.1315	27.7803	27.7708	27.7445	27.7828	27.579	27.8403	27.7641	27.8039	27.7213	27.7466	27.9756	27.904	27.6262	28.0861	27.4136	27.6952	27.9165	27.889	27.9056	28.0538	27.4151	27.7037	27.7445	27.8871	27.7537	28.1662	27.7945	28.1243	27.8155	28.0042	27.8662	28.1896	27.8641	27.9048	28.157	27.8469	28.026	28.1033	27.972	27.9437	27.8436	27.9664	28.082
28.4407	28.412	28.6476	28.3167	28.5413	28.2405	28.6797	28.5879	28.2711	28.4471	28.3073	28.4231	28.4158	28.2833	28.3083	28.257	28.3865	28.3631	28.2668	28.3103	28.2462	28.3314	28.305	28.2146	28.4499	28.2254	28.3262	27.9796	28.3298	28.4656	28.654	28.4802	28.8052	28.5102	28.5345	28.4877	28.6298	28.5268	28.459	28.5542	28.5136	28.5526	28.47	28.9533	28.6925	28.3917	28.586	28.4436	28.3997	28.6779
26.2988	26.8007	27.0544	26.7327	26.9361	26.6613	27.0029	26.7246	26.5478	26.6839	26.9116	26.8566	27.0791	26.7048	26.6922	26.9422	26.7898	26.8684	26.9508	26.7566	26.8067	26.4516	26.3898	26.6683	26.6664	26.7296	26.5888	26.5878	26.4268	26.822	26.884	26.3023	26.8655	26.326	26.7362	26.8679	26.75	26.8917	26.9317	26.8754	26.9808	26.855	26.498	26.8931	26.946	27.2042	26.7671	26.6611	26.6676	26.8489
23.3258	24.0243	24.0697	23.7394	23.9573	23.6918	24.0185	23.7762	23.6414	24.0958	24.0571	23.739	23.7432	24.1734	23.8503	23.3411	23.94	24.1111	23.6063	23.817	23.7868	23.7806	23.6377	23.8482	23.7385	23.457	24.0563	22.9138	23.9987	23.4615	24.1102	24.2459	23.9856	23.94	24.4894	23.4314	23.7141	24.1513	24.3203	23.9502	23.9749	24.5523	23.9563	23.4823	24.3767	24.3617	24.2854	24.2783	24.3401	24.4041
28.186	28.0682	28.2371	27.5687	27.9109	28.1537	28.273	27.7694	28.1126	27.9796	27.9697	28.1312	27.8757	27.7907	27.9374	28.0378	27.9974	27.9764	28.2066	27.9675	27.8383	28.1588	28.0789	27.9963	28.04	27.9214	27.9808	28.064	27.9669	27.9858	27.762	27.8157	27.8257	27.7792	28.025	27.8281	27.9686	27.9929	27.8411	27.9538	27.8828	27.8413	27.6458	27.8226	27.863	28.028	27.8168	27.766	27.7018	27.6433
25.7965	26.0308	25.8354	26.0331	26.4167	25.8783	26.178	25.8714	25.8255	26.0618	25.7115	25.9616	24.7906	25.6538	25.9128	25.9761	25.9356	26.0772	25.8633	25.8282	25.8684	25.783	25.7667	25.8963	25.9313	25.8667	25.8947	25.8711	25.8444	26.1235	25.6713	25.8738	25.8865	25.739	26.1179	25.9732	25.9092	25.8955	25.2593	25.1695	25.7704	26.0686	25.6182	26.4477	26.1078	25.7829	25.8679	25.8431	25.9861	26.3376
22.3086	22.4135	22.003	21.5957	21.6358	22.3899	22.8063	22.5677	22.2515	22.6507	21.85	22.2378	21.7051	22.42	21.6986	22.4069	22.0582	22.6941	22.1834	21.9914	22.3061	22.2738	22.2798	22.4877	22.4674	22.1071	22.2926	23.0021	21.7264	22.2563	21.7636	22.2533	21.847	22.3751	22.2821	22.4431	21.5014	22.3013	21.3413	22.169	22.1664	22.2493	21.5261	22.9615	21.7847	22.1711	22.1698	22.1917	22.1539	23.0701
26.2688	26.7468	27.04	26.2156	26.5488	26.7892	26.7988	26.741	26.7347	26.8425	26.7766	26.5253	26.6106	26.8223	26.9099	26.7686	26.8798	26.9286	26.8471	26.6602	26.7418	26.6902	26.7438	26.6648	27.0262	26.5222	26.9705	26.7159	26.7363	26.6657	26.9544	26.844	27.1621	26.689	26.8497	26.6381	27.0422	26.7054	27.0538	27.0413	26.9183	26.9588	26.7297	26.7747	27.1237	26.8431	26.996	26.7652	26.8141	26.8904
24.7855	25.0874	25.3758	25.5611	25.6266	24.9547	25.2334	24.9337	25.3474	25.0906	25.0346	24.9872	24.7144	24.9775	25.0372	24.8768	24.9177	25.058	25.1845	24.9467	25.2138	24.9464	24.9175	25.0368	24.9432	25.222	25.1242	24.763	24.9737	25.0365	24.9843	24.9704	25.2335	24.7826	25.0108	25.0304	25.1906	25.0182	25.6862	24.7785	25.0833	25.3241	24.8373	25.1024	25.2421	24.9473	25.1757	24.9327	24.8501	24.6338
24.2086	24.9606	24.5695	23.9974	24.2574	24.3833	24.4753	24.5451	24.2213	24.7211	24.4278	24.5789	23.9692	24.5028	24.4343	24.3971	24.4192	24.7768	24.5806	24.5337	24.5501	24.6815	24.5216	24.5785	24.6443	24.5792	24.1716	24.4849	24.3126	24.5091	24.705	24.4201	24.4974	24.7191	24.6181	24.6184	24.5135	24.5671	24.5419	24.3091	24.627	24.5452	24.264	24.5186	24.3761	24.6292	24.7001	24.6405	24.6868	24.5728
28.2619	28.5002	28.6474	28.1788	28.5684	28.3982	28.7294	28.5564	28.3345	28.7793	28.4706	28.5172	28.4592	28.4599	28.3076	28.4892	28.4167	28.5566	28.4811	28.3957	28.3787	28.5108	28.3849	28.4913	28.573	28.3028	28.4341	28.3426	28.3642	28.4051	28.4922	28.4288	28.6978	28.5147	28.5032	28.4996	28.3612	28.5131	28.3694	28.4756	28.4708	28.5803	28.2425	28.596	28.5165	28.5455	28.3172	28.359	28.335	28.7726
26.0754	25.3988	26.0945	26.0958	26.162	26.0057	26.4102	24.9856	25.2387	25.7585	25.6008	25.813	24.4174	25.8484	25.3305	25.6531	25.7647	25.8754	25.3676	25.4501	25.67	25.6913	25.2275	25.1431	24.8439	25.2851	24.9574	24.8635	25.2576	25.6361	25.4942	25.1277	25.5655	25.5652	25.2632	25.5604	25.5984	25.5552	23.7715	23.862	25.5063	26.0064	25.7427	25.3727	25.8116	24.5656	25.5806	25.6919	25.7821	25.5316
26.9052	27.4514	27.3684	27.218	27.2828	27.1114	27.4567	26.97	26.8287	27.3639	27.0105	27.1793	27.0266	27.3503	26.8865	27.0472	26.9487	27.2784	27.2745	27.2219	26.9373	27.3295	26.9527	27.0907	27.0763	27.0717	26.8539	26.7984	26.9554	27.1909	27.2954	27.1403	27.3007	27.2534	27.1822	27.1645	27.1857	27.173	27.1092	27.0034	27.0064	27.2049	26.98	27.1116	27.18	27.1899	27.0678	27.1657	27.0957	26.954
25.6281	26.2029	26.0277	25.7588	25.8182	25.9864	26.2417	25.8699	25.972	26.2008	26.1473	26.0635	25.6531	26.1995	25.9287	26.0771	26.105	26.3664	26.1422	26.0415	25.8908	26.3244	26.1517	26.1367	26.089	26.026	26.1706	26.1399	26.1149	26.1863	26.1903	26.0414	26.1597	25.9892	26.104	26.0078	26.1049	25.9993	25.4263	25.9976	25.8273	26.151	26.1749	26.2266	26.2714	25.9673	26.1098	26.1681	26.2782	26.1123
27.3705	27.8664	27.7058	27.7586	27.807	27.8813	27.6584	27.5769	27.6651	28.0011	27.7808	27.9399	27.6936	27.9362	27.7249	27.9069	27.8137	28.0145	27.8227	27.7843	27.6928	27.8022	27.6266	27.7857	27.8032	27.8715	27.7918	27.6647	27.6144	27.8644	27.6499	27.6392	27.8306	27.6377	27.6883	27.7881	27.801	27.8085	27.6209	27.4485	27.6236	27.9013	27.5842	27.6909	27.7987	27.8592	27.6119	27.7049	27.8154	27.9035
23.711	23.8302	23.9686	23.2863	23.5731	23.9467	23.9605	23.9686	23.5796	23.8547	23.961	24.1227	23.9397	24.0413	23.9129	23.7959	23.8865	24.1351	23.928	23.7983	23.6874	23.9806	23.7133	24.0054	23.8739	24.0063	23.9648	23.607	23.8894	23.9081	23.8022	23.6837	23.9963	23.7091	23.6744	23.8256	23.8232	23.8986	23.4126	23.647	23.6634	23.85	23.8541	24.1145	23.9581	24.064	23.8731	23.9784	24.0825	23.7994
24.2681	24.3768	23.9201	24.0968	24.5736	23.9389	24.1104	23.9676	23.7522	23.7885	23.7876	24.0833	24.3033	23.7652	24.3479	24.0648	23.6211	23.8608	24.3184	24.1694	23.8775	23.9239	24.1837	23.5342	24.2881	24.3105	23.9857	23.8329	24.0535	23.8597	24.1253	23.7468	24.4552	23.5838	23.7387	24.1002	24.0951	23.868	24.8115	24.1993	24.0592	24.3269	24.2109	24.1045	24.3173	24.3842	24.4575	24.2126	24.0771	23.2398
24.7218	23.8248	23.7131	23.6253	23.7762	23.5185	23.9387	23.7746	23.9311	23.8181	23.7259	23.657	23.7987	23.6156	23.7796	23.4527	23.887	23.6312	23.9718	23.597	22.9325	23.8454	23.816	23.1666	23.6356	23.7119	23.489	23.8068	23.8968	23.9345	23.8571	23.487	23.4087	23.5989	22.7909	23.7839	23.7822	23.6479	23.01	23.3144	23.7793	23.9764	23.7627	24.0209	24.2325	24.29	24.2809	24.231	24.7618	23.8832
22.9719	21.7834	21.9974	23.1921	21.7758	22.9071	22.7711	22.3846	22.2294	23.1037	23.4069	23.0082	NaN	22.996	22.6066	23.073	23.1649	22.451	22.5351	23.2728	21.848	22.5072	22.861	22.6832	22.2977	22.9639	22.0867	22.4788	22.6101	22.1666	21.9802	23.0318	23.0727	22.6525	22.8869	23.0289	22.6015	22.3736	22.1651	23.1918	21.9471	22.1647	22.2396	22.2628	22.6499	22.7845	22.518	22.8391	22.2003	21.6165
25.032	24.9274	25.5447	25.4569	25.6559	25.1269	25.3727	25.1069	25.6981	25.4383	25.473	25.2366	25.8653	25.1894	25.6256	25.2986	25.6768	25.499	25.5117	25.6423	25.552	25.7511	26.03	25.2904	25.2098	25.7899	25.5825	25.2854	25.507	25.7176	26.1383	25.7904	25.7312	25.6366	25.7904	26.0593	25.7222	25.7996	26.3836	26.4114	25.5735	25.7565	25.8406	25.6698	25.6752	26.2944	25.5935	25.5587	25.2083	25.7714
24.7223	22.1699	22.0422	22.4935	21.3866	22.6074	21.9226	21.178	23.0788	NaN	22.9477	NaN	21.7063	22.5435	22.2674	22.4677	22.0647	22.4705	22.0462	22.6098	23.5676	22.3291	22.8704	22.5162	21.7381	22.5123	22.5728	21.6374	22.1615	22.3185	22.093	21.5282	21.8076	21.8194	22.3508	22.407	22.9463	22.2871	NaN	NaN	NaN	NaN	22.6258	21.9591	21.9442	22.3286	21.7564	NaN	21.5227	22.1243
26.6046	26.2339	25.8188	26.0452	26.0976	26.1078	26.0716	26.4713	26.307	26.3185	26.1848	25.8815	26.4428	26.6295	26.0061	26.1522	26.2114	26.3848	26.3581	26.0731	26.2943	25.8485	26.5914	26.9998	26.5308	25.979	26.4485	26.4131	26.3507	26.3113	26.1217	26.099	25.6051	26.4245	26.028	25.8186	26.3558	26.2628	26.7847	27.0352	26.0196	25.8675	26.1631	26.316	26.0151	26.993	25.8113	26.2243	26.2467	26.6033
21.8148	22.5601	22.3187	22.3752	22.6511	22.5201	22.4389	22.6288	21.8259	22.7733	22.2526	23.031	22.8657	22.5635	22.3917	22.8179	22.2628	22.4216	22.8327	22.6907	NaN	22.3804	22.3983	22.79	22.3127	22.8021	22.3793	22.958	21.996	22.1889	22.3802	22.4954	22.2143	22.9765	22.1383	23.2145	22.5041	22.9732	22.1833	22.4637	22.5057	22.291	22.4612	22.9705	22.0527	22.9816	22.1796	22.5984	22.2245	22.5497
23.3233	23.6171	23.5	23.9143	23.1731	23.1151	23.3312	22.6272	22.5959	23.4644	23.4144	23.2647	NaN	23.076	23.4182	23.1065	23.3668	22.8753	23.3076	22.4464	21.5217	22.409	22.9773	23.0588	22.7647	23.1421	22.4582	23.0724	23.3628	23.1949	22.0836	21.7168	NaN	NaN	NaN	NaN	NaN	NaN	NaN	NaN	NaN	NaN	23.334	21.5486	22.9257	NaN	21.919	23.0628	NaN	NaN
28.0145	28.0373	28.288	27.9506	28.0402	28.4208	28.4601	28.4919	28.1086	28.3348	28.264	28.2685	27.6424	28.5643	27.9549	28.2791	28.1675	28.4804	27.9993	28.3277	28.454	28.306	28.3498	28.2911	28.3278	28.0943	28.3971	28.1802	28.0777	28.1771	27.9833	28.1893	28.4801	28.1371	28.4802	28.1915	28.0829	28.2012	28.1939	28.4194	28.1724	28.368	28.2028	28.0793	28.346	28.0365	27.9084	28.2133	28.2675	28.7457
NaN	21.2657	22.7798	24.2356	23.8111	21.0908	21.7697	21.9439	21.9426	21.99	21.8796	20.833	21.0173	21.9514	22.1302	21.848	22.1674	21.9468	21.215	22.0086	22.1445	21.8852	22.2283	21.8903	22.4565	22.0651	21.8297	21.8359	22.2447	21.2392	22.0201	21.9612	22.6183	21.4729	22.1669	22.0403	21.7234	22.0893	23.2832	22.8626	22.4911	22.3476	22.599	22.4335	23.5078	22.3758	22.0026	22.0234	22.177	23.0131
28.5329	28.8145	28.8177	28.9604	28.686	28.9541	28.765	28.942	28.632	28.8892	28.862	28.7549	28.6685	29.0092	28.5051	29.0338	28.7136	28.965	28.6912	29.0801	29.0685	28.9819	28.8882	28.971	28.9008	28.5873	28.8023	28.9447	28.9978	28.6342	28.6852	29.0928	28.9618	28.707	28.9957	28.7953	28.7963	28.8275	28.7482	28.7311	28.7625	28.9791	28.7205	28.4773	28.83	28.8463	28.6531	28.8315	28.8935	28.8266
29.0226	28.9808	29.1445	28.9168	28.981	29.2661	29.2036	29.3818	29.0461	29.1993	29.128	29.088	28.5783	29.4907	28.9282	29.1418	29.0793	29.4546	28.996	29.2614	29.3151	29.1116	29.1829	29.3219	29.2125	28.9341	29.3997	29.1422	29.0253	29.1294	28.9153	29.0983	29.2081	29.012	29.3008	28.9233	28.9731	29.1822	28.953	29.0973	29.0371	29.1509	29.0324	28.9142	29.0955	29.0538	28.6859	28.985	28.9903	29.7072
26.8472	26.9762	26.9514	26.9685	27.0751	27.0375	27.2548	27.1602	27.2021	27.4779	27.1749	27.1035	26.9893	27.2837	27.1503	27.2492	27.1107	27.1505	27.1237	27.3434	26.8847	27.4558	27.3368	27.1011	27.1201	27.2731	27.0394	27.0871	27.1782	26.6217	27.0675	26.4087	26.8126	26.6759	26.9974	27.4197	27.1251	27.4217	26.903	26.9135	27.2642	26.8713	26.9243	27.2169	26.7295	27.2575	26.9765	27.0582	27.0529	27.1124
28.4195	28.6264	28.9559	29.1422	28.7509	29.0143	28.8824	28.8472	28.6323	28.7869	28.8737	28.8926	28.447	29.1495	28.6744	29.3622	28.8483	29.0223	28.7163	29.2806	29.5646	28.9412	29.1194	29.1751	28.8829	28.6039	28.8336	28.971	29.2463	28.8829	28.7987	29.3381	29.1603	28.8127	29.1351	28.9325	28.9043	28.9907	28.7087	28.7242	28.8959	29.1207	28.9315	28.4552	29.1007	28.7211	28.7084	28.8193	28.9649	29.2125
26.0032	25.0175	25.0556	24.4561	24.7598	24.8605	25.1263	25.7242	24.7463	24.9505	24.7885	24.9475	25.2857	25.0153	25.1323	25.1147	24.8988	25.0446	25.3797	24.9596	24.9824	25.2112	25.2078	25.4342	25.4687	24.9543	25.2926	25.2557	25.2205	24.6152	24.912	25.1648	24.9943	24.9475	25.2701	24.5119	24.8289	24.9454	NaN	NaN	25.1828	24.8825	24.7228	25.1419	25.0285	NaN	24.9813	24.738	24.9449	25.9901
28.6714	28.7877	29.003	28.7787	28.8795	29.0512	29.1522	29.1515	28.709	28.9999	28.8637	29.0301	28.6678	29.2254	28.8376	28.8656	28.8854	29.2829	28.8316	29.0563	29.0862	28.9273	28.9766	28.9826	29.1086	28.78	29.0369	28.8949	28.8883	28.9177	28.7558	28.9662	29.0749	29.0127	29.1957	28.7354	28.7431	28.8188	28.9724	29.1872	28.8226	29.0827	28.9604	28.8631	29.0721	29.0057	28.6705	28.909	28.8314	29.353
27.5281	27.3688	27.5505	27.4658	27.3567	27.3471	27.5081	27.5188	27.147	27.5773	27.5175	27.3357	27.4514	27.4361	27.2265	27.3328	27.494	27.5686	27.4045	27.5292	27.4537	27.4961	27.3753	27.3623	27.4014	27.4066	27.2999	27.2161	27.3482	27.5943	27.3903	27.3827	27.4117	27.321	27.5355	27.3016	27.3846	27.4561	27.7136	27.7219	27.3417	27.2924	27.5189	27.2695	27.499	27.6634	27.3055	27.4807	27.2489	28.0573
26.136	26.6339	26.1844	26.6331	26.6072	26.6246	26.5756	26.5042	26.6942	26.7782	26.8967	26.5985	27.1613	26.3846	27.1049	26.7066	26.8702	25.6779	27.1728	26.6676	26.4663	26.709	26.7949	26.6591	26.1399	26.025	26.6291	26.4182	27.0154	27.2611	26.7483	26.7748	26.5999	26.973	26.2756	26.9098	27.1679	26.9839	26.6882	26.9094	26.7977	26.1484	26.5795	26.6359	26.2301	26.5996	26.8965	26.5431	26.847	25.698
28.557	29.0013	29.2117	29.4074	29.2893	29.1415	29.2825	29.0958	29.0252	29.497	29.4849	29.3833	28.9167	29.2645	29.1281	29.3219	29.4024	29.5057	29.1644	29.2777	29.0657	29.2934	29.3325	29.2006	29.123	29.3783	29.2521	29.211	29.3402	29.4327	29.3015	29.05	29.513	29.2863	29.3748	29.5408	29.5171	29.5193	29.3031	29.2652	29.2405	29.4901	29.3766	29.0148	29.318	29.3787	29.0143	29.2096	29.3542	29.2859
27.5779	26.821	27.2176	27.4875	27.3323	27.0245	27.2287	27.2197	27.0882	27.4765	27.3274	27.3684	27.2703	26.8957	27.2228	27.5036	27.3052	27.4457	27.5635	27.1533	27.1233	27.308	27.4283	27.0644	27.167	27.4348	27.576	27.3179	27.2525	27.2512	27.2499	26.9786	27.0989	27.3369	27.3607	27.5087	27.518	27.4394	27.7146	27.2459	27.2702	27.2771	27.3183	27.0866	27.3028	27.7105	27.1037	27.1198	27.1644	27.4206
25.9719	25.4948	26.1661	25.4664	25.6516	25.272	25.4054	25.2257	25.3453	25.1444	24.8716	25.4637	25.2059	25.2131	25.2486	25.2338	25.1856	24.946	25.1146	24.9696	25.3152	25.1542	24.9485	25.4232	25.5449	25.437	24.6999	25.4446	25.3999	25.2998	25.194	25.803	25.4535	24.951	25.5172	24.1874	24.8761	24.5901	25.4927	24.5447	25.1339	25.6928	25.4036	25.5271	25.7041	25.4733	25.6713	25.3335	25.374	25.7068
NaN	20.5052	20.7803	19.5074	20.5342	20.7566	20.6066	20.0136	NaN	20.5537	20.7937	20.5113	NaN	20.5694	20.4671	20.3671	20.2167	20.9006	NaN	20.3579	21.0248	20.7583	20.2547	20.3825	20.661	20.7772	20.8864	20.8096	21.1083	20.8034	21.413	21.212	20.7913	21.2929	20.9403	20.7639	20.8538	20.8908	NaN	NaN	21.3386	20.9117	20.2832	20.2361	21.281	20.3726	20.8165	20.8458	20.8686	NaN
NaN	22.6816	22.316	21.4664	22.0876	22.717	22.2413	21.1494	22.6514	22.9207	22.4796	23.079	24.7208	22.4512	22.4156	22.323	22.887	22.7367	23.3232	22.8814	21.9805	NaN	NaN	22.5241	22.0132	23.5236	22.3343	22.3126	NaN	23.2276	23.4029	23.5097	23.0063	22.6488	22.7103	21.8861	23.0376	22.7152	22.7174	22.1317	22.7063	22.1452	22.39	21.7597	22.7436	23.1964	22.5641	22.6487	NaN	NaN
24.929	25.1974	25.7966	25.4564	25.6346	25.7155	25.7584	25.5908	24.8925	25.3486	25.2876	25.1951	25.0326	25.2356	24.9733	25.4234	25.1766	25.2867	25.1991	25.7909	25.6583	25.3634	25.3317	25.0322	25.3979	24.7485	25.0254	25.1148	25.4578	25.1316	25.3224	25.7138	25.9494	25.2561	25.5759	25.6506	25.2446	25.4903	25.3698	25.2685	25.6384	25.8552	25.5919	25.3212	25.6796	24.8991	25.3615	25.4612	25.6425	25.9457
23.7191	24.6613	24.4177	24.8307	24.3669	24.6293	24.839	25.0236	24.14	24.7852	24.2643	24.7158	23.68	24.9919	24.5549	24.8354	24.5925	25.1739	24.3207	24.7137	24.4324	24.5787	24.3949	24.7079	24.5518	24.3021	24.777	24.5537	24.3816	24.4122	24.403	24.4147	24.4335	24.8177	24.6337	24.567	24.2275	24.869	25.3748	25.2139	24.4092	24.4122	24.18	24.2876	24.7723	24.6624	24.3146	24.5593	24.4815	24.5888
24.1742	22.4316	22.4287	22.6114	22.1628	22.6555	22.818	21.4288	21.9187	23.1705	22.772	22.7225	22.0882	22.4563	22.693	23.098	23.0137	22.3922	22.8026	22.9568	21.8805	22.5451	22.6219	22.0499	22.5861	22.9064	21.8924	22.6249	22.3063	22.4894	22.6239	21.8734	22.15	22.6323	21.9225	22.6604	22.7728	23.2118	22.2798	21.9013	22.5229	22.1152	22.2214	NaN	21.8366	22.4772	21.7033	22.619	22.4838	21.5453
25.9571	26.1369	26.6469	26.7533	26.6193	26.5422	26.8443	26.5951	26.4652	26.691	26.7695	26.765	26.7688	26.8886	26.8248	26.8723	26.7558	26.7312	26.4842	26.8138	26.8606	26.7653	26.6492	26.6749	26.482	26.8225	26.4742	26.6566	26.7175	26.7651	26.6645	26.8956	26.5115	26.6024	26.6428	26.7104	26.7307	26.9744	26.8688	26.7894	26.676	26.529	26.566	26.3174	26.4682	26.4304	26.705	26.5407	26.6748	27.0073
27.8077	27.9515	27.8942	28.4199	28.2348	28.169	28.2684	27.9973	27.663	28.2661	28.0435	28.0722	27.7168	27.9756	28.0972	28.307	28.3088	28.1649	28.1622	28.0718	28.1418	27.8957	28.0311	27.9708	28.0282	28.4014	28.2501	28.3044	28.1352	28.1443	28.2056	28.2394	28.3479	27.9097	28.2445	28.2239	28.2165	28.1244	28.2334	28.117	28.176	28.3129	28.1228	28.2125	28.5073	28.2557	28.033	27.7767	27.9039	28.1513
24.4613	24.0624	23.7861	24.525	23.597	24.1678	23.9979	24.0042	24.4123	24.4115	24.2187	23.8716	NaN	24.5415	24.1076	24.6393	24.2709	24.1666	24.2137	23.8518	23.9762	24.0532	24.3314	24.334	24.0749	24.7463	23.9332	24.1043	23.748	24.2376	23.907	23.8219	23.8992	24.1611	24.1225	24.1572	24.0113	24.0799	24.1483	23.9145	23.9822	24.0993	24.0426	24.2081	23.9822	24.4922	23.7973	23.8701	23.8615	24.1599
22.4652	22.1391	22.108	22.7212	22.0204	22.3605	22.1525	22.667	22.5858	22.4332	22.3599	22.1701	22.5788	22.9435	22.2988	22.5802	22.6529	22.7517	22.8326	22.3902	22.2407	22.5039	22.3394	22.8716	22.648	23.1863	22.7291	22.8503	22.6595	21.6176	22.3965	21.757	22.7487	22.6723	22.8317	22.3471	22.7672	22.4336	22.5365	22.836	22.1715	22.7993	22.555	22.4812	22.0871	22.4345	22.1698	21.7035	22.4909	22.5498
23.9486	24.2615	23.1595	23.2671	23.3133	23.4977	23.8954	22.3328	23.1535	23.1141	24.9732	23.846	23.5303	22.9168	23.1889	23.029	23.5237	22.9086	24.1622	25.5978	25.5269	24.0892	22.3887	23.2571	23.458	24.1041	24.4814	24.8566	24.0155	22.0891	24.1155	25.028	23.2243	23.0428	23.1884	23.794	24.2494	23.3439	23.5898	23.7022	23.0312	24.9491	24.0359	23.1861	23.3652	23.3453	24.8107	24.3449	24.1444	23.6159
26.6026	29.1823	27.7636	27.8611	27.1797	29.0945	27.5683	27.6046	27.1151	27.6359	26.9827	27.425	27.6425	28.1329	27.6032	27.4375	27.9435	29.4538	27.4829	27.4024	28.4968	28.2886	28.7445	27.5858	28.724	28.9453	28.5372	28.6403	27.4479	28.3002	27.6918	27.9989	28.5386	28.1424	29.0027	28.002	27.6516	28.4787	28.3275	28.6756	28.0051	28.7994	27.8156	27.5549	28.4819	27.7648	27.7321	28.4652	27.6728	28.3219
23.8718	24.7598	23.0858	24.6375	23.6883	23.3257	23.1821	22.3057	23.4074	NaN	22.8282	23.3248	22.6658	22.6621	23.388	21.3468	21.1717	23.216	NaN	NaN	24.1693	23.0715	21.4864	22.3742	22.229	22.8906	23.8496	23.7808	22.586	22.6511	22.9533	22.807	22.9638	22.7988	24.1813	22.1124	21.7738	22.142	20.9382	22.3804	22.6737	22.556	22.3258	22.7854	23.655	NaN	22.0309	22.5269	23.1971	24.1969
NaN	22.3734	21.9345	22.8215	22.8204	21.2797	21.1813	21.7422	22.2959	22.3527	21.6916	21.7666	NaN	21.5178	21.6037	NaN	NaN	20.9523	NaN	20.8139	22.0968	21.9179	NaN	20.1275	21.2128	21.9412	NaN	23.2393	21.9361	21.8034	22.0507	21.0392	22.4548	NaN	22.4467	NaN	NaN	22.1216	NaN	NaN	NaN	21.2396	22.1197	21.5994	22.9112	NaN	NaN	21.729	22.5545	22.8205
22.9938	25.9512	25.2042	25.6381	24.8759	24.4622	24.9848	24.8182	24.3492	24.2437	24.0746	24.7964	23.4396	24.1947	24.7777	23.9609	23.8028	24.4105	22.4603	23.6988	24.7642	24.8891	23.4447	23.2968	24.6704	24.7932	24.0231	25.5278	24.6263	24.7112	24.2518	24.215	24.3825	23.7513	25.8196	23.1896	23.2044	23.3534	22.6227	22.4574	23.4801	24.0051	24.1222	24.1037	25.1002	22.8438	23.392	23.6308	25.2296	25.7996
23.6961	27.1047	26.3619	26.667	26.7723	27.958	26.069	26.8862	25.2407	26.8097	25.2703	26.2208	27.1454	26.0487	25.9129	25.74	27.7922	26.6252	26.9676	24.4615	28.4291	27.667	26.4061	26.0114	27.8049	26.8271	25.6919	27.7091	26.3011	24.3554	25.3541	28.643	28.0619	25.0893	28.5425	24.9102	26.5511	27.7288	26.8851	27.4371	26.8785	28.1906	26.5685	25.6053	28.8153	25.5954	27.4316	27.3656	26.8781	27.1131
23.303	24.7122	23.3813	22.9557	23.2845	24.7887	23.1014	23.2664	22.438	23.4578	22.2527	23.2816	24.3178	23.4854	23.2202	22.8236	23.7491	24.8699	23.7759	22.6391	24.1638	23.9252	24.3019	23.2581	24.5219	24.7466	24.2163	24.3839	22.9745	23.9076	23.1043	24.2866	24.3861	23.4753	24.8794	23.7064	23.4483	24.19	24.363	24.7821	23.8451	24.6196	23.3945	23.4047	24.3793	24.1218	23.8155	23.991	23.4702	24.0712
25.9694	26.4363	25.8497	26.2809	25.9659	26.3208	25.4208	25.5021	24.8583	25.4831	25.1736	25.441	25.1815	25.5997	25.3613	25.0121	25.5703	26.3956	24.7646	24.5	26.342	25.4923	25.5266	25.1787	25.9533	26.1551	26.0387	26.1771	25.5914	25.2924	25.5341	26.4411	26.5933	25.4298	27.0275	24.9911	25.1234	25.818	26.1686	26.1993	25.6579	26.3585	25.7312	25.4387	26.6978	25.27	25.3324	25.5787	25.7636	26.6235
NaN	22.5003	21.6505	22.4382	22.2169	22.2942	21.9305	22.7227	NaN	22.1295	NaN	22.2213	22.7564	NaN	22.1222	21.2817	22.321	22.4461	NaN	NaN	22.8741	22.1925	22.6005	NaN	22.1006	22.5437	21.0524	22.0317	22.3713	21.8098	21.5644	21.9426	22.7531	NaN	22.6766	NaN	NaN	22.0528	22.6295	22.9668	21.8207	22.9119	22.2786	22.0377	23.0647	22.3408	21.9777	21.8241	NaN	23.0972
22.1832	22.4496	21.4918	21.0893	21.3858	21.9029	21.993	22.105	NaN	NaN	19.8955	NaN	22.2449	20.9342	21.3833	NaN	21.6072	22.3272	21.0033	NaN	22.2628	21.4916	21.181	21.5977	22.3661	21.7273	21.6164	22.5552	NaN	21.045	NaN	22.243	22.1143	NaN	22.9334	NaN	NaN	22.0534	22.2177	22.4615	NaN	22.1604	21.3816	21.3782	22.2018	21.5009	21.0334	21.3669	20.9886	23.7259
23.6384	25.5159	24.8482	25.5059	25.0283	25.7482	24.9893	24.8923	25.901	24.6964	24.4182	24.6851	24.6744	24.7037	25.0527	24.9272	25.3993	25.6744	24.3031	24.6064	25.7764	25.6049	25.3204	24.0848	25.7642	25.6092	25.4601	26.0474	26.3895	24.8792	24.5781	25.5185	26.0846	25.1573	27.0336	24.7847	25.1258	25.7561	24.8842	25.8372	25.3781	25.8489	25.0945	24.8856	26.305	24.4384	25.2271	25.6987	25.3975	25.7371
25.7949	25.7851	25.9966	25.8005	25.8433	25.7911	26.2367	26.0689	25.8635	26.1123	25.6133	25.9902	25.8349	25.8411	25.7044	25.8862	25.8271	26.0206	26.0637	25.6695	25.8547	25.9955	25.851	26.1115	26.0843	25.8363	25.7989	26.0699	25.7922	25.9451	25.6832	25.9117	25.9598	25.725	25.8793	25.9731	25.8136	25.8342	25.7063	25.775	25.7944	25.8535	25.6554	26.1423	25.7091	25.8925	25.7667	25.8328	25.66	26.2177
24.4499	24.7379	25.3077	25.2699	25.3853	25.2224	25.2673	25.0665	24.785	25.176	25.1344	25	24.983	25.205	25.092	25.0253	24.9875	25.4155	25.1126	25.0824	24.867	25.0732	25.0002	25.1478	24.9715	25.0513	25.3005	24.7884	24.9265	25.1383	25.2027	24.9254	25.051	25.0454	24.9729	25.0441	25.3705	25.1075	25.0149	25.0368	25.0005	25.0255	24.9583	25.4048	24.949	25.377	24.9859	24.9829	25.0719	25.5828
NaN	20.7494	19.4505	NaN	NaN	20.2231	NaN	NaN	20.5238	20.2377	NaN	20.6583	NaN	20.6466	20.264	20.5698	20.2316	21.3855	19.3043	NaN	20.1003	20.4785	20.4723	NaN	20.6552	20.3842	19.2607	21.0433	NaN	20.4092	20.6214	NaN	NaN	NaN	20.4193	20.2312	NaN	20.5342	20.4643	NaN	NaN	20.1822	NaN	NaN	20.4652	20.855	20.1827	20.414	20.4075	20.3551
25.0334	25.0325	24.8527	25.2873	25.0976	25.0361	25.2113	25.1094	24.8687	25.4161	25.1546	25.2553	24.3442	25.1259	25.2666	25.3226	25.319	25.5608	25.1301	25.3509	25.2825	25.227	25.2288	25.1686	25.1868	25.6208	25.2153	24.9983	25.1563	25.3312	25.222	25.0377	25.0353	25.3375	25.2515	25.3526	25.4257	25.2155	24.7771	24.4658	25.3411	25.345	25.2045	25.1355	25.4635	25.3573	25.0923	25.0565	25.2101	24.9361
22.4257	24.083	23.5464	23.09	23.2936	23.5672	23.8614	23.0785	22.82	23.3204	23.343	23.4832	23.5453	23.7307	23.2434	23.418	22.7839	23.7551	22.9818	23.6528	23.2006	23.1903	23.7222	23.7028	24.0602	22.7902	23.7533	23.2721	23.4815	22.9377	NaN	23.4995	23.2718	23.1104	23.667	23.2327	23.5613	23.0954	23.9098	24.5275	23.7362	23.2255	23.6325	23.1821	23.5811	23.7892	22.9263	23.2761	23.629	23.9864
22.7297	22.9316	22.7163	23.2765	22.3832	23.0151	22.803	22.4704	NaN	22.6449	23.4259	22.1654	22.7889	22.9695	23.0649	22.5207	22.5974	23.1998	23.0181	22.8983	23.0442	22.7072	23.0959	22.9603	23.4013	22.7619	23.5951	22.8383	23.0059	22.8519	23.3388	NaN	23.7269	23.3382	23.6606	23.3985	23.4446	23.296	23.1891	23.1486	23.0802	23.5459	23.4074	23.1296	23.3643	22.8514	23.556	23.416	23.2876	22.4316
24.8111	25.2272	25.2084	24.7498	24.7694	24.9769	25.6557	25.5826	25.155	25.1286	24.6626	24.9845	23.992	25.3537	25.0979	24.4684	25.2863	25.3046	24.8801	25.1222	25.1688	25.2342	25.0189	24.9743	25.096	24.6128	24.9192	24.9083	24.879	24.9712	25.0976	25.0098	25.4152	25.2452	25.4019	25.0185	24.7792	25.0127	25.1446	25.5059	25.0846	25.431	25.1523	25.0557	25.2513	25.0863	25.0176	25.2563	25.4136	25.8079
21.6491	21.8168	22.2875	21.6722	22.2963	21.8569	21.9719	21.1273	NaN	21.805	22.3283	21.3547	NaN	21.9951	21.9312	22.1506	22.0765	21.9277	22.0859	21.891	20.9738	22.0394	21.9215	22.1572	21.8433	21.6425	22.058	21.9845	22.3833	21.6147	NaN	21.6201	21.7758	21.9227	21.2029	21.8219	22.0576	21.7746	NaN	NaN	21.6239	22.6446	21.3785	21.3938	NaN	21.8527	21.5804	21.6959	21.7273	21.454
23.3485	23.4866	23.1378	23.7844	23.4248	23.8732	23.2461	23.602	23.7083	24.0454	23.7996	23.6861	23.9718	23.3724	23.8421	23.4825	23.9073	23.6103	23.6768	23.3399	23.6921	23.7366	23.8071	24.0379	23.528	23.6167	24.0104	23.9196	23.328	23.8267	23.747	23.2952	23.5502	23.5793	23.4828	23.7385	23.4753	23.9431	23.7527	24.0941	22.4972	23.7826	23.2046	23.7366	23.9464	23.6489	23.5956	23.3948	23.397	23.7451
22.7044	23.1943	22.8769	22.6372	22.9792	23.4098	23.3487	23.1554	22.4223	23.0814	22.5076	23.025	22.3729	23.1878	23.0624	23.4892	22.7205	23.1815	23.4903	22.9289	23.2364	23.3122	23.0879	23.3253	23.3846	23.1763	22.9563	23.6675	22.7741	23.2604	23.0401	23.3945	22.9414	23.0685	22.7435	23.3479	22.764	23.4057	22.5196	23.6661	22.9159	23.1801	22.88	23.6536	22.9671	23.268	22.9173	23.2874	22.8722	23.2808
22.4107	22.5213	22.3289	22.8787	22.2413	22.9216	22.6379	22.3147	23.0814	22.8094	22.8677	22.2132	22.773	22.7037	22.4239	22.4989	22.6706	22.7718	22.7249	22.7797	22.7963	22.5872	23.0278	22.7667	22.5426	22.7067	22.5998	22.8186	22.4921	22.7749	21.6238	23.2567	22.3314	22.7509	22.769	23.2341	NaN	22.8499	22.2981	23.2718	22.5056	22.495	22.3743	21.5478	22.3077	NaN	22.3292	22.6624	22.515	22.4437
22.0572	22.219	21.6525	22.027	22.1407	21.9083	21.76	22.4146	NaN	22.3773	NaN	21.926	22.5654	22.4757	22.2566	22.0345	22.3537	22.1039	22.3296	22.1994	21.6729	22.1513	22.5315	22.3586	22.4704	22.4755	22.2907	22.1434	21.909	21.9679	NaN	NaN	NaN	22.5692	21.7225	NaN	NaN	NaN	22.9445	23.6596	NaN	NaN	21.7796	22.0562	21.5753	22.1605	21.3658	22.0324	NaN	22.1166
22.2269	22.6713	NaN	22.4442	22.3769	22.7305	22.5153	22.6668	22.4011	22.7613	22.3991	22.6392	22.7284	22.679	22.4783	22.7069	22.515	22.5732	22.5668	22.6101	NaN	22.6624	22.5264	22.6336	22.4435	22.8369	22.3872	23.0572	22.4855	22.8307	22.073	22.8137	22.5019	22.682	22.3566	22.4311	22.3341	22.8832	21.9894	22.1204	22.5626	NaN	22.4102	22.8149	NaN	22.7629	NaN	22.7118	22.8106	22.6238
28.1894	26.7928	27.2172	26.936	26.7945	26.5355	26.9917	26.5707	27.0871	27.6307	28.8958	27.5324	26.9661	27.9096	27.9184	27.1741	27.0095	27.2539	25.4186	28.6366	25.9817	29.0825	27.7922	27.1564	27.4777	29.022	25.2988	28.035	27.9468	28.0906	25.1994	27.2073	25.5856	26.7161	26.0867	26.4618	27.0812	27.3621	27.1683	26.753	27.4767	25.2398	28.3459	27.2273	26.5158	27.1271	27.3531	27.8994	27.7658	NaN
29.9212	29.0791	29.8657	28.5477	28.883	29.6499	29.825	27.8435	29.9948	29.2929	29.9107	30.2391	30.1719	27.9682	30.345	28.4529	29.7453	28.7741	30.0259	30.5028	27.9704	29.9563	29.2481	27.8781	29.5574	29.5711	30.0714	29.6206	28.3241	30.0643	29.8233	29.3069	29.1591	29.5907	28.6841	29.7544	29.979	29.1486	28.7902	29.1922	29.5411	29.2517	30.371	29.0491	28.4028	29.0802	29.6844	29.6569	29.5798	27.9061
22.7357	NaN	22.4619	NaN	22.1187	21.8047	22.6193	22.3764	22.3758	22.6421	22.5359	22.5344	NaN	22.2679	22.3963	22.5852	22.8578	22.4976	22.572	22.3377	22.6167	22.6516	22.4983	22.3885	22.4812	22.6807	22.4758	22.5274	22.5341	22.3049	22.3458	22.3149	22.3832	22.0204	22.1165	22.5521	22.3974	22.2137	22.6343	22.4683	22.2225	22.4136	21.8828	23.1064	22.3341	22.5258	22.2913	22.1776	22.1205	22.0043
28.4985	28.9242	28.9483	28.7915	28.8021	29.3965	29.1397	29.0362	30.8129	29.315	29.2062	29.2657	28.8916	29.4719	29.4705	29.3893	29.4477	29.2196	28.7448	29.3094	28.974	29.2389	29.3117	29.0857	28.868	29.1664	29.0957	29.2363	29.1589	29.4531	29.4652	29.3661	29.1513	29.4269	29.1233	29.5152	29.194	29.3975	29.2533	29.1469	29.2908	28.6053	29.2479	28.9877	29.1892	28.8812	29.6128	29.304	29.3035	28.9388
24.4898	23.3442	24.1863	23.5187	24.2128	23.73	24.2119	24.1704	24.2153	24.5099	24.0943	24.1828	NaN	24.1007	23.443	23.7931	23.7769	23.8662	23.9865	23.5777	23.8562	23.6212	24.4058	23.8579	23.8918	23.5792	23.7546	24.1431	23.4595	24.1668	23.8001	23.4017	24.0951	23.6982	24.4679	23.978	23.7881	23.6321	25.3291	23.4182	23.8971	24.4908	23.9329	24.4305	24.175	23.8816	23.6531	23.4882	23.9029	24.7769
22.9936	24.0434	NaN	23.5062	23.4917	NaN	24.184	24.0192	NaN	24.0283	23.3667	24.1075	23.4472	23.9299	23.9383	24.1451	23.7881	24.2605	NaN	24.2545	23.909	23.9646	23.8573	23.8415	23.8069	23.7316	23.7093	24.1777	23.7231	24.056	NaN	23.9088	21.5264	23.7991	NaN	24.0691	23.7859	NaN	23.4823	23.7889	23.7241	24.0594	23.6957	24.0993	23.9809	23.8948	NaN	23.9055	23.8829	23.8858
22.4075	23.1812	22.7119	22.9868	22.9134	22.0245	22.2064	21.8233	22.8243	22.3107	21.4938	22.1327	22.0433	22.1212	22.3151	22.1187	23.1167	23.3272	22.4233	22.3742	22.352	22.7956	22.2205	21.7013	23.1144	22.8282	21.543	23.0336	22.531	22.15	23.1185	22.4284	23.4124	22.2012	22.8731	22.584	22.75	22.4798	21.4278	22.2699	22.8959	23.5345	22.2013	22.0237	23.391	NaN	22.6145	22.3156	22.5551	23.703
22.0043	24.6455	24.4305	24.0114	24.6129	24.22	24.2498	23.9392	23.9356	24.2964	24.3424	24.4624	24.2255	24.4784	24.3049	24.1185	24.2411	24.3838	24.4532	24.0543	24.2279	24.1108	23.7347	23.8741	24.1078	24.1014	24.1448	23.6113	24.2074	24.3596	24.3403	23.8131	24.5384	23.9362	23.8896	23.8617	24.1101	23.9667	23.595	23.6144	24.2943	24.6384	24.1744	24.0175	24.5831	24.1795	24.5181	24.3015	24.5573	23.5665
25.5385	26.026	25.5446	25.1941	25.3998	25.5618	25.6917	25.6201	25.2931	25.5024	25.4399	25.7626	25.5795	25.6259	25.4551	25.6064	25.4999	25.901	25.5678	25.4842	25.5791	25.6931	25.4947	25.6352	25.581	25.7565	25.6371	25.5242	25.4808	25.7072	25.3522	25.4818	25.7546	25.6156	25.4829	25.6188	25.6607	25.6136	25.3304	25.6935	25.619	25.7527	25.5367	25.73	25.6695	25.7635	25.456	25.8138	25.6361	25.6856
NaN	21.6123	21.7542	22.0333	21.3409	21.6106	21.5703	21.1251	20.964	21.6161	21.4614	21.856	NaN	21.4674	21.4251	21.9841	21.685	21.6189	NaN	21.6397	21.6912	21.7155	21.9188	21.29	21.2911	21.4404	21.864	21.8816	21.442	21.6333	21.4767	21.727	NaN	21.6819	22.0157	NaN	NaN	NaN	NaN	NaN	21.4196	NaN	21.4806	21.0136	21.5084	NaN	21.0515	21.0936	20.964	22.5656
NaN	NaN	21.7356	22.4786	21.7898	22.2808	NaN	21.0737	23.5537	NaN	22.8184	21.6823	NaN	21.5869	NaN	NaN	23.0147	NaN	23.3152	22.7692	22.9095	NaN	21.477	21.4274	NaN	21.8481	23.3381	NaN	21.4924	NaN	23.5879	22.6553	21.93	NaN	23.0585	23.0114	NaN	22.8918	NaN	NaN	22.5519	23.2228	22.4773	NaN	21.6177	22.0276	22.7311	22.4193	22.7202	22.6219
25.6579	25.7172	26.0256	25.6715	25.9141	26.1841	25.8584	25.8727	25.7799	25.9622	26.0323	25.9506	24.6878	26.1871	25.7296	25.5354	26.0237	26.1189	25.8361	26.0659	26.0269	26.0563	26.1732	26.1128	26.5063	25.6196	26.2186	25.88	25.853	25.794	25.954	25.8738	26.4142	25.7957	26.1552	25.9237	26.2088	25.8158	25.9314	26.3455	26.2981	26.0843	25.9708	25.6548	26.2255	25.82	25.8497	26.0959	25.8393	26.1917
26.3711	22.1731	NaN	20.1273	NaN	23.112	NaN	NaN	26.0869	NaN	NaN	21.2013	23.4687	NaN	19.1704	20.5177	22.1691	NaN	19.0181	20.8372	21.0489	23.1457	19.9307	21	19.1661	19.5937	17.762	19.2417	21.2182	19.2839	22.991	22.1223	NaN	22.672	22.3184	22.7628	19.0239	NaN	NaN	19.9352	NaN	NaN	21.1025	NaN	18.9944	NaN	22.2352	18.5959	21.8361	18.1554
31.2253	31.0354	30.9009	30.6214	30.5421	30.9437	31.1595	30.8431	30.5359	31.3731	30.9328	31.2621	30.9966	31.1971	31.1655	31.2108	31.1507	31.0425	31.0685	31.4021	30.993	31.2723	31.1679	31.1696	30.8746	31.2938	30.7433	30.9373	31.057	31.477	31.0234	30.9364	31.2101	31.2848	30.8526	31.2654	31.4946	31.2396	30.9141	30.9786	31.0642	30.8286	31.1947	30.5499	30.7349	30.9642	30.9334	31.045	30.8627	31.0611
33.6261	29.9534	28.9686	29.2181	30.23	30.8236	26.2878	28.1571	32.1114	29.6826	30.2902	30.224	32.2644	29.4672	29.1292	28.3137	30.1591	29.4522	28.5771	30.1712	29.5436	29.8717	29.051	27.4699	27.5557	29.1955	29.2621	29.2666	28.806	28.2657	30.6183	29.6775	27.7465	31.1802	29.6962	30.4047	27.3296	29.5437	29.9375	28.9887	25.6162	28.7879	30.075	28.4894	28.7783	27.44	31.3019	27.8877	29.38	27.8302
23.3385	22.9672	22.6488	21.5441	21.8822	22.3712	22.689	22.8898	22.336	22.5652	22.6107	22.6605	NaN	23.1721	22.4984	22.9027	22.8196	22.8937	22.886	22.9026	22.574	22.7408	22.8746	22.9987	22.6871	22.7464	22.2969	22.6853	22.6356	22.6847	22.7872	22.4418	22.2902	23.0778	22.522	23.0554	23.1403	22.7229	23.9371	23.1964	22.5156	21.8581	22.8419	22.6806	22.418	23.1161	22.5036	22.9843	22.717	22.9475
23.024	22.4881	22.4227	22.4399	21.8242	22.5303	22.3852	22.5329	22.963	22.0147	21.3774	22.1543	22.7445	22.7867	22.4006	22.329	22.0039	22.6488	22.4481	22.5232	23.0069	22.3628	22.577	22.3092	22.338	21.85	22.1504	22.2304	22.2388	22.0044	22.47	22.6082	22.2646	22.3666	22.1869	22.0818	22.5167	22.3244	22.2871	22.714	22.3499	22.2368	22.211	21.8505	22.9144	22.7422	22.1632	22.1984	21.8871	23.901
24.3735	24.7747	25.0523	24.5423	24.8233	25.0077	24.7658	25.1484	24.5532	24.9077	24.547	24.768	25.5461	25.1148	24.8171	24.6231	24.9854	24.9433	24.8266	24.5516	24.9798	24.9577	24.7548	25.0833	25.234	24.5378	25.1137	24.7703	24.9841	24.4526	25.274	24.5646	25.7735	24.6211	25.1641	24.7013	24.7587	24.8257	25.5507	25.8409	24.9126	25.3498	25.0791	24.8655	25.5543	25.369	24.9049	24.9289	25.1124	25.602
22.8282	22.6127	23.2221	23.7329	23.0645	22.561	22.539	22.3838	22.4424	22.4179	22.653	22.6069	23.0229	22.4234	22.505	22.8676	22.1954	22.1901	22.601	22.6069	22.5804	22.8798	22.2211	22.5965	22.5182	21.9534	22.6921	22.7125	22.0579	22.6211	22.5098	22.5191	22.6696	22.0372	22.5624	23.275	22.6645	22.0323	22.21	22.6063	22.697	22.9159	22.1956	22.7756	22.8348	22.7692	22.5279	22.553	23.1598	22.7926
25.7252	25.5972	25.2788	25.233	25.4334	25.3661	25.4271	25.2298	25.0436	25.4819	25.4359	25.386	25.3508	25.7556	25.5168	25.4781	25.4524	25.6458	25.4859	25.5016	25.4159	25.5881	25.452	25.6286	25.3406	25.6479	25.3962	25.4191	25.5156	25.5895	25.6615	25.6168	25.1941	25.5624	25.4206	25.5292	25.654	25.5816	25.1546	25.2234	25.4772	25.597	25.351	25.2084	25.2526	25.6162	25.5932	25.7155	25.613	25.2033
22.6035	23.0512	23.3717	22.1405	22.5479	23.0026	23.3574	22.7508	23.1968	23.7734	23.3266	23.0539	NaN	22.5884	23.6711	23.3437	22.7992	23.0499	22.992	22.7767	23.4191	23.236	23.1303	23.2939	23.5571	23.2037	23.4246	23.2102	22.8746	22.5522	23.1719	21.6952	23.3664	23.079	23.1836	23.134	22.9785	23.3664	22.2247	22.6285	23.3333	22.8854	22.6004	22.8874	23.1511	22.6556	22.6271	22.8291	22.9375	22.9325
26.4333	26.1804	26.4276	26.187	26.2016	26.4776	26.6795	26.6846	26.2706	26.2682	26.3727	26.5055	26.1304	26.8686	26.3302	26.316	26.2493	26.5953	26.2025	26.2201	26.5879	26.2942	26.5307	26.7008	26.5373	26.1039	26.8019	26.3822	26.3495	26.0774	26.0731	26.2231	26.5931	26.1291	26.6978	26.0104	26.1544	26.1849	26.7667	26.8115	26.2416	26.8866	26.0741	26.5056	26.6242	26.6742	26.091	26.4244	26.4448	26.9053
25.3073	25.0895	25.3478	24.5607	24.2999	25.2908	25.0142	25.6222	25.1893	24.4151	25.1044	25.2076	25.3881	25.1549	24.9303	24.6237	25.0954	25.7626	25.3212	24.4407	25.2913	25.5432	24.8236	25.3395	25.2728	24.6602	26.2537	25.2357	25.2	24.4178	24.9387	24.9465	25.3959	24.3762	25.7862	25.3634	24.5132	24.6894	25.1036	25.5821	25.2435	25.6043	25.015	25.0424	25.193	25.4962	25.0943	24.5713	25.4833	25.6908
NaN	20.4364	20.8567	NaN	20.6356	20.9977	20.9663	20.6088	NaN	21.6734	20.6501	21.1989	NaN	21.2068	21.27	20.9321	21.0674	21.6119	20.8295	20.9401	21.4339	21.0072	21.2201	20.825	21.074	21.3389	20.6937	21.2618	20.4405	21.2104	21.029	21.3156	21.7422	20.7988	20.4791	21.267	21.1578	20.9451	NaN	NaN	20.6896	20.791	20.8302	20.3456	21.5193	NaN	19.9516	21.5198	NaN	21.5208
26.5641	26.7278	26.7787	26.1843	26.4993	26.3715	26.9857	27.2744	26.3936	26.7225	26.5797	26.8952	26.3795	27.229	26.5338	26.8674	26.6084	26.7794	26.5201	26.8269	26.629	26.6147	26.7992	26.9803	26.808	26.5506	26.2737	26.8648	26.7627	26.7173	26.3434	26.6676	26.2472	26.8451	26.4979	26.5115	26.4753	26.6469	26.2183	26.353	26.5902	26.2355	26.9517	26.8269	26.27	26.7758	26.4367	27.1253	26.5929	26.5702
24.1638	23.6249	24.1483	23.7129	24.1	23.871	23.8898	23.777	24.06	23.9792	24.2725	24.1536	24.6451	24.0325	24.3774	23.8887	24.4555	23.9802	24.4995	24.4482	24.4409	24.4349	24.0806	24.0261	24.3049	24.2788	24.2668	24.0531	24.6671	24.215	24.5131	23.9603	24.4567	24.1663	24.2027	23.9923	24.2269	24.0336	25.0825	24.8931	24.0166	24.3022	24.2998	24.2177	24.5788	24.516	24.5205	24.0055	24.1945	24.3893
28.9873	28.3624	28.4084	28.8005	28.9794	28.0861	28.7298	28.8507	28.5658	28.7299	28.8905	28.5215	28.8076	28.7285	28.7885	28.884	28.7876	28.4269	28.5206	28.4288	28.1152	28.4665	28.7008	28.9802	28.6874	28.4715	28.5083	28.7193	28.8331	28.6129	28.846	28.692	28.0853	28.7382	28.3185	28.5057	28.6181	28.7054	28.8732	28.5705	28.4486	28.0915	28.9016	29.2332	28.4342	29.0857	28.6813	28.6312	28.5924	28.3571
NaN	20.7519	NaN	22.7046	21.6145	21.4499	21.4659	21.3043	21.9155	21.9044	22.1667	NaN	NaN	22.2245	22.09	22.3373	21.9273	22.6247	NaN	21.3494	22.8652	22.6019	NaN	22.2185	22.6389	21.9808	22.4838	23.2356	22.2416	22.2824	21.9792	22.1177	23.2946	22.0608	22.8959	22.4374	22.3024	23.0829	22.9716	22.9939	21.7636	22.7857	22.2283	NaN	23.3817	21.3616	22.1459	21.5177	21.5645	23.2375
23.8529	24.2417	24.1174	24.0111	23.9654	24.4817	24.0705	24.8099	23.7743	24.3859	24.522	24.5711	24.3142	24.6751	24.3919	24.7062	24.381	24.3541	24.7874	23.9261	24.9294	24.3212	24.5082	24.7622	24.5561	24.9452	24.3429	24.5944	24.4856	24.1853	24.5386	24.8068	24.0592	24.364	24.1232	23.9345	24.6352	24.1448	23.6148	24.1766	24.4326	24.4981	24.5701	23.9662	24.4555	24.7262	24.2318	24.5226	24.744	24.1543
21.3045	23.3901	21.9071	21.7711	NaN	22.4171	22.8843	22.7865	22.1006	22.6657	22.146	22.6859	22.4324	22.7649	22.5693	22.6313	22.526	22.9472	22.7575	22.5665	22.3981	22.6868	22.5229	22.7761	22.7417	22.4918	22.3599	22.8831	22.0823	22.736	22.0529	22.2819	22.0043	22.6377	22.2551	22.4463	22.2391	22.4939	22.852	22.8793	22.2767	22.4219	22.5051	23.2149	21.997	23.5884	22.2734	22.6546	22.5514	22.3172
24.8028	25.0032	24.433	24.5043	24.093	24.6109	24.2993	24.2271	24.1053	24.4992	24.1914	24.8724	24.466	24.4265	24.3568	24.682	24.4692	24.5789	24.7625	24.5526	24.7742	24.1901	24.2904	24.6345	24.4563	24.2002	24.0664	24.0403	24.2346	24.5407	24.3067	24.434	24.6119	24.3958	24.405	24.6857	24.6127	24.4566	24.1933	24.1399	24.4781	24.4513	24.5325	24.3568	24.3487	24.3419	24.3541	24.0359	24.5318	24.1503
NaN	23.5579	23.3439	23.7728	22.8105	23.7322	23.3101	23.2765	23.5774	23.8174	23.4178	23.4767	22.6942	22.9788	22.4094	23.1397	23.4555	22.9768	23.3526	23.2303	23.6137	22.9631	23.0949	23.317	23.0824	22.4358	23.0189	23.1942	23.2943	22.9403	23.3905	23.4663	23.3058	23.4164	23.2898	23.2425	23.4746	23.5827	22.5042	22.7548	23.5403	23.8274	23.5391	22.951	23.5009	22.7498	23.3871	23.153	23.4157	22.8932
27.9273	28.5367	28.3937	28.1688	28.1026	28.2832	28.7536	28.2602	28.3094	28.588	27.861	28.6835	28.4174	28.2379	28.3515	28.4851	28.2655	28.2874	28.4237	28.1699	28.3324	28.5649	28.3521	28.3886	28.2754	28.3756	28.1508	28.3873	28.2128	28.3391	28.4075	28.4209	28.2848	28.5067	28.2684	28.3155	28.298	28.3093	28.2398	28.0249	28.2823	28.2361	28.136	28.497	28.1347	28.5094	28.4107	28.1542	28.1649	28.3659
27.6355	27.8654	27.7211	27.3083	27.5091	27.578	27.8507	27.6059	27.4998	28.0795	27.502	27.7601	27.873	27.6119	27.7025	27.7173	27.6503	27.7827	27.9548	27.6804	27.5039	27.772	27.7106	27.8901	27.7016	27.7926	27.711	27.6471	27.5498	27.7636	27.6525	27.6765	27.7871	27.7554	27.5645	27.8374	27.741	27.8134	27.6724	27.4937	27.6	27.5881	27.3394	27.7335	27.3268	27.8152	27.563	27.3349	27.4705	27.199
24.7289	25.0168	24.7849	24.4392	24.4712	24.5617	24.8098	24.792	24.6054	24.9788	24.5203	24.8485	24.69	24.6242	24.8132	24.6237	24.6782	24.5878	24.7888	24.3169	24.5168	25.0659	24.8057	24.8295	24.8357	24.7395	24.4972	25.091	24.5286	24.8021	24.815	24.754	24.6427	24.4923	24.528	24.7008	24.7364	24.8167	24.3615	24.3374	24.7158	24.4529	24.5793	25.1189	24.5612	24.9011	24.8311	24.7869	24.6521	24.7425
22.3343	21.5111	22.101	22.2107	22.1754	21.599	21.6832	21.8321	22.1674	22.5601	22.3266	21.7464	20.958	21.7159	21.8128	21.7771	22.1371	21.6127	22.0798	22.0043	21.889	22.0408	21.8321	20.9171	22.2366	21.4586	20.5886	21.9708	22.2238	21.8832	22.5398	22.0906	22.1465	22.2365	21.6902	21.7171	22.153	21.7772	21.3106	22.3761	22.3785	22.5243	22.2756	22.5919	22.7876	22.4406	22.3808	21.8248	22.6716	23.6917
23.1774	23.6827	23.0505	23.1418	22.973	23.3389	23.198	23.652	23.1463	23.3152	23.5888	23.4738	23.4701	23.6374	23.3958	23.2529	23.4009	23.6497	23.5599	23.7304	23.6	23.1924	23.6405	23.3016	22.8547	23.4648	23.4492	23.5025	23.3687	23.3377	23.4383	23.4546	23.5588	23.3343	23.5892	23.3975	23.6153	23.7332	24.4824	23.661	23.239	23.2605	22.5455	23.5703	23.3951	23.9096	23.0771	23.4478	23.1261	23.5247
27.0168	26.8681	26.7332	26.6693	26.7353	26.8778	27.222	27.0694	26.7772	26.7582	26.7367	26.9506	26.7637	27.0728	27.1298	26.9215	26.7523	27.0738	27.2736	26.7882	26.888	26.8729	27.0552	27.272	27.1705	27.0215	26.9397	27.0416	26.992	27.0112	26.8114	26.5995	26.7138	26.7332	27.1059	26.7982	26.8199	26.9663	27.2477	27.2736	26.7962	26.9082	27.0543	26.743	26.9711	27.2701	26.8563	27.2856	26.95	27.3935
22.6739	22.4009	23.1988	23.9213	23.5199	23.3606	22.8591	23.6582	22.4993	23.4914	23.1968	22.3117	22.8755	23.1319	22.6829	22.8759	23.1262	23.4884	23.5473	23.3592	22.8145	23.1899	23.2451	23.1818	23.3688	23.4353	23.2778	23.0894	23.0196	23.3401	23.0138	22.8166	NaN	23.3878	22.7993	23.1517	23.0197	23.0914	23.0175	23.3302	22.9349	23.04	22.9038	23.0075	23.1576	23.5975	22.7963	23.2078	23.1928	23.2676
22.937	22.4844	23.4555	24.4679	23.3537	23.4917	23.6156	23.7441	23.2902	23.5384	23.9915	23.2011	23.7772	23.2902	23.228	23.6856	23.5417	23.2059	23.2478	23.5728	25.3752	23.5949	23.7756	23.5605	23.1073	22.6815	23.9882	23.1411	23.443	23.0869	23.2111	23.3265	23.8662	22.3579	23.1437	23.9245	23.5482	23.0869	24.1977	NaN	23.6322	23.4061	23.2654	22.1035	23.3504	22.5684	22.8683	23.8308	22.7219	23.8427
23.4463	22.6173	23.3332	22.4837	23.0182	23.2723	23.3264	22.6905	22.8727	22.8618	23.2961	23.0741	23.6728	22.6743	22.8753	23.45	23.4109	23.2571	23.3431	23.3264	22.8061	23.6189	23.2268	23.681	22.9246	22.8935	22.0887	23.0567	22.91	23.3153	22.5993	22.8578	23.4462	23.0343	23.2423	22.8355	23.5688	23.3257	24.0245	24.342	23.2405	23.3431	22.9542	23.1495	23.1626	23.8152	22.9783	23.325	22.8937	23.3288
25.0931	24.6527	24.6711	24.6558	24.6826	24.8592	25.0245	24.9918	24.6217	25.0814	24.6068	24.7176	24.8307	24.9638	24.7097	24.9077	24.8824	24.9219	24.3689	24.6883	24.2146	24.5959	24.7615	25.0252	24.6399	24.8928	24.5899	24.5941	24.277	24.7294	24.6305	24.4372	24.0178	24.6521	24.5864	24.4971	24.3862	24.7685	25.4966	25.4875	24.415	24.472	24.3623	24.6544	23.4279	25.4039	23.8582	24.2418	24.299	24.768
22.1928	21.0247	22.1533	22.1768	21.014	22.8539	22.9512	21.7975	NaN	20.9863	21.2498	20.6486	NaN	20.4606	21.2216	20.5946	22.8109	21.7828	NaN	20.7071	21.3023	21.2769	21.0547	21.3288	21.8806	22.3622	21.6122	22.1438	22.4517	20.8297	20.6998	22.1023	19.8167	22.1102	21.9794	20.8804	21.7724	NaN	NaN	NaN	20.8186	21.6966	21.475	22.8791	22.685	NaN	22.7223	22.2029	22.2784	21.6611
NaN	23.1458	23.3499	23.4372	23.2205	23.244	22.9592	22.5254	23.4201	23.3199	22.8984	23.1325	22.9228	22.3631	23.3574	22.8965	23.0353	22.4126	22.5226	23.0608	22.1416	23.4253	22.3803	23.0399	22.8585	22.9205	22.8637	23.418	23.1294	22.8928	23.129	NaN	23.1676	23.0913	22.2196	22.9064	NaN	22.6098	23.4853	22.6365	22.6594	NaN	22.6078	22.8263	22.9359	22.411	23.0111	23.58	22.8247	22.8316
31.1448	30.6263	30.8102	29.9776	31.605	31.0818	30.6722	29.7679	30.8094	29.9383	31.3179	31.1631	31.334	30.2711	30.9261	30.5371	30.6333	30.3598	31.9273	31.5935	30.8849	30.5528	30.2105	30.4504	30.6938	31.4276	31.3162	30.7074	31.2544	30.5806	31.3239	31.4191	30.2121	30.8882	30.1659	30.5647	31.3056	29.9436	30.2061	29.9993	30.9427	30.9313	30.5221	30.2009	30.8578	29.907	31.1625	30.6376	30.4595	29.1172
NaN	20.6753	NaN	21.7781	21.4753	NaN	20.6628	21.2169	NaN	21.062	NaN	20.5386	NaN	20.9969	NaN	NaN	21.1531	NaN	NaN	20.615	NaN	20.7182	NaN	NaN	20.3578	21.8353	21.1691	20.959	21.4982	NaN	21.0307	21.0321	NaN	21.0878	NaN	21.4194	NaN	20.8264	NaN	NaN	21.3655	20.9057	21.6315	21.0752	20.9312	21.3389	21.3498	NaN	20.4785	NaN
24.1972	22.9949	22.8358	22.3733	22.8506	23.2798	23.2679	23.2406	22.8939	23.295	23.0497	23.1488	21.8578	23.32	23.1302	23.3692	23.0292	23.2173	23.0228	23.2359	23.3277	23.2152	23.1931	23.2314	23.4	23.1641	22.8867	23.1921	22.9279	23.2777	22.8925	23.2525	23.6148	23.2714	23.225	23.3935	23.0309	23.4121	23.564	21.0609	23.3115	23.2828	22.5467	22.8695	22.7181	22.9205	22.9405	23.245	22.6429	23.5179
22.6385	22.093	21.7886	22.0986	21.7704	22.3506	22.1583	22.3714	22.2579	21.9233	21.8597	22.1073	23.16	22.4147	21.8852	NaN	22.6436	22.0032	22.4684	22.3611	22.5433	22.7288	22.3004	22.9786	22.556	NaN	21.7917	22.3717	22.1517	22.2912	22.5669	21.3607	22.2778	22.4253	21.766	22.362	21.9248	21.9594	22.8466	22.4504	21.9406	NaN	21.9729	22.2189	22.4345	22.5038	22.2866	22.0524	22.4401	22.5854
27.0008	26.3635	25.6508	26.3893	26.143	26.369	26.3053	26.7312	26.6244	27.2984	27.0112	26.485	26.9989	26.8442	26.8778	26.9618	26.2823	26.3585	26.9151	26.3749	25.4026	26.4051	26.6979	26.953	25.825	26.8636	26.5742	26.295	26.8209	26.627	25.9952	25.7047	24.7816	27.0907	25.4129	26.7133	26.7524	26.5966	26.5272	26.0299	26.4783	24.8298	26.7778	26.926	24.6575	27.2866	26.5326	26.6843	26.6536	24.8193
23.5167	23.9419	23.5953	22.859	23.1407	23.5327	23.5446	23.4261	22.7179	23.3995	23.6118	23.3102	24.0782	23.5283	23.7264	22.9789	23.7655	23.4322	23.6788	23.3048	23.5892	23.3119	23.4558	23.5438	23.6899	23.03	23.5747	23.7644	23.1989	23.6474	23.5634	23.5048	23.9433	23.542	23.7261	23.1638	24.0564	23.2076	23.4458	23.6893	24.0818	23.7838	23.277	23.9926	23.807	23.5775	23.5517	23.35	23.673	23.5093
NaN	NaN	21.7802	21.7835	21.6835	21.9775	22.0314	22.0852	21.6376	21.894	21.9281	22.1734	21.8304	22.2287	22.0013	NaN	21.9155	22.0942	21.83	NaN	21.8238	22.0825	22.0914	21.7808	21.9186	21.8333	21.8319	22.0811	21.9924	22.2263	21.882	21.7688	NaN	21.9255	21.636	21.84	21.4954	22.0518	NaN	NaN	21.808	21.9319	22.2947	21.8225	21.7998	21.9243	21.8357	22.072	21.6968	22.0311
20.5165	21.5861	22.0466	21.4985	21.5383	22.1145	21.5609	21.8394	21.6113	NaN	21.9871	21.4539	NaN	NaN	NaN	22.0518	21.4114	22.0267	NaN	21.9974	NaN	21.8235	21.6584	22.2251	21.7516	NaN	21.6875	NaN	21.1604	20.2883	21.4615	NaN	NaN	NaN	NaN	21.1972	NaN	NaN	NaN	21.6679	21.7547	NaN	NaN	NaN	NaN	22.2484	21.7501	21.7617	21.5459	NaN
NaN	21.8708	22.6313	NaN	21.8905	22.3049	22.5613	NaN	22.5849	22.0821	22.1146	22.0684	21.8226	22.2434	21.9795	22.2501	22.2044	21.9672	22.0189	22.117	22.5396	22.319	NaN	21.8712	22.0105	22.3123	22.1967	22.3085	21.9732	22.287	NaN	22.6072	NaN	NaN	22.3139	NaN	22.5754	NaN	22.102	22.6345	22.2393	22.1926	21.642	21.6785	21.8143	22.4628	NaN	22.2184	21.9438	21.9991
23.582	22.3252	21.7824	21.5859	22.0181	21.3685	22.294	22.5925	22.2595	22.3758	21.4815	22.2964	NaN	23.053	22.3967	22.8683	22.1931	21.6875	22.3529	22.0297	NaN	22.1294	21.6437	22.6815	22.5324	22.2208	22.2788	21.6684	22.5482	21.9695	22.1183	21.9518	NaN	21.2889	22.5904	22.6213	23.0895	22.5341	21.9103	22.6935	22.4764	22.403	22.6235	22.7665	22.5194	22.8481	22.5022	23.0394	22.5147	23.0914
22.1224	22.9737	23.2734	22.5956	23.0312	22.9206	23.5914	23.0912	22.7541	22.3808	23.706	23.0551	NaN	22.8929	23.0625	23.1757	23.3376	23.3983	23.318	22.8885	23.2626	23.1857	22.9703	22.7113	23.2999	23.0162	23.4573	22.7702	23.499	22.961	23.1109	23.2945	24.0926	23.1373	22.7481	23.2521	23.5816	23.0609	22.718	22.8225	23.4092	23.4287	23.1231	23.2743	23.454	22.7657	23.471	23.4919	23.4937	22.9967
23.3596	22.1811	22.3003	NaN	21.9272	21.9823	23.1689	22.7814	22.0572	22.375	22.6892	21.9597	21.6073	22.3113	22.9106	22.0039	22.1346	21.9731	22.2979	22.1869	22.3472	22.1706	21.7999	22.3117	22.5219	22.0709	22.3962	22.7557	22.6517	21.9667	22.2725	22.6149	NaN	23.1316	23.1874	22.2576	22.5211	22.2128	22.8056	22.5134	22.6878	NaN	22.0846	22.9493	22.1264	22.6226	22.6545	22.2512	22.5566	23.0607
22.961	22.7038	22.3592	21.8838	22.4284	21.5156	22.8533	22.6662	22.4776	22.3138	22.5698	22.6509	22.6153	22.0692	22.6373	22.0781	22.1502	22.4817	22.6699	22.4159	22.2521	22.4071	22.1413	22.5281	22.5666	22.2988	22.7746	22.424	22.3765	22.312	22.6959	22.9114	22.6256	22.2652	22.6752	22.2005	22.3342	22.5302	23.0855	22.3709	22.7948	22.5858	22.1715	22.9434	22.7261	22.9039	22.8655	22.3231	22.4018	23.6289
NaN	23.2054	23.1457	22.7304	23.4446	23.0552	23.1541	23.4067	22.4659	23.3611	22.9513	22.8158	NaN	23.3429	23.1502	22.8796	23.2175	23.4969	22.931	23.0134	23.5922	23.1977	23.2278	23.0435	23.3592	22.9062	23.2311	22.8763	23.2458	23.0904	22.9995	22.9465	23.7477	23.0241	23.2981	23.1458	23.1234	23.4094	23.8011	23.5561	23.1406	23.494	23.1	23.1956	23.1909	23.0044	23.3023	23.0283	23.2438	23.4454
23.7624	24.436	24.2879	23.8962	24.428	24.6427	24.412	24.3633	24.0501	24.5463	24.3713	24.3716	24.2587	24.827	24.3174	24.3786	24.1946	24.8602	24.4054	24.3999	24.1226	24.4475	24.3255	24.9324	24.4456	24.3998	24.535	24.2877	24.3648	24.4948	24.238	24.2691	25.303	24.5926	24.7282	24.7289	24.4702	24.6119	24.2883	24.3392	24.8546	24.4364	24.5212	24.3479	24.657	24.6611	24.2569	24.6099	24.3361	24.5487
22.7216	23.3932	22.962	22.3721	22.3848	23.4077	23.2671	23.5776	22.8366	23.4344	22.7778	23.4681	22.9305	23.6752	22.9051	22.8875	22.9576	23.6017	23.0639	23.0707	23.0853	23.6495	23.0884	23.7596	23.3673	23.0653	23.1074	23.8048	22.9408	23.4794	22.6612	22.9991	22.9799	23.2954	23.2321	23.2259	22.8118	23.5827	23.2165	24.4052	23.0762	22.8903	22.8067	23.3774	22.7757	23.6698	22.5156	23.6841	23.2718	23.3095
25.0092	25.74	25.6556	25.6906	25.7035	25.6376	25.8325	25.3375	25.6404	25.673	25.4778	25.5197	24.7541	25.8632	25.7155	25.1957	25.3625	26.204	25.7162	25.7918	25.6896	25.7648	25.5095	25.7235	25.7664	25.5275	25.6328	25.4928	25.5762	25.9506	25.6653	25.8567	25.8654	25.3856	25.8321	25.708	25.4368	25.6551	24.4959	25.2089	25.9066	25.9227	25.7107	25.6639	25.7677	26.0703	25.8001	25.7736	25.9636	25.6357
NaN	NaN	NaN	22.4945	22.0286	NaN	21.6362	NaN	NaN	22.3852	21.8117	21.4605	22.5202	NaN	NaN	NaN	22.5056	NaN	NaN	22.1693	21.7851	NaN	21.5321	NaN	NaN	21.7988	21.8588	NaN	NaN	21.7216	22.5069	22.3008	22.7158	21.5313	21.6862	23.2446	22.0582	22.3707	21.8438	21.122	22.6841	22.9554	22.1393	NaN	NaN	NaN	NaN	21.5843	NaN	24.0664
23.7705	23.5966	23.3613	24.5808	24.4404	23.3202	23.9257	23.5265	22.9476	23.7998	23.4107	23.7157	23.5582	22.952	23.6107	23.1913	23.4235	23.7519	24.0607	23.5472	24.252	23.4777	23.8196	23.0194	24.0038	23.6381	24.3332	23.5248	23.5584	23.4529	23.6701	23.8763	24.0508	23.7232	23.7766	24.1157	23.7805	23.7693	23.7881	23.1719	23.5863	23.3287	23.8576	23.9224	23.5648	23.9795	24.1895	23.2145	23.9215	23.7532
21.4558	21.8317	22.3338	19.9055	NaN	20.6567	22.1495	22.8585	21.8708	21.2338	22.0124	21.5833	NaN	21.9582	22.4344	NaN	21.8493	21.666	21.3106	22.1478	22.0439	21.8383	21.8595	21.853	22.63	21.5458	22.2661	21.3992	22.1461	21.8245	22.0834	21.0002	23.2132	22.2948	22.7118	22.077	22.4964	21.5504	22.9506	21.2729	22.6465	20.7587	22.1852	22.3761	22.4817	23.4848	21.7203	21.753	21.8887	21.9463
23.9004	22.6574	22.5459	22.3037	23.2424	22.9439	23.5565	23.008	21.9396	22.3552	21.9991	22.9415	NaN	22.986	22.9912	22.6984	23.0686	23.2348	23.9039	23.237	23.3601	22.222	23.3437	23.747	23.5959	23.0804	24.1009	23.5277	23.3312	23.2087	22.7527	22.9157	23.2977	23.2924	23.4211	23.2631	23.4302	23.0109	26.2802	24.4347	23.346	23.7091	22.0927	23.8384	23.5077	23.9215	23.0662	23.2526	23.5589	23.3543
22.2025	21.3716	22.7564	21.3912	22.3639	22.6862	22.4941	22.2309	22.2046	21.973	22.5851	22.2436	NaN	22.4446	22.1653	21.8203	22.6963	22.2694	23.2855	22.2162	21.5558	22.0727	21.9227	22.5299	23.0153	21.5026	22.4063	22.0917	22.567	21.4246	NaN	22.3711	23.2199	21.4747	22.4177	NaN	22.5816	22.3185	22.2044	NaN	22.8618	NaN	22.3793	23.1698	22.2643	22.2559	21.5241	22.3248	22.915	22.9121
22.1443	22.1286	22.2581	NaN	21.6088	NaN	22.0365	22.3245	21.7555	21.4154	21.6819	21.7326	NaN	22.3294	22.2414	21.5521	21.8639	21.7463	22.2516	21.2847	NaN	21.5685	22.7396	22.6474	22.4883	20.7733	22.4419	22.1131	21.6261	21.9846	NaN	21.4913	NaN	NaN	22.0847	NaN	20.9934	21.7075	23.1592	22.5433	22.2111	21.6789	NaN	22.3228	NaN	23.5593	NaN	21.9497	NaN	22.4193
NaN	22.9787	22.9014	NaN	NaN	22.2513	22.4284	23.2908	22.6232	22.2099	22.1218	22.5843	23.0201	23.0222	22.7341	22.4575	22.6513	22.8667	23.3985	22.6312	22.2471	22.4224	22.8411	23.3312	22.9332	22.4351	23.0806	22.5502	22.5833	22.5855	22.4339	22.0496	22.9091	22.6152	22.3142	NaN	22.8463	NaN	23.6362	22.9395	22.6708	22.6445	22.0329	22.3869	22.4172	23.4251	22.1312	22.5406	22.6502	23.0301
24.1305	24.7411	24.3902	23.7069	24.1209	24.7492	24.7109	24.8398	24.7258	24.5136	24.3072	24.4984	23.5821	24.6567	24.5326	24.2359	24.2118	24.4914	24.5595	24.6069	23.9985	24.2171	24.5414	24.8493	24.9011	24.0394	25.0923	24.344	24.1396	24.3396	24.1401	24.3272	24.6454	24.2985	24.7341	24.226	24.3846	24.3038	24.6225	25.0884	24.3318	24.4222	24.285	24.3815	24.3995	24.9986	24.1479	24.6661	24.1739	24.6417
22.0033	22.8502	22.2187	21.7049	NaN	NaN	22.6245	22.8253	21.5806	22.8532	NaN	22.4078	NaN	22.5593	22.1888	22.2582	22.326	22.5556	22.7989	22.4828	22.7877	22.2335	22.5809	22.9997	22.3557	22.4452	22.763	22.8	22.2322	22.6235	22.9455	22.2356	22.6135	22.2857	22.3019	22.6703	22.6271	22.4095	NaN	22.5794	22.7272	22.6524	22.3906	22.4967	22.4294	22.8429	22.5064	22.5009	22.6834	22.5784
24.8395	23.3092	24.3028	24.6591	23.624	23.9713	24.2603	24.0844	24.2581	24.3201	24.3078	23.9288	24.8413	24.0377	24.2034	24.1048	23.9564	23.8841	24.2364	24.0628	24.2882	23.7605	24.1219	24.4211	23.9786	23.9129	24.5455	24.4804	24.0654	23.8553	24.2549	24.1313	24.4717	24.1126	24.5672	24.269	24.232	24.3111	26.0257	24.9411	24.344	24.2061	24.2364	24.358	23.4392	24.5929	24.0939	24.0161	24.2351	24.6607
27.7225	27.521	27.6602	28.2831	27.8897	27.7131	27.8465	27.8257	27.6792	27.9261	27.853	27.7784	28.1738	27.5956	27.6277	27.8483	27.8004	27.4325	27.7369	27.7594	27.7391	27.6974	27.7565	27.5911	27.4721	27.8599	27.6473	27.7885	27.7519	27.9278	27.7818	27.6825	27.6982	27.7884	27.4999	28.0309	27.9604	28.0844	28.2775	28.021	27.793	27.7578	27.6738	28.1278	27.6976	27.8074	27.5725	27.572	27.528	27.6784
22.1293	NaN	22.5749	NaN	21.648	22.8544	22.9444	21.4482	22.7477	22.1871	22.6037	NaN	22.2759	22.4761	23.0333	22.994	22.6006	22.7571	22.3422	21.9899	21.6039	22.6641	22.6909	22.2527	23.1629	NaN	NaN	23.3083	21.4217	22.2336	22.8084	22.7747	22.4363	22.4184	22.2706	21.7973	22.5509	22.3029	22.4012	22.7402	22.1186	22.5417	22.6476	22.5781	22.3206	22.5435	22.1066	22.7583	21.9861	23.5733
22.8882	22.9132	22.8922	22.2759	22.541	22.9685	22.8036	22.9494	22.9175	21.5209	NaN	22.8582	22.5335	21.9619	23.0875	23.3108	22.614	22.1658	22.8555	23.1946	22.6551	22.8542	23.0001	22.9405	22.7368	23.458	22.3395	22.9549	22.958	23.1772	22.2216	NaN	22.639	22.9118	22.0803	23.3192	22.8174	22.9858	23.3951	22.8864	23.1898	21.8583	22.7018	22.4544	22.1013	22.8307	22.7001	22.8303	22.8299	22.1854
22.869	23.0068	22.6185	22.1496	21.9046	22.4837	22.9389	23.4854	22.6087	22.9674	22.4509	23.0639	23.3825	23.1093	22.8204	23.2124	22.0725	23.0507	23.2091	23.0516	22.7282	22.752	22.8242	23.3578	23.0221	22.848	22.6599	22.8462	22.6622	23.0073	22.5185	22.2394	NaN	22.6693	22.2598	22.2769	22.6285	22.2253	23.2435	22.7831	22.7314	22.4852	22.4339	23.112	22.5067	23.0176	21.9374	22.6799	22.6779	22.9087
24.743	24.7557	25.2367	25.0114	25.412	25.2677	25.4013	23.6764	25.1767	25.5667	24.9605	24.7555	24.8295	24.9822	24.8687	25.1075	24.9545	25.3194	24.6894	25.1831	25.0637	25.4366	24.996	24.8318	23.9055	24.9488	24.6109	24.0038	25.0644	25.1968	25.6563	25.3548	25.6114	25.1807	25.2042	25.6216	25.6254	25.1927	NaN	24.0792	24.9892	25.4643	25.2391	24.4633	25.28	23.848	24.9781	24.8426	24.6701	24.7393
21.828	24.0984	23.394	22.5198	22.8402	23.6626	24.07	23.5681	23.0386	23.5169	23.9147	23.6511	22.8615	24.1318	23.793	23.6395	23.6878	23.4205	23.1916	23.658	23.2262	23.4779	23.1481	23.6018	23.3515	23.9215	23.1769	23.353	23.4162	24.0087	23.5433	23.6066	24.1277	23.7713	23.2319	23.6031	23.4566	23.9187	23.3615	23.368	23.7903	23.6544	23.5163	23.3488	23.4595	23.6983	23.155	24.3529	23.8776	22.9888
24.4879	24.7701	24.4746	24.7535	24.5403	24.6618	24.8395	24.9038	24.5151	24.7079	24.5992	24.6122	24.2096	24.133	24.4016	24.7885	24.7161	24.9456	24.8089	24.6041	24.7555	24.5262	24.8412	24.6736	24.5256	24.8126	25.0281	24.5588	24.6564	24.6399	24.8715	24.7665	24.9638	24.6714	24.804	24.8645	24.7831	24.9657	24.654	24.6656	24.81	24.883	24.6674	24.8602	24.9429	25.449	24.8346	24.811	24.8509	25.0959
23.3776	23.449	23.9134	24.2482	23.7362	23.5471	23.8095	23.2919	23.6546	23.8446	23.8501	23.3631	23.1306	23.3766	23.5761	23.7029	23.904	23.4482	23.6762	23.6403	23.6266	23.5475	23.8431	23.2598	23.6607	23.4292	23.34	23.7237	23.6722	23.817	23.9888	23.7858	23.8801	23.7653	23.7219	24.0893	24.1301	24.0971	23.9512	24.0056	23.8633	23.8179	24.0337	23.9727	23.9615	23.8273	24.0748	24.069	24.6608	23.6412
NaN	NaN	NaN	20.7095	NaN	NaN	NaN	21.4525	20.5891	21.4573	21.4625	21.3793	NaN	NaN	19.3699	21.447	20.8999	20.9513	NaN	20.8245	21.206	NaN	NaN	NaN	NaN	21.1488	NaN	NaN	21.034	NaN	NaN	NaN	21.3478	21.44	21.3914	21.0479	NaN	NaN	21.3232	NaN	21.1148	20.8568	NaN	NaN	NaN	21.0953	21.1252	NaN	21.6841	21.6258
24.3454	24.7753	24.621	25.3479	25.2338	25.3171	25.3104	24.9349	24.8937	25.436	25.3899	24.8961	25.4202	24.7419	25.4223	25.7193	24.5396	25.3918	25.0447	24.9929	25.0362	25.2981	25.6805	24.767	25.2021	25.7664	24.6335	25.1835	25.0203	24.0956	25.5641	25.4658	24.0761	25.8554	25.3693	24.7442	25.5179	25.7468	24.6359	25.4895	25.5626	25.2547	25.2945	25.3388	25.2344	25.0295	25.6749	25.2428	25.1492	24.9367
22.4722	NaN	22.5356	22.5487	22.6453	22.4028	23.208	22.9134	23.2664	23.0799	22.8262	22.7862	23.1915	23.4459	22.9777	23.1458	22.8981	22.7455	23.0741	NaN	22.6733	22.8656	22.7321	22.9954	22.6571	22.9958	22.5596	22.6919	23.0211	22.5523	NaN	NaN	22.728	NaN	22.74	22.8093	NaN	22.652	23.9478	23.7109	22.9778	22.9357	22.8854	NaN	22.6607	23.5751	22.1796	22.8643	22.4698	22.8645
20.9616	21.1924	20.3294	20.1217	NaN	NaN	21.5829	20.7911	20.9273	21.6177	21.7806	21.3509	20.6747	21.485	NaN	21.3096	22.0684	21.4649	NaN	21.4996	21.5667	21.7369	21.4173	21.2519	21.7945	20.8368	21.2288	21.6712	20.7203	21.1767	21.3726	21.5769	21.9166	21.3608	21.9069	21.6343	NaN	21.1815	NaN	21.78	22.1957	21.621	21.1787	21.9242	22.0542	NaN	NaN	21.5982	21.8466	21.6295
21.3438	21.4396	21.4525	21.1061	21.083	21.3393	21.5144	21.5011	NaN	21.4811	20.8101	21.3302	NaN	21.4311	21.2886	21.4638	21.4	21.46	20.5362	20.5614	20.6552	21.4781	20.8734	21.3536	21.4866	NaN	21.5794	21.4485	19.7698	21.0395	20.4699	NaN	NaN	NaN	21.4587	NaN	21.0567	21.4157	21.9738	NaN	21.2537	NaN	20.7071	21.498	21.364	NaN	21.1526	20.5891	21.2	21.7213
22.2236	22.1408	22.0836	NaN	21.7555	21.9946	22.4492	22.7859	22.0743	22.2068	21.9581	22.3392	22.6279	22.2806	22.1132	22.1677	22.1333	22.3505	22.5967	22.4111	21.5613	22.6874	22.1913	22.5885	22.5506	21.8776	22.269	23.0118	21.7697	21.8248	21.7958	21.9641	22.1292	22.0338	22.1062	21.9595	21.8418	21.8631	22.7296	23.0668	21.6499	22.0622	22.0719	22.2928	21.8022	22.506	21.4766	21.825	21.7071	22.9974
NaN	21.3056	20.6234	NaN	NaN	20.7773	20.8432	20.8207	NaN	21.0221	20.7163	21.0116	NaN	19.9382	20.9909	20.5562	20.2804	20.5635	21.7314	20.6965	NaN	21.0367	20.8416	20.924	21.0243	21.0277	20.9387	20.771	20.5457	21.0021	20.6844	20.8768	NaN	NaN	21.3555	NaN	NaN	NaN	21.0727	21.3415	20.8425	20.9811	20.7423	21.3251	21.1226	NaN	20.6107	20.8461	21.8133	NaN
NaN	20.7111	21.4414	21.2585	21.0856	NaN	21.4495	21.4641	NaN	21.3247	21.6942	21.4831	NaN	20.8143	21.7905	22.0335	21.7617	21.4183	22.6417	21.8263	21.5245	21.7184	21.7118	22.6206	22.2724	22.1396	21.4049	21.3676	21.4706	22.4733	22.2719	21.1324	NaN	21.0213	21.8651	21.6978	22.0355	22.2985	23.0239	22.7342	22.1835	21.6034	21.4567	NaN	21.962	22.2421	21.5589	21.9441	21.1524	21.9292
NaN	NaN	21.2216	20.8055	NaN	21.1376	21.5363	21.2799	20.5991	21.0605	21.3695	20.2124	NaN	21.3112	21.5643	NaN	21.0112	21.2305	21.1068	NaN	20.8623	NaN	NaN	21.4838	21.5326	20.8764	21.1077	NaN	21.0145	20.734	20.9644	21.1833	21.633	21.0321	20.0531	21.0111	21.4061	21.3385	21.788	NaN	21.4113	21.1501	20.963	21.2887	NaN	21.2981	20.9739	21.2119	21.5377	21.2761
21.4922	21.2544	21.1882	NaN	21.0771	NaN	21.4296	21.2817	20.9853	21.3443	NaN	21.4262	21.1551	21.5236	NaN	NaN	21.5479	21.435	21.471	21.4516	21.0847	21.6494	NaN	21.4384	NaN	21.5686	21.6762	21.3436	21.2216	21.3771	21.0507	21.5458	21.374	21.4182	21.1865	21.3643	NaN	21.2667	22.1397	21.7494	NaN	21.0507	21.1727	21.3963	21.4113	21.7827	21.3645	21.8967	21.98	21.3845
NaN	22.5768	20.9866	22.2175	22.5158	22.1541	22.6211	22.5819	22.5614	22.3777	22.4985	22.4712	22.339	22.5172	21.9065	22.3763	21.9401	22.851	21.3974	22.7456	21.8632	22.9541	21.7422	22.022	22.2692	22.0456	22.2931	22.4052	22.0166	22.1118	22.0951	NaN	22.2136	21.939	22.4201	22.662	21.9326	22.3666	21.6571	NaN	22.0586	21.9212	22.6676	23.2372	21.8388	22.5049	22.2957	22.3798	22.3577	22.361
22.055	21.4324	NaN	NaN	21.4039	22.1702	21.5564	21.3193	21.73	21.1393	21.4594	21.5721	NaN	22.2466	21.574	20.5219	21.0031	21.6802	22.2257	21.7011	21.0796	21.3396	21.6841	21.722	22.0877	21.5884	21.4655	21.7693	21.0053	21.8281	NaN	NaN	20.3261	NaN	21.6641	21.6952	21.1293	NaN	23.4497	21.6326	21.6076	NaN	22.3205	20.9198	NaN	21.082	NaN	21.0672	21.7372	21.9899
NaN	22.2873	22.3897	21.93	22.0946	22.8552	22.7562	23.0826	23.0027	22.9115	22.6407	22.7949	22.3402	22.9036	22.8846	22.949	22.8163	23.1404	23.1597	23.0106	23.0389	23.0788	23.1525	23.0308	23.252	22.479	23.1528	23.2987	22.4511	23.088	22.5152	22.7442	22.6274	22.8045	22.8037	23.2089	22.6714	23.3867	23.2279	24.3702	22.7871	22.2891	22.2003	22.0193	22.1497	22.6998	22.535	22.2386	21.8545	23.0626
20.8242	21.1515	NaN	20.001	19.7984	18.4795	20.4098	20.7445	NaN	21.026	20.6382	20.5727	NaN	20.9755	NaN	NaN	20.7628	20.8774	20.6384	20.3893	20.2571	21.0439	20.9668	20.6686	20.4309	20.9742	20.0046	20.793	19.8543	20.3107	20.6464	20.9079	NaN	20.9589	20.8271	NaN	NaN	20.5861	NaN	NaN	NaN	20.1078	20.4165	20.6606	19.998	20.5671	NaN	20.9816	20.8153	21.204
NaN	21.5593	20.9591	21.2364	21.232	21.4352	21.8492	21.9908	21.4097	21.5651	21.5757	21.7965	21.9271	21.7866	21.8958	21.4244	21.3258	22.1172	21.7712	21.2852	20.3946	21.3662	21.2381	NaN	22.0875	NaN	21.7899	21.8208	20.9548	NaN	NaN	NaN	21.7654	NaN	22.0922	21.6953	NaN	NaN	21.6666	22.817	NaN	NaN	21.3352	21.5795	21.5952	21.889	NaN	NaN	20.7694	21.2101
22.3531	21.686	21.3869	NaN	21.158	21.4981	21.5166	23.0064	21.4264	21.2402	20.7659	21.3066	21.6245	21.5028	21.1706	21.3266	21.1761	21.475	21.6888	21.0715	20.8812	21.6495	21.3866	22.0485	21.9029	21.1113	21.3564	21.9514	21.1156	21.2154	20.9172	21.4143	21.1692	21.0509	21.5287	21.1393	20.5813	21.3776	22.291	23.3668	21.1736	21.2457	21.446	21.795	21.2047	21.8123	21.0873	21.4405	21.207	22.2184
22.8313	23.1648	22.0347	21.9446	22.1577	22.1688	22.0708	22.4165	21.9661	22.2646	21.8101	22.3495	22.9071	22.9724	22.2482	21.911	21.9693	22.8612	22.3063	22.2637	22.2118	22.5167	21.9198	22.4855	22.7281	20.231	22.2019	22.7696	22.5313	22.2666	22.2336	21.9436	21.2787	22.5456	22.4106	22.0936	21.9496	22.0604	23.7467	23.7658	21.6497	22.7372	22.4986	22.2286	22.4796	23.0424	22.1208	22.3072	21.9197	22.8616
21.9139	21.5067	21.4575	22.0633	21.7603	21.679	21.2831	21.4631	21.3928	22.3057	22.1158	21.8764	21.9342	21.6717	21.9715	21.8855	21.8783	22.0268	21.9203	22.054	22.2997	21.993	21.665	21.8448	21.6957	22.3474	21.7705	21.8895	21.9402	22.264	22.5749	22.0761	21.9557	22.1883	21.9069	21.5031	22.2013	22.453	21.1134	21.8135	21.9229	22.0175	22.2055	22.2221	22.0475	21.9614	22.202	21.8584	22.0575	21.7303
23.7487	21.5103	NaN	21.7755	21.5707	21.6825	NaN	21.5159	21.755	22.1239	NaN	22.0346	NaN	22.0193	NaN	20.9419	21.7724	21.756	NaN	21.9733	21.864	21.1373	20.9314	21.3951	21.0464	21.7387	NaN	NaN	21.1817	22.1594	21.7054	NaN	NaN	20.9457	NaN	22.5524	21.5594	20.9331	21.8664	22.4506	21.262	20.915	21.9272	22.3479	NaN	NaN	NaN	21.0027	NaN	21.2844
23.2866	22.7857	23.1746	23.5384	23.5231	23.6522	22.6844	23.0732	23.9725	22.3851	23.3116	23.3903	23.5271	23.4831	23.5659	22.9695	22.8756	23.7597	23.4233	23.5007	23.5957	23.2355	22.844	22.7208	22.3406	23.7938	23.3112	23.3294	23.3251	23.0087	22.8119	22.6318	23.3006	23.8074	23.5341	23.1601	22.5995	23.1669	23.2244	24.1195	23.0393	23.7111	23.1271	22.7233	22.8993	23.6078	23.1136	23.6567	22.706	23.9292
24.2726	24.183	24.2474	24.374	23.4659	24.6874	24.8062	24.5831	24.6842	25.0395	24.7003	24.597	24.4082	24.5704	24.7533	24.589	24.619	24.6759	25.0384	24.4989	24.1938	24.6452	24.6095	24.856	24.6939	24.6326	24.512	24.9443	24.0309	24.5411	24.2799	24.5209	24.3226	24.7109	24.6553	24.6268	24.3092	24.5862	24.6165	25.1268	24.5031	23.906	24.2477	24.7997	24.0846	25.0132	24.1868	24.4133	24.2802	24.6563
28.1695	26.9158	27.4394	27.4644	27.1345	27.2444	27.5424	27.2891	27.2765	27.6913	27.4813	27.3562	27.2743	27.1602	27.5504	27.3092	27.5818	27.1678	27.7482	27.5179	26.9493	27.5641	27.6841	27.1777	27.6141	27.5336	27.5942	27.7241	27.4432	27.2714	27.2342	27.3596	27.375	27.422	27.42	27.5635	27.1671	27.3486	28.0812	28.1726	27.3389	27.0852	27.5853	27.3084	27.6025	26.5596	27.5238	27.3141	27.4204	27.5667
23.1303	NaN	22.924	22.5367	23.2381	23.1705	NaN	22.986	NaN	NaN	NaN	NaN	24.9477	23.0101	23.7663	23.8732	22.9774	22.9928	23.86	23.123	22.7403	22.6	23.1075	23.3001	23.1871	24.0488	23.6937	22.6499	NaN	22.4731	NaN	NaN	NaN	NaN	NaN	NaN	NaN	NaN	24.3003	23.4944	22.7262	21.9683	23.5002	23.4174	23.5979	24.0577	23.4174	23.3876	22.9898	NaN
22.4154	22.0578	NaN	21.0583	21.1909	21.919	22.3275	22.0581	21.8364	22.7659	22.2755	22.2227	21.1186	21.8184	21.8493	21.8827	21.7416	22.006	21.6786	22.1437	22.6082	21.9889	21.4951	21.8818	22.0481	22.3197	21.9948	21.2049	21.397	22.2251	22.0485	20.9493	22.1518	21.523	NaN	22.1121	22.4385	22.6841	22.2055	21.3706	22.1116	21.4905	21.6316	21.6413	21.7592	21.7723	21.5521	21.0181	21.2588	22.262
23.0781	22.2222	21.8312	NaN	21.9904	21.6592	22.24	22.6941	21.6835	22.0499	21.6752	21.7336	22.4196	21.7843	22.1948	21.9733	21.7763	22.3565	22.3697	21.9108	21.4554	21.6449	22.036	22.1655	22.5492	21.564	22.3073	22.196	21.6218	21.9864	21.9042	22.4112	NaN	22.3878	22.6568	21.4507	21.7567	22.3665	23.1321	22.4132	22.2562	22.4125	21.6301	22.7607	21.9372	22.3496	21.879	21.6449	21.6504	22.7761
25.5901	26.1199	25.7586	25.4412	25.6469	26.0165	26.0686	26.2324	25.5058	26.0345	25.6976	25.9256	25.6915	26.1202	25.8352	26.08	25.7554	26.1778	25.94	26.1964	25.5613	25.7666	25.9068	26.1231	25.9936	25.7666	26.1356	25.9319	25.7031	25.7541	25.3962	25.8853	26.0446	25.8423	26.1676	25.7309	25.513	25.9011	25.7621	26.1635	25.9008	25.745	25.7588	25.6263	25.8732	26.1721	25.5415	25.6545	25.6486	26.17
22.9898	19.2162	20.2347	19.9228	NaN	21.1765	22.1191	22.7558	21.1461	20.5934	21.1378	20.4602	22.1685	19.7153	21.4859	21.3628	21.0893	21.3464	22.4796	21.2385	22.1931	20.9601	21.5668	22.475	21.8189	20.8852	22.395	22.1788	21.2434	21.2518	19.6328	19.6112	NaN	20.0886	21.4078	NaN	21.2706	20.3353	23.2832	23.4986	21.0139	20.8869	21.053	22.424	22.0944	23.0353	20.7691	21.4165	21.1279	22.9448
21.1596	NaN	21.4432	NaN	NaN	21.2451	21.1161	22.2337	21.6348	21.9451	21.2179	20.4943	22.0434	21.3059	20.5667	21.6181	21.354	21.1486	21.6114	21.2984	20.6629	21.4569	21.7911	21.7171	21.3893	NaN	21.7366	21.4545	20.9905	21.0315	NaN	NaN	NaN	22.0392	21.3302	19.3462	NaN	NaN	22.718	23.1744	21.5003	21.0792	21.0938	21.442	21.2506	21.5372	20.9718	21.7839	20.8552	22.3502
21.6611	22.1864	22.081	21.652	21.5834	21.8085	22.086	22.3206	21.9051	22.5265	21.6787	22.4513	22.2623	22.2122	21.7098	22.1123	22.2448	22.2274	22.0051	22.4171	21.8427	22.3581	21.9584	22.4337	NaN	22.185	21.9502	22.3193	21.9869	22.4984	21.7682	22.4792	NaN	22.0651	21.7602	22.3922	22.1174	21.9244	22.0543	22.4401	21.7977	21.9016	21.7822	22.2652	21.6796	22.4319	21.8288	22.4947	22.023	22.3337
NaN	21.9354	NaN	21.1197	NaN	21.8678	21.7717	21.1403	22.0935	20.9337	21.8848	NaN	NaN	22.4485	21.992	21.5561	NaN	NaN	NaN	22.8847	22.5611	NaN	21.9215	21.9492	21.8229	21.5981	NaN	NaN	21.3978	22.0189	NaN	21.4918	21.626	NaN	NaN	22.2191	NaN	NaN	22.1361	22.3508	21.6092	NaN	21.9135	22.0998	NaN	NaN	NaN	22.4881	21.9587	22.1405
27.2356	26.0414	26.685	26.9213	26.3707	25.9205	26.1018	26.7828	24.3536	25.6113	27.5384	26.7317	24.9399	26.4886	26.1475	25.8127	26.4597	26.5161	20.9119	27.0951	26.2147	26.8224	26.1739	25.5923	26.6667	27.311	25.4589	26.563	27.3664	25.5672	25.909	27.2932	25.9687	25.5478	26.3364	26.1032	21.4161	26.1683	25.0291	24.1184	26.112	25.4884	26.6657	25.4171	26.2808	26.0969	26.7923	26.4853	26.5516	26.1736
NaN	NaN	22.8513	21.3264	21.7516	22.2424	22.1495	21.8387	NaN	20.9857	21.4404	21.7477	NaN	NaN	NaN	22.353	22.2405	22.3576	NaN	22.4076	22.6819	21.2616	22.3194	22.7849	21.6784	23.185	21.5326	22.3778	22.166	NaN	22.1562	NaN	21.3859	NaN	NaN	NaN	NaN	NaN	23.4133	NaN	NaN	23.042	21.7345	22.1101	22.4144	22.2158	22.3293	22.3889	NaN	22.6585
26.5729	27.1094	26.7582	26.8573	26.5433	27.1706	26.9429	27.214	26.5812	26.7061	26.9392	26.8254	24.2026	27.1958	26.9863	26.6648	26.9044	27.0547	27.04	27.1719	27.2868	26.8303	27.364	27.3306	27.3731	26.5609	26.9877	27.0996	26.965	26.7816	26.8335	26.9515	27.4297	26.9243	26.7062	27.1537	27.0132	26.5619	26.9754	27.5892	27.3063	27.4182	27.2162	26.7371	27.027	26.9581	26.8188	27.2148	26.7969	27.5858
23.8715	25.2243	23.4176	27.8683	24.2698	23.7955	23.4837	22.8687	23.8774	22.6762	22.1017	23.2004	22.814	22.9209	24.0256	23.3335	23.6685	23.0854	23.7736	22.8223	22.0914	25.325	21.7706	22.862	24.1057	23.7256	22.8662	25.0898	25.623	22.9254	23.6191	24.2359	23.1972	23.426	23.681	22.672	23.6459	22.8875	22.498	22.6932	22.9566	24.1391	23.6167	25.1155	22.6351	22.796	25.7185	22.8708	25.2958	23.7758
27.3154	27.7672	27.3072	27.1729	27.3629	27.6518	27.7065	27.7866	27.3984	27.7277	27.6707	27.7687	27.2695	28.0845	27.7314	27.5998	27.5567	27.8574	27.8038	27.7386	27.5868	27.7046	27.6977	27.7688	27.6034	27.6658	27.4736	27.7309	27.6046	28.0689	27.5574	27.6665	27.8724	27.8765	27.5174	27.8033	27.7434	27.8716	27.8494	27.9918	27.7037	27.7253	27.6954	27.5423	27.6742	27.7742	27.5824	27.9297	27.7805	27.6998
28.3543	28.501	28.7032	28.4658	28.602	28.6428	28.7287	28.5019	28.6076	28.7101	28.6669	28.6887	28.5883	28.6632	28.5605	28.6508	28.5919	28.6605	28.5848	28.5669	28.7304	28.6894	28.7571	28.557	28.6279	28.4058	28.5763	28.5275	28.6476	28.5184	28.707	28.7004	28.5619	28.6304	28.7089	28.5677	28.63	28.6142	28.8953	28.831	28.5879	28.8806	28.6634	28.5276	28.669	28.7814	28.6458	28.659	28.7395	28.7224
24.3521	24.6727	24.9785	24.722	25.1541	24.7791	24.3986	24.9755	24.8069	24.3942	24.5543	24.737	24.9104	24.442	24.6361	24.608	24.6688	24.5168	25.0138	24.2928	24.9871	24.6709	24.8739	25.0297	24.9925	24.5398	24.8489	24.9996	24.4746	24.9532	24.415	24.9502	24.5666	24.5189	24.418	24.607	24.4859	24.6382	25.1079	25.4625	24.5785	24.6635	24.3948	24.2419	23.906	25.1363	24.4948	24.5187	23.903	24.5278
26.8605	26.9691	27.1632	27.3297	27.1377	27.1347	27.3148	27.343	27.0047	27.1567	27.021	27.0837	26.8836	27.2202	26.9979	27.1899	27.1521	27.1829	26.8934	27.041	27.1912	27.2387	27.0917	27.1058	26.9554	26.9437	27.0805	27.1518	27.2215	27.16	26.9517	27.1298	27.078	27.17	27.1948	26.9228	26.8935	26.984	26.764	26.7203	27.0398	27.1803	26.9957	27.0027	27.1605	27.117	27.1925	27.1421	27.2644	27.4819
NaN	22.4138	22.3771	22.2165	21.7977	22.1614	22.1804	22.5676	22.1418	22.0723	22.3525	21.625	NaN	22.6297	22.2605	22.4746	22.3475	22.3827	22.0005	21.9609	21.8435	22.2582	NaN	22.3935	NaN	22.1875	22.9045	22.3989	22.4696	22.5083	21.5957	21.5837	21.7323	22.5819	22.6162	NaN	NaN	22.3154	24.1157	22.0279	22.657	21.9406	20.7455	21.4127	22.1111	22.6225	21.8272	22.8746	22.5494	20.354
22.3691	21.1511	21.3416	22.377	22.1325	21.3635	21.358	21.1934	21.3389	20.7075	21.0038	21.9252	21.8179	21.484	21.4664	NaN	21.5393	20.9141	21.7408	21.4887	21.5362	21.6909	21.3332	21.679	21.5228	21.5159	21.2934	21.7772	NaN	NaN	NaN	NaN	NaN	NaN	21.5765	NaN	NaN	21.4009	22.729	21.5847	21.2914	21.4527	21.3689	21.9047	21.3533	21.9548	21.7915	21.4104	21.4909	21.1929
23.3806	22.2305	22.9301	22.3712	23.275	22.7969	22.6505	23.104	22.4564	22.5611	22.7118	22.2685	22.7684	22.098	22.832	22.9305	22.7417	22.1175	22.6252	21.9418	21.4834	22.2224	22.5719	22.6919	23.0809	22.544	22.6283	22.8285	23.2853	22.2583	22.6857	22.4374	22.8334	22.856	22.7489	22.2358	22.2376	22.5754	23.0427	22.7203	22.4504	22.1034	22.231	22.8367	22.5395	22.7995	22.4202	22.6806	22.5758	22.4176
22.6142	22.4674	23.2723	23.2352	23.1207	22.6039	22.2686	23.1708	22.0881	22.5612	22.2027	22.3405	21.8011	22.5752	22.2976	23.3054	22.2855	23.0823	22.2921	22.461	22.515	22.56	22.9828	22.5385	22.4504	23.9283	22.1387	22.0678	22.9613	22.5036	22.4697	22.6099	22.0762	23.2881	22.5317	22.3729	22.0472	22.8588	22.0338	24.4142	22.5156	22.3554	22.9087	22.8298	23.2917	23.5861	22.568	22.808	22.8749	22.3805
24.2439	24.2057	24.3565	23.4643	24.2393	24.432	24.8181	24.9657	24.3635	24.9959	24.0908	24.8185	23.6152	24.4616	24.3606	24.5796	24.4146	22.0201	24.3777	24.2885	24.3382	24.3765	24.6647	24.5981	24.8863	24.3404	23.8147	24.822	24.4184	24.2616	24.2066	24.1369	24.3219	24.1749	24.8129	24.509	24.2257	24.5621	23.901	24.7519	24.4542	24.2869	24.4063	24.6593	24.3718	24.4372	23.8731	23.4804	22.921	25.3379
NaN	20.6962	20.9663	NaN	20.6562	21.0288	NaN	20.8626	NaN	20.8251	NaN	21.753	NaN	21.1222	NaN	20.9851	21.2091	NaN	NaN	NaN	20.8434	21.0451	20.6649	NaN	NaN	20.8166	21.3569	20.9871	21.4664	NaN	20.7533	NaN	21.4645	21.0866	20.9993	NaN	21.1055	20.6203	NaN	21.0881	21.1708	22.0055	21.1514	NaN	21.1843	NaN	20.8706	21.2996	20.7778	21.6261
23.0227	23.8241	24.0808	25.0633	24.1535	24.0872	24.8979	24.189	24.2223	24.5399	24.1825	24.0504	24.1657	24.3421	24.341	24.3968	24.3586	24.2817	24.3479	24.4625	24.6619	24.6103	24.7144	24.3264	24.1845	24.0126	24.7079	24.5042	23.9845	24.5513	24.1909	24.4196	24.3417	24.2972	24.2194	24.4924	24.0921	24.4643	24.2224	24.7793	24.1773	24.2084	24.0099	23.9972	24.1532	24.1666	24.2162	24.1805	23.9928	24.3245
21.4055	20.3347	21.5954	22.243	22.2773	20.6184	NaN	21.2235	20.0693	21.0266	21.4908	NaN	NaN	20.9947	20.6923	NaN	20.0908	NaN	20.748	21.1747	20.1561	21.0699	20.423	20.0683	21.5576	20.2723	19.9833	21.2298	21.3053	21.3027	20.8916	21.0754	20.4845	NaN	21.7821	NaN	NaN	NaN	22.8438	21.4864	20.2856	20.1879	21.4092	21.3187	23.0293	NaN	NaN	21.4667	NaN	20.0774
NaN	21.8789	22.5586	22.4938	21.7207	22.1168	NaN	21.9533	NaN	22.1697	NaN	22.2393	NaN	22.8559	NaN	22.2797	21.817	22.101	23.2127	21.9753	22.7908	21.363	22.4202	23.2104	22.614	21.5593	22.662	22.1626	22.6169	22.1256	NaN	22.7793	22.6479	23.0457	22.8243	NaN	22.8973	21.6945	22.9436	23.5883	22.6937	22.4651	22.5842	22.5989	22.685	23.6433	23.5042	22.9561	22.558	NaN
22.1269	20.9965	22.1241	NaN	22.3091	NaN	21.4376	21.5808	22.4238	21.5771	21.8394	21.2025	NaN	21.7671	21.5785	21.4157	21.8115	21.5992	NaN	21.6401	NaN	21.7133	21.602	21.8191	21.7938	21.52	NaN	21.4571	22.1856	21.6003	22.555	21.946	21.9179	21.9044	22.0932	21.9647	22.3724	21.9096	21.0924	21.6731	22.2335	NaN	22.0569	21.3183	22.0251	21.4728	22.3227	22.0068	21.7062	21.9147
24.461	24.4876	24.661	24.4642	24.7256	24.6616	24.4195	24.1401	24.4964	24.418	24.7342	23.9121	25.0074	24.5581	24.4269	24.6098	24.3593	24.559	25.0446	24.8505	24.92	24.2544	24.8572	24.8875	24.7705	24.8734	24.5235	24.3171	24.1148	24.6759	24.6234	24.222	24.5153	24.689	24.3986	24.7527	24.4994	24.201	24.6418	24.9732	24.8423	24.5286	24.5871	24.5703	24.5157	25.0735	24.0838	24.4714	24.3986	24.9207
22.3133	22.8687	22.558	21.6897	22.1578	22.77	22.6673	22.5084	20.6036	22.5307	22.2782	22.8067	NaN	23.0243	22.4469	22.2839	22.48	22.3701	22.519	21.6862	22.4501	22.5896	22.4821	22.7498	22.7682	22.1312	22.7088	22.5468	NaN	22.5071	22.1424	22.2195	22.7565	22.5	22.8059	22.2885	22.5653	22.0883	22.4859	22.3683	22.6125	22.5515	22.1764	22.002	22.2501	NaN	22.2844	22.7536	22.3941	22.6898
27.7935	27.3671	27.7144	27.2309	27.3923	27.2921	27.7023	27.8375	27.5272	27.6681	27.5018	27.7617	27.7682	27.5522	27.4373	27.5284	27.5446	27.9421	27.5797	27.3286	27.6759	27.5614	27.6755	27.7653	27.6095	27.5475	27.8689	27.4679	27.4463	27.6639	27.553	27.5748	27.8497	27.6619	27.7564	27.8517	27.6411	27.6654	27.8102	28.0754	27.5953	27.7694	27.5261	27.6797	27.6047	27.8993	27.4368	27.5587	27.5847	28.3142
19.3514	21.2649	21.0923	22.0175	NaN	21.244	20.4301	20.6667	NaN	NaN	21.1175	NaN	NaN	20.5953	20.9853	20.6907	21.3357	21.109	NaN	21.3628	20.707	20.3699	21.2784	20.7089	21.3791	20.9488	NaN	20.6139	20.204	NaN	21.7203	NaN	NaN	NaN	21.4327	21.0268	20.7969	21.2382	NaN	20.7528	21.0871	NaN	21.6264	21.2254	21.2761	20.8243	NaN	20.5838	NaN	20.8447
23.7429	23.8142	22.3748	23.1082	23.802	23.1019	24.2203	24.6168	23.3657	23.733	23.6018	23.1035	24.3596	24.1575	23.9603	23.6063	23.6577	22.8676	23.5123	23.4435	22.7774	23.7422	23.8601	24.2834	23.2518	23.7393	23.1743	23.7993	24.3083	23.8625	23.0019	23.0707	22.0153	23.4154	23.399	23.2103	23.5696	23.412	24.1135	24.6175	23.1619	22.8541	23.992	23.9524	22.8241	24.6919	24.0505	24.1791	24.1874	22.8069
20.8531	NaN	21.2476	21.8496	21.9853	21.9363	21.9172	21.9496	21.5178	21.9291	21.3174	22.193	NaN	22.2697	21.6063	22.2574	21.4837	21.7535	21.1687	22.0649	21.3951	22.0335	22.0032	21.8917	21.6655	21.5775	21.6728	22.0673	21.9886	21.8564	21.6535	NaN	21.5462	22.1888	21.7177	21.8183	21.7494	21.67	20.6508	NaN	NaN	21.7776	21.9557	21.5341	21.5398	21.3571	NaN	NaN	NaN	21.6796
24.349	23.6281	23.9941	NaN	24.1919	NaN	24.5215	24.0566	23.6168	25.0006	23.9919	24.5444	23.4368	24.4675	23.9878	24.7495	22.4737	24.6515	24.0171	25.0943	23.8727	24.6282	24.8387	24.1005	24.3674	NaN	24.8583	24.3926	24.2504	24.5812	23.7273	24.6668	24.1901	24.5273	24.076	24.0121	23.75	NaN	23.8421	23.5765	NaN	24.2101	24.1712	23.1475	24.3614	23.8794	24.171	24.158	23.4261	24.3483
22.2451	21.7932	22.5686	23.3321	22.6284	21.9765	21.4814	22.7182	21.5357	21.3896	22.1537	21.3573	24.1887	21.3678	22.9314	22.2757	21.2649	21.6206	23.3521	22.5416	23.4539	22.1966	21.4937	23.1145	21.1947	21.0692	21.4107	20.9659	22.0559	22.7181	22.295	22.0325	22.1041	21.8288	21.658	23.2489	22.838	21.6049	24.4788	25.1013	22.8079	21.8942	21.184	22.822	21.7494	22.1339	21.0927	20.8915	21.2425	21.2507
25.0044	25.1405	25.0147	24.9557	24.9636	24.9531	24.7846	25.3616	24.7037	25.1024	24.8722	25.0149	25.3854	25.0393	25.0515	24.8449	25.2075	24.7213	25.4354	25.0156	24.7623	25.0786	25.1759	25.1605	25.204	24.7078	25.1163	25.1735	25.1507	25.1991	25.2109	24.9684	24.8417	24.8385	24.688	25.2552	25.1656	25.1081	26.2476	26.1143	25.0366	24.5796	24.9625	24.9812	24.7376	25.1984	25.162	25.0436	24.5453	24.9119
NaN	23.107	21.8494	22.6797	22.1436	22.5659	21.8411	23.3527	22.518	23.0496	22.4596	23.1154	NaN	23.1142	22.6888	22.0562	22.8526	22.9732	23.0369	22.724	22.7609	22.9067	22.8087	23.178	22.7988	22.8263	22.9521	22.811	22.8097	22.828	22.6566	22.5328	NaN	22.6776	22.5792	22.9291	23.1814	23.106	23.842	23.3848	22.9501	23.1439	22.4892	21.6546	22.1455	NaN	22.3331	23.0215	21.7546	22.4828
24.3602	24.356	23.8218	24.4815	23.2623	24.0191	23.6777	23.9652	23.9104	23.966	24.359	24.1064	24.1827	24.113	24.0152	24.3059	23.9778	24.2656	23.9619	24.2506	23.9678	24.1388	24.061	24.0434	23.756	24.1227	23.966	24.055	23.8717	24.1632	23.7781	24.191	23.6618	24.1341	23.5827	23.8668	23.8804	23.8413	23.869	23.3721	23.8333	24.0034	24.1416	23.8729	23.9928	23.9143	23.7436	23.5381	23.7515	23.9754
23.169	23.1261	22.5339	22.5836	23.0164	22.8138	23.6338	23.7467	23.2441	23.2184	22.9656	23.2915	23.0086	22.7648	23.1157	23.4948	23.3999	23.0133	23.5663	22.9161	22.7377	23.4841	23.4387	23.4998	23.5115	22.5372	23.0472	24.1271	23.0257	22.9021	22.6139	22.8073	22.582	23.4574	23.2187	23.2928	22.5744	23.2304	23.8296	NaN	22.4266	NaN	23.3242	22.9738	22.7991	23.0517	22.774	23.2628	22.8846	23.4008
NaN	23.152	22.9189	23.2616	22.5375	22.9313	22.832	22.756	22.3505	22.9892	22.8162	22.8617	22.6771	21.6105	22.5968	22.8287	22.479	21.6177	21.2906	22.8976	NaN	22.0754	22.3719	22.4055	22.5445	22.4661	22.6882	22.3908	23.1702	22.758	22.8755	22.8578	22.5767	22.1007	22.4124	22.2177	22.5854	22.6355	NaN	NaN	22.8092	NaN	22.0582	22.6266	22.4941	22.8607	22.6342	21.9472	22.4875	23.233
25.11	24.5051	24.9197	24.8281	24.652	24.5909	25.0126	24.9589	24.4041	25.0378	24.4864	24.7611	25.0757	24.8008	24.0382	24.5755	24.8428	24.4413	24.8002	24.8935	24.6941	25.0295	25.0239	24.2231	24.9417	24.7051	24.6454	24.809	25.0413	24.9679	25.2242	24.8659	25.2249	25.0001	24.85	24.8528	24.6852	24.8938	24.9717	25.3195	25.0275	24.9424	24.9231	24.966	24.8846	24.6676	25.0678	24.6008	24.9264	25.2422
NaN	22.8165	21.8131	22.5518	22.0653	22.4729	22.2445	NaN	22.3263	22.2546	22.5682	22.8535	NaN	23.018	22.3212	22.7053	22.0989	22.997	22.2838	22.9158	22.5197	22.4336	NaN	22.317	22.2987	22.6701	22.469	21.5849	22.5374	22.746	22.699	22.8183	22.0471	22.472	22.5958	22.1167	22.3889	22.4928	NaN	NaN	22.2811	22.0565	23.0206	NaN	22.3336	NaN	22.4934	22.5296	22.4806	21.8361
23.9522	23.6308	24.0151	23.8654	23.7058	23.901	23.6553	23.4078	23.7352	24.2674	24.2536	23.8309	23.1019	22.9391	23.5837	23.8846	23.976	23.9814	23.8588	24.2107	24.0283	23.9001	23.9011	23.4203	23.8602	24.1726	24.0734	23.6276	23.96	24.4785	24.3683	23.3679	24.0008	23.7161	23.6259	24.2823	24.0462	24.1219	22.9525	23.7385	24.2145	23.6363	23.5218	23.6159	23.8318	23.5975	23.5296	23.6631	23.2568	23.4952
23.0199	23.4952	23.0146	22.4756	22.3436	18.4082	22.7389	22.8721	22.667	NaN	22.6994	22.9454	23.1278	22.8935	22.9203	22.4726	23.0357	22.8212	23.2486	22.9302	22.936	23.124	22.7919	23.1214	23.0736	NaN	NaN	22.9109	22.7191	22.6126	23.1103	22.9861	22.801	NaN	22.4949	22.2557	22.5774	22.4996	23.1516	22.7465	22.8852	22.5632	22.4671	22.5351	22.73	23.124	23.2146	23.1156	23.0233	22.8589
24.2194	24.2777	23.9965	24.2984	24.0206	24.2923	24.2486	24.4619	24.6252	24.2294	23.8109	23.9161	24.8854	24.7867	24.1928	24.0924	24.1742	24.5493	24.6269	24.4189	24.0968	24.4429	24.5101	24.4433	24.2749	24.3299	24.2053	24.442	24.1939	24.8662	24.1164	24.5497	23.916	24.5413	24.2249	24.4925	24.1323	24.4573	24.9944	24.6874	24.1073	24.1018	23.8477	24.203	23.8413	24.6641	24.2991	24.7147	24.268	24.5881
22.6657	23.1916	22.6159	22.0866	22.2833	22.6816	23.0212	23.07	22.8275	22.9546	22.1257	22.8328	23.9065	22.6472	22.7463	22.5544	22.3512	22.8779	23.3488	22.9722	22.9924	22.7817	22.4551	23.4659	23.2748	23.4002	22.5175	23.3582	22.6334	23.4628	22.6545	22.7889	23.0331	23.0388	22.0535	22.9679	22.2881	22.5849	23.7332	23.8172	22.7661	22.3457	22.2447	23.0075	NaN	24.0731	22.0142	23.2465	22.7761	23.3523
NaN	23.3429	22.9553	22.2623	22.6243	22.6987	22.9953	22.242	22.79	22.6921	22.9482	23.1829	22.7841	22.8754	22.9266	22.7972	23.0042	23.0074	23.435	23.0831	22.7775	22.986	22.747	22.6583	22.77	22.8422	22.8816	22.701	22.7945	23.2978	23.0711	22.8483	22.8532	22.8054	22.3855	22.7864	22.9776	22.5768	22.2089	22.3968	22.8873	22.7926	22.9268	22.2495	22.6304	22.7947	22.718	22.7867	22.8515	22.5507
23.0582	22.8596	22.8642	23.1214	22.688	22.7813	22.6847	22.8913	22.7271	23.2429	23.1817	23.0606	22.9874	22.7288	22.7193	23.1208	22.9385	23.1403	22.5092	23.1858	22.7386	22.9594	22.521	23.2449	22.8685	NaN	23.4077	22.7734	22.8542	22.9694	23.1432	23.1304	NaN	22.837	22.8126	23.4625	23.0954	NaN	22.6952	22.9701	22.9445	23.0627	23.1339	22.8285	22.5429	23.4931	22.1533	23.124	22.8941	22.9377
23.689	24.1583	22.0039	23.7892	23.7552	24.061	24.3231	24.3589	24.5506	24.3675	24.2208	24.1746	24.1366	24.6136	24.3212	24.4196	24.2481	23.9278	24.4257	24.4162	24.1682	23.9861	24.1029	24.4104	23.9829	24.1023	24.1625	24.4514	23.9783	24.1713	24.7044	24.53	23.3838	23.9457	24.0373	21.8271	24.489	24.3102	24.5015	24.7014	24.3218	24.3986	24.1273	23.125	23.9933	24.5343	24.1597	24.3695	24.2347	24.1354
25.9121	25.596	25.8192	25.7826	25.6894	25.6108	25.9399	26.0303	25.6705	25.8094	25.6296	25.7964	26.0126	25.5096	25.6789	25.7483	25.8021	25.5002	25.8069	25.7253	25.3641	25.8055	25.8445	25.5929	25.9647	25.6052	25.4641	25.9244	25.7403	25.5968	25.7705	25.7136	25.5106	25.7391	25.6077	25.8807	25.5568	25.8945	26.0321	26.1035	25.6586	25.5788	25.6167	25.7253	25.3757	25.9231	25.6875	25.6793	25.6237	25.6513
24.0037	24.4316	24.6475	24.4389	23.8608	24.6801	24.7916	24.6636	24.1663	24.9292	24.2978	24.4828	24.1736	24.4698	24.2768	24.6776	24.5085	24.4674	23.9979	24.8802	23.9971	24.81	24.5982	24.3797	24.2155	24.3795	24.3589	24.4357	24.157	24.489	24.5796	24.5652	24.427	24.52	24.367	24.6079	24.1622	24.7971	24.1475	24.5777	24.4228	24.3903	24.6181	24.3138	24.2334	24.2434	24.482	24.6799	24.2983	24.5238
25.4636	25.3058	25.182	25.2497	25.223	25.1502	25.223	25.3966	25.3693	25.2864	25.3088	25.1803	25.6293	25.4841	25.3499	25.5956	25.5045	25.3215	25.5395	25.3253	25.1236	25.3315	25.6497	25.4604	25.4422	25.2777	25.4497	25.3104	25.4253	25.5241	25.4243	25.311	25.3425	25.3916	25.2453	25.4656	25.2791	25.3074	26.2539	25.861	25.3525	25.2521	25.145	25.0654	24.9244	25.6073	25.335	25.1454	25.0648	25.4931
NaN	22.8143	21.7761	21.9023	NaN	22.287	22.3611	22.866	21.5382	22.7012	22.2371	22.8051	22.0779	22.0731	22.3555	22.8378	22.2409	22.6852	22.107	22.028	21.621	21.8431	22.3393	22.6032	22.256	19.3541	22.6354	NaN	22.0336	21.8536	22.3382	22.1776	22.3358	22.5674	22.2613	22.4223	22.0819	21.9876	21.7642	22.5684	22.2749	22.317	22.3169	NaN	21.8146	22.5656	22.3679	22.3422	22.159	22.4736
NaN	23.0549	22.0164	23.3705	22.8301	21.8424	22.523	21.7522	21.6159	22.4241	22.0737	22.5985	21.9839	22.4539	22.3994	22.5656	22.3187	21.1998	21.6589	22.2853	21.5986	22.2896	21.417	21.4986	21.7632	21.7663	21.8348	21.8403	21.9158	22.5053	22.9099	22.0222	NaN	22.4419	21.8592	22.1921	22.1552	21.8093	21.2379	22.0096	21.51	22.0109	22.3388	22.1088	22.1789	21.6943	22.0466	22.9806	22.6573	NaN
NaN	22.5065	23.1155	22.5362	22.3737	23.3155	23.3922	23.205	22.447	23.2995	22.7816	22.9041	22.4276	22.5418	22.5466	23.142	22.6262	23.1313	21.8683	23.2558	22.4781	23.2213	23.131	22.8716	22.8143	22.5023	22.6487	23.3276	22.6501	23.0591	22.8873	23.0386	22.7709	23.0975	23.2957	23.1833	22.7578	22.9242	22.0715	22.5461	22.8805	22.6035	22.9552	22.9661	22.5558	22.1926	22.8762	23.2591	22.49	22.1758
25.5393	25.2932	24.9861	24.8791	24.7175	24.9975	25.2679	25.7515	25.0041	25.1794	24.6396	25.4319	25.3841	25.1027	25.1503	25.1984	25.1864	25.0857	25.1981	25.1221	24.3828	25.5327	25.2803	25.2849	25.3759	24.5872	25.1043	25.1755	25.1372	24.8126	25.0976	24.7957	24.2257	25.1344	25.0743	24.8143	24.5901	24.8681	24.9618	24.7131	24.6717	24.3574	25.1524	25.6821	24.7114	25.3045	24.9308	25.0427	24.9691	25.0825
23.8409	22.2316	22.8664	23.8487	23.3546	22.8124	22.8811	23.1887	22.8816	23.2212	23.0807	23.0663	24.0095	22.4432	22.7765	23.2023	23.1086	22.5519	23.635	22.9046	22.651	23.0374	23.0148	22.6107	22.9032	22.9958	23.1152	23.1746	23.7402	22.8217	23.1214	22.5179	23.0199	22.8622	22.4896	22.9435	23.0863	23.0579	23.4996	23.6685	22.9573	22.9057	24.0444	23.7389	24.0326	24.2612	22.8381	22.9102	21.9156	22.5844
22.4216	23.9026	23.8406	24.0178	23.5563	23.4848	24.3998	24.3209	23.4704	23.9941	23.4874	23.6033	23.1987	23.9265	23.4811	23.9674	23.4383	23.4099	23.7871	23.9271	22.61	24.15	24.2829	24.2037	24.3198	22.7437	24.3257	24.1305	24.1015	24.1219	23.9295	23.2501	24.1804	23.6082	24.3575	24.3859	23.9809	24.1024	23.0814	23.4876	24.3682	24.118	24.4712	24.6644	23.9533	23.8795	24.1291	24.3352	23.9598	24.9276
24.4189	23.9529	24.516	25.4258	25.2115	24.1356	24.3547	24.4378	23.7297	24.4341	24.5355	24.0934	NaN	24.2425	23.774	24.2211	24.2083	24.2829	23.0734	24.7256	23.7563	24.3694	24.3988	23.7017	23.5663	24.4087	23.7163	24.654	24.3992	24.3442	24.7536	24.2358	24.1253	24.4317	24.4941	24.7225	24.7164	24.657	NaN	22.462	24.0131	24.0453	24.6901	24.2137	24.5676	22.5761	24.2669	24.1992	24.0922	24.0833
22.5267	20.9958	NaN	21.2339	21.8916	20.3561	21.2344	21.5245	20.94	21.4169	NaN	NaN	22.5547	20.5858	21.7147	NaN	20.7592	20.8907	21.7027	20.2892	21.0881	20.0531	21.1923	NaN	22.0585	21.5905	22.0563	21.2007	21.5426	NaN	NaN	NaN	NaN	19.9721	21.0791	NaN	NaN	20.9983	22.0415	20.1173	21.1816	19.9077	21.5072	22.5271	21.8413	22.3704	NaN	20.5172	21.6548	21.4773
NaN	20.2023	NaN	22.5714	20.7062	20.6667	20.6144	21.3294	22.4798	20.7593	21.6554	19.8856	22.8482	22.471	NaN	20.7991	20.9219	20.985	22.8791	21.2086	21.1563	21.1448	21.8009	20.5313	22.5888	21.9057	21.496	21.3854	21.9238	21.337	21.549	22.1255	22.1534	20.6897	20.7015	21.8964	21.8433	21.5616	24.0265	22.5238	21.2515	21.237	20.3786	21.2568	21.7704	21.6733	20.9363	21.1	NaN	20.8177
23.0689	21.068	22.8089	21.2273	21.5675	21.5404	22.148	22.4464	NaN	22.1647	NaN	NaN	21.9847	21.6182	21.69	NaN	21.3111	21.9387	21.2969	21.6621	21.311	22.7548	NaN	22.0079	22.0506	21.8038	22.3797	22.2435	21.8953	21.1873	21.9021	22.0122	21.7418	21.7986	22.499	21.8775	21.4857	21.4992	22.3821	21.2632	21.615	20.8982	21.5567	22.2018	21.6462	20.2504	21.612	21.3484	21.981	22.9999
26.6014	26.4593	26.0868	26.2182	26.0778	26.3278	26.3977	26.5932	25.9998	26.2859	26.389	26.4526	26.983	26.6867	26.1195	26.4743	26.2195	26.7278	26.4962	26.2599	26.2889	26.3247	26.5147	26.6248	26.3	26.2357	26.7214	26.2328	26.2596	26.1065	26.0278	26.2154	26.1462	26.2994	26.3811	26.0862	26.1071	26.1417	26.7108	26.7662	25.955	26.5231	26.3786	26.4506	26.3342	26.9119	26.0718	26.225	26.2076	26.4536
NaN	21.0797	21.028	21.3426	20.6138	21.1267	20.3239	20.7104	20.8306	21.3358	NaN	20.7998	21.4919	NaN	21.2277	21.095	20.0712	20.6201	21.3652	20.8044	NaN	20.6105	NaN	20.9109	20.6997	20.8078	21.1381	20.9394	NaN	20.8861	NaN	21.5673	NaN	21.2031	21.6402	20.9951	21.8353	21.1446	20.8796	NaN	20.9788	21.0035	21.0639	21.3556	21.1021	NaN	20.9744	20.7873	21.324	21.3029
22.3403	22.4994	22.6852	23.0752	22.2655	22.6412	23.2195	23.0039	22.7602	23.3087	22.6356	23.3785	22.9755	22.9452	22.5064	23.1924	22.5384	23.5821	22.6687	22.8584	22.5802	22.9453	23.0259	22.5506	22.7002	23.154	23.1864	23.1533	23.1753	23.9218	22.9043	22.8733	22.6453	23.0215	22.9698	23.2618	22.6454	23.0978	22.9296	22.5292	21.5423	22.7136	22.7649	23.5991	22.4608	23.1369	22.4159	22.7284	22.1909	23.0075
22.3648	23.0888	22.8369	22.5329	22.7054	22.8694	22.9248	22.8412	23.0704	22.7876	22.7499	23.1635	22.9173	22.6369	23.0464	22.7716	23.2034	23.2314	23.1137	23.0723	22.8868	22.6094	22.6855	23.029	22.9607	NaN	23.181	22.7404	22.893	22.7806	23.3623	22.6724	23.2481	23.0043	23.307	22.7776	23.2047	22.8994	23.1218	23.1032	23.126	23.0755	22.8536	23.555	23.2323	23.1137	22.7353	22.9562	23.0522	23.3151
26.2147	26.9313	27.2802	26.419	26.9454	26.9258	27.1306	26.5575	26.8911	26.8891	27.0638	26.8153	26.7116	26.8855	26.8167	26.8072	26.8367	27.1535	27.1704	26.9526	26.9159	26.9604	26.7371	26.9119	26.899	26.823	26.887	26.7539	26.6883	26.8312	26.922	26.6769	27.2973	26.8569	27.0807	26.8735	27.0099	26.909	26.7985	26.9752	26.9855	26.9979	26.8326	26.77	27.0158	26.9536	26.9502	26.8073	26.9369	26.8483
NaN	22.3571	NaN	20.7063	NaN	21.7994	21.1332	21.4381	NaN	21.8928	NaN	21.7528	NaN	21.8397	21.5126	NaN	21.6199	21.8365	21.8164	21.8023	NaN	22.0917	NaN	21.9848	NaN	21.5252	22.1301	21.5733	NaN	21.7032	NaN	NaN	21.1304	21.1128	21.5802	NaN	21.3847	NaN	22.5121	22.5375	NaN	20.7406	NaN	NaN	21.3293	21.8521	NaN	NaN	21.057	21.6085
22.0732	23.2811	23.2041	23.0394	23.155	23.1999	23.3768	22.4181	23.4509	23.7222	23.0772	23.4978	22.6248	23.3882	23.0874	23.732	23.2621	23.7138	23.2856	23.2092	23.0502	23.4041	23.2753	23.0588	23.2037	23.4358	23.4017	23.0627	23.1979	23.6423	23.2982	22.8598	22.9674	23.0979	23.3112	23.1473	23.3964	24.1204	22.7354	23.1981	23.3711	23.3427	23.2471	23.0393	23.1592	23.7998	23.3333	23.3286	23.3831	22.8351
22.8831	23.5186	23.8502	23.1388	23.2287	23.9251	23.8143	23.2004	23.8841	24.0301	23.4164	24.0168	23.3233	23.579	23.7414	23.708	23.5261	23.7534	23.5117	23.21	23.3535	24.0367	23.8756	23.8343	23.7612	23.6988	23.805	24.1078	23.4536	23.8379	23.335	23.2465	23.9686	23.893	23.752	24.0925	23.4451	23.7419	23.8558	24.5293	23.5247	23.4039	23.4419	23.6421	23.4765	24.0726	23.535	23.7548	23.8232	23.9135
NaN	23.9683	23.7231	22.8899	23.6902	23.1317	23.1762	23.721	23.2691	23.7588	23.5613	NaN	23.3058	23.2884	23.6512	23.6225	23.7525	23.9497	24.0889	NaN	NaN	23.8018	NaN	23.3134	19.8475	23.332	23.513	23.4517	NaN	23.5213	NaN	NaN	22.9395	23.6191	23.3328	23.4459	NaN	23.8244	23.3257	23.3437	NaN	22.918	23.3797	NaN	23.5369	23.2724	NaN	23.9775	23.4424	23.1006
24.1666	23.3608	23.301	24.1046	23.726	23.1761	23.4636	23.6749	23.1205	23.5209	23.3155	23.3281	23.1942	23.4194	23.5896	23.4043	23.601	23.0894	23.6158	23.3565	23.0582	23.2918	23.6182	23.7874	23.8211	22.9185	23.4563	23.5757	23.5645	23.6831	22.9165	21.9947	23.0496	23.0512	22.7693	22.9604	23.199	23.4105	23.8265	23.0601	23.8374	23.2555	23.222	23.4764	23.2107	23.2302	23.3079	23.3471	23.0341	23.0259
25.2455	26.0426	27.0335	26.9423	27.0619	26.6185	26.7074	26.0884	26.3542	26.6103	26.9853	26.3019	26.1353	26.5909	26.2721	26.1981	26.4309	26.9126	25.7926	26.4933	26.5511	26.7166	26.7991	25.6863	26.1812	25.9996	26.7135	25.9824	26.7175	26.3781	27.1857	26.8724	27.449	26.5753	27.1389	26.8736	26.9251	26.8335	27.0541	26.2396	27.0617	27.318	26.9215	26.3905	27.1531	25.4648	27.0015	26.5442	26.8629	27.1922
22.8514	22.8668	22.6391	24.4036	21.9903	22.5288	22.9462	23.0772	22.6034	23.0643	22.7121	22.8406	23.2141	22.8914	22.6207	22.9672	22.7513	22.7737	22.7052	23.0656	22.5724	23.0601	23.1486	23.12	22.9045	22.0671	22.6771	23.1628	22.8849	22.5203	22.9882	22.7776	22.0781	23.0633	22.9376	22.5341	22.5885	22.7217	22.8432	23.0988	22.8225	22.5238	22.8378	23.2909	22.8139	22.1006	21.914	22.3957	22.5695	23.2859
22.7441	23.5411	22.8039	22.9672	22.8096	23.1172	23.454	23.6	22.7538	23.1328	23.286	23.288	23.3988	23.5179	23.4264	23.1576	23.0677	23.0914	23.2219	23.1066	22.8983	23.2326	22.8762	23.2124	23.1579	23.3761	23.1614	23.2078	23.1467	23.0254	23.1919	22.8704	23.4095	23.4775	23.2246	22.5437	23.5855	22.8302	23.5711	23.0841	23.0313	23.4986	23.2185	23.2736	23.0096	23.6191	23.1272	23.3204	23.4889	22.7325
24.4749	24.2931	23.9449	23.4466	23.8477	24.1568	24.2337	24.0423	23.6922	24.0514	23.911	24.1262	23.8492	24.2018	24.4274	23.8038	24.1189	24.3204	24.1026	24.4041	24.7108	24.2879	23.8911	24.154	24.3069	24.3338	24.3385	24.0959	24.1206	23.4643	24.0076	24.2082	24.3826	24.0962	24.6713	23.3669	24.2365	24.0572	24.0561	24.5012	24.3713	24.4436	23.8796	24.077	24.8475	24.2187	24.0763	23.8495	24.171	25.0521
21.4916	21.927	22.5893	23.4306	22.3953	22.2772	23.0753	20.9488	22.0667	22.851	22.8666	21.9324	22.8625	21.4988	22.2133	21.6395	22.0182	20.4221	21.0622	23.0829	22.0623	20.3661	21.5173	21.7677	21.9197	21.6303	22.1355	21.8556	21.412	21.9641	20.8551	21.5686	21.0931	19.9489	20.9468	22.3913	22.8478	20.8637	21.2374	22.1948	21.5862	21.4248	21.9454	21.653	22.3953	22.9161	21.2497	21.602	21.8133	21.4047
NaN	22.9682	21.677	21.9818	21.4946	22.966	22.8959	22.7205	22.0312	22.1004	23.1949	22.4604	22.6245	23.228	22.6843	22.0211	22.1259	23.1498	22.6501	22.9795	23.4129	22.3574	22.446	22.6454	22.5991	22.9185	23.6844	22.4938	22.5017	21.6176	22.2778	22.1408	22.7461	22.1788	23.3209	21.9975	22.3365	22.4809	22.6	22.5896	22.1243	22.3875	22.2189	21.5513	22.4105	22.2795	22.0701	22.2239	22.3271	22.2932
NaN	20.7504	19.994	NaN	20.8441	20.5509	NaN	20.9355	20.039	21.5382	20.2773	NaN	NaN	20.8764	20.6736	NaN	20.4276	20.0993	21.0992	20.6006	NaN	21.0841	21.1718	21.0622	20.8605	NaN	20.8946	21.2848	20.7798	21.2308	20.6106	20.2097	21.6927	21.282	19.9762	NaN	20.6933	NaN	20.4338	20.8662	NaN	20.2736	20.7886	21.0395	19.883	21.8015	20.1801	20.6772	20.7838	20.4302
23.6856	23.5711	23.1013	23.4464	23.3645	23.3024	23.7961	24.2425	23.1294	23.8082	22.6433	23.7379	23.3547	23.87	23.5466	23.4375	23.6174	23.8434	23.1195	22.2934	22.7184	23.1922	23.4314	23.8846	23.4995	22.7836	23.1947	23.7944	22.7926	23.1478	22.5805	23.2758	23.284	23.7048	23.5782	23.494	23.1783	22.9192	22.9609	22.4727	22.6983	23.4072	22.683	24.2991	23.4054	23.5413	22.8768	21.6272	22.8258	24.1428
23.9879	23.6331	23.9857	23.8186	23.9203	23.9664	24.5488	24.4045	23.9252	24.8346	24.0996	24.3296	24.3235	24.3307	24.3816	24.3406	24.1894	24.2738	24.2808	24.2232	24.0425	24.2414	24.3338	24.2207	24.1418	24.4583	24.43	23.8923	23.7354	24.372	23.9778	24.3218	24.254	24.5612	24.594	24.5526	23.9605	24.8969	24.4903	24.5723	24.4739	23.8374	24.5694	24.1272	23.8623	24.4375	24.2172	24.2651	23.8708	24.4184
22.3215	22.1886	22.2332	NaN	22.5581	22.1196	21.5899	22.2195	21.2766	22.0215	NaN	21.9117	23.1981	21.68	22.7599	21.6258	22.001	21.6749	23.237	21.9524	22.8674	21.722	21.7185	23.41	22.7808	22.2296	22.5368	22.3116	22.1569	22.5809	22.0975	21.7307	22.4351	21.7909	21.8952	20.0863	NaN	23.1692	23.8659	24.079	21.6937	NaN	21.5703	21.8152	22.0221	23.1638	22.2283	22.2614	21.3927	22.7758
26.3118	25.2793	25.1088	25.0813	25.7002	25.1555	25.1709	26.0726	25.1086	25.2752	25.6467	24.798	24.3113	25.7397	25.7298	24.9147	25.517	25.1556	25.8359	25.2808	24.9684	25.1574	25.4655	25.5881	25.6193	25.1539	25.5249	25.0082	25.6203	25.1911	25.308	25.0259	24.6503	25.6477	24.9309	25.2271	25.3494	25.4129	26.2858	25.8974	25.2622	24.6845	25.6653	25.8331	25.3779	25.3774	25.1692	25.9509	25.8524	24.9447
26.7576	24.8248	24.0013	24.926	24.5794	24.9128	22.8763	24.1465	24.116	24.7973	22.8642	25.4171	NaN	24.9006	24.4322	24.3049	24.8601	25.1341	24.1331	25.1561	24.4984	24.7053	24.016	24.6444	23.8986	24.5875	24.2458	24.5243	24.0441	24.029	24.9379	24.3477	23.6038	24.4367	24.4428	24.4673	22.2148	24.4331	23.113	23.8025	23.4256	24.3608	24.6832	24.0464	24.4415	24.3485	24.404	24.069	24.2833	24.9117
24.7784	23.5398	23.8454	23.4645	23.1066	23.4278	23.5203	23.9845	23.5806	23.6831	23.5292	23.1771	21.8163	23.4362	23.4701	23.5265	23.9639	23.266	24.3871	23.3329	23.5811	23.7233	23.5919	22.8957	23.8471	23.4082	23.2644	24.0996	23.7609	23.2681	23.5844	23.6001	22.6843	23.6568	23.6114	23.037	23.4345	23.7806	23.0734	22.919	23.7557	22.4165	23.722	23.8081	23.4651	23.7498	23.9049	23.6218	23.1577	24.1766
21.0732	20.6462	21.3734	21.8336	21.3759	21.1227	21.0895	NaN	21.4675	21.4959	20.6384	NaN	21.3536	NaN	20.4589	20.7835	21.0742	NaN	20.1442	20.739	20.1476	21.0336	19.8867	20.6889	20.6079	20.9083	NaN	21.0105	20.2312	20.5771	20.8617	20.8777	NaN	20.5585	NaN	20.6422	20.9406	NaN	NaN	NaN	19.8838	21.1948	NaN	20.8919	19.954	NaN	20.2833	21.1776	NaN	21.0396
NaN	NaN	23.3354	23.1304	23.2271	23.3813	23.341	23.0392	NaN	23.2494	23.4575	23.2933	NaN	23.5909	23.1556	23.1651	23.3318	23.5676	NaN	23.2	23.0266	23.2358	23.2975	NaN	23.5853	22.9463	23.3801	23.1984	23.6434	23.2991	23.5074	NaN	23.2376	NaN	23.618	23.345	23.2751	23.1347	NaN	22.9771	23.561	23.7335	23.6004	23.5349	23.7003	23.0552	23.687	23.6597	23.6758	23.4608
27.5614	25.1032	26.9498	26.6051	26.6239	26.5674	26.9978	27.3751	27.2436	27.7456	27.1474	26.6675	26.4961	26.5982	26.6863	27.2	27.7187	27.1321	27.0824	27.5038	27.2459	27.1975	27.5691	26.7242	26.9345	26.9013	27.0654	27.3709	26.5727	27.2506	27.3135	27.8568	27.1698	27.4811	27.5789	27.3953	26.9071	28.1188	27.3352	27.6119	26.8348	26.9923	27.1557	27.7624	27.1589	27.6591	26.7546	26.3674	27.2401	28.3529
21.563	22.066	21.2214	21.1748	22.465	21.4196	21.3321	21.3798	20.8139	21.7772	21.4262	21.0733	21.6472	21.0998	20.7458	21.6074	21.3764	21.0278	21.5324	21.2044	21.1813	21.0459	22.4359	20.7652	21.3541	22.1801	21.297	22.1184	21.3117	20.7383	20.981	NaN	NaN	20.8616	NaN	21.7426	NaN	21.2864	21.3634	20.1975	21.5555	20.5296	21.47	21.1333	21.3382	21.5042	NaN	21.0813	21.4957	NaN
NaN	22.2935	NaN	NaN	NaN	22.2866	22.0572	22.1194	21.6667	22.4417	22.1752	21.9394	NaN	22.3762	22.2252	22.3053	22.3482	22.0026	21.7032	22.2449	22.2933	22.1369	22.2023	22.1629	21.9317	22.5571	22.275	22.1156	22.2678	22.4032	21.5727	22.3816	22.3584	21.9777	22.5607	22.6407	21.7543	22.37	NaN	21.8328	22.0342	22.1316	22.1251	22.131	22.3596	21.526	22.2683	22.2284	22.0241	21.9928
26.3457	26.1286	26.4522	26.1787	26.1377	26.3746	26.7993	27.0254	26.0741	26.994	26.4703	26.5989	26.4727	26.7231	26.3918	26.6992	26.2763	26.7447	26.2306	26.7965	26.1205	26.8088	26.5512	26.5711	26.1894	26.4458	26.5884	26.5846	26.4568	26.3932	26.6296	26.8904	26.281	26.7799	26.4581	26.6602	26.4105	26.7367	26.6873	26.5354	26.3186	26.6381	26.7048	26.8141	26.5118	26.9526	26.4328	26.6462	26.4461	26.4935
24.9741	22.8383	23.6479	23.6592	24.0854	24.0709	23.6503	23.6674	23.8021	23.2013	23.8715	23.9882	23.5498	24.0948	23.5523	24.1616	23.7408	23.9588	23.3659	24.0039	23.0514	24.1626	23.4273	24.5072	23.8387	23.407	24.0825	24.3375	24.1308	23.8854	23.2782	23.6642	23.8017	23.5989	24.2971	23.7186	23.8075	23.6139	24.1679	24.1762	23.6076	23.9689	23.9401	24.4205	23.9321	24.5867	23.8403	24.0174	23.391	25.1277
28.4774	28.2789	28.3793	29.0373	28.4779	28.6259	28.8187	28.9307	28.2052	28.6538	28.6142	28.1934	28.4101	28.7092	28.4519	28.7838	28.542	28.2683	28.2908	28.781	28.5795	28.4411	28.7643	28.6632	28.2073	28.0118	28.5514	28.4846	28.7313	28.1843	28.3266	28.7341	28.5426	28.6362	28.8126	28.5563	28.5462	28.5692	28.5722	28.511	28.7139	28.5191	28.5214	28.688	28.426	28.5746	28.372	28.3633	28.3936	28.9808
25.4002	24.9977	24.9947	24.6523	24.9768	25.0089	24.9535	25.1608	24.8406	24.9753	24.9897	25.1801	25.0382	25.049	25.1148	24.9066	25.1224	25.222	25.1695	25.0384	25.0286	25.0294	25.1253	25.2702	25.1402	25.0018	25.3417	24.8855	24.8949	25.1183	25.0446	24.7391	25.2682	24.7108	25.08	24.9003	25.1332	24.9551	25.2812	25.3623	25.1565	24.9975	24.7669	25.2114	24.9492	25.3643	24.9393	25.0883	25.0957	24.658
25.7329	26.5493	26.355	26.217	26.1351	26.5655	26.629	26.4665	26.2851	26.5122	26.3032	26.5296	26.3518	26.6506	26.2818	26.5389	26.3668	26.6799	26.6887	26.5799	26.4257	26.3195	26.5531	26.6378	26.4766	26.1426	26.3888	26.336	26.0879	26.4988	26.3241	26.3168	26.6271	26.3283	26.372	26.4173	26.3957	26.4333	26.3246	26.7997	26.388	26.409	26.3096	26.4578	26.465	26.6607	26.1569	26.3227	26.3978	26.5057
23.6027	24.2991	23.9546	23.149	23.3632	24.2885	23.6714	23.9882	24.4906	24.1872	24.0529	24.1951	23.9379	24.0633	23.2634	23.9825	23.839	24.2606	24.2291	23.9667	23.907	24.1603	23.9014	24.4092	24.0452	24.1619	23.9996	23.9545	23.5499	24.0868	23.8	22.93	23.9372	23.9469	23.7403	24.3301	23.9278	24.0241	24.2718	24.4803	24.0845	23.7509	23.6558	23.8348	23.564	24.2392	23.4458	24.0497	23.7688	24.0928
21.9361	21.6112	22.1736	22.722	22.8548	21.8716	22.0401	22.0128	22.0922	21.6649	22.0373	21.7865	NaN	21.466	21.9591	21.7273	22.2735	21.883	22.1625	21.8606	21.9778	21.9806	22.0689	21.6268	22.4358	21.7624	22.1998	21.9069	22.0903	21.9006	22.042	22.1068	21.6557	21.6878	22.0345	21.9945	21.9565	21.9125	22.6919	NaN	21.9734	22.1379	22.0039	22.2125	22.1972	22.1376	22.3874	22.0483	22.1035	22.1507
21.8861	22.4018	22.4675	21.5213	21.6571	22.4571	22.5979	22.365	22.3537	22.3436	22.5109	22.372	NaN	21.8111	22.6976	22.5616	22.5682	22.7441	22.7049	22.5054	22.7788	22.8611	22.5089	22.9174	22.8101	22.3652	22.7173	22.8318	22.4552	22.5234	22.7251	20.6193	22.3935	22.6525	22.3984	22.9959	22.6524	22.9035	23.5641	23.6652	23.0027	22.0708	NaN	NaN	NaN	22.8142	22.1415	NaN	21.7354	NaN
24.8495	24.9034	24.9836	24.7892	24.9314	25.0807	25.0044	24.9943	24.9263	24.6332	24.7752	24.5356	24.2033	25.0595	25.093	24.7661	25.0804	25.3093	25.1787	25.0125	24.953	24.8388	25.3883	25.2876	25.2312	25.0356	25.3772	25.2325	25.2558	24.8749	24.6108	24.681	24.731	24.5996	25.157	24.5607	25.1699	24.8514	24.1116	24.9574	25.0456	25.1982	25.1191	24.8892	25.0918	24.9531	24.8218	25.1135	25.1092	25.1889
25.0566	24.1781	25.1265	24.9584	25.1877	25.1223	25.4417	25.2439	24.9107	25.4328	25.2212	25.1747	25.4992	25.0922	24.5467	25.1911	24.9923	24.7517	24.6994	25.2179	24.7575	24.9993	25.1428	24.6391	24.6171	24.9792	24.9483	24.9246	25.2255	25.2716	24.9925	24.6273	25.4306	25.2126	25.4081	25.4684	25.3328	25.0142	25.8339	24.7558	25.0042	25.2854	24.8656	25.0338	25.1932	25.0014	25.1543	24.7022	24.8166	25.3373
24.8596	23.7966	24.3422	24.3069	24.2938	24.2917	24.4838	24.1228	23.6364	24.5586	24.0723	24.6122	24.9252	24.4873	24.1735	24.3583	24.3512	24.5373	24.004	24.3006	23.8965	24.4516	23.9862	24.594	24.2227	24.1052	24.488	24.412	24.4449	24.3543	24.2236	24.0983	24.002	24.1548	24.2641	24.3627	24.2624	24.298	25.0118	23.9098	23.9646	24.2836	24.0648	24.2808	24.3461	24.8534	24.0392	24.4597	24.1994	24.4537
NaN	22.0468	22.519	21.8793	22.484	21.6066	23.6287	22.99	22.2341	22.5883	22.2137	22.2989	NaN	22.1488	22.2935	22.4194	22.7467	NaN	21.7831	22.5023	22.5081	NaN	22.4342	22.1165	22.3743	NaN	22.2192	21.8279	22.7175	22.1963	22.4816	22.2131	22.5498	22.2922	22.329	21.7491	22.3754	22.3141	NaN	22.0313	22.3912	22.9209	22.3729	22.1124	22.352	NaN	22.2968	22.2179	22.7031	23.0008
NaN	NaN	20.3991	20.7848	20.7532	20.0817	NaN	18.6044	20.5164	NaN	NaN	NaN	NaN	17.6879	19.7477	19.3601	20.3111	NaN	NaN	20.5466	19.508	20.0076	19.9857	20.7448	20.6611	NaN	NaN	20.2669	20.1983	20.222	20.6869	20.149	20.6091	20.2566	20.5713	20.6356	20.8089	20.1396	NaN	NaN	20.9879	20.0538	20.3806	NaN	20.4251	NaN	20.3803	20.5749	19.9808	NaN
23.011	22.0521	22.782	22.9026	23.1232	21.6251	23.3041	23.1213	22.7614	23.456	23.56	22.5748	23.0752	22.8392	23.2511	23.7296	23.078	NaN	22.5889	22.9662	NaN	23.3013	22.6156	22.5858	22.1124	22.6098	21.5651	22.5011	23.1444	22.8873	23.4118	NaN	22.466	22.5673	22.4181	23.6068	23.4854	23.4935	22.7661	22.7286	23.452	22.4352	23.2767	23.6576	21.2952	23.4756	23.1083	23.1926	23.2557	22.6674
22.3471	22.983	22.9087	22.5675	23.0532	23.209	22.8837	23.1696	22.7454	23.4538	22.819	23.2595	22.5174	23.5451	23.4392	23.0318	22.9717	23.2541	23.03	22.9869	23.0957	23.5455	23.0394	23.5385	23.039	23.1796	23.0261	22.849	23.0394	23.5509	22.9482	23.0368	22.5722	23.2275	22.4958	23.3206	23.1154	22.6618	22.8677	22.3637	23.3134	22.7524	23.0327	22.7632	22.5869	23.0683	22.8324	23.3514	23.0498	22.7904
26.8843	27.2178	26.8406	26.5534	26.7693	26.804	26.8833	26.7656	26.4745	26.7854	26.8108	26.8945	27.1692	26.981	26.7858	26.7759	26.6883	26.9604	27.1803	26.6822	26.9713	26.7079	26.8756	27.1575	27.0751	26.7813	27.0672	26.5812	26.7959	26.7343	26.8322	26.7406	27.0255	26.6348	26.8991	26.8869	26.914	26.7516	27.4078	27.3223	26.913	26.8044	26.6151	26.6901	26.8039	27.3376	26.7465	26.8348	26.7438	26.7462
25.3538	25.2293	25.1993	24.3672	24.8494	24.9595	25.1857	25.2554	24.9761	24.7653	25.0906	24.9359	24.896	24.6358	25.0724	24.9135	25.1379	25.1189	25.38	24.7941	25.219	25.1082	25.2292	25.2168	25.3569	24.7219	25.4115	25.0691	24.853	24.7245	24.8306	24.2957	25.1384	24.7632	25.2476	24.7786	24.7623	24.7657	25.7845	25.7846	25.0519	24.7387	24.6365	25.0999	24.9694	25.1633	25.0018	24.8493	24.8586	25.5636
21.8431	21.2353	22.4173	NaN	20.8323	21.8664	22.2192	23.2424	NaN	22.1432	23.1182	22.3514	22.0894	21.2553	21.3142	21.2364	22.4552	22.8185	21.7627	NaN	22.6721	NaN	NaN	NaN	21.8697	22.4696	NaN	21.8274	21.5482	22.6225	21.3235	NaN	NaN	21.4903	NaN	NaN	NaN	22.5958	22.5948	NaN	21.2941	22.5115	22.5535	21.5724	NaN	22.194	NaN	22.1809	22.1054	21.9819
23.2873	22.0473	21.3337	22.065	21.7225	21.4429	21.815	21.6744	NaN	21.8242	NaN	22.4157	21.0469	22.2844	21.2998	22.0429	21.8965	22.1224	21.8195	21.8237	22.2783	22.2412	20.5057	22.5416	21.2	21.9067	21.4852	21.9901	21.6844	21.955	NaN	21.7344	20.9054	21.5369	21.6366	NaN	21.5158	21.6634	21.8706	22.0975	21.5971	21.5217	23.0121	22.568	21.9944	NaN	NaN	21.4912	21.2809	22.1637
24.7979	24.2308	24.2786	24.5811	24.6918	24.0799	24.9169	24.9209	24.0547	24.8074	24.4535	24.0804	23.8981	24.6765	24.226	24.7563	24.8029	24.3815	24.1555	25.0365	24.6741	24.8137	24.8052	24.6928	24.5863	24.4947	24.0914	24.5182	24.5549	24.5961	24.9299	21.4695	24.5814	25.2982	24.6635	24.7697	25.0358	24.7666	25.6505	25.6464	24.5391	23.7261	25.2506	24.6601	24.9354	24.5947	24.9381	25.5885	25.2928	24.5896
24.1923	23.9854	23.4671	22.7726	23.1279	23.8915	23.4308	23.8361	23.9527	23.144	23.9421	23.5093	23.3927	24.021	24.1303	23.8762	23.4836	23.6935	23.8236	24.009	23.7549	23.6004	23.9506	24.1787	23.9078	23.2114	24.1157	23.7082	23.6374	23.8394	23.0977	23.5133	24.0744	23.4202	23.9944	23.6139	23.5006	23.8845	24.2917	23.9619	23.9213	23.1331	23.5195	23.1344	23.7385	23.9458	23.3713	23.7322	23.5559	23.8612
20.8513	NaN	NaN	NaN	NaN	20.9511	21.1183	NaN	21.1923	20.7212	20.9486	19.2168	NaN	NaN	21.2241	20.9192	20.8409	21.4057	21.3821	20.9021	NaN	20.9666	21.0583	NaN	21.894	21.3967	22.1917	22.2948	NaN	NaN	21.2273	20.0061	21.3731	21.4551	20.4453	22.2468	21.679	NaN	NaN	21.4768	21.4622	23.2604	20.8092	NaN	21.327	20.807	22.4895	NaN	21.2031	22.3994
22.5687	23.9276	22.7727	22.2916	22.6963	22.2093	23.0533	22.3872	23.9446	22.1522	21.2736	22.5447	22.435	22.0336	23.1723	21.6446	22.7081	24.0864	22.1032	22.3752	24.241	24.4236	22.4707	21.7174	23.6402	24.5357	22.6722	24.0853	21.7075	22.3955	23.4482	23.5564	22.9561	22.5724	22.8436	22.3965	22.3648	NaN	22.8681	23.1133	22.6336	23.5444	23.2197	23.6559	22.4786	22.3756	NaN	NaN	23.0974	24.7322
23.9239	22.3952	22.0124	21.4375	21.2316	22.2865	22.5076	22.4156	21.9377	22.593	21.8474	22.6068	NaN	22.5872	22.0716	22.1778	22.1092	22.9338	22.3087	22.2224	22.1028	22.3541	22.4038	20.7384	22.2937	22.2891	22.4031	22.5806	22.1092	22.1587	22.1392	22.5648	22.0651	21.6884	NaN	22.5473	NaN	22.5257	NaN	22.248	21.9782	21.3665	22.0348	22.1844	22.3392	22.2031	21.8844	22.2976	21.9856	22.6695
24.4694	24.5115	24.8676	24.8654	24.8393	24.575	24.7358	25.0164	24.5169	24.7943	24.9839	24.6661	24.9415	24.5935	24.642	24.7969	24.6863	24.6786	24.7495	24.4639	23.1679	24.687	24.4529	24.5844	24.8431	24.7409	24.6262	24.7722	25.1059	24.6016	24.7899	23.9313	24.6398	24.6022	24.5919	24.7146	24.7915	24.8262	25.179	24.8324	24.799	24.1759	24.5479	25.0714	24.5933	24.8811	24.9998	24.9914	24.9073	24.3499
NaN	23.1598	22.2752	22.2242	22.6	22.7022	22.5852	22.7971	21.9619	22.5591	22.3304	22.8305	22.6074	23.0211	22.4381	22.1697	22.5056	23.0427	22.6487	22.7834	NaN	23.1159	NaN	23.0581	22.8959	22.8673	22.6092	22.7389	22.3699	22.8636	22.4078	22.8741	22.7118	22.4223	22.4047	22.7893	22.6626	22.437	22.3311	23.0561	22.2905	22.4721	22.2518	NaN	22.4979	22.98	22.2128	22.7328	22.4386	22.8024
22.8814	23.6657	23.9487	23.8596	23.3503	24.1143	24.0072	23.6044	23.7107	24.1369	23.8034	23.9085	23.433	23.7765	23.6651	23.9132	23.7209	23.9808	23.4404	24.0255	24.0236	23.9956	23.7653	23.5425	23.4984	24.1158	23.8139	23.6851	23.5801	23.9908	23.8278	23.9853	24.4614	23.9015	24.0144	24.2701	23.9021	24.1382	22.6666	23.2394	23.7778	23.706	23.91	23.7103	23.8632	23.0464	23.896	23.8508	23.7473	24.0935
24.5312	24.4329	24.0298	24.2863	24.0994	24.5173	24.4563	24.6189	24.0388	24.3251	24.5267	24.3788	23.8981	24.2571	24.5034	24.9467	24.5213	24.5801	24.2776	24.963	24.0417	24.5292	24.3334	24.5927	24.4118	24.4557	24.6057	24.4768	24.5201	24.7922	24.1224	24.045	23.6815	24.6842	24.4559	23.9729	24.309	24.532	25.7034	24.7581	24.6058	23.88	24.4561	24.3971	24.2127	24.9507	24.1454	24.3817	24.4928	24.6337
NaN	21.3957	21.3781	NaN	20.3419	20.8278	20.6354	22.2334	20.6134	20.8782	20.7358	20.7931	NaN	20.6071	NaN	NaN	20.5093	21.6954	NaN	20.7881	21.1625	21.5705	20.6472	21.5445	21.3423	20.549	21.4422	NaN	21.23	21.3839	21.2253	20.9115	21.173	NaN	NaN	21.1683	21.4683	21.3429	NaN	NaN	21.0538	20.8364	NaN	20.7332	NaN	22.1453	21.0364	20.9396	20.6603	21.2165
24.8275	24.0197	22.6881	24.6677	24.4981	23.3134	21.5861	22.4567	22.7721	23.0468	23.4424	23.3576	24.1585	23.1524	23.4468	23.7189	23.2877	23.0032	23.4012	23.0643	22.7075	23.1794	22.958	22.9821	23.0004	24.6703	23.1803	22.5774	23.0506	23.0571	22.6108	23.1262	22.1713	22.6151	22.1675	21.9175	22.2665	22.3341	23.7486	22.8456	22.2911	22.615	23.2931	22.6497	22.8265	23.3357	22.4377	22.3997	22.601	21.8824
24.0874	24.0423	23.456	24.0205	23.7324	24.0465	23.7187	24.1582	23.5642	24.1488	23.8509	23.8287	24.7469	23.751	23.8592	24.3558	23.8404	23.8761	23.8952	23.8482	23.7758	24.2268	23.9138	23.9697	23.8242	24.1413	23.5857	24.4285	23.743	23.8821	23.2843	23.857	23.2767	23.896	23.8805	23.6776	23.696	24.0113	23.9011	23.9468	23.4649	24.0093	23.7393	24.2676	23.6167	24.2141	23.3275	23.3945	23.6212	24.2907
23.3773	22.4662	23.448	24.3074	23.7753	23.2221	23.0517	22.6794	23.3794	23.4825	23.3584	22.4948	22.0166	22.9581	23.4005	23.3087	23.6069	22.9979	23.5863	23.4462	22.8764	23.4012	23.4601	22.8829	23.2122	23.5198	23.1325	23.0709	23.5452	23.2936	23.9113	23.2068	23.5655	23.2938	23.3619	23.5256	23.7902	23.5405	24.0529	23.451	23.6024	22.2508	23.3382	23.1447	23.5652	23.3065	23.3537	22.6073	23.427	22.2674
24.877	23.217	24.2678	24.6842	20.879	24.8287	24.874	23.1333	24.9792	25.5405	25.4589	24.342	25.4537	24.8309	25.0778	22.9873	24.6955	22.3424	22.948	23.5136	24.9568	25.0846	22.7966	25.4442	23.6082	23.4707	24.1122	24.3359	25.3218	26.0757	25.6878	25.0931	24.7904	23.9615	24.9538	24.8507	25.7905	25.7605	24.5272	23.3723	25.2184	23.9094	25.6964	26.2133	22.5455	NaN	24.2806	24.9711	23.6014	24.7802
28.1402	28.9931	28.8527	29.1846	28.9048	29.0277	28.7574	28.7566	28.6411	28.9582	28.9459	28.8731	28.6462	29.1379	28.7468	29.0354	28.8656	29.0344	28.8715	29.1299	29.3522	28.9528	28.9899	28.9684	28.898	28.6852	29.0065	28.7924	28.9321	28.8711	28.9084	29.1845	29.2248	28.856	29.0775	28.9353	29.0476	29.0299	28.6534	28.8754	29.0573	29.1441	28.862	28.6336	29.098	28.8101	28.739	28.7529	28.9824	28.8739
26.0605	26.6503	26.5167	26.5091	26.2884	26.5294	26.336	26.6637	26.1244	26.4051	26.5711	26.4485	26.3316	26.7839	26.2413	26.8754	26.4164	26.6728	26.4409	26.8584	26.9442	26.5687	26.7494	26.822	26.5153	26.0896	26.5317	26.4235	26.7665	26.2372	26.429	26.9993	26.6845	26.5792	26.6475	26.4507	26.5747	26.5424	26.5409	26.4992	26.5379	26.7898	26.4858	26.0021	26.6061	26.6849	26.3154	26.2648	26.5187	26.7178
27.0918	27.5198	27.4237	27.6974	27.4678	27.7392	27.5363	27.3849	27.6744	27.5615	27.6752	27.3157	27.5392	27.8217	27.5606	27.6566	27.6795	27.5928	27.3536	27.8602	27.7519	27.507	27.6161	27.617	27.6885	27.3395	27.5446	27.4328	27.6649	27.4487	27.525	27.7005	27.7539	27.4799	27.7299	27.7383	27.6954	27.7189	28.2528	27.7932	27.6415	27.8548	27.4099	27.1794	27.6576	27.4585	27.5749	27.5292	27.7881	27.5665
25.2235	25.8874	26.0243	25.5131	25.9715	26.045	26.1118	25.8268	25.8394	25.8884	26.0669	26.0912	25.7875	26.447	25.9143	26.0123	25.7438	26.1031	25.8955	26.1843	25.938	25.9425	25.8791	26.2115	25.9855	25.9296	25.7449	25.9123	25.717	26.2359	25.7951	25.7944	25.7864	25.8145	25.6558	25.5893	25.9143	25.8292	26.1633	26.3308	25.9584	25.4776	25.8063	25.7185	25.795	26.1537	25.7081	26.0573	25.903	25.5232
20.9533	21.7322	21.5538	NaN	NaN	21.3651	21.7224	22.1235	21.1879	21.0115	21.4832	20.7839	21.2977	21.1904	21.3737	21.1472	21.086	20.6863	21.4936	20.7339	21.3224	21.4734	20.9982	21.4053	21.7915	21.0793	21.4597	21.2538	21.1092	21.3589	21.5103	21.6134	NaN	21.0973	21.3105	21.2753	21.4605	21.4018	20.9751	NaN	21.5716	21.4738	21.272	21.93	21.2322	21.3994	21.4581	21.6067	21.4614	21.482
24.3504	25.1711	24.7512	25.2986	24.5244	25.2809	25.087	25.233	25.0071	25.2958	25.2213	25.0379	24.4275	25.4526	25.3941	25.2895	24.9253	25.4404	25.2724	25.3281	25.9169	25.3179	25.402	25.3736	25.4165	24.8768	24.9037	25.3491	25.0935	25.2851	25.2608	25.1141	24.8613	25.2379	25.127	25.247	25.0891	25.0644	25.3732	25.81	25.1117	24.806	24.6655	25.1157	24.8949	24.9772	24.5822	24.5616	24.8955	25.1634
27.6396	27.2687	27.2618	27.3618	27.3977	27.268	27.3546	27.3624	27.1842	27.1074	27.3012	27.2144	27.5266	27.3944	27.0854	27.5568	27.1312	27.2571	27.2467	27.5304	27.0651	27.3204	27.0742	27.2388	26.9719	27.3272	27.0203	27.0925	27.2587	27.2705	27.3999	27.0264	26.953	27.22	26.9278	27.1901	27.3589	27.2663	26.8197	27.0548	27.3793	26.9176	27.1214	27.5085	26.9362	27.5149	27.175	27.203	27.1465	27.278
NaN	19.8218	21.0214	20.8033	20.6619	20.4984	20.7792	19.7178	20.8206	20.252	NaN	20.6828	NaN	20.3053	20.0992	20.4408	20.5534	20.9057	NaN	20.7636	20.5277	21.0068	20.8211	18.9658	20.652	NaN	20.101	20.1378	20.8108	20.1904	21.2301	20.8844	21.1618	20.7014	20.9661	20.9375	NaN	21.1125	NaN	NaN	21.0538	20.5637	20.873	20.4784	20.7439	NaN	21.1351	NaN	20.9094	20.5608
25.1077	25.4589	25.8009	25.5553	25.8987	25.694	25.8655	25.6215	25.5557	25.7985	25.5802	25.6525	25.8807	25.8662	25.45	25.566	25.5293	25.8565	25.8754	25.8842	25.2517	25.9749	25.9089	25.8426	25.71	25.7342	25.6547	25.8324	25.6437	25.746	25.8242	25.5394	25.6173	25.7805	25.7705	25.8794	25.9979	25.8623	25.6163	26.379	25.6623	25.8683	25.7898	25.5225	25.7269	26.0655	25.82	25.9758	25.796	25.8765
27.6182	26.6889	27.2336	26.8697	27.2082	26.857	27.0254	27.3926	26.8098	26.8313	26.7443	26.8246	27.0345	26.8798	26.9269	26.8131	26.9304	26.9523	26.7917	26.6937	26.7209	26.9014	26.8876	27.0091	27.1373	26.4973	27.1764	26.9967	26.9078	26.6089	26.5724	26.5235	26.7959	26.6315	27.1125	26.7085	26.7608	26.557	27.4443	27.4011	26.8276	26.939	26.8135	27.2438	26.9327	27.25	26.7691	26.8535	26.8557	27.7813
25.7767	25.9294	26.1176	25.5528	26.1126	26.1472	25.95	25.68	25.5945	25.8318	25.7789	26.1521	24.8361	26.3434	25.9051	26.0708	26.0222	25.9551	25.6672	26.269	26.0894	26.2227	25.8883	26.1209	26.1541	25.9989	25.9065	25.7279	26.0523	25.9822	25.9629	26.0465	26.275	25.9333	26.1235	25.6514	26.0271	25.9261	24.5517	24.81	26.1291	25.9241	25.666	25.1775	26.2142	25.1039	26.1054	26.0517	25.8918	26.132
21.7997	22.0633	21.6212	21.3675	NaN	21.4243	21.3195	21.6989	21.6166	21.67	21.1674	21.8144	21.8636	21.4158	21.657	21.6364	21.7032	21.8083	21.8133	21.1469	21.8628	21.7113	21.7007	22.0911	22.1337	21.5735	NaN	21.5659	NaN	21.5568	21.5891	21.4461	22.1556	NaN	21.6588	NaN	21.6516	NaN	21.7253	21.4768	NaN	NaN	21.3361	21.576	21.7549	21.8708	21.2254	21.5581	21.3421	22.715
25.5046	25.3803	22.6369	23.9876	23.9946	23.8311	24.6422	24.6398	24.1787	24.6119	24.7108	24.869	23.3355	24.9324	24.7428	24.7352	24.3225	24.5032	24.6363	24.6442	24.5164	24.5982	24.6897	24.7977	24.9598	24.4493	24.9193	24.1697	24.4378	24.4119	24.4387	24.6454	24.6768	24.4393	25.0989	24.1723	24.3743	24.1082	24.5623	25.3103	24.693	24.8276	24.6607	24.169	24.4038	24.3743	24.2741	24.5867	24.4738	25.5164
27.3797	27.1227	27.4583	27.7642	27.6584	27.3496	27.362	27.0651	27.0799	27.303	27.1533	27.1476	26.9114	27.2901	27.2013	27.2244	27.3241	27.3447	27.1625	27.2847	27.2283	27.3611	27.2472	27.1879	27.2176	27.1056	27.2636	27.1735	27.3869	27.2172	27.1769	27.107	27.3282	27.1487	27.1701	27.1438	27.3199	27.0797	27.4222	27.3005	27.2084	27.4151	27.2539	27.3202	27.2314	27.4753	27.1166	27.1837	27.2132	27.0456
24.035	23.0556	23.5762	23.0248	23.4621	24.058	23.5861	23.8292	23.2102	22.9164	22.7334	23.2436	24.9962	23.7167	24.1378	24.4606	23.8663	23.759	23.7528	23.8412	23.6611	23.7241	23.879	24.3853	23.9342	NaN	24.0398	24.1225	23.9818	23.3657	22.3445	23.2843	22.5456	22.3576	23.5807	23.1691	23.5541	22.9537	23.932	24.4105	23.1824	23.5995	23.7796	24.3627	23.7987	24.5154	23.9051	24.1291	23.7275	24.0671
23.3204	22.8164	22.2382	22.7254	22.708	22.8301	21.9741	22.8416	22.9667	23.0019	22.8445	22.4788	22.351	23.2094	22.688	22.808	22.7294	22.5307	23.014	22.884	22.8111	22.7009	21.4802	23.2433	22.7019	22.5055	22.8618	22.5952	23.3573	22.5692	22.9017	23.1314	22.3151	22.9307	22.212	22.2868	22.5753	22.6575	22.1231	NaN	23.2391	23.096	22.7958	22.508	20.822	23.0281	21.8324	22.9882	22.7967	22.9202
NaN	NaN	21.7895	21.4319	NaN	21.7831	21.8072	21.9042	NaN	21.6817	21.5747	21.6494	NaN	NaN	21.9792	21.7467	21.8625	21.7152	21.7206	21.8024	21.4414	21.588	21.779	NaN	21.5261	21.4962	21.8152	NaN	21.2504	21.9014	21.5707	NaN	NaN	NaN	21.6633	NaN	NaN	21.6904	21.6548	NaN	NaN	21.3591	NaN	21.9956	21.4201	22.1975	NaN	21.6332	21.3709	21.6407
23.689	24.1659	23.7387	23.4728	23.565	24.334	23.9342	23.9955	24.3332	24.2668	24.349	24.0698	23.9983	24.1329	24.0327	23.9612	24.0352	23.9066	24.2229	24.1311	24.0532	24.1674	24.1341	24.3771	24.1549	24.4425	23.9989	24.0327	23.7077	24.2005	23.9172	24.1529	23.9613	23.6659	23.9321	23.6959	23.9671	24.0943	23.244	24.0225	24.1859	23.7499	23.8349	23.2056	23.8505	23.6682	23.8346	23.7204	24.0616	23.9972
23.3542	23.4248	22.8577	23.1989	22.7594	23.4475	23.2811	23.4798	23.4293	23.4923	23.518	23.3457	23.1273	23.2873	23.5342	23.3699	23.1541	23.2236	23.8018	23.1609	22.9856	23.4167	23.5476	23.2247	23.525	23.2753	23.4767	23.2733	23.4712	23.486	23.1884	23.7927	23.3465	23.0473	22.7994	23.4769	23.1397	23.3158	22.8439	22.9293	23.2897	22.6721	23.4005	23.7591	22.5949	23.6974	23.5265	23.6325	23.4157	23.0443
27.3689	27.9363	27.6726	27.5138	27.3885	27.7451	27.706	27.9053	27.7148	27.9659	27.5776	27.8768	27.9143	27.8587	27.7874	27.7547	27.8582	27.9248	27.9581	27.736	27.5804	27.8418	27.9721	27.7818	27.7455	27.9638	27.673	27.7915	27.6238	27.9006	27.7601	27.7217	27.8116	27.8856	27.6528	28.0842	27.9076	27.9497	27.9372	28.0368	27.8347	27.651	27.7335	28.0234	27.6014	28.0854	27.6859	27.9355	27.7891	28.2999
27.1968	26.9572	27.2259	27.1633	26.9854	27.3386	27.4447	27.4424	27.3636	27.4658	27.435	27.3635	27.5389	27.2343	27.2712	27.2872	27.4107	27.3628	27.6475	27.4045	27.2178	27.43	27.5764	27.6217	27.5094	27.416	27.4328	27.3862	27.2684	27.4816	27.4581	27.2802	27.4924	27.4028	27.4806	27.6305	27.6188	27.5147	28.0154	27.7657	27.5258	27.378	27.4026	27.4495	27.2948	27.6619	27.4168	27.2364	27.2791	27.3766
22.301	22.723	24.7671	23.1212	22.1158	22.7372	22.9054	23.7264	24.1987	22.4334	22.9064	24.5855	23.3386	23.6026	23.3831	NaN	22.1401	24.0242	23.2706	23.6414	23.8524	23.0524	23.2096	23.5716	23.4191	23.2853	23.7162	22.6584	22.4658	22.512	22.6614	22.5427	21.9489	22.5135	23.3111	23.9831	21.7268	22.9593	23.1468	23.1761	22.8536	22.4632	22.5971	21.4037	22.7709	24.1823	23.6047	23.6266	22.8744	23.4754
22.9018	23.3181	23.949	23.3786	23.3374	23.3953	23.5129	23.1442	23.0903	23.5558	23.575	23.2031	23.6508	22.7048	23.1221	23.2876	NaN	22.7891	23.3701	NaN	23.0521	23.5727	22.8723	23.2182	22.8234	23.4368	23.3935	23.1722	23.5705	NaN	23.4751	23.6293	22.8174	NaN	23.3028	23.0169	23.3629	NaN	22.9009	NaN	23.2753	23.0993	23.0115	23.4271	23.2852	23.5066	23.8435	23.5072	23.5052	23.4265
28.1573	27.1666	26.8454	26.7223	27.0065	27.2333	26.9509	27.1798	26.5722	26.7576	27.1635	27.0235	26.896	27.5335	26.9389	27.3997	26.965	27.2751	27.2309	26.9532	27.1455	26.9916	27.2216	27.2766	27.3223	27.2119	27.0217	26.8317	27.3217	26.8529	26.6815	26.9269	27.0967	26.9432	27.4068	26.6342	26.9936	26.6834	27.5919	27.3513	27.0496	27.203	27.3572	26.7423	27.0999	26.9162	26.8671	27.0778	26.9373	27.1307
NaN	NaN	20.2305	19.9283	19.8882	20.4737	20.1212	20.3857	19.8095	19.962	20.8342	21.2526	20.4593	20.2714	20.1365	20.5914	20.23	20.3148	19.6995	20.2602	21.1921	19.5692	20.3375	20.4099	20.5912	19.9154	19.8542	19.9276	20.0315	19.8348	20.2656	20.2835	20.3699	NaN	20.3821	20.1848	19.9455	19.8068	20.0931	20.5522	20.5891	20.6033	20.5655	NaN	20.3929	20.8954	20.3116	20.5494	NaN	20.1667
27.7869	27.7635	28.2896	28.2073	28.2658	27.9772	28.2478	28.0649	28.0096	28.0391	28.009	27.9222	27.8748	28.0017	27.872	27.9134	28.0769	28.0015	27.8909	27.9532	28.3203	27.9143	27.9225	27.816	28.0031	27.8277	28.0241	27.9813	27.8309	27.9183	28.0847	27.804	28.2071	27.8392	28.2632	27.9496	28.0108	28.0199	28.5434	28.7395	28.0144	28.0704	27.9973	27.9727	27.9878	28.0885	27.8932	27.8332	27.7859	28.242
23.8492	24.0675	23.7497	23.0885	23.4257	23.9246	23.6975	23.6651	23.0985	23.845	24.1049	23.7886	23.9122	24.4197	24.2698	24.0136	24.2666	24.059	23.9785	24.0421	23.6706	23.8942	24.2614	23.93	23.8232	23.9488	23.8181	23.9433	23.9789	24.0452	24.3226	23.9599	23.8676	24.0938	23.9971	24.05	24.2021	24.1948	24.7373	23.9798	24.2588	23.5922	24.2396	23.131	23.9954	24.4138	24.0693	24.005	24.4291	23.7595
22.5709	22.6764	22.5629	22.2776	23.069	22.794	22.6551	22.8511	22.4666	22.7622	22.8191	22.9347	22.9807	23.9571	22.7324	22.2743	22.9727	22.8879	23.1432	23.303	22.6298	22.7648	23.4483	23.0246	22.3666	23.1868	22.4872	22.5315	22.6027	23.1472	22.1662	22.9158	22.8219	23.4095	22.3362	22.8105	22.9766	23.1229	23.1337	23.4823	22.7402	22.7287	23.3058	22.9025	22.6549	23.1901	22.8288	23.185	22.7134	22.1745
27.5144	26.7019	26.1271	26.1689	27.6031	26.8638	26.389	25.678	25.9309	25.9535	26.3822	26.7612	26.8425	25.4808	26.6298	26.5561	26.6929	25.0335	26.7272	26.948	25.2346	25.7503	24.6671	25.3366	26.1602	26.6381	26.7889	26.1389	27.5489	26.7049	26.7129	27.0525	27.0146	26.8123	26.6996	26.5508	26.7811	26.11	25.7235	25.1606	27.0537	27.2377	26.4041	26.4538	26.223	25.8524	26.6865	26.3448	26.7793	20.7582
24.5818	24.7313	24.1958	23.7499	23.991	24.4171	24.6821	24.5922	24.2451	24.5549	24.5063	24.5289	24.4085	24.9547	24.5204	24.5453	23.9473	24.8225	24.3795	24.5577	23.9931	24.4915	24.5118	24.8992	24.5804	24.4998	24.6317	24.5268	24.4147	24.4264	24.2866	23.9933	24.0184	24.5935	24.2272	24.5318	24.2502	24.6278	24.8711	24.6766	24.2373	23.8227	24.2585	24.3616	23.7313	24.4137	23.7336	24.7401	24.412	24.2134
24.6092	24.8123	24.747	24.3224	24.8091	24.6986	25.132	24.9697	24.4919	24.6782	24.5681	24.7334	22.5807	25.1186	24.671	24.6389	24.5258	24.8504	24.1799	24.6271	25.218	24.5764	25.0667	24.4079	24.6893	24.7004	24.4182	24.5271	24.1	24.4356	23.6956	24.6292	24.7649	23.775	24.6941	24.3021	24.528	24.5722	24.6579	24.9858	24.1885	24.3565	24.441	24.934	24.4705	24.2643	24.2898	24.8268	24.4193	25.291
NaN	NaN	22.9968	22.818	22.7983	21.9861	22.8042	22.6486	23.0441	22.8211	21.9621	22.8765	NaN	22.8639	22.7994	22.8325	22.2559	22.7609	23.223	22.9736	22.438	23.2718	22.8931	23.0374	22.0385	23.0483	22.6358	22.4797	22.6865	23.1446	22.7772	23.2324	22.724	23.2545	23.0888	23.1471	23.2535	22.6756	23.3099	22.9924	NaN	22.8799	22.792	23.1832	22.5499	22.9028	22.969	23.1092	22.8836	24.0928
23.1692	23.3518	23.5678	23.6737	22.4646	23.3487	23.8159	23.3255	24.3183	23.383	23.5029	23.464	23.1433	24.0277	23.9255	23.2849	23.5133	24.0576	23.6434	23.7991	23.1669	23.2738	23.1811	22.7815	22.7894	24.0018	22.9818	23.6387	23.5879	23.7012	23.3239	23.4549	23.342	24.1544	24.0289	23.1506	23.5633	23.6819	23.7847	23.6819	23.4857	23.7576	23.389	23.6936	23.279	23.663	23.4151	24.1896	23.6441	23.754
NaN	NaN	20.6867	20.4669	NaN	20.9265	NaN	NaN	NaN	20.9082	20.8142	21.0342	20.5766	20.6001	20.0743	NaN	20.9816	21.1341	21.4233	NaN	21.7375	20.8598	20.4051	20.8357	21.0505	20.7065	20.3911	20.8358	20.862	20.6986	NaN	NaN	NaN	NaN	21.2606	20.3267	NaN	19.1525	20.7597	20.9697	20.964	22.1191	20.8278	NaN	21.3545	NaN	21.2996	21.1543	20.8165	NaN
NaN	NaN	20.3432	21.1298	20.304	21.6291	NaN	20.8409	20.5712	21.6098	20.7302	20.3677	NaN	20.8932	20.5832	20.621	20.3767	20.6781	20.8368	21.5134	21.1475	20.9949	21.0025	20.9203	20.8885	NaN	20.7804	NaN	20.3828	20.4144	20.6569	20.7479	NaN	20.5264	NaN	21.4475	NaN	20.4789	NaN	NaN	21.6195	NaN	20.6672	20.3701	20.4328	20.8821	NaN	20.6172	20.4829	21.4786
23.7688	21.7728	22.6032	22.5021	22.7974	22.5057	22.5654	23.1349	22.7498	22.3888	22.5232	21.3923	23.3664	22.1371	22.4552	21.7348	22.4309	21.1602	23.6322	22.682	22.0061	22.5916	22.6329	22.6786	23.3498	21.0704	23.2603	22.2706	22.8631	21.1685	21.4364	22.434	22.4221	22.4632	22.7545	22.0446	21.7847	21.6323	23.8629	23.6632	21.9804	22.7986	23.2169	23.3481	22.9648	23.7631	22.9928	22.4531	22.7232	22.7355
22.4074	22.4606	NaN	NaN	21.6922	NaN	NaN	22.8231	21.761	22.3214	22.0888	NaN	NaN	22.0757	NaN	NaN	22.2155	NaN	22.0499	NaN	21.9958	NaN	22.007	22.5421	22.4315	22.4007	NaN	21.7696	22.06	21.9908	22.0136	22.2207	NaN	22.3083	21.8111	NaN	22.371	NaN	22.0106	NaN	22.1266	21.8902	22.1942	22.6722	22.1411	22.5463	22.0906	22.1154	22.1529	22.5317
22.8206	23.2077	NaN	22.4649	22.6228	22.438	23.2315	23.1681	22.9578	23.1786	22.9372	23.4243	23.19	23.2843	23.2034	23.267	23.0312	22.9156	23.0813	22.9855	22.6065	23.1466	23.2147	22.7038	22.8295	23.1206	22.8468	23.1003	23.175	23.3192	22.8256	23.1806	22.6366	23.2607	22.9764	23.2514	23.1713	23.3814	22.8814	23.1546	22.9641	22.7628	23.1795	22.6479	22.8372	23.0088	NaN	23.4238	23.1302	23.0999
22.1944	22.1555	NaN	22.4934	22.0187	22.5055	22.0678	22.2626	22.2951	21.9822	22.0422	22.2773	NaN	22.3542	22.5378	22.0422	22.0727	21.6221	21.6193	22.4973	21.4243	21.7213	22.1757	20.5462	NaN	22.6154	NaN	22.451	22.3297	NaN	21.7289	21.9175	21.7017	NaN	NaN	NaN	NaN	21.9532	23.5563	21.4042	NaN	21.6951	21.5612	22.0113	21.8091	NaN	22.1459	22.6447	22.0001	22.2793
22.9947	25.0105	23.7997	23.7117	23.6252	24.3059	24.0446	24.284	23.9732	24.0117	23.9205	24.1733	24.1164	24.6491	24.2178	24.3271	24.4635	24.7555	23.897	24.2649	24.5339	24.8426	24.5309	24.6331	24.5247	24.6233	24.3511	24.1705	24.2513	24.58	24.3917	24.4792	24.1821	24.5464	24.1434	24.3733	24.2066	24.2836	23.8221	24.4318	24.3864	24.4554	24.6222	24.5946	24.3207	24.3395	24.6464	24.9555	24.55	23.9405
23.4296	23.8147	23.6113	23.6871	23.6177	23.7498	24.2374	24.198	23.6903	23.6393	23.4571	23.7682	23.7466	23.87	23.7353	23.8106	23.6241	23.9083	23.752	23.6182	24.4917	24.03	23.1597	24.0907	23.8824	23.8384	23.613	23.633	23.5789	23.6744	23.5348	24.0635	24.022	23.7099	24.1049	23.5701	22.9903	23.7946	24.0023	24.4427	23.7465	24.0812	23.6922	24.0387	24.2737	23.6491	23.3471	23.8289	23.6799	24.857
22.5773	NaN	21.9277	23.1976	22.5629	20.707	NaN	21.7057	22.6377	22.8526	22.4804	22.1454	NaN	21.4332	21.6747	22.3589	22.1696	22.5637	NaN	22.2614	21.7909	21.9744	21.6409	NaN	21.1077	21.6571	22.7704	NaN	21.9537	22.7481	22.6111	NaN	NaN	22.2461	22.6365	23.082	22.7489	22.3141	NaN	NaN	21.702	21.6101	22.7841	22.4204	22.357	22.6797	NaN	21.6998	23.1741	23.061
28.4014	29.3342	29.5528	29.6146	29.6061	29.6698	29.7621	29.2679	29.3305	29.7237	29.7154	29.7298	28.9121	29.9881	29.4392	29.6135	29.5171	29.7577	29.0241	29.5783	29.3877	29.6897	29.507	29.2591	29.0651	29.4268	29.4362	29.249	29.5057	29.7098	29.4969	29.526	29.5038	29.4759	29.5772	29.6927	29.7185	29.6312	28.9287	29.1012	29.5056	29.7091	29.5188	28.9423	29.3893	29.257	29.4044	29.6867	29.4574	29.1307
26.9299	26.748	26.944	27.147	26.8209	27.2667	27.0401	26.975	26.8209	27.1884	26.9666	26.893	26.9955	27.0734	25.8146	27.0857	26.8377	27.0049	26.7308	27.1819	26.9182	27.0223	27.0533	27.1609	26.7483	26.4299	26.9814	26.9873	26.8292	26.8158	26.672	27.2296	27.0726	26.8614	27.1202	27.0991	27.0217	27.1047	27.2997	27.3837	27.0795	27.1023	26.9707	26.9061	26.9192	27.438	26.8824	26.4731	26.7489	27.1003
NaN	23.4483	22.8778	23.0064	22.901	23.4118	22.7906	22.2623	23.0108	23.002	23.0943	23.4535	23.0802	23.3691	23.1906	23.1155	23.1989	23.2359	23.2981	23.272	23.2412	23.2186	23.3198	23.4731	23.2525	23.3477	23.0595	23.1829	22.9497	23.7163	23.1277	22.863	23.1605	22.618	22.3626	23.8434	23.5453	23.4359	NaN	22.8381	23.0084	23.3949	22.9645	20.821	22.7848	22.8779	23.0085	23.1898	23.4203	NaN
22.4291	22.6801	22.5357	21.8573	22.3275	22.4054	22.4219	22.7621	22.1977	22.0826	22.6283	22.0803	22.2547	22.4398	22.3822	21.9306	21.8634	22.499	22.6901	22.1404	22.7036	22.4137	22.4246	22.457	22.6825	21.8294	22.4579	22.2162	22.5536	NaN	22.3536	21.9157	22.2311	22.1449	21.7134	21.8868	22.5685	22.0853	22.4327	22.3924	NaN	22.7445	21.9833	22.1568	22.4635	22.4194	22.0788	22.0509	22.0386	NaN
23.6348	22.1648	22.8514	23.0472	23.3156	22.1823	22.3535	21.9855	22.7368	22.1417	21.9553	22.1033	23.6023	21.8768	22.911	21.8314	22.6781	22.2935	22.3611	22.2974	22.8256	22.6142	22.4905	22.4274	23.0471	NaN	22.315	21.4607	22.6155	22.8056	22.5139	22.3241	22.7613	22.4111	22.5681	22.6608	22.4314	22.3351	25.3801	23.3284	22.2406	22.2022	22.983	23.1966	23.0158	22.7397	22.8022	22.357	21.7716	22.0798
24.4182	24.3348	23.9373	23.2874	23.1576	24.0931	24.2574	24.1381	24.1713	24.0734	24.6546	24.2426	24.2394	24.313	24.1227	24.2207	24.0669	24.5598	24.3243	23.2611	23.6758	24.0488	24.114	24.2523	24.1519	24.4433	24.2373	24.091	24.1715	23.9153	24.1308	24.4207	23.7907	24.5142	23.9519	24.3622	25.0606	24.4307	24.2712	24.3723	24.1624	24.5455	23.5334	23.4912	23.4875	24.5962	24.461	24.073	23.8749	23.9117
23.128	20.2433	20.6157	NaN	20.8367	20.5229	21.5282	22.7115	20.5481	20.4294	NaN	19.7107	22.1192	19.9687	21.1167	20.3297	21.1707	20.163	21.0327	20.2926	21.4985	20.3084	20.9969	21.4368	21.3153	21.6722	22.7616	22.2939	21.391	NaN	20.5712	20.1274	20.0212	20.3605	21.4612	20.3774	20.4439	20.1945	22.5511	21.4641	19.9315	20.7391	21.0455	22.3201	21.4341	22.133	21.1743	21.5128	21.3716	23.2372
24.5979	24.5703	24.3774	24.5201	24.6522	24.8848	24.9138	24.5906	23.8755	24.4353	23.8654	24.0965	24.7039	24.2488	24.9171	24.5609	24.2518	24.8312	24.6872	24.7119	24.9225	23.9202	24.6702	24.7583	24.8611	24.7023	24.9737	24.1586	24.6263	24.7019	23.69	23.6458	24.1806	23.5117	25.0046	24.0937	24.8181	23.9611	22.8653	25.2398	24.5381	24.5492	24.5388	24.0174	24.4735	24.8783	24.2355	24.7397	24.7115	24.1297
28.7195	28.3278	28.4505	28.4842	28.3458	28.6178	28.5411	28.1212	28.4518	28.4245	28.3556	28.3839	28.4755	28.7075	28.5073	28.637	28.4517	27.7257	28.5371	28.7115	28.4411	28.5738	28.5798	28.6854	28.3925	27.8318	28.5641	28.2649	28.4256	28.5746	28.3606	28.3588	28.3176	28.3385	28.3772	28.5213	28.4534	28.4235	28.3268	28.6723	28.35	28.4051	28.479	28.1809	28.3273	28.7729	28.2854	28.579	28.4605	28.1954
27.5171	27.7627	27.5232	27.346	27.32	27.4145	27.1951	27.2804	27.3731	27.424	27.2487	27.5078	27.7708	27.6929	27.3521	27.2682	27.3925	27.5007	27.6963	27.6009	27.5655	27.5875	27.4878	27.7805	27.6106	27.4058	27.5085	27.4269	27.5447	27.6244	27.5049	27.5813	27.3753	27.3509	27.2306	27.478	27.3523	27.4749	27.7428	27.8272	27.4722	27.459	27.4849	27.3183	27.3267	27.7741	27.599	27.6925	27.6647	27.3918
26.8947	25.5655	25.7895	26.6473	26.8963	25.7341	25.7981	26.1215	26.1417	26.0192	25.7742	25.9016	26.3281	25.4329	26.11	26.1797	26.0192	25.6101	26.221	25.5445	25.564	25.8825	26.1069	25.9085	26.1706	26.1076	26.1607	26.3576	26.0146	25.9606	25.8317	25.5104	25.8081	25.8667	25.5539	26.132	26.0267	26.0684	26.7361	26.1909	26.144	25.8929	26.0172	26.2933	25.8703	26.4183	25.8555	25.7563	26.0685	26.0309
24.3601	24.9986	24.5667	25.1676	24.2378	25.1883	24.6233	24.8584	24.2812	25.1144	24.7008	24.8268	25.1585	25.1517	24.6137	25.2157	24.6859	24.865	25.1628	25.288	24.9417	24.9308	25.2003	25.334	24.3153	24.4102	24.693	25.2545	24.6795	24.8075	24.6839	25.0478	25.0335	24.8932	24.6729	25.2785	25.1504	25.1904	24.5916	24.943	24.9573	24.7417	24.6043	25.1851	24.2843	25.1023	24.5094	24.9092	25.0663	24.8007
27.6012	26.9739	27.0734	27.4944	27.1028	26.9971	27.4295	27.2996	27.1263	27.6557	27.2392	27.1384	26.8003	27.0544	26.8507	27.4524	27.2083	27.1093	26.9514	27.3586	27.02	27.5857	27.2996	27.2938	26.5361	27.157	26.7538	27.4597	27.1129	27.4557	27.3028	27.2656	26.7657	27.4681	26.8257	27.2216	27.2692	27.3764	26.3019	26.4241	27.2361	27.0212	27.063	27.8366	26.6811	26.7956	26.9477	27.3222	27.0893	27.736
25.0527	24.7244	24.4243	24.0924	24.1769	24.5755	24.9951	25.1031	24.5701	25.1292	24.2304	24.5863	24.6408	24.6547	23.5204	24.4097	24.5388	24.5104	24.3754	24.5253	24.381	24.5634	24.4527	24.3886	24.5365	24.5504	24.2799	24.9125	24.403	24.351	24.1231	24.1602	24.2585	24.7914	24.4871	24.8233	24.3289	24.7994	24.8101	24.4588	24.6728	24.2445	24.2671	25.2184	24.1441	24.4978	24.2749	24.8266	24.7879	24.6316
23.9449	23.9706	23.571	24.1112	23.8589	23.795	24.2534	24.2532	23.981	24.2246	23.9324	23.9902	24.1336	23.8837	23.6935	24.1022	23.8802	24.116	23.9609	24.185	23.8301	24.2769	24.2736	24.3462	23.8639	23.953	23.9173	24.2723	23.99	23.9877	23.8714	24.0081	23.8758	24.0641	24.0535	24.2261	24.0669	24.1139	24.2644	24.1729	24.4684	23.7621	23.9882	23.9807	23.7747	24.2831	23.9966	23.9879	23.8223	24.0992
24.8742	25.2664	26.5021	23.3547	22.4561	24.075	20.0554	23.4935	23.8385	21.6018	23.77	24.1877	NaN	21.9033	20.6628	21.9101	21.8476	22.0859	22.2548	22.8374	23.1004	23.4922	22.3302	21.2185	22.3465	22.7627	21.5538	22.6015	21.3296	22.2834	22.4569	24.7307	21.9957	22.1323	24.8274	NaN	21.0825	22.0915	23.0024	23.3028	20.6545	23.1563	21.4446	22.5089	24.4471	22.775	22.4487	24.3416	22.0979	24.4648
24.6823	23.5807	24.0757	23.7263	23.3446	23.7605	23.8034	23.9822	24.0377	24.0277	24.2649	24.4106	24.502	24.0714	23.9308	23.4927	24.2154	23.7848	24.4768	23.5123	24.0459	23.2403	24.1104	24.5236	24.3427	23.4043	24.0522	23.6129	24.0534	24.246	24.4469	23.98	24.2359	24.3949	23.9928	24.4567	24.0996	25.0197	24.5555	24.6188	24.2942	24.0346	23.9928	24.3108	23.9426	23.8415	24.3347	24.272	24.6196	24.0122
24.0853	24.7173	24.8558	24.7976	24.7366	25.0553	25.1877	24.7753	24.3951	25.2012	24.7032	24.8836	24.7601	25.2143	24.2575	24.8544	24.9561	24.9276	24.1249	25.2547	24.7182	25.3951	24.6763	24.3879	24.2074	24.7089	24.3766	24.3859	24.6695	25.0142	24.7131	25.1532	24.7073	25.0227	24.9047	25.0651	24.7703	24.9402	23.7432	23.9673	24.9124	24.8776	24.7281	24.6665	24.644	24.7347	24.6477	24.9841	24.6893	24.9616
25.8877	25.899	25.6954	24.9729	25.5007	25.5388	25.7958	26.1018	25.5442	25.6882	25.5659	25.7394	25.4714	25.5326	25.5675	25.6273	25.4976	25.7417	25.9377	25.522	25.712	25.8931	25.8101	25.9842	25.9144	25.6861	25.7302	25.7678	25.3925	25.5604	25.4255	25.4264	25.3811	25.5048	25.5523	25.2712	25.2862	25.4047	25.9287	25.9628	25.2889	25.5296	25.3625	25.8707	25.4854	25.822	25.3456	25.485	25.5167	26.196
23.5395	22.4411	22.6066	NaN	22.1884	22.6713	22.8692	22.8967	22.3418	23.0561	22.8364	22.8496	NaN	22.8258	22.9339	23.0148	23.0713	22.8349	23.3649	23.413	22.9926	22.9484	22.9863	23.2165	22.864	22.4971	23.0216	23.0393	22.5739	22.8599	22.0885	NaN	23.0644	22.9733	22.8022	22.3799	22.7008	22.7219	22.2153	22.6471	22.7364	22.3849	22.4132	21.7504	22.5526	22.5904	22.4085	22.9052	22.376	22.8361
23.9609	23.6744	22.727	22.4179	22.5024	23.4942	22.8012	23.0073	22.6258	23.2548	23.0269	22.8602	22.8542	23.0533	22.8935	22.8836	22.6975	23.2963	23.1537	23.4324	22.9363	22.9125	23.2577	23.005	22.6175	23.1849	22.8195	23.3728	23.0077	22.3636	22.9914	22.7709	22.8896	22.7744	22.7613	23.1556	22.4356	22.8808	22.5707	22.7136	22.8493	23.0099	22.6716	23.0037	22.8133	23.0378	22.7144	23.377	22.9963	23.771
NaN	NaN	21.6729	21.9111	21.3473	21.384	20.3746	21.8684	21.1574	20.6922	20.4501	NaN	NaN	20.4131	22.4992	20.9394	NaN	21.207	NaN	20.4482	NaN	20.4389	21.6278	22.2816	22.2884	21.9635	21.4272	NaN	21.6529	20.2607	NaN	20.4842	NaN	20.4029	21.7393	20.8368	NaN	20.4161	NaN	22.431	NaN	21.6581	21.1185	21.2793	21.1964	21.8119	NaN	20.9086	20.8617	22.5746
29.8852	29.5153	30.4109	29.1	30.1387	30.4611	30.3286	29.4862	30.4027	29.4736	30.5251	30.6594	31.1223	29.5416	30.5657	29.8068	30.0093	29.8064	31.2816	31.0719	30.5361	28.8375	29.6254	29.6825	30.1671	30.3214	30.6777	30.5759	30.4899	30.4217	30.7211	30.8435	30.8218	30.6878	30.4862	30.5773	30.9779	30.2177	29.7586	30.0127	31.0027	31.1853	29.9111	29.679	30.4796	29.7018	31.1558	30.025	30.0024	29.439
24.8062	25.0152	25.1977	24.8417	24.9643	25.1175	24.9806	25.1188	24.8763	25.025	25.217	25.0786	25.6369	25.3429	25.2186	25.0144	24.9982	25.1325	25.5291	25.2209	25.529	25.2488	24.9568	25.6187	25.5227	25.2258	25.1448	24.9983	25.1453	25.0948	25.0783	25.039	25.383	25.2382	25.539	25.2804	25.2757	25.3431	26.0084	25.9356	25.1867	25.6335	25.0573	25.2921	25.3686	25.8487	25.091	25.2144	25.1548	25.7052
25.1137	25.563	25.4768	25.1352	25.0683	25.3291	25.4864	25.2944	25.6761	25.6246	25.3107	25.2924	25.4569	25.0371	25.4805	25.3292	25.3337	25.3001	25.8588	25.3212	25.6267	25.3142	25.5769	25.7797	25.462	25.6039	25.8121	25.4027	25.5171	25.055	25.3976	24.6108	25.7309	25.1385	25.643	25.4513	25.5551	25.6643	25.552	25.8825	25.3475	25.6635	25.1303	25.7474	25.814	25.5201	25.0759	25.2734	25.9979	26.0101
25.3776	25.0831	25.1859	24.5415	24.8828	25.5418	25.3329	25.118	25.2646	24.3598	25.2666	25.2695	25.3062	24.7555	24.9495	25.0295	25.1808	25.151	25.4442	25.4133	25.3214	25.1488	25.2575	25.6063	25.2116	25.2762	25.123	25.1159	24.9347	25.2713	24.714	24.3673	25.2929	24.6436	25.1858	25.413	25.2226	25.4833	25.2599	25.5324	25.4447	24.9426	24.8157	24.693	24.8357	25.3979	24.651	24.8859	24.7143	25.7341
24.4715	24.1323	24.6327	21.6684	23.9583	23.8022	24.1611	24.3193	24.1855	23.9141	24.9631	24.5605	23.7993	24.3339	24.1788	24.2288	24.2027	24.3553	24.3032	23.9297	24.1656	24.1131	24.1397	24.4174	24.3797	23.8356	24.2489	24.1111	23.9285	24.0004	24.2307	23.2335	24.911	24.1402	24.2921	24.7139	24.1177	24.5224	24.5798	24.7592	23.7993	24.2953	23.6203	24.5148	24.1684	24.3753	24.0398	23.96	24.0195	24.609
24.7875	24.0163	24.4835	24.6836	24.3672	24.7056	24.8824	24.6729	24.2706	24.4459	24.6344	24.6939	24.5072	24.6305	24.4301	24.6771	24.719	24.5917	24.6552	24.9867	24.2797	24.716	24.6853	24.8076	24.6412	24.2835	24.6648	24.773	24.6135	24.7826	24.379	24.4843	24.583	24.5596	24.535	24.4113	24.3721	24.2844	25.0072	24.3367	24.4835	24.803	24.6548	24.5953	24.6632	24.4164	24.2613	24.4937	24.4464	25.2868
24.7868	24.2867	24.9239	24.3309	24.6248	24.5274	24.5685	24.6516	24.7364	24.4282	24.5747	24.4259	24.6283	24.5357	24.557	23.9147	24.6092	24.4728	24.9629	24.6099	24.5082	24.4981	24.7783	25.1024	25.0247	24.4625	25.167	24.3263	24.3349	24.4884	24.7221	24.1455	24.9632	24.1781	24.707	24.5075	24.8731	24.6669	25.508	25.7331	24.4926	24.6933	24.4314	24.7073	24.653	25.1487	24.521	24.2232	24.3102	24.9951
24.4963	24.3152	24.5574	23.9336	24.0633	24.9156	24.7283	24.9265	24.5395	24.3129	24.1987	24.5603	24.9051	24.5778	24.7653	24.6272	24.319	24.5792	24.4733	24.1717	24.9384	24.6793	24.849	25.0461	24.7995	24.4822	24.9902	24.4889	24.42	24.4224	22.3328	24.4494	24.331	24.7301	24.7924	24.1834	24.3529	24.4497	25.7939	25.5779	24.3237	24.8692	24.3932	25.0366	24.4778	25.0456	24.1034	24.6065	24.4944	24.8681
25.245	24.9136	24.898	24.9869	24.9384	24.9741	25.188	25.1429	24.8073	24.9837	24.9033	25.0124	24.9839	25.2028	24.628	24.74	24.9004	25.1051	24.9881	25.0889	25.2264	25.021	25.0238	24.9984	25.0426	24.7574	25.0451	24.7944	24.8233	24.8062	25.0336	24.6517	25.1175	24.9306	25.1314	24.892	24.8544	25.0476	24.9014	25.6628	25.0251	24.9002	24.8338	24.8572	25.0552	25.4785	24.7255	24.8907	24.7281	25.4491
23.5377	23.389	23.7874	22.8453	23.1534	23.5333	23.6373	23.6883	23.6798	23.5962	23.4339	23.3218	23.8564	23.5729	23.3793	23.0337	23.9228	23.865	22.7151	23.1019	23.468	23.3193	23.8518	23.4825	24.313	23.5272	24.3512	23.5058	23.7024	23.1982	24.1088	23.3279	24.4616	23.4065	24.3866	23.59	23.71	23.7188	24.961	24.6963	23.9219	24.103	23.2808	23.5296	24.3626	23.7846	23.7873	23.4595	23.6958	24.6253
25.5929	24.1359	23.441	22.6498	23.0334	23.1541	23.2628	23.6611	23.8516	23.2383	23.4434	22.8824	NaN	23.4169	23.3437	22.895	23.1112	23.3964	NaN	24.4212	23.4558	23.4362	23.2134	23.8253	23.6836	22.6223	23.9027	23.9901	23.5116	23.628	24.8364	24.1622	23.362	24.0652	24.6088	23.8579	24.1572	23.5099	24.2447	23.9408	23.5243	24.1967	23.6154	24.4335	23.3198	22.6208	23.6439	23.5821	23.9971	25.6998
25.1335	24.0658	24.4906	23.899	24.2072	24.083	24.8574	25.0885	24.898	24.3119	24.2689	24.2141	25.1675	24.4192	24.7869	24.4177	24.4871	24.3033	24.9619	23.5731	24.1789	24.2959	24.9693	24.8809	25.0056	24.3014	25.2524	24.6591	24.5572	24.0798	24.5173	24.2321	24.7175	24.4347	25.0436	24.2573	24.2563	24.4888	25.6783	25.6603	24.3504	24.9774	24.5117	24.8804	24.9388	25.0981	24.4356	24.5392	25.0825	25.7234
25.1204	23.9527	23.2807	23.3469	23.455	23.7344	23.1372	22.7088	23.4746	23.3373	23.3713	23.2897	24.0387	23.7293	23.7067	23.3684	23.6138	23.9844	23.7249	23.4372	23.6598	23.4871	23.6726	24.0946	23.645	23.7987	23.7526	22.7925	23.5275	23.7392	23.448	22.8596	23.5919	23.1345	23.374	23.1506	23.4682	23.1219	23.0807	23.4682	23.2952	23.5553	23.3541	22.4528	23.5656	23.5042	23.2415	23.3058	23.6458	24.3825
22.5261	22.3061	21.5109	20.6725	20.184	21.4266	21.652	22.3052	21.644	21.5758	21.5361	21.6363	NaN	21.6441	21.1458	21.5303	NaN	21.0559	22.7639	21.776	21.4358	21.9431	21.0962	NaN	21.1856	NaN	NaN	21.868	21.4972	21.6575	NaN	NaN	NaN	NaN	NaN	21.5097	NaN	21.5201	NaN	NaN	NaN	NaN	21.5522	21.7206	NaN	20.8535	NaN	21.6647	20.0958	NaN
23.6606	23.3704	23.6102	23.1886	23.3636	23.6364	23.6067	23.886	23.4635	23.9321	23.2081	23.859	23.5485	23.5723	23.6709	23.6797	23.6614	23.6892	23.3162	23.2381	23.7868	23.2477	23.6536	23.6902	23.8439	23.7959	23.7814	23.2616	23.3696	23.5	23.1146	23.1846	23.9655	23.1805	23.5947	23.3701	23.6139	23.6128	23.392	23.8144	23.3253	23.9608	23.3496	23.6059	23.5557	23.1807	23.3798	23.5409	23.472	24.8551
24.8759	23.2947	23.3527	23.1769	24.0804	24.7968	24.4768	24.7979	24.2391	24.5324	24.2778	24.2653	24.8036	24.9153	23.9449	24.4961	24.7786	24.8521	23.7158	24.1122	24.533	24.2506	24.4924	24.4392	24.5646	24.5957	24.8478	24.6174	24.7316	24.2812	24.2016	24.2346	25.1242	24.6915	25.1755	23.6196	23.1719	24.6356	25.1386	25.2619	23.7261	24.7236	23.6112	24.4011	24.5854	24.3415	24.1373	24.098	24.2207	25.2287
24.3738	22.2794	22.0284	NaN	23.12	22.5216	22.448	21.0263	22.2953	22.4471	21.8531	22.3726	NaN	22.5588	23.3008	22.7177	22.7019	21.8913	22.7671	22.6131	22.6855	22.6224	23.6523	21.1788	22.8236	NaN	22.637	22.4695	21.7864	22.6221	22.5211	22.3582	23.0247	22.1106	23.033	23.3182	23.6892	22.8205	NaN	22.2727	23.3156	22.4499	22.064	22.709	NaN	22.388	23.4285	NaN	NaN	24.4669
22.9033	23.6765	23.5133	22.8022	23.0235	23.2887	23.5234	23.4681	23.4266	23.3515	23.259	23.5759	22.5574	23.6101	23.1839	23.3102	23.4145	23.7479	23.5207	23.4923	23.7965	23.5503	23.5811	23.4835	23.8699	23.418	23.4126	23.6263	23.3415	23.3063	23.3469	23.8125	23.6598	23.2337	23.6084	23.4713	23.2961	23.1627	23.8462	24.5581	23.4704	23.6215	23.1161	23.5446	23.3728	23.3472	23.1368	23.5359	23.5478	23.4942
20.7536	22.9685	22.9865	22.3643	22.4155	22.8477	22.6087	22.2679	22.65	22.595	23.3835	22.7039	22.4018	21.7545	22.9345	22.769	23.0276	23.2943	22.6942	23.1672	23.2607	22.74	23.0104	22.9879	22.6982	22.8765	23.2074	23.0892	22.799	23.1911	23.1741	21.9291	23.1924	22.8297	23.0683	23.2864	23.4125	23.4396	21.9064	23.2129	23.2767	22.7715	22.6308	22.3169	22.7771	22.5326	22.5417	22.7804	22.5695	22.4205
23.0509	22.8357	22.7672	21.6319	22.521	22.8402	23.032	23.1127	22.4083	23.0791	22.7999	22.3557	22.4447	21.6751	22.3671	21.9192	22.8429	22.6501	23.2018	22.5416	22.8105	22.428	22.7	22.4067	22.4843	22.2822	22.5326	22.7406	22.7879	22.3798	22.5684	22.4454	22.0319	22.5163	22.8606	22.3902	22.5211	22.1799	24.1212	23.0541	22.3501	23.1754	24.1907	22.6526	23.5094	23.4687	22.595	22.468	22.7659	22.6242
23.0182	22.2224	22.3967	22.6286	23.1017	22.1705	22.2865	22.6061	22.1475	22.1089	22.6284	21.6013	22.0645	22.2192	22.5107	21.3374	22.1552	21.9465	22.6245	22.3117	22.3684	21.8873	22.6007	22.6046	22.6018	22.6229	22.6633	22.1827	22.2201	21.9346	23.203	22.4743	22.8803	21.5162	22.7622	23.056	22.7695	22.8805	24.2031	22.9221	21.8712	22.787	23.2113	23.4593	22.1435	22.6842	22.7793	22.5327	22.4306	24.546
22.1693	23.6808	23.7631	24.0865	22.8827	23.4067	23.3384	23.3725	23.1612	23.3156	23.409	23.2595	23.6622	23.6694	23.0428	23.5157	23.4223	23.7919	23.205	22.9198	23.4154	23.4581	23.1671	23.3045	23.4373	23.4261	23.2895	23.2282	23.9108	22.8876	23.1194	23.748	23.3489	23.3983	23.8688	22.9977	23.2597	23.3585	23.4656	23.7161	23.2653	23.7021	23.2999	23.3652	23.1887	23.6202	23.5205	23.5243	23.8448	23.7098
22.0692	23.0111	22.5585	23.3738	21.7917	22.327	21.7928	22.263	23.1246	22.1468	23.3899	21.8631	22.648	22.628	21.2588	21.9281	22.0847	23.4574	NaN	23.4069	23.2412	22.4732	22.2598	22.6394	22.1287	21.622	23.1578	21.8302	22.0515	NaN	22.4683	22.5249	22.4398	22.6772	22.4542	22.7428	22.2286	22.411	22.2429	22.9808	NaN	22.8431	22.4491	22.3537	22.6408	22.8074	22.4504	22.0308	22.3897	23.5422
22.6294	22.5585	22.6767	22.5642	22.6191	22.296	23.2503	23.1516	22.4061	22.4635	22.5828	22.862	22.992	22.5581	22.953	22.4943	22.5135	22.8824	23.4924	22.7908	22.8914	22.7764	23.5206	22.9054	23.468	22.5257	23.8006	23.1121	23.0938	22.6409	22.5408	23.2163	22.6964	22.6576	22.7276	22.881	22.3241	22.8056	23.5839	23.571	22.5484	23.2378	23.1158	22.8415	23.2054	23.2435	23.1495	23.4738	22.8066	23.872
21.6236	21.5493	21.9675	NaN	21.7688	21.5919	21.9293	21.6012	22.1687	21.7721	21.8368	21.3974	21.1449	22.2681	21.6529	21.3453	21.3861	21.6401	22.0717	21.7911	21.8546	21.8296	22.14	22.0807	22.0073	21.6336	21.6526	21.4148	21.8114	21.4974	22.4055	23.2616	22.7864	21.4809	22.3076	22.6564	21.5256	22.0687	22.3262	22.2302	22.2199	22.787	22.1241	22.0478	22.5576	NaN	22.1228	22.0741	22.228	22.1017
24.112	24.1309	24.173	23.6103	23.8502	23.9384	23.8087	23.9208	24.0167	23.4453	24.0888	23.7784	24.173	23.9281	23.7687	23.845	23.7932	23.9131	24.6463	23.861	24.4377	23.7905	23.9663	24.1422	24.4552	24.0265	24.107	23.951	23.911	23.7692	24.1231	23.5195	24.4011	23.7904	23.9514	23.7025	23.8179	24.1049	25.8005	25.2106	24.0441	23.969	23.8808	23.6852	23.8943	23.9133	23.7016	23.9092	23.8666	24.4687
NaN	22.33	22.2452	22.2821	21.8194	22.4559	21.8168	22.585	22.3472	22.2608	NaN	22.4321	21.816	21.8749	NaN	22.1905	21.9463	22.2394	22.2419	22.165	NaN	22.1682	22.741	22.4036	NaN	22.0725	NaN	22.5061	NaN	NaN	22.0923	22.2624	21.8329	22.6288	22.4526	22.186	NaN	NaN	23.0727	22.6989	21.5655	22.43	NaN	22.6147	21.9135	22.3813	NaN	NaN	NaN	22.7228
NaN	21.6752	22.0196	21.6473	21.6039	21.7346	21.4816	21.3091	21.7104	21.4496	21.6267	21.7414	NaN	21.3545	21.8343	21.8482	21.8238	21.7117	21.2674	21.3674	21.9063	21.7616	21.9148	21.303	21.7976	21.7579	21.4848	21.5102	21.9909	21.4434	22.6206	21.7487	21.6506	21.5151	21.8024	22.1203	22.1079	21.8035	22.1774	19.6341	22.0816	21.413	21.7842	21.7938	21.7378	21.4136	22.1568	21.5846	21.8608	22.032
NaN	NaN	22.9301	22.5602	22.0036	22.0959	22.5136	23.1902	22.5699	22.7913	22.9751	22.4777	22.3543	22.3319	22.7336	22.4721	22.6911	22.3683	NaN	22.0725	22.3071	22.2844	23.0246	22.2281	22.9215	22.5499	22.3147	22.5902	22.932	22.9157	23.1406	22.2559	22.7646	22.3106	22.753	22.1042	21.7239	22.6868	22.796	23.6184	22.8694	22.752	22.446	23.7785	NaN	23.1873	22.977	22.401	22.7975	23.1092
26.7913	26.0871	25.6356	25.7078	25.8973	26.1667	26.4211	26.5145	25.7658	26.3149	26.0856	26.2774	26.0923	26.3483	26.0109	26.4601	26.2413	26.405	25.8511	25.8431	26.013	26.3008	26.3361	26.227	26.1746	25.9718	26.4407	26.0413	26.0602	26.1102	26.0309	25.8361	26.4669	26.2549	26.7679	26.0024	25.8506	26.1727	26.3361	26.5236	26.0065	26.6192	25.9163	26.4366	26.408	26.199	25.8137	26.0626	25.9867	27.5001
26.039	26.3677	26.4613	26.0155	26.4427	26.7348	26.734	26.7939	26.364	26.7344	26.5129	26.6063	27.0345	26.724	26.0672	26.8005	27.0071	26.8249	25.9052	26.2645	26.6944	26.6574	26.7681	26.5253	26.7503	26.1661	26.7848	26.4865	26.5752	26.4524	26.6534	26.1784	27.5315	26.5378	27.6157	26.4369	26.4542	26.4676	26.5889	25.8037	26.5441	27.3689	26.6952	26.709	27.3099	26.1309	26.5471	26.6153	26.5538	27.7234
NaN	21.3321	21.2646	NaN	NaN	21.1443	21.0651	20.9829	21.5834	20.9744	21.3769	NaN	NaN	20.8245	21.3968	NaN	20.735	20.1378	21.6463	21.0255	20.5691	20.9203	20.7493	21.294	20.3061	20.744	21.6053	20.7489	21.402	NaN	NaN	20.4476	21.4192	21.0399	21.184	20.6742	NaN	20.9792	NaN	NaN	20.7478	20.9768	19.6694	20.3416	21.0883	NaN	NaN	NaN	20.5632	21.2221
23.4034	23.5606	23.5959	22.8047	23.2102	23.9342	23.5881	23.1833	23.9131	23.0691	23.3902	23.4955	22.6549	23.0002	23.308	23.4457	23.4043	23.3502	23.7744	23.4358	23.6009	23.4981	23.4422	23.4973	23.3936	23.914	23.4696	23.4558	23.3229	23.562	23.2342	22.86	24.1005	23.3898	23.57	22.9892	23.5312	23.691	22.7639	21.6029	23.2713	23.2018	23.257	23.1788	23.4104	22.6859	23.1771	23.4068	23.1822	23.2819
26.1986	26.8972	27.2374	26.5446	26.7718	26.833	26.8137	26.7884	26.8439	27.0387	26.9664	26.7661	27.1127	26.9527	27.1237	26.8894	26.8819	27.033	27.1748	26.8491	26.9082	26.7822	26.9644	26.9919	27.1557	26.7428	27.1506	26.8881	26.8986	26.8313	27.2654	27.0457	27.3472	26.8618	27.0308	27.104	27.1206	27.0459	27.2152	27.3561	27.0744	27.3293	27.0935	27.1029	27.2084	27.0718	27.1307	26.9508	27.2304	27.0416
19.8697	22.9397	23.368	NaN	NaN	23.3499	23.3174	NaN	23.618	22.6987	23.0876	NaN	NaN	NaN	23.6116	22.7082	23.6993	22.8761	23.7884	24.0426	NaN	23.4021	22.9415	NaN	23.4707	NaN	23.5264	23.3425	NaN	23.8892	23.6082	NaN	22.9091	22.8776	NaN	23.3028	23.1982	22.7598	NaN	NaN	23.0819	22.34	23.6675	NaN	22.1582	NaN	23.5758	23.4038	23.0909	NaN
22.7531	21.8947	21.7633	20.9526	21.5949	21.0488	22.0527	23.3094	22.9301	22.6851	NaN	21.4498	25.1857	22.3679	23.7993	23.1358	21.9934	21.077	23.5733	19.7757	21.2821	21.2049	22.669	22.7118	NaN	21.5379	22.162	21.2234	22.5642	20.5539	21.6943	21.6197	NaN	22.4156	22.5145	21.2102	21.1265	22.3328	24.6534	21.6202	21.6874	19.4608	21.6644	23.4156	20.7136	22.7258	21.8542	22.7045	22.7363	23.1103
23.0966	24.8602	24.2491	23.6269	24.2775	24.4072	NaN	24.2868	24.2276	24.1471	24.5412	24.4001	24.9254	24.5121	24.3492	24.0613	24.2034	24.1269	24.744	24.1112	24.4761	24.2737	24.292	24.8962	24.851	24.1706	24.8688	24.3323	24.2134	24.2781	23.8903	23.8647	24.5665	24.0719	24.3738	24.2081	24.4427	24.2996	24.6156	24.626	24.6597	24.4581	23.8056	23.7835	24.2232	25.139	24.4848	24.4894	24.4186	NaN
22.1787	22.7751	22.7556	22.7686	22.4267	22.8682	22.2026	23.0932	22.7331	22.5461	22.4281	22.265	22.984	22.469	22.8317	21.5327	22.5697	22.3377	22.6717	22.5046	23.862	22.7872	22.9395	21.9523	22.8616	22.4397	22.684	22.5047	22.5349	22.7138	22.8745	23.1354	22.9957	22.5122	22.6892	22.4187	22.8958	22.8389	24.6798	22.2545	22.9271	22.9146	22.5632	22.419	22.6059	22.5651	22.8399	22.6971	22.7622	23.5018
24.7429	24.7126	24.6329	23.8819	24.1529	24.7087	24.4705	24.73	24.3207	24.2603	24.6296	24.5612	24.3324	24.8498	24.4296	24.7027	24.1463	24.866	24.767	24.6321	24.7706	24.851	24.8311	24.7681	24.7456	24.3389	24.8583	24.469	24.3479	24.3614	24.4485	24.7073	24.7783	24.6192	24.7138	24.146	24.0968	24.2251	24.4478	24.426	24.4828	24.7319	24.6419	24.5443	24.8279	24.7019	24.0903	24.3996	24.6565	25.2833
23.3232	24.0655	22.8483	22.8262	23.2471	23.0423	22.7084	22.7073	22.9354	23.2493	22.8115	22.9921	23.5058	23.2539	23.5186	22.9318	23.1425	23.2108	23.5504	23.2859	23.3452	23.2917	23.0236	23.2593	23.4589	23.6291	22.7835	23.2342	23.1839	23.4404	23.6482	23.3617	23.59	23.1507	23.0589	22.979	23.7551	23.426	23.1705	23.3889	23.3657	23.1393	22.8816	22.7657	23.26	23.6275	23.4438	22.8787	23.2444	23.1965
22.5817	24.5332	24.705	24.3907	24.6145	24.5901	24.92	25.1279	24.6919	24.9921	24.8751	24.8384	24.6704	24.7643	25.1037	25.0527	24.7369	24.877	24.9627	25.0767	24.9323	24.7718	24.9764	25.4396	24.8734	24.8808	25.0014	24.8944	24.9815	24.9197	25.2437	25.1606	25.5761	24.8685	25.341	24.9198	25.4114	25.2604	25.2222	25.0077	25.1163	25.0372	24.5563	24.7203	25.1813	25.2607	25.1083	24.7173	24.8278	25.1335
25.0427	25.2849	24.96	24.6348	24.696	25.2795	25.4169	25.5624	25.4465	25.1997	25.0294	25.2927	25.4086	25.3961	25.0307	25.2885	25.2207	25.4192	25.4523	25.2516	25.2347	25.4612	25.5175	25.4265	25.3977	24.9634	25.4116	25.3606	25.1244	25.2834	25.0364	24.9131	25.1357	25.0859	25.1194	24.8306	25.2123	25.1841	25.5755	25.7104	25.0744	25.386	25.0408	25.1427	25.1783	25.4743	24.993	25.2318	25.2603	25.3044
22.8721	22.5929	23.0715	22.9247	22.8076	23.455	23.5606	22.6537	23.015	23.2393	23.2815	22.2275	22.9513	23.0202	22.9244	23.2466	22.6841	22.9401	23.3117	23.598	23.0639	23.2199	23.075	23.2336	23.1094	23.2981	22.5696	22.9643	23.244	23.3843	22.8372	22.5737	22.8932	21.8878	22.5827	23.5522	23.1689	23.1544	23.2099	23.6423	23.3988	22.7661	23.0854	22.4268	22.2466	23.0071	22.6317	22.4999	23.3991	23.66
25.446	24.7688	25.1834	24.8054	24.6852	24.9094	25.2923	25.3916	25.2951	25.1104	24.8429	25.057	24.7434	25.002	24.7401	25.2002	24.7543	24.9591	24.8195	24.9584	25.087	24.9927	25.2175	24.8354	24.9072	24.3661	24.9099	25.1656	24.9297	24.5647	25.0479	24.929	24.9046	25.0031	25.2907	24.9194	24.725	24.9146	25.184	25.3228	24.8652	24.9605	24.7391	25.37	24.6963	25.2112	24.4925	24.7063	24.8248	25.6629
23.4665	22.831	22.7613	22.776	21.5094	22.5034	22.7159	22.7661	22.2196	22.929	22.6489	22.4079	24.0277	22.861	23.0448	22.488	22.5682	22.4135	23.4167	22.8913	23.1572	22.8663	22.7145	22.8662	22.8517	22.6053	22.8052	22.6163	22.6283	22.4936	23.0276	23.1188	22.8099	22.7235	23.0084	22.5918	22.949	22.9378	24.3659	21.8782	22.8986	NaN	22.6041	22.8455	22.7417	22.521	23.2721	22.7834	22.7824	22.8405
22.3076	22.1769	22.3988	20.8236	NaN	21.9762	21.8238	22.2781	21.3264	20.6145	21.6659	22.1807	21.9679	20.8311	21.2725	21.6066	21.6091	21.6438	20.4	21.9684	22.0281	22.2336	22.1546	20.9808	22.0412	21.1265	NaN	22.4618	22.3365	22.0651	21.6605	21.7525	21.7948	21.7858	21.3195	21.7463	21.2007	21.0771	21.3078	21.4989	21.7678	21.8667	21.5005	21.9946	21.4151	21.862	21.5093	21.1012	21.7915	22.3584
23.366	23.8026	24.2036	24.665	24.037	24.2036	23.9119	24.5241	24.6466	24.2342	24.0706	24.2138	24.2518	24.7446	24.6437	24.6874	24.1751	24.33	24.2418	24.1781	24.487	24.2418	24.8337	24.4484	23.9077	23.5621	24.8273	24.3414	24.7551	24.5988	24.6697	24.2439	24.85	24.7439	24.4168	24.6587	24.7002	24.4648	24.5612	24.6611	24.3496	24.8327	24.4949	23.9623	24.6485	24.5543	24.3182	24.4232	24.5289	25.3441
22.488	23.5552	22.564	22.3248	22.6932	22.7105	20.3669	22.5691	22.9513	NaN	22.8381	22.9552	23.2228	22.0516	22.8485	22.2374	22.9589	22.2887	23.0528	22.7695	22.3912	22.6875	22.7285	22.5383	22.8378	23.2801	22.6667	22.3266	22.2474	22.8965	23.3354	23.216	22.2542	21.9687	22.6376	22.7051	22.8355	23.2829	23.3152	22.9117	23.0407	22.1097	22.3417	22.5775	22.5547	22.9252	22.7512	22.2067	22.4097	21.7823
22.1081	21.2238	NaN	21.4557	20.5296	20.9967	20.9846	21.7972	21.0182	20.9318	20.4578	20.6531	NaN	21.1047	NaN	21.1076	20.8237	21.1437	21.0107	20.8919	21.4225	21.0627	21.2955	21.1915	21.1885	20.579	NaN	21.2373	20.3393	20.8094	20.6987	20.7927	NaN	20.9264	20.6233	NaN	NaN	20.821	NaN	NaN	NaN	21.3878	21.2906	NaN	20.7406	20.1613	NaN	20.5872	21.3347	21.8002
24.1545	23.9819	24.196	23.8706	23.6201	23.9425	23.9963	24.0943	23.758	24.1362	23.9178	23.8305	24.0225	23.7621	23.972	23.9662	24.0304	23.9562	24.1746	24.0555	23.662	24.2301	24.221	24.3015	24.1229	23.9888	23.9926	23.9813	23.8117	23.9898	24.0885	24.0718	24.0083	24.0421	23.9018	23.689	23.9999	24.0935	24.3316	24.4185	24.0751	24.0627	23.9099	23.4382	23.7154	24.0015	23.7504	23.8295	23.9163	23.9403
24.2053	23.9946	23.979	23.7462	23.3952	23.8761	24.0969	24.561	24.0201	23.9897	24.0026	23.9859	22.668	23.8998	23.6383	23.4606	24.1935	23.9326	23.3999	24.08	24.2814	24.0712	23.6453	23.3586	23.0833	24.0018	23.0691	23.3936	23.8964	23.6763	24.135	24.5136	24.0611	24.5784	24.4215	24.0092	23.8217	24.1493	22.3729	22.9694	23.8576	24.3245	22.9184	23.7929	23.528	23.4758	24.0845	24.3553	23.4944	25.2801
24.0992	23.9827	24.0125	24.1918	24.5022	23.6852	23.9855	24.0948	24.3005	23.8608	23.8043	23.9347	24.3026	23.8804	24.0555	23.6537	23.913	23.9575	23.9292	24.0534	24.4321	24.0665	23.9106	23.9345	24.2722	24.0393	24.1789	23.7665	23.9537	23.8902	23.8735	23.624	24.1528	24.0532	24.0172	23.688	23.7958	23.9351	24.5462	24.3329	24.0884	24.0415	24.0813	23.5929	24.088	24.2467	23.806	23.8604	23.9264	24.4523
22.1821	21.9603	22.2554	22.1488	22.5763	22.3939	22.8281	22.7086	22.6602	22.1572	22.9281	21.8387	NaN	22.2811	22.3194	21.9629	22.3914	22.4542	21.6045	22.1528	22.2002	21.6327	22.5382	22.2114	22.5214	22.0951	21.9819	21.9699	22.4226	22.0824	22.3734	22.7303	22.4411	23.1064	22.9177	22.0376	22.1733	22.2057	22.2797	22.3086	22.9117	22.9673	22.396	22.2151	22.175	22.6637	22.3221	22.5578	22.3671	22.2786
22.8711	22.9703	23.0382	21.9061	21.9607	22.9536	22.9271	NaN	22.5911	22.3832	21.9238	22.3103	22.2618	22.4774	22.2456	23.0011	22.2823	22.9712	21.9785	22.7367	22.144	22.9877	22.3086	22.3889	22.5715	22.5774	22.5174	22.6331	22.0632	22.6507	21.9085	22.3657	NaN	NaN	22.558	22.3441	21.7011	NaN	22.5648	22.0427	21.7348	22.1617	22.3628	23.0054	22.0964	22.5458	20.001	22.3809	21.6216	23.4419
23.3135	23.0917	23.5941	23.0445	23.4762	23.2597	23.9942	23.8149	23.1932	23.5807	24.0469	23.4109	23.027	23.8299	23.4063	23.3923	23.742	23.4107	22.831	23.2946	23.5168	23.8207	23.3066	22.8776	23.1384	23.3766	24.0104	23.2557	23.7283	23.2862	24.0334	23.8466	23.9794	23.9066	24.2068	23.3396	24.0056	23.8671	23.247	22.6299	23.8313	23.64	23.548	23.6166	23.9048	22.5323	24.0465	23.8138	23.8959	23.9839
NaN	NaN	23.2565	23.0759	23.0817	22.0923	NaN	23.665	NaN	23.0666	22.4681	23.4	23.4125	23.6037	23.4985	23.2046	22.8648	23.5242	22.834	22.9251	22.7324	23.6558	22.881	23.0704	23.3133	NaN	23.2009	23.7577	23.2716	23.3279	22.2266	NaN	22.9416	23.4812	23.1105	23.1779	22.9819	23.1347	24.2473	24.8716	22.4045	23.3126	22.5658	23.3566	21.6529	23.6575	23.2723	23.5879	22.4439	23.6648
25.9366	25.7087	26.2909	25.9331	26.1273	26.3167	26.1725	26.1174	26.1096	26.2649	26.1601	26.3681	25.8459	26.3663	26.2872	26.1386	26.1508	26.4147	25.763	26.0616	26.1186	26.2255	26.1654	26.1591	26.2279	25.9749	26.3266	26.1331	26.0238	26.1345	25.9755	26.0008	26.1351	25.9275	26.1516	25.9055	26.0056	26.0303	25.6829	25.8877	26.1092	26.1353	25.8849	25.8457	26.271	26.0195	26.1064	26.0339	26.3766	26.1843
24.1087	24.189	23.8767	23.9303	24.2287	23.998	23.6286	23.7259	23.1934	23.3016	24.0527	23.9679	23.3939	23.9765	23.8161	23.7933	23.5945	23.7641	23.5888	23.5342	23.3215	23.5663	23.3748	23.6389	23.5193	23.9748	23.7353	23.3797	23.7826	23.3724	23.4851	23.5989	23.125	23.6375	23.6872	23.1649	23.1431	23.224	23.7611	23.0118	23.5286	23.6143	23.4211	23.4447	23.7095	23.5401	22.6563	23.4904	23.7523	23.2857
22.4602	22.6084	23.504	23.4259	22.9334	22.9035	22.7934	22.7705	22.8926	22.5492	22.6625	22.7402	23.6257	22.9939	23.3235	22.7667	23.1054	22.4323	23.5397	22.7812	23.7913	23.2106	22.9126	23.5883	23.2657	23.2554	23.5247	23.5689	23.2298	23.2706	23.2298	23.5855	23.6727	23.1437	22.8893	23.4833	24.0044	22.9499	23.2466	22.8115	23.2149	24.0064	23.8342	23.5362	22.966	23.634	23.3875	23.5258	23.3659	23.0767
23.7937	22.4952	23.2874	22.9831	22.6951	23.1109	22.8269	23.848	22.5584	23.1214	22.7515	22.8361	23.6556	23.1236	22.8606	23.0321	22.9236	23.6057	22.995	23.1364	23.2613	23.1646	23.0674	23.3996	23.4848	22.8507	23.3547	23.2077	22.914	22.9373	22.8086	22.3485	23.3105	22.4796	23.4344	22.8602	22.8879	21.9287	23.6936	23.8039	22.506	22.7658	22.6237	23.2424	23.2073	23.6587	22.4556	22.9255	22.8813	23.2822
NaN	22.8424	22.5046	22.6157	22.6738	22.7573	22.9172	23.0182	21.6114	22.8638	22.3425	22.8025	NaN	22.9064	22.8513	22.85	23.2424	23.1359	23.5387	23.0128	22.8727	23.066	22.6587	22.9159	23.2095	23.1861	23.2571	22.9322	22.7573	22.9857	22.7028	22.6731	22.988	NaN	22.9709	22.6139	22.6542	23.038	23.2127	23.3231	22.8476	22.9766	22.4914	23.0031	23.2188	23.0499	23.2397	23.0029	22.7175	23.1806
NaN	21.8065	23.1565	22.2532	22.9229	23.1761	23.4297	22.023	21.935	23.0757	23.1213	22.2129	22.611	23.4104	22.2767	22.9675	22.666	23.2593	21.2882	23.1085	22.3492	23.2014	23.0397	22.4533	22.281	22.0875	21.8994	22.2512	22.26	22.2808	22.3819	23.1941	22.8474	23.0091	23.2317	22.4384	22.5679	22.9074	21.9155	21.4083	22.444	22.9647	22.7539	22.1247	23.0677	21.063	22.6419	22.963	22.7822	23.1995
24.0804	25.3486	24.9138	24.766	24.7907	24.8188	24.8976	25.1668	23.5563	24.8575	24.6228	25.1189	24.4286	24.9263	25.0236	25.6247	25.1498	25.337	24.8366	24.9204	25.0105	23.7064	24.5289	25.4517	24.952	25.1661	24.8163	23.7577	24.733	24.9783	24.4378	25.1816	25.442	25.2218	25.0963	24.9202	25.4322	24.862	25.0876	24.1914	24.8642	24.3941	24.485	25.235	24.946	25.0482	25.0695	24.6413	24.4676	24.7346
NaN	23.9873	23.7399	23.4687	23.8448	23.9156	23.6218	23.5795	23.49	23.2721	23.5472	23.8491	23.3748	23.272	23.5191	23.8176	23.758	23.9638	24.1438	23.5915	24.5485	23.5271	23.8135	24.2782	24.3496	24.1865	24.601	23.2382	23.2539	23.8886	23.7192	23.7147	24.2797	23.5075	23.8547	23.8734	23.4672	23.6055	23.5133	23.8593	24.392	23.5735	23.8088	23.4853	24.4649	24.0488	23.656	23.3919	23.6522	23.9553
22.3865	22.6297	23.1332	22.4168	23.2143	22.6157	22.8887	22.8999	22.566	22.8629	22.8442	23.0018	22.3546	22.176	22.325	21.9971	22.4117	22.5453	22.6251	22.3461	22.707	22.6513	22.6082	22.8846	23.0527	22.2438	23.2532	23.0279	22.524	22.4461	23.1943	22.8081	23.5377	22.4066	22.8432	22.6409	NaN	22.6689	23.2864	22.1887	22.1433	23.1478	22.2427	23.1029	22.9051	23.0763	22.5414	21.8157	22.2511	23.3153
NaN	21.4325	NaN	NaN	NaN	NaN	20.7001	NaN	22.1174	NaN	21.6214	21.6303	NaN	21.4483	21.555	NaN	NaN	21.2268	21.5895	NaN	21.5536	21.0169	21.6055	21.9549	22.1402	21.4034	22.0332	NaN	NaN	21.588	22.0977	21.9517	21.743	21.2417	21.2318	21.7828	21.2687	21.8696	22.0253	22.2871	21.9173	NaN	21.9104	21.0098	21.7612	22.1191	22.1325	21.5168	22.051	21.7684
25.1035	26.5618	26.2566	25.8095	26.1396	26.1987	26.6399	26.4652	26.1016	26.3665	26.2517	26.2139	26.2171	26.1552	26.2246	26.324	26.2275	26.479	26.44	26.0403	26.2316	26.0022	26.1803	26.0467	26.4035	26.2768	26.4415	26.1772	26.1204	26.1903	26.3735	26.2939	26.2521	25.9808	26.5305	26.2183	26.1688	26.2769	26.0012	26.1788	26.2869	26.3717	26.0956	26.5785	26.5234	26.2359	26.3479	26.2563	26.343	26.7971
26.246	26.046	24.2316	24.9307	25.7656	24.721	25.5029	26.73	25.4679	26.1516	26.2361	25.4565	25.2539	27.184	26.2823	25.5515	25.5325	25.089	25.5658	25.0752	24.9323	25.8093	25.39	27.0207	25.1334	25.7434	23.9623	25.8004	26.165	26.38	24.9974	24.8106	NaN	26.5302	23.8136	25.1803	25.7986	26.0292	23.8923	22.5471	24.3755	22.0107	25.3865	26.3646	22.5518	25.8253	24.9833	26.8846	26.2781	23.1413
NaN	22.5445	22.9006	22.2102	22.3122	22.1865	22.5781	22.6173	21.4904	21.8705	22.3701	21.9377	NaN	21.5304	NaN	22.3266	21.7946	22.3156	22.5567	22.1783	22.1149	22.0868	22.4274	21.902	22.6999	21.8479	22.3534	21.9884	21.9862	22.4293	22.0774	21.9357	22.4298	22.1197	22.191	21.6735	21.6519	NaN	22.0845	21.899	22.0772	22.5824	21.8903	22.4313	22.5078	22.1259	21.898	22.1203	22.2673	21.9907
22.9581	23.5567	23.2376	22.6678	23.2504	23.1976	23.6087	23.455	23.0587	23.2298	23.136	23.2283	22.6577	23.2917	23.2918	22.9485	23.0546	23.3982	23.4969	23.3188	24.2193	22.8917	23.2597	23.2984	23.5161	23.2736	23.8405	23.4043	23.0922	23.2019	22.967	23.0635	23.3927	22.9923	23.3055	23.0783	22.2144	22.7469	22.7377	23.1438	23.0463	23.4301	22.6593	23.4176	23.4241	23.4901	22.9217	23.2018	23.262	23.5942
23.7271	24.2303	24.0178	24.3052	23.8313	24.1162	24.0354	23.5901	24.0832	24.4054	24.1402	24.5449	23.6196	24.2761	23.6594	24.4927	24.4615	24.2686	24.4449	24.6623	24.5355	24.2413	23.9152	23.6884	23.4214	23.8272	24.04	23.7858	23.7003	24.0606	24.3619	24.7139	24.8565	24.5205	24.5034	24.3928	24.603	24.3824	24.171	23.3953	24.4441	24.7368	24.059	23.2028	24.5768	23.4419	24.2484	23.169	23.991	24.6417
24.0432	24.1573	24.1641	23.6153	23.5665	23.9593	24.1249	24.388	23.9104	24.3663	24.384	23.98	24.2447	25.0917	24.1214	24.0548	24.3689	23.9484	24.7695	24.9046	NaN	24.3118	24.148	25.1415	23.7859	24.0138	23.6358	23.9213	24.6664	24.4699	24.2735	24.0584	23.1822	24.5989	23.211	24.1219	24.5718	24.1113	23.6925	23.738	24.315	23.5907	24.4164	24.6008	23.2477	24.012	24.0679	24.8633	24.741	22.7969
28.3957	28.2614	29.7796	28.9925	28.7384	29.1346	29.2052	28.51	29.4484	28.278	29.7528	29.6846	28.4089	28.4706	28.6988	28.8626	29.2533	28.397	29.5098	30.2587	29.4216	28.6399	28.923	28.2268	28.7812	28.5374	29.0145	29.5741	29.2192	28.9347	28.8631	29.4332	29.3923	29.4679	28.6801	30.1744	29.7344	29.3538	27.0626	27.9619	29.4076	30.238	29.0012	28.2094	29.2161	27.3691	29.8733	29.063	29.2865	28.381
32.5844	33.0447	32.9451	32.5042	33.6801	33.3923	33.2262	32.4064	33.0625	33.0927	33.2528	33.4617	32.9677	32.5136	33.5585	33.0627	33.2443	32.8047	33.6175	33.7209	33.4631	33.0855	32.3888	32.5067	33.0434	33.4592	33.9142	33.2897	33.94	33.5949	34.1674	34.1411	33.1808	33.7723	33.2362	33.3012	33.7374	33.0334	32.1544	32.3241	33.6958	33.4935	33.2707	33.0963	33.7633	32.2736	33.7355	33.4603	33.2665	32.2562
NaN	21.2247	23.1993	21.6954	21.1904	22.7416	21.4088	21.3356	NaN	22.4324	22.1117	22.5274	NaN	21.9295	21.1188	22.1169	22.5082	23.3664	21.3821	22.9422	22.8699	22.2168	21.4595	20.7435	23.2595	22.0095	22.2159	21.9708	21.7556	21.8977	22.0983	23.6089	22.8491	22.2444	22.2491	NaN	21.8599	20.2409	20.5268	NaN	NaN	22.6669	22.7992	21.6399	23.447	NaN	NaN	21.874	22.8275	23.1228
21.7907	22.9817	22.1312	22.5131	21.8895	22.4061	22.5509	22.786	22.138	22.7674	22.7361	22.5026	22.3708	22.7818	22.6203	22.281	22.4634	22.6946	NaN	22.9829	22.9122	22.7295	23.1635	22.7254	22.7199	22.5824	22.5445	22.1233	22.1768	22.799	22.6808	22.3293	22.2017	22.1269	22.4866	22.3829	NaN	22.6936	20.5851	21.9021	22.7808	22.4083	22.4222	22.7048	22.5434	NaN	22.3029	22.4175	22.2616	22.7472
24.7237	23.5567	24.1554	24.6434	23.9447	24.2295	24.199	22.9553	24.2978	23.4152	24.3134	23.8017	22.9544	22.7957	23.8175	23.791	23.6556	24.5486	23.9798	24.2089	24.9168	23.9502	23.7605	23.6772	23.8064	24.4875	23.3431	23.6572	23.7513	24.2582	23.2787	23.0596	23.2462	23.4164	24.1008	23.7332	24.521	23.6289	24.2628	22.9685	23.6759	24.2538	23.7858	23.6334	23.1196	23.9673	23.2603	23.721	23.8227	23.9854
21.203	21.1672	NaN	NaN	NaN	21.053	21.0631	21.3142	19.6363	20.8981	NaN	21.4381	23.0687	21.1765	NaN	21.7094	20.8398	21.1543	22.4297	NaN	NaN	20.659	21.0266	21.0055	21.1667	21.181	20.9722	21.5078	NaN	21.2094	NaN	21.1811	21.1873	21.1482	NaN	NaN	NaN	20.0402	21.7095	21.747	NaN	21.0266	21.3193	20.7552	20.8256	21.3122	20.7753	21.2946	21.2996	20.8854
24.8609	24.7398	25.2708	22.5924	22.1125	23.3083	22.8867	24.1144	23.2805	22.8794	22.8963	23.7806	NaN	22.9567	22.8397	NaN	23.2407	23.8113	23.1321	22.5994	23.9087	23.5733	23.4747	NaN	24.8218	22.9563	24.9535	25.2401	23.0436	23.0731	NaN	25.2213	22.8737	NaN	25.4686	NaN	NaN	22.8134	22.9588	23.2954	22.9372	22.9124	22.9807	24.036	23.284	23.4935	22.3438	23.0547	23.0886	24.1929
25.2984	25.9196	26.4995	24.2425	23.7545	25.3986	21.6352	25.4334	25.3007	24.3913	25.3117	25.4777	22.6305	23.0529	22.0492	23.7473	24.5512	24.8447	23.8828	24.7525	24.6474	25.7505	23.777	23.5801	25.3897	24.2959	24.7972	25.1702	24.8654	24.8427	24.4561	24.8368	23.6723	24.3376	26.2369	22.9854	20.6021	24.4972	24.5053	25.1958	23.7483	25.0899	24.0857	24.1388	24.5516	23.0628	23.9541	25.3304	23.6853	26.0212
21.6361	21.8899	NaN	NaN	NaN	21.9113	21.8066	21.7643	21.9206	22.0003	21.4069	22.0178	NaN	22.0746	21.6248	21.5817	21.7519	21.3524	21.8976	21.5506	22.1451	21.8175	21.6495	22.3112	22.087	22.2229	21.8856	21.9974	21.496	21.924	21.6227	21.7053	22.0608	22.1745	22.0607	21.6832	21.4916	21.8302	21.8659	22.0771	21.5433	21.8242	21.541	22.0593	21.8446	22.0013	21.3281	21.754	21.4135	22.4713
22.7093	23.8066	22.8781	22.692	22.7485	23.1299	23.0312	23.467	23.2686	23.4464	23.0654	23.2807	23.9208	23.3966	23.1647	23.3602	22.9573	23.6552	23.4747	23.3133	23.3843	23.3557	23.3176	23.5471	23.3499	23.3203	23.3462	23.6016	22.974	23.5232	23.1231	23.3889	23.0248	NaN	23.1252	23.5045	23.0746	23.4839	23.2939	23.3049	23.2443	23.0568	23.0595	23.6248	22.8799	23.0683	22.9745	23.6806	22.9313	23.6126
24.7594	25.0021	24.7164	24.3356	23.9874	24.8268	25.0657	25.3529	24.5722	24.9431	24.5328	24.5971	24.9993	24.9986	24.712	24.7549	24.687	24.8141	25.1188	24.7738	24.2401	24.9464	25.0226	25.1267	24.5224	24.8272	24.8291	25.0058	24.6439	24.703	24.644	24.5993	24.5338	24.9033	25.097	24.7184	24.6347	24.9378	24.7602	25.2091	24.5562	24.3738	24.2343	25.1517	23.7944	25.2305	24.5395	24.9681	24.2821	25.0298
NaN	NaN	NaN	22.4703	22.5036	22.0269	NaN	NaN	20.6525	19.4132	21.4811	NaN	NaN	21.1573	NaN	NaN	21.3638	22.0229	20.8052	NaN	21.5027	21.8064	20.1561	20.6855	NaN	21.919	21.2466	20.1101	NaN	19.9281	22.1775	NaN	21.887	NaN	21.5876	21.5312	20.9505	21.786	NaN	NaN	21.9914	21.4235	21.2358	21.4579	22.026	21.4083	21.3311	21.2078	21.6944	21.0497
25.672	26.5569	26.111	25.6199	26.0534	26.0658	26.0943	25.9894	25.6546	25.8955	26.0231	26.0368	25.8278	25.9416	25.8675	25.9839	25.8191	25.8506	25.7637	25.365	25.3479	25.5142	25.7611	25.726	26.043	25.7239	25.8613	25.7445	25.504	25.5637	25.5928	25.2554	25.88	25.4972	25.8438	25.6577	25.5647	25.8102	26.0526	26.2806	25.6216	25.6745	25.717	25.9293	26.0904	25.4096	25.984	25.9617	25.6373	25.6769
25.5065	25.6759	25.5865	25.0751	25.231	25.2688	25.5431	25.6112	24.9612	25.47	24.8059	25.4867	25.3387	25.385	25.1823	25.2835	25.2035	25.3301	25.2506	25.0444	24.9353	25.0627	25.1778	25.2019	25.4482	25.0073	25.2043	25.2311	25.0814	25.1086	24.9391	25.124	25.1067	24.8975	25.3023	24.9728	24.8605	25.0342	25.2652	25.2882	25.245	25.3773	24.9206	25.4501	25.2227	25.4059	25.0332	25.0993	24.968	25.5619
25.2705	25.6622	25.7466	25.7268	25.513	26.0518	25.6847	25.6469	25.5037	25.8159	25.6349	25.9786	25.683	26.1286	25.8614	25.7035	25.7383	25.9908	25.6509	25.8043	25.6313	25.671	25.7919	25.6698	25.7993	25.6601	25.7374	25.6361	25.7872	25.8914	25.4901	25.9557	25.8421	25.598	25.9977	25.8486	25.8014	26.0062	24.8211	25.2645	25.8472	25.8497	25.6302	25.5902	25.6361	25.655	25.9393	26.0747	25.8341	25.4508
25.9822	26.0046	25.9577	25.9495	25.9272	26.1735	26.4315	26.4498	25.9731	25.9831	25.9481	26.1642	26.2288	25.9696	26.3187	25.9464	25.9958	26.115	26.4877	25.8279	26.2916	25.764	26.3213	25.7976	26.3355	26.2737	26.3825	26.0844	25.9183	25.6285	25.4943	25.0373	26.0243	25.345	25.8298	25.7282	25.5947	25.7088	26.3652	26.3384	25.8734	26.1243	26.3465	26.2236	25.986	25.9631	26.2029	25.8722	26.3917	26.235
27.2239	27.9615	27.4548	27.0998	27.1557	27.5311	27.3883	27.3916	27.2485	27.656	27.3157	27.6557	27.5908	27.6924	27.4081	27.3458	27.4713	27.6082	27.7394	27.3706	27.2415	27.2787	27.3365	27.4098	27.5683	27.1291	27.4911	27.4431	26.9802	27.4612	27.2796	27.2738	27.6549	26.9748	27.3714	27.3791	27.4917	27.3232	27.2701	27.7782	27.5109	27.1506	27.298	27.206	27.3856	27.5462	27.2977	27.5548	27.2593	27.1458
25.9621	26.0578	26.0279	25.7549	26.0216	25.6989	26.3581	26.0613	25.5811	25.9498	25.4912	25.9702	25.3048	25.3311	25.5972	25.8647	25.7208	25.6576	26.0726	25.481	25.2223	25.2076	25.6423	25.2225	25.7921	25.3019	25.5954	25.3458	25.3808	25.6809	25.4	25.2776	25.5891	25.2487	25.2604	25.6092	25.5192	25.3252	24.7787	25.9164	25.626	25.602	25.5961	25.7846	25.7095	25.6379	25.699	25.6055	25.3926	25.013
25.4326	25.9324	25.9733	25.3631	25.7522	25.7172	26.2983	25.9764	25.957	26.0266	25.4257	25.9121	25.9717	25.7321	25.8127	26.0605	25.7114	25.8006	26.2406	25.2253	25.5141	25.3896	25.6922	25.7376	25.9018	25.5888	25.8815	25.7629	25.534	25.6466	25.2822	24.5105	25.3453	25.268	25.6244	25.5469	25.4384	25.6317	26.3355	26.6649	25.6544	25.7192	25.7659	26.2195	25.7092	26.2605	25.402	25.723	25.6512	25.581
26.3397	27.0728	26.811	26.0945	26.5638	26.6108	26.9777	26.8552	26.5158	26.7907	26.6814	26.8065	26.6974	26.6161	26.7179	26.9272	26.6351	26.8152	26.638	26.2642	25.7455	25.6409	26.0706	25.8106	26.4311	26.1445	26.0068	25.9008	25.7854	26.4017	25.9882	25.8773	26.2549	25.325	25.8577	25.9075	26.0659	25.9345	25.5	25.8007	26.3406	26.2211	26.2361	26.7681	26.4595	26.0893	26.4264	26.5262	26.1775	25.8582
25.3202	25.8828	26.1479	25.3825	25.8187	25.9242	26.0477	25.1026	25.5575	25.3772	25.4332	25.7894	23.2261	25.3609	25.654	25.439	25.826	25.5408	25.411	25.4371	25.1386	24.8717	25.4688	24.8015	25.613	25.0791	25.0709	25.3089	25.2951	25.331	25.1142	25.4823	25.3049	24.7894	25.5803	25.1898	25.2799	25.2455	24.2031	25.4154	25.6249	25.215	25.6954	25.6701	26.1584	24.6211	26.0528	25.8127	25.8224	24.827
26.7704	27.2329	26.5881	26.1451	26.6392	26.4758	26.8278	27.0129	26.2465	26.774	26.281	26.9006	26.9021	26.6652	26.7154	26.804	26.4868	26.8918	27.146	26.4691	26.2118	26.3236	26.5333	26.5602	26.8681	26.4698	26.5142	26.5014	26.3104	26.3689	26.3143	26.3447	26.5289	26.1484	26.282	26.3332	26.3237	26.2721	26.6262	27.1019	26.4214	26.4564	26.3607	27.0372	26.6637	27.1436	26.4355	26.5516	26.3865	26.248
24.8526	24.6434	24.6307	24.2336	23.9063	24.4692	24.2013	24.6163	24.2181	24.2827	24.2284	24.0469	22.7114	23.6729	24.3576	24.3255	24.3848	24.2983	24.6754	24.4664	24.2956	24.0607	24.3891	24.1338	24.5431	24.3215	24.3545	24.2778	24.1576	24.4882	23.8103	23.7746	24.2335	23.4243	24.258	24.6899	24.4595	24.5913	23.1755	23.5193	24.7346	23.4727	24.0218	24.0228	24.2316	23.7047	24.5795	24.3876	24.0338	23.0305
24.3995	25.589	25.3702	24.9728	25.3394	25.2691	25.3057	24.4898	24.5808	25.3795	24.6827	25.4295	24.7328	25.2241	24.8651	24.957	25.0477	25.1341	25.1975	24.9477	24.3793	24.4003	24.6548	24.6251	24.5595	24.6686	24.395	24.477	24.4938	24.8907	24.8486	24.6491	25.1412	24.3756	24.1305	24.6562	24.922	24.6814	24.1366	24.6649	24.5736	24.7856	24.8739	25.0001	24.9192	24.9317	24.7958	24.9584	24.7625	24.5644
23.9762	25.0181	25.2922	25.0448	25.3648	25.2588	25.3032	25.2796	25.1782	25.5433	24.6386	25.5781	24.5121	25.2645	24.9757	25.28	25.0787	25.3909	25.3677	24.8137	24.3111	24.685	24.4804	24.2914	24.8352	24.8001	24.7655	24.5491	24.3608	25.1398	24.3798	24.611	24.8092	24.5476	24.6023	25.2528	25.0181	24.8111	24.433	25.1436	24.9623	25.0253	25.0997	25.7899	25.266	25.0943	25.2725	25.4695	24.9797	24.7187
25.6002	25.9306	25.3049	25.0922	25.1411	25.1486	25.3456	25.657	24.8181	25.3444	24.9985	25.5243	25.3342	25.4613	25.1802	25.2791	25.2492	25.5729	25.7122	25.4787	25.3672	25.0764	25.4538	25.5989	25.2231	25.145	25.2551	25.2359	24.9424	25.475	25.1592	25.0701	25.2712	25.0887	25.0636	24.8813	25.0779	24.8818	25.2611	25.7204	25.1404	24.9096	25.3655	25.3618	25.1618	25.3062	24.9172	25.1638	24.8712	25.4439
24.6178	24.1078	24.1352	24.7372	24.9382	24.7327	25.2107	23.6617	24.5386	24.8759	24.7775	24.273	24.976	24.7802	24.1796	24.3465	23.9884	24.0717	24.4035	23.5575	23.2059	23.9537	23.7333	23.764	24.0646	23.1821	23.5965	23.5755	22.8731	23.2193	23.09	23.7607	23.4134	24.5781	24.0311	23.6574	23.0009	23.1524	24.6799	24.7789	23.0204	24.3924	24.1722	24.1603	24.0643	24.1853	23.4179	23.6191	23.7583	23.8639
26.3239	25.972	26.284	25.6278	26.0705	26.1018	26.5728	26.5097	25.8048	26.0765	26.1409	26.3897	26.2791	26.1043	26.2082	26.1213	25.7946	26.3442	26.4714	25.8363	25.858	25.9429	25.9956	25.9237	26.259	26.0161	25.9953	26.1	25.825	26.0924	25.975	25.8657	25.8946	25.8626	25.8493	25.8092	25.8979	25.707	25.7965	26.018	26.0856	26.0922	25.9392	26.4386	25.9299	25.7555	26.0649	25.9702	26.0441	25.9929
25.6358	25.6586	26.0518	25.7264	25.9408	25.8296	25.1219	25.7045	25.4782	25.1486	25.7488	25.4833	25.5755	24.6646	25.4363	25.6688	25.4455	26.1264	25.9674	25.7718	25.3707	25.051	25.217	25.4638	25.5557	25.5407	25.4825	25.6885	25.5547	25.9033	25.0897	25.2334	25.1585	24.8064	25.3377	25.7844	25.9135	25.9976	25.2845	25.8223	25.799	25.0576	25.2801	25.7074	25.8115	25.9	25.5316	25.5636	25.4964	25.7502
23.7021	25.8242	25.7593	25.3601	25.5218	25.6474	25.5921	24.4672	25.0204	25.6162	25.4782	25.5581	25.8015	25.628	25.0725	25.105	25.2838	25.4906	25.8481	25.4038	24.5746	24.9771	25.079	25.1495	25.2802	24.9693	25.0894	24.5893	24.9888	25.3009	24.7064	24.4044	24.8705	24.2431	24.3	24.916	24.682	24.4688	25.4851	25.9597	24.7657	25.187	25.1452	24.9318	25.0531	25.8403	25.1717	25.2173	25.2002	23.904
25.6248	25.6969	25.4979	25.3939	25.3786	25.4371	26.0253	25.5976	25.386	25.3814	25.3889	25.6457	25.5627	25.5674	25.5084	25.611	25.4305	25.8756	25.724	25.5678	25.2532	25.463	25.6008	25.3115	25.5459	25.2084	25.7134	25.3434	25.0082	25.3656	25.1989	25.1818	25.2643	25.2792	25.2599	25.4189	25.2447	25.3191	25.3603	25.8341	25.3132	25.4689	25.4168	26.0202	25.5219	25.9825	25.1576	25.3325	25.2189	25.6876
24.3884	26.0437	25.8054	25.4383	25.72	25.6006	25.9139	25.6775	25.3069	25.7251	25.4361	25.8832	24.5466	25.6006	25.4132	25.6019	25.5276	25.7892	25.5121	24.8748	24.5111	24.5161	24.4744	24.2066	24.918	24.7604	24.3099	24.7052	24.1655	25.4562	24.5361	24.2243	24.8403	23.9555	24.1793	24.6178	24.8387	24.6781	23.8929	24.2772	24.955	24.8491	25.5502	26.0615	25.6395	24.9878	25.6618	25.9558	25.2337	25.3266
24.6826	24.71	24.1976	24.3415	24.7377	24.2804	24.7103	24.7676	24.185	24.6785	24.4239	24.5819	24.6992	24.6618	24.5056	24.4677	24.3992	24.581	24.3857	24.1889	24.1238	24.2789	24.3638	24.4974	24.2876	24.2544	24.2611	24.4573	24.0116	24.2751	24.2133	24.2508	24.1278	24.542	24.6602	24.4072	24.4461	24.4736	24.0172	24.6283	24.2447	24.388	24.2611	24.6825	24.4585	24.7966	24.2826	24.3182	24.2628	24.5526
25.8871	26.2888	26.1004	25.5875	25.8839	25.8841	25.5285	25.3091	25.5216	25.8004	25.8847	26.0477	25.8372	26.0798	26.0324	25.6627	25.8566	26.0202	26.2479	25.7222	25.6592	25.4591	25.7076	25.601	25.9494	25.8042	25.8678	25.5591	25.6902	25.9829	25.8569	25.5512	26.0355	25.2818	25.4678	25.7071	26.0372	25.7774	25.7198	25.9468	26.0137	25.9677	25.8113	25.5828	26.1421	26.0603	26.0647	25.9295	26.0279	25.2647
25.7222	25.6251	26.0604	25.956	26.1388	25.6779	25.6692	25.5266	25.8344	25.737	25.5957	25.541	25.6765	25.7965	25.7582	25.6466	25.6263	25.7525	26.0561	25.4953	25.3544	25.2706	25.5209	25.3571	25.8033	24.9506	25.5826	25.1312	25.3623	25.7165	25.8319	25.4712	25.8931	25.4241	25.7054	25.8886	25.8374	25.7735	26.0942	25.947	25.9102	25.9081	25.985	26.2449	26.1336	25.7449	26.0271	26.019	25.8506	25.5485
22.6162	23.5842	24.0535	23.8979	24.0691	23.8646	24.0599	23.732	23.7451	24.2353	23.9259	23.9049	22.8178	23.5651	23.7732	23.8887	23.7125	23.2938	23.3842	23.6712	23.138	23.6445	23.748	23.1846	23.5748	23.435	23.1523	23.9261	23.472	23.9042	22.8899	23.1211	23.8548	23.3789	23.6854	24.4548	23.7563	24.0244	23.1304	23.8593	23.6919	23.3945	23.517	23.9294	23.7802	23.6544	23.7341	23.6582	23.5231	23.27
25.8024	25.2862	25.5527	25.1966	25.5266	25.1641	25.1795	25.4517	24.8476	25.3681	25.0498	25.1228	25.4526	25.2124	25.2654	24.8449	25.1846	25.1764	25.4325	24.8156	24.6205	24.7109	24.9354	24.9044	25.1852	24.4705	24.9515	24.9337	24.6754	25.0065	24.8388	24.9078	24.9752	24.7203	24.9608	24.721	25.0171	24.6367	25.4472	25.6428	25.1029	24.8336	25.1704	25.3788	25.0835	25.6978	25.0115	24.8512	25.0745	25.2612
24.2838	22.3084	22.4591	22.4185	22.4269	21.4443	22.3786	23.4394	22.0109	21.2742	22.2019	22.4133	22.926	22.4796	21.8038	22.8858	22.5409	22.6775	22.7998	21.9789	21.1442	21.8057	22.5557	21.5729	21.8954	22.7566	23.1181	21.3885	22.2223	22.6383	22.0319	NaN	21.7169	NaN	NaN	21.9694	NaN	NaN	22.3001	23.2788	23.1767	NaN	22.5527	22.8478	NaN	22.8501	NaN	NaN	22.5289	23.1811
25.5702	24.1786	24.2786	23.8146	24.3192	24.0116	24.2662	24.9706	23.2605	23.6815	23.4165	23.9398	24.0132	23.9999	23.9041	24.3526	23.5459	22.8104	24.2659	23.2336	23.992	24.0094	23.2066	23.6608	23.4387	23.1756	23.6307	22.9151	22.6871	23.5117	23.85	23.7655	24.4359	23.276	23.041	24.4524	24.2081	24.3704	22.7867	24.2589	24.3386	24.523	24.0743	24.3033	24.083	24.1703	23.5893	24.6998	24.4585	24.4991
25.8459	26.1111	25.757	25.4929	25.7362	25.5238	26.1257	25.8675	25.238	25.9616	25.6906	26.0698	25.9368	25.9095	25.5791	25.6816	25.6771	25.9093	26.0692	25.5794	25.3557	25.4364	25.6756	25.3855	25.9541	25.7089	25.8993	25.2494	25.4442	25.779	25.7036	25.3702	25.9268	25.4471	25.5625	25.8264	25.731	25.7708	25.4497	26.1057	25.9131	25.6166	25.6202	25.5603	25.6888	25.7842	25.7003	25.7821	25.4961	25.3007
24.2305	25.2597	25.1568	24.6526	25.3801	24.4084	23.3998	24.6367	23.0861	23.5971	24.9408	25.1268	24.7419	23.7969	25.0973	23.6668	23.6056	24.726	24.4031	25.1413	24.2195	23.7157	24.9945	24.093	24.3342	24.3251	24.1395	24.1968	23.7665	24.5566	23.5409	24.3457	24.483	24.4207	23.4216	24.5757	24.4865	23.7683	24.9817	25.4221	24.3883	23.643	23.7633	24.6782	24.6099	24.6327	23.5743	24.0633	23.7439	25.0823
23.5828	23.3888	24.6247	23.9837	23.9686	24.2905	24.6829	24.3022	23.6547	24.2116	24.0253	24.2646	23.409	23.9039	23.8235	23.803	24.32	23.9029	23.5278	23.8186	23.1406	23.4285	23.8087	23.5463	23.7815	23.2326	23.0498	23.926	23.7961	24.091	23.9432	23.3627	23.8006	23.4563	23.9174	23.9127	24.0428	23.761	24.4473	24.0961	24.2197	23.234	23.7383	23.983	24.1369	22.2235	23.7297	24.1697	23.7478	23.2035
22.1369	NaN	22.708	21.9574	22.4051	22.6439	22.8557	22.18	22.7201	22.399	22.6784	22.7443	22.3098	NaN	22.5	22.7327	22.467	22.2732	22.9232	21.9188	19.4078	21.8713	21.9944	22.0996	22.4371	22.1894	22.0853	21.8983	21.5206	22.4062	21.9684	21.8084	NaN	21.6637	21.6435	NaN	22.5188	21.5847	21.8393	22.1575	17.8647	21.8843	22.1925	22.2977	20.1074	22.2177	21.7031	22.1794	22.1259	21.3238
NaN	22.2294	22.0489	22.3037	22.454	22.1451	22.5909	22.3865	22.2071	22.6637	22.1966	22.6212	NaN	22.5841	22.111	22.7237	22.0063	22.9287	22.088	22.0965	22.3119	21.6393	21.8682	21.8644	21.5512	22.1356	21.865	21.7766	21.6177	22.5912	21.5161	22.0644	NaN	22.2687	21.5941	22.528	21.924	22.2262	NaN	21.6297	22.009	22.7962	22.2622	22.0553	22.2024	21.4482	21.8721	22.3942	22.0485	21.7153
23.7832	24.7137	25.0386	24.6741	23.7544	24.0002	24.5928	24.286	24.1657	24.458	24.4812	24.6993	24.3435	24.5413	23.9421	24.2372	24.157	24.5666	24.5059	23.7766	24.1396	23.9869	24.126	24.3849	24.0002	23.6102	24.5197	24.1359	22.8361	23.7492	24.4432	24.3043	23.8204	23.7517	23.8117	24.0797	23.8977	24.4664	23.7138	23.0486	24.6096	23.5543	23.4963	24.3951	23.4684	23.5603	23.1905	23.6974	23.871	24.1565
23.1711	24.4975	23.7709	23.7346	23.8595	23.9957	23.9044	23.2838	23.2156	24.2511	23.7651	24.0093	22.5098	23.827	23.9911	23.7997	23.7102	24.1683	23.7054	23.7577	23.296	23.5368	23.3331	23.5293	23.7062	23.7487	23.4178	23.3968	23.4569	23.8595	23.6139	23.5404	23.9259	23.2731	23.5938	23.7094	23.7396	23.6211	22.0305	22.9829	23.7675	23.975	24.2037	23.8088	24.2533	23.2517	23.9508	23.9704	23.6442	23.3522
27.3964	27.7916	27.7398	27.3152	27.3647	27.6122	27.6017	27.5547	27.238	27.6158	27.4714	27.6553	27.021	27.4913	27.2492	27.5879	27.5089	27.6376	27.4778	27.3482	27.1326	27.1654	27.2744	27.0691	27.482	27.2719	27.2695	27.188	27.1406	27.3361	27.2633	27.1913	27.2383	26.976	27.1935	27.3073	27.1539	27.2592	26.6108	27.3905	27.4174	27.2487	27.2122	27.3575	27.5289	26.9653	27.2584	27.3865	27.2859	27.3859
24.605	25.0827	25.61	25.458	25.6437	25.6489	26.277	25.4749	25.194	26.0618	25.7915	25.6182	25.3042	25.6658	25.1934	25.6074	25.1999	25.5704	25.6402	25.6858	25.5006	25.6107	25.334	25.2264	25.2129	25.1114	25.5742	25.1221	25.2076	25.5111	25.6453	25.2792	25.7652	25.4632	25.4436	25.6339	25.532	25.438	25.5898	25.7041	25.3989	25.7549	25.4606	25.0993	25.4427	25.4932	25.462	25.4773	25.3508	25.2561
26.9162	27.3779	27.4757	27.0514	27.0447	27.3036	27.4275	27.5103	27.2678	27.4167	27.2305	27.4068	27.07	27.2293	27.1758	27.3719	27.2077	27.375	27.5633	27.1746	27.1053	26.9504	27.2397	27.0244	27.3972	26.9912	27.3164	27.2207	27.0065	27.3411	27.0236	26.8912	27.21	26.5835	26.8767	27.2612	27.0886	27.0285	26.7861	27.2587	27.2978	27.1362	27.294	27.5297	27.2904	27.2403	27.2781	27.1173	27.1497	27.1614
26.6525	27.4665	27.3043	26.991	27.1876	27.1508	27.4891	27.3543	26.9994	27.341	26.9039	27.4115	27.0894	27.3347	27.2289	27.1246	27.2439	27.5026	27.5396	27.1899	26.9269	26.9256	27.0599	26.9779	27.3256	26.922	27.1399	26.8525	26.9876	27.2016	27.1617	26.9976	27.2832	26.7339	26.9477	27.1139	27.2993	27.1766	26.8542	27.4741	27.3444	27.225	27.343	27.3911	27.4608	27.5909	27.2887	27.3055	27.347	26.7579
27.0123	26.7515	26.7264	26.4834	26.8082	26.6761	26.5939	26.6975	26.3576	26.6172	26.5015	26.6344	26.3891	26.6414	26.5118	26.6106	26.6162	26.7483	26.7925	26.5198	26.3542	26.2162	26.4844	26.2909	26.6475	26.5103	26.5892	26.3424	26.3656	26.5192	26.3544	26.1259	26.4011	26.0125	26.273	26.161	26.4356	26.2273	26.5225	26.5135	26.3732	26.4663	26.4053	26.5997	26.6085	26.6197	26.314	26.341	26.4957	25.8369
23.629	NaN	22.8015	22.7807	22.4805	24.3171	NaN	NaN	23.6492	NaN	NaN	NaN	24.7981	20.3888	NaN	21.2855	NaN	20.3167	NaN	20.9018	24.1287	NaN	NaN	NaN	NaN	24.846	22.4924	25.024	NaN	23.5495	NaN	NaN	NaN	NaN	23.8698	23.2795	23.8517	23.5943	24.2201	24.5472	23.6594	24.0716	23.9134	NaN	NaN	25.0804	23.3479	23.439	23.4292	23.8265
26.6517	26.8431	26.4193	26.0634	26.4483	26.3836	26.0066	26.5544	25.9494	26.5112	26.1866	26.6413	26.1928	26.4072	26.3825	26.3111	26.3652	26.6256	26.7584	26.1457	25.8393	25.9532	25.9656	25.7898	26.3278	26.1849	25.9698	25.7486	25.7685	26.3048	25.9495	25.7907	26.1747	25.5131	25.4224	26.0914	26.3069	25.9695	26.1318	25.9667	26.2101	26.0644	26.1883	26.1981	26.3075	26.1498	26.3066	26.3933	26.1664	25.8373
25.8635	25.3435	25.4562	25.0177	25.1252	25.416	25.7802	25.9067	25.2489	25.4022	25.0805	25.3366	25.4709	25.3778	25.2401	25.4668	25.4205	25.6346	25.4512	25.1481	24.9687	25.3089	25.3297	25.1668	25.5475	24.927	25.5059	25.5861	25.1702	25.2477	24.9234	25.1242	25.0784	25.2183	25.3304	25.086	24.9334	25.0938	25.2555	25.2666	25.2129	25.2752	25.1167	25.8133	25.2994	25.6154	25.1953	25.0457	25.1242	25.7498
25.2019	25.6493	25.9169	25.8031	25.931	25.6955	25.3741	25.4763	25.9276	25.5155	25.9743	25.3539	26.2089	25.3797	25.5876	25.5326	25.7556	25.6485	25.2206	25.3047	25.4018	25.3511	25.8253	25.3723	25.6933	25.34	25.871	25.2822	25.5996	25.4183	25.6208	25.3468	25.8067	25.2751	25.4741	25.3357	25.5311	25.2772	26.7548	26.5389	25.5665	25.7237	25.4937	25.421	25.5614	25.6973	25.3053	25.2269	25.1582	25.4509
24.3189	25.0203	25.5675	24.925	25.2458	25.414	25.1755	25.0607	25.4178	25.1303	25.674	25.052	24.1415	25.275	25.5335	25.1048	25.2784	25.4224	25.4589	25.1924	25.589	25.1871	25.5303	25.2579	25.472	25.0411	25.632	25.134	25.663	25.4226	25.8248	25.7181	26.2678	25.2394	25.9463	25.8217	26.0157	25.5301	25.1082	25.4475	26.048	26.3449	25.7145	24.9092	25.8729	25.1857	25.6915	25.3946	26.0472	25.622
25.267	24.9095	24.8803	24.6117	24.7114	25.0685	25.3306	25.6046	25.2242	25.0027	24.569	25.4213	24.5823	25.1012	25.1621	25.2148	25.0914	25.4517	25.1172	25.0815	24.9417	25.1735	25.1128	25.1507	25.0729	24.3671	25.2658	25.2953	24.9537	24.8972	24.9188	24.2066	24.6875	25.1885	25.5898	25.0424	25.0631	25.2416	25.7839	25.3678	25.2749	24.7686	24.7504	25.5677	25.1776	25.2386	24.5788	24.8179	24.707	26.0586
27.2737	27.1702	27.5448	27.3799	27.1722	27.4421	27.5504	27.4835	27.3404	27.5019	27.4809	27.2607	27.3773	27.4511	27.4321	27.422	27.5842	27.4822	27.7698	27.5492	27.6803	27.429	27.6521	27.6491	27.6134	27.2473	27.7019	27.5193	27.4227	27.4902	27.45	27.6072	27.5992	27.3571	27.547	27.6494	27.6352	27.6749	27.8244	28.0275	27.4221	27.5665	27.502	27.4172	27.4952	27.6538	27.505	27.5092	27.3164	27.6849
25.7053	25.4832	26.1277	25.7617	25.6157	25.9777	26.0158	26.4843	25.8104	26.3539	26.1237	25.6567	26.1532	25.6937	26.2424	26.1313	26.1884	25.7775	26.2975	26.1899	26.1219	25.1893	25.9632	26.3889	26.3121	25.6742	26.4446	26.341	26.3806	25.9976	26.2635	26.5726	26.3368	25.9732	26.3783	26.2595	26.2653	26.4095	26.1445	25.8513	26.1874	26.2033	26.0496	25.6888	25.7078	26.745	26.4187	25.8013	26.1005	25.9558
20.3564	21.0841	21.0887	NaN	20.8853	21.4326	21.3039	21.5162	NaN	21.1162	21.5731	20.9859	NaN	21.0473	21.547	21.243	21.2195	21.0471	20.7154	20.4731	NaN	20.8914	21.3386	20.9904	21.5135	21.3938	21.7199	20.7639	20.9173	21.0548	21.5489	21.4499	21.6281	21.3057	21.6793	21.5252	22.0189	21.2999	NaN	NaN	21.4859	21.2215	21.1666	21.6997	22.1185	21.7315	21.259	21.2667	21.0786	21.4342
26.8108	26.2095	26.3716	25.6528	26.157	26.2298	26.711	26.8585	25.9781	26.4376	26.1703	26.3158	26.6002	26.3078	26.2168	26.4079	26.265	26.4534	26.48	25.9989	26.1359	26.0879	26.3135	26.2509	26.4132	25.862	26.448	26.3408	26.1096	26.0866	26.1055	26.0942	26.3859	26.2381	26.5693	25.9488	26.015	26.2031	26.5879	26.7275	26.4363	26.4403	26.2687	27.0274	26.397	26.6044	26.149	26.1522	26.1352	27.0111
25.9726	26.1881	25.6767	25.3717	25.6571	25.5268	25.6519	26.2767	25.6974	25.7708	25.7287	25.8975	26.2747	25.6719	25.8899	25.7833	25.6974	25.8701	26.1495	25.4484	25.4959	25.3419	25.4129	25.8757	26.0857	25.5787	25.9491	25.523	25.1608	25.8113	25.2341	24.9446	25.5574	24.5442	25.4605	25.1617	25.1514	24.8193	25.5597	26.1664	25.4184	25.234	25.2993	26.3203	25.5468	26.0937	25.6358	25.5615	25.4382	25.6011
26.241	25.6901	26.5667	25.9156	26.1579	26.2396	26.2606	25.8565	25.5612	26.1965	26.515	26.1698	26.6132	26.3006	26.3737	26.2523	25.9774	25.8647	26.6851	26.0826	25.9259	25.8798	26.0281	26.2233	26.7868	26.5309	26.7129	26.0657	26.3665	26.2223	25.7636	26.325	26.8077	26.2233	26.2976	26.4341	26.3817	26.5088	26.4765	26.8923	26.431	26.3879	26.4554	25.6316	26.4051	27.0095	26.232	26.1501	26.4504	26.3305
26.0629	26.6223	26.4159	26.3099	26.2681	26.3836	26.6607	26.805	26.4106	26.5802	26.3932	26.6074	26.1931	26.5061	26.3784	26.5	26.4206	26.7138	26.6982	26.244	26.0367	26.2754	26.4146	26.1568	26.5057	26.1606	26.6005	26.4151	26.1183	26.3474	26.08	26.142	26.3027	26.0659	26.113	26.3219	26.1385	26.2575	26.4034	26.4098	26.312	26.1304	26.3438	26.519	26.4127	26.4224	26.2346	26.5182	26.3975	26.5606
[truncated: 307 more rows]
[truncated: 78 more columns]

## Sheet: M8_all_imp
LFQ intensity 548	LFQ intensity 549	LFQ intensity 550	LFQ intensity 551	LFQ intensity 552	LFQ intensity 553	LFQ intensity 554	LFQ intensity 555	LFQ intensity 556	LFQ intensity 557	LFQ intensity 558	LFQ intensity 559	LFQ intensity 560	LFQ intensity 561	LFQ intensity 562	LFQ intensity 563	LFQ intensity 564	LFQ intensity 565	LFQ intensity 566	LFQ intensity 567	LFQ intensity 568	LFQ intensity 569	LFQ intensity 570	LFQ intensity 571	LFQ intensity 572	LFQ intensity 573	LFQ intensity 574	LFQ intensity 575	LFQ intensity 576	LFQ intensity 577	LFQ intensity 578	LFQ intensity 579	LFQ intensity 580	LFQ intensity 581	LFQ intensity 582	LFQ intensity 583	LFQ intensity 584	LFQ intensity 585	LFQ intensity 586	LFQ intensity 587	LFQ intensity 588	LFQ intensity 589	LFQ intensity 590	LFQ intensity 591	LFQ intensity 592	LFQ intensity 593	LFQ intensity 594	LFQ intensity 595	LFQ intensity 596	LFQ intensity 597
[truncated: 1,334 more rows]
[truncated: 78 more columns]

[truncated: 1 more sheets: M10_average]
