# Supplementary material for: IFN-γ is a direct driver of crypt hyperplasia in celiac disease
Source: J Clin Invest. 2025 Aug 19;135(20):e194858. doi: 10.1172/JCI194858 (PMC12520675; doi:10.1172/JCI194858)
Supplement: Supplemental table 3 [file jci-135-194858-s080.xlsx]

## Sheet: Sheet1
gene_name	Significant_UCeD vs CTR	Significant_TCeD vs CTR	-LogP UCeD vs CTR	q-value UCeD vs CTR	Difference (log2 LFQ) UCeD vs CTR	Test statistic UCeD vs CTR	-LogP TCeD vs CTR	q-value TCeD vs CTR	Difference (log2 LFQ) TCeD vs CTR	Test statistic TCeD vs CTR
CLCA1	DOWN		4.267	0.001	-0.778	-4.547	0.089	0.99	0.033	0.235
CES2	DOWN		4.995	0	-0.524	-5.087	0.968	0.954	-0.168	-1.647
PGRMC2	DOWN		2.48	0.016	-0.258	-3.135	0.276	0.979	-0.051	-0.634
AKR1B10	DOWN	DOWN	5.31	0	-1.415	-5.318	2.822	0.294	-0.655	-3.421
NDUFS6	DOWN		2.613	0.012	-0.552	-3.247	0.577	0.958	0.154	1.132
CBR3	DOWN		2.831	0.008	-0.441	-3.428	0.455	0.96	-0.113	-0.944
DDAH1	DOWN		7.112	0	-0.414	-6.634	0.289	0.971	-0.041	-0.659
GLS	DOWN		6.017	0	-1.398	-5.834	0.928	0.943	-0.245	-1.599
AKR7A3	DOWN		2.02	0.038	-0.304	-2.73	1.341	0.932	-0.234	-2.067
RAB3D	DOWN		2.4	0.018	-0.405	-3.066	0.781	0.961	-0.188	-1.414
CYB5A	DOWN		6.761	0	-0.439	-6.377	0.219	0.995	-0.04	-0.524
ADH1C	DOWN		2.323	0.021	-0.714	-3	0.265	0.978	-0.115	-0.614
ALDH1A1	DOWN	DOWN	5.179	7.84314e-05	-0.493	-5.222	3.759	0.156	-0.275	-4.162
SOD1	DOWN		2.089	0.033	-0.226	-2.792	0.319	0.957	0.051	0.714
APOC3	DOWN		10.146	0	-2.988	-8.933	1.12	0.939	-0.745	-1.826
FTH1	DOWN		2.464	0.016	-0.748	-3.121	0.484	0.94	0.141	0.991
CAT	DOWN		7.356	0	-0.533	-6.813	0.907	0.918	-0.096	-1.573
SOD2	DOWN		2.177	0.028	-0.244	-2.871	0.192	0.999	0.059	0.467
OAT	DOWN	DOWN	2.653	0.011	-0.343	-3.281	2.299	0.54	-0.287	-2.978
HSPB1	DOWN		3.931	0.001	-0.501	-4.293	0.266	0.979	-0.068	-0.614
APOA4	DOWN		3.537	0.002	-1.44	-3.991	0.456	0.958	-0.329	-0.947
EPHX1	DOWN		3.948	0.001	-0.597	-4.306	0.678	0.979	-0.147	-1.275
FABP1	DOWN	DOWN	8.635	0	-3.205	-7.766	3.065	0.416	-0.704	-3.618
COL1A2	DOWN		2.416	0.017	-0.432	-3.08	0.109	0.994	-0.029	-0.283
GSTA1	DOWN		5.468	0	-1.916	-5.434	0.893	0.919	-0.515	-1.556
FBP1	DOWN		5.993	0	-0.565	-5.816	1.216	0.967	-0.229	-1.932
SULT1A4	DOWN	DOWN	5.006	0	-0.581	-5.095	2.111	0.661	-0.259	-2.812
HIST1H1E	DOWN		3.438	0.002	-0.261	-3.914	0.117	0.998	-0.017	-0.303
ACADM	DOWN		6.374	0	-0.536	-6.094	0.101	0.992	-0.026	-0.266
FABP2	DOWN		2.798	0.008	-0.784	-3.401	0.362	0.955	-0.16	-0.789
COL6A1	DOWN		3.658	0.002	-0.454	-4.084	1.411	0.907	-0.186	-2.141
COL6A2	DOWN		4.095	0.001	-0.544	-4.417	1.414	0.918	-0.202	-2.143
COL6A3	DOWN		4.056	0.001	-0.486	-4.388	1.592	0.977	-0.209	-2.324
ETFA	DOWN		3.543	0.002	-0.347	-3.996	0.367	0.964	-0.072	-0.798
SI	DOWN		5.336	0	-2.025	-5.337	1.937	0.812	-0.633	-2.654
ANPEP	DOWN		2.753	0.009	-1.144	-3.364	1.078	0.932	-0.53	-1.777
DSP	DOWN		2.16	0.028	-0.201	-2.856	0.216	0.997	-0.034	-0.518
CBR1	DOWN		4.802	0	-0.399	-4.945	0.891	0.916	-0.111	-1.554
GOT1	DOWN		2.519	0.015	-0.215	-3.168	0.819	0.967	-0.089	-1.463
DES	DOWN		2.563	0.013	-1.188	-3.205	0.393	0.971	-0.291	-0.843
LGALS3	DOWN		2.615	0.012	-0.261	-3.249	0.151	0.998	-0.027	-0.38
DDC	DOWN		3.181	0.003	-0.444	-3.711	0.289	0.971	-0.08	-0.658
MAOA	DOWN		8.21	0	-1.074	-7.447	1.554	0.971	-0.213	-2.286
ANXA13	DOWN		5.319	0	-1.136	-5.325	1.786	0.784	-0.564	-2.512
DPP4	DOWN		3.318	0.003	-0.692	-3.819	0.663	0.979	-0.249	-1.255
PSMB6	DOWN		3.254	0.003	-0.711	-3.768	0.94	0.939	-0.324	-1.614
PBLD	DOWN		5.442	0	-1.118	-5.414	0.155	0.998	-0.069	-0.389
BLVRB	DOWN		3.281	0.003	-0.301	-3.79	1.539	0.981	-0.181	-2.271
PRDX5	DOWN		2.724	0.01	-0.308	-3.34	0.237	0.997	0.041	0.558
PEBP1	DOWN		3.808	0.001	-0.2	-4.199	0.16	0.997	0.016	0.399
CPS1	DOWN		5.895	0	-0.289	-5.745	1.157	0.95	0.102	1.867
EPHX2	DOWN		3.605	0.002	-0.661	-4.043	1.815	0.796	-0.361	-2.54
PGM1	DOWN		2.607	0.012	-0.6	-3.242	1.024	0.915	-0.221	-1.714
ETFB	DOWN		6.028	0	-0.304	-5.842	0.012	0.996	0.002	0.034
HADHA	DOWN		8.425	0	-0.471	-7.608	0.114	0.992	0.019	0.297
AKR1C3	DOWN		2.539	0.014	-0.36	-3.185	1.122	0.946	-0.182	-1.827
ACAA2	DOWN		6.813	0	-0.715	-6.415	0.321	0.959	-0.073	-0.717
GSS	DOWN		2.554	0.014	-0.336	-3.198	0.131	1	0.026	0.336
ACADVL	DOWN		6.296	0	-0.452	-6.038	0.07	0.991	0.013	0.189
NDUFV1	DOWN		2.521	0.015	-0.307	-3.169	0.566	0.955	-0.09	-1.115
RBP2	DOWN	DOWN	10.657	0	-2.632	-9.339	2.44	0.549	-0.546	-3.101
CPT1A	DOWN		8.121	0	-0.936	-7.38	0.129	0.999	-0.036	-0.33
AKR1D1	DOWN		3.078	0.004	-0.421	-3.628	0.815	0.966	-0.164	-1.458
HMGCS2	DOWN		7.431	0	-4.884	-6.869	0.123	0.999	0.057	0.317
HADHB	DOWN		6.125	0	-0.44	-5.913	0.261	0.979	0.043	0.606
LGALS4	DOWN		4.166	0.001	-0.31	-4.471	0.362	0.954	-0.061	-0.789
ACTC1	DOWN		2.239	0.025	-0.379	-2.926	0.185	1	-0.044	-0.453
MRPS36	DOWN		2.921	0.006	-0.229	-3.501	0.5	0.946	0.068	1.015
GLO1	DOWN		2.578	0.013	-0.287	-3.218	0.23	0.998	-0.054	-0.545
TFF3	DOWN		5.614	0	-0.878	-5.54	0.638	0.993	-0.214	-1.22
CRYZ	DOWN		2.386	0.018	-0.279	-3.054	0.852	0.949	0.148	1.505
CDH17	DOWN		3.514	0.002	-0.261	-3.973	0.521	0.953	-0.089	-1.047
ECH1	DOWN		7.137	0	-0.511	-6.652	0.149	0.999	0.024	0.375
PDIA2	DOWN		2.049	0.036	-1.185	-2.756	0.993	0.938	-0.729	-1.677
LASP1	DOWN		2.061	0.035	-0.153	-2.767	0.555	0.943	0.066	1.099
TST	DOWN		2.899	0.007	-0.259	-3.483	0.433	0.967	0.066	0.909
PCK2	DOWN		3.552	0.002	-0.514	-4.002	1.036	0.918	-0.258	-1.728
HADH	DOWN		2.044	0.036	-0.154	-2.751	0.123	0.998	-0.026	-0.316
HP1BP3	DOWN		2.153	0.029	-0.303	-2.85	0.073	0.991	-0.018	-0.196
HIBCH	DOWN		3.5	0.002	-0.358	-3.962	0.805	0.962	-0.122	-1.446
DHRS11	DOWN		3.55	0.002	-0.882	-4.001	1.101	0.93	-0.305	-1.804
TSTD1	DOWN	DOWN	3.12	0.004	-0.627	-3.662	2.232	0.586	-0.371	-2.92
NDRG1	DOWN		6.505	0	-0.786	-6.19	1.432	0.937	-0.234	-2.162
CMBL	DOWN		3.751	0.001	-0.542	-4.156	0.859	0.944	-0.211	-1.514
REEP6	DOWN	DOWN	7.359	0	-0.843	-6.815	2.837	0.357	-0.26	-3.433
CYP2S1	DOWN		2.768	0.009	-0.472	-3.376	0.064	0.993	0.02	0.174
ACO2	DOWN		4.504	0	-0.315	-4.724	0.719	0.992	0.065	1.331
AGMAT	DOWN		2.279	0.023	-0.295	-2.961	0.056	0.99	-0.015	-0.153
HDHD3	DOWN		4.376	0	-0.29	-4.629	0.37	0.96	0.054	0.803
TOLLIP	DOWN		2.291	0.023	-0.659	-2.971	0.13	1	0.06	0.333
C11orf54	DOWN		4.897	0	-0.8	-5.015	0.677	0.977	-0.206	-1.274
VTA1	DOWN		2.13	0.03	-0.419	-2.83	0.315	0.961	-0.078	-0.707
HEBP1	DOWN		2.283	0.023	-0.994	-2.965	0.496	0.943	-0.253	-1.01
ACSL5	DOWN		4.288	0	-0.534	-4.563	0.324	0.96	-0.083	-0.722
CORO1C	DOWN		2.296	0.023	-0.401	-2.976	0.152	0.999	-0.057	-0.381
FCGBP	DOWN		3.978	0.001	-0.781	-4.329	0.295	0.968	-0.1	-0.669
IGKV2D-28	UP		3.605	0.002	1.181	4.043	1.394	0.912	0.636	2.122
IGKV3D-20	UP		5.908	0	1.332	5.755	0.497	0.943	0.242	1.011
SNRPG	UP		2.018	0.038	0.271	2.728	0.079	0.991	0.015	0.213
LGALS9	UP		3.785	0.001	0.824	4.182	0.155	0.998	0.072	0.388
PSMA7	UP		2.483	0.016	0.255	3.138	0.783	0.967	-0.156	-1.416
TAPBP	UP		5.42	0	1.372	5.398	0.987	0.931	0.236	1.67
PSMD3	UP		3.802	0.001	1.026	4.195	1.415	0.934	0.555	2.144
ASNA1	UP		2.489	0.015	0.488	3.143	0.649	0.979	-0.223	-1.235
HTATSF1	UP		2.417	0.017	0.32	3.08	1.212	0.963	0.199	1.927
SYNGR2	UP		2.175	0.028	0.737	2.869	0.1	0.99	-0.067	-0.263
SNX3	UP		2.261	0.024	0.273	2.945	0.303	0.964	0.08	0.684
GMDS	UP		2.114	0.031	0.184	2.815	0.415	0.978	-0.058	-0.88
CLUH	UP		2.273	0.023	0.557	2.955	0.061	0.995	-0.032	-0.166
RSL1D1	UP		2.918	0.006	0.371	3.5	0.028	0.996	0.011	0.08
AGR2	UP		3.043	0.004	0.54	3.601	0.149	0.998	-0.045	-0.375
LDHA	UP		3.966	0.001	0.295	4.32	0.331	0.957	-0.052	-0.735
IGJ	UP	UP	6.168	0	1.614	5.944	2.622	0.405	0.908	3.255
PIGR	UP		2.706	0.011	0.214	3.325	0.485	0.943	-0.068	-0.992
IGKC	UP		9.621	0	0.99	8.521	0.408	0.98	0.161	0.868
IGHM	UP		4.98	0	1.543	5.076	1.504	0.941	0.717	2.235
IGHA1	UP		9.002	0	1.039	8.045	1.825	0.812	0.377	2.549
HLA-DRA	UP		8.902	0	2.527	7.968	0.441	0.967	0.229	0.922
TFRC	UP		5.213	0	0.735	5.247	0.159	0.995	0.051	0.398
TF	UP		2.671	0.011	0.532	3.296	1.855	0.833	-0.624	-2.577
ALDOA	UP		7.148	0	0.285	6.661	0.499	0.943	0.041	1.014
CD74	UP		9.664	0	2.033	8.554	0.078	0.99	0.046	0.208
HLA-A	UP		10.748	0	1.42	9.412	1.898	0.842	0.315	2.617
SLC25A5	UP		3.942	0.001	0.378	4.301	0.286	0.967	-0.058	-0.653
EIF2S1	UP		2.192	0.027	0.538	2.885	0.332	0.958	0.154	0.736
RPLP0	UP		2.178	0.028	0.222	2.872	0.026	0.992	0.005	0.074
S100A6	UP		2.133	0.03	0.679	2.832	0.384	0.962	0.213	0.828
ENO1	UP		2.837	0.008	0.171	3.433	0.491	0.94	0.041	1.002
LDHB	UP		3.451	0.002	0.424	3.923	0.365	0.961	-0.085	-0.795
HSP90AA1	UP		2.673	0.011	0.186	3.298	0.323	0.959	-0.039	-0.722
HSP90AB1	UP		3.12	0.004	0.22	3.662	0.056	0.991	-0.008	-0.153
IGLC1	UP		4.671	0	0.857	4.848	0.307	0.963	0.143	0.691
RNASE2	UP		3.257	0.003	0.877	3.771	0.16	0.997	-0.133	-0.399
HLA-C	UP		3.029	0.004	1.046	3.589	0.992	0.932	0.343	1.677
CHGA	UP		4.57	0	0.783	4.773	1.079	0.937	0.253	1.778
HSPA8	UP		4.016	0.001	0.187	4.358	0.407	0.979	-0.039	-0.866
LAMP1	UP		2.162	0.028	0.413	2.858	0.028	0.994	-0.011	-0.079
IMPDH2	UP		4.27	0.001	0.391	4.549	0.185	1	-0.056	-0.454
CKMT1A	UP		2.272	0.023	0.236	2.955	0.275	0.98	-0.046	-0.632
XRCC6	UP		3.135	0.003	0.13	3.674	1.276	0.933	0.071	1.998
EEF2	UP		3.647	0.001	0.17	4.075	0.382	0.961	0.034	0.825
PDIA4	UP		2.152	0.029	0.168	2.849	0.095	0.99	0.017	0.25
HLA-DRB1	UP		2.511	0.015	1.501	3.161	0.358	0.953	-0.198	-0.783
PKM	UP		3.297	0.003	0.199	3.803	0.767	0.969	0.068	1.395
DDX5	UP		6.916	0	0.394	6.49	1.054	0.915	0.127	1.75
NCL	UP		2.619	0.012	0.158	3.253	0.563	0.955	0.052	1.11
MUT	UP		2.141	0.029	0.682	2.839	0.363	0.958	0.195	0.791
WARS	UP		5.431	0	1.023	5.407	0.773	0.958	0.231	1.404
CTSS	UP		4.927	0	0.662	5.037	0.114	0.994	0.046	0.297
PSMA1	UP		3.358	0.002	0.295	3.851	0.842	0.944	-0.137	-1.492
U2AF2	UP	UP	2.034	0.037	0.953	2.743	2.314	0.577	0.98	2.991
PTBP1	UP		2.383	0.018	0.153	3.051	0.271	0.979	0.032	0.625
VARS	UP		4.294	5e-04	0.291	4.567	0.952	0.963	0.106	1.629
EEF1G	UP		3.086	0.004	0.194	3.635	0.146	1	-0.021	-0.369
PSMB8	UP		2.679	0.011	0.296	3.302	0.182	1	0.025	0.448
PSMB9	UP		3.808	0.001	0.617	4.199	0.34	0.959	-0.11	-0.75
LAP3	UP		5.84	0	0.443	5.705	0.506	0.946	0.055	1.024
PCSK1	UP		2.674	0.011	0.837	3.298	0.16	0.996	0.102	0.398
HLA-B	UP		10.002	0	2.061	8.819	0.866	0.942	0.46	1.523
SRI	UP		2.497	0.015	0.308	3.149	0.07	0.991	0.017	0.189
DUT	UP		3.476	0.002	0.723	3.943	0.114	0.991	0.058	0.295
SHMT2	UP		3.398	0.002	0.24	3.882	0.009	0.999	0.001	0.025
SERPINB6	UP		2.709	0.011	0.222	3.327	0.024	0.992	-0.005	-0.068
TAGLN2	UP		2.457	0.016	0.173	3.115	0.981	0.93	-0.11	-1.663
PSMB10	UP		5.518	0	0.613	5.47	0.954	0.971	0.191	1.631
STAT1	UP		10.119	0	3.466	8.911	0.846	0.94	0.483	1.497
NOP2	UP		2.202	0.027	0.518	2.893	0.442	0.968	-0.199	-0.923
RPS5	UP		2.085	0.033	0.135	2.789	0.559	0.951	0.053	1.105
QARS	UP		3.608	0.002	0.309	4.045	0.078	0.989	-0.017	-0.208
IDH2	UP		3.376	0.002	0.183	3.865	1.523	0.965	0.121	2.255
FASN	UP		8.065	0	0.976	7.339	0.052	0.993	-0.021	-0.143
CCT3	UP		2.198	0.027	0.129	2.889	0.173	0.998	0.016	0.428
GDI2	UP		2.463	0.016	0.131	3.12	0.15	0.998	-0.016	-0.378
HNRNPA3	UP		2.154	0.029	0.132	2.851	1.101	0.922	0.082	1.804
HNRNPF	UP		4.132	0.001	0.2	4.445	0.384	0.962	0.039	0.827
SLC12A2	UP		6.084	0	0.376	5.883	1.27	0.905	0.102	1.992
VCP	UP		2.544	0.014	0.125	3.189	1.342	0.945	0.065	2.068
EIF4A1	UP		5.67	0	0.22	5.581	0.223	0.995	0.025	0.531
RPS3A	UP		2.253	0.024	0.127	2.938	1.339	0.922	0.083	2.064
B2M	UP		6.323	0	0.858	6.057	0.926	0.942	0.272	1.596
HNRNPK	UP		2.475	0.016	0.116	3.13	0.76	0.976	0.052	1.387
RPS18	UP		2.603	0.012	0.231	3.239	0.152	0.999	-0.026	-0.381
SNRPF	UP		2.283	0.023	0.555	2.965	0.012	0.997	0.006	0.035
ETF1	UP		2.06	0.035	0.353	2.766	0.208	0.993	-0.09	-0.502
RPS24	UP		2.186	0.028	0.387	2.879	0.494	0.939	-0.125	-1.007
RPS26	UP		2.41	0.018	0.32	3.075	0.548	0.948	0.097	1.089
TRA2B	UP		2.461	0.016	0.207	3.118	0.627	0.981	0.094	1.204
RPS21	UP		2.201	0.027	0.185	2.893	0.083	0.99	0.017	0.221
YBX1	UP		4.236	0.001	0.233	4.524	0.186	1	0.03	0.456
MRPS34	UP		2.091	0.033	0.423	2.794	0.084	0.99	-0.038	-0.224
HSPG2	UP		2.592	0.012	0.249	3.23	0.148	0.998	0.028	0.374
RBM3	UP		3.917	0.001	0.592	4.282	0.569	0.953	0.151	1.119
CYCS	UP		2.452	0.016	0.306	3.111	0.202	0.995	-0.082	-0.487
CLTC	UP		3.9	0.001	0.167	4.269	0.776	0.961	0.036	1.407
FABP5	UP		2.513	0.015	0.331	3.163	0.029	0.997	-0.01	-0.082
NUCB1	UP		3.578	0.002	0.351	4.022	0.859	0.939	0.112	1.513
TAP1	UP		9.301	0	2.689	8.274	0.931	0.948	0.497	1.603
TAP2	UP		7.87	0	1.695	7.193	0.335	0.96	-0.202	-0.742
EIF4G1	UP		2.434	0.017	0.444	3.095	1.071	0.923	0.259	1.769
CLC	UP		3.418	0.002	0.87	3.898	0.461	0.957	-0.227	-0.955
PSME1	UP		2.627	0.012	0.375	3.259	0.125	1	-0.031	-0.322
DHX9	UP		3.37	0.002	0.166	3.86	0.717	0.977	0.053	1.328
AP1B1	UP		2.184	0.028	0.584	2.877	0.104	0.991	-0.063	-0.273
PSMD2	UP		2.242	0.024	0.248	2.929	0.328	0.955	-0.042	-0.731
EIF3A	UP		2.181	0.028	0.31	2.874	0.463	0.957	0.118	0.958
KPNB1	UP		4.556	0	0.246	4.763	0.014	0.996	0.002	0.039
NOLC1	UP		2.816	0.008	0.642	3.416	0.126	1	0.07	0.323
PPA1	UP		2.176	0.028	0.381	2.87	0.657	0.979	-0.151	-1.247
NONO	UP		2.38	0.018	0.157	3.049	0.582	0.964	0.06	1.139
PCBP1	UP		3.563	0.002	0.183	4.011	0.636	0.988	0.053	1.216
PCBP2	UP		2.122	0.03	0.231	2.822	1.143	0.961	-0.163	-1.851
MAPRE1	UP		2.286	0.023	0.245	2.967	0.441	0.967	-0.116	-0.923
SND1	UP		2.389	0.018	0.146	3.057	0.011	0.995	-0.001	-0.031
GOLM1	UP		3.663	0.002	0.801	4.088	0.266	0.978	0.126	0.616
TXNDC5	UP		2.471	0.016	0.267	3.127	1.003	0.921	0.128	1.69
PGM2	UP		2.814	0.008	0.484	3.414	0.361	0.951	0.132	0.787
CNDP2	UP		2.249	0.024	0.244	2.935	1.473	0.943	0.177	2.204
PSMD1	UP		3.321	0.003	0.887	3.821	0.21	0.994	0.137	0.505
HNRNPAB	UP		2.701	0.011	0.271	3.32	0.256	0.982	0.062	0.597
CORO1B	UP		2.483	0.015	0.305	3.137	0.031	1	-0.008	-0.087
DDX21	UP		4.378	0	0.729	4.63	0.708	0.974	-0.297	-1.317
RCC2	UP		3.185	0.003	0.358	3.714	0.292	0.967	-0.067	-0.664
RRBP1	UP		2.443	0.016	0.13	3.103	0.128	0.998	0.013	0.327
PCSK1N	UP		2.82	0.008	1.096	3.419	1.244	0.926	0.664	1.963
PSME2	UP		3.879	0.001	0.54	4.254	0.166	0.996	0.04	0.412
TMCO1	UP		3.048	0.004	0.459	3.604	0.952	0.957	-0.217	-1.628
G3BP2	UP		3	0.005	0.238	3.566	0.068	0.989	-0.021	-0.185
SRRM2	UP		2.324	0.021	0.272	3.001	0.203	0.994	0.042	0.49
RUVBL1	UP		2.281	0.023	0.316	2.963	0.109	0.995	-0.03	-0.284
HYOU1	UP		2.651	0.011	0.272	3.279	1.144	0.97	0.132	1.852
RBM47			0.408	0.585	0.145	0.868	0.236	0.997	-0.116	-0.558
ILVBL			0.036	0.947	-0.011	-0.1	0.114	0.991	-0.038	-0.297
NUDT19			0.721	0.365	-0.18	-1.335	0.347	0.954	-0.113	-0.764
NACA			1.292	0.146	0.325	2.014	0.305	0.963	0.107	0.688
PDLIM1			0.383	0.603	-0.057	-0.826	0.066	0.991	0.012	0.179
MYO1C			0.21	0.751	0.084	0.506	0.447	0.968	0.141	0.932
SNAP23			0.05	0.934	-0.022	-0.138	0.745	0.968	-0.237	-1.366
PSMD11			1.509	0.1	0.316	2.241	0.13	1	-0.049	-0.333
PGRMC1			0.379	0.608	-0.056	-0.819	0.095	0.991	0.02	0.25
DFFA			0.367	0.617	-0.143	-0.798	1.306	0.895	-0.304	-2.029
CLIC1			0.334	0.651	-0.037	-0.741	1.14	0.959	-0.091	-1.847
EIF3F			0.173	0.794	0.066	0.427	0.391	0.969	-0.117	-0.839
IPO5			1.691	0.071	0.733	2.421	0.154	0.998	-0.122	-0.386
EXOC5			0.417	0.577	0.266	0.883	0.362	0.957	0.206	0.789
HMGN4			0.095	0.887	0.042	0.249	1.204	0.957	0.358	1.919
NDUFA4			0.793	0.319	-0.092	-1.429	0.136	1	-0.026	-0.347
PSMD14			0.982	0.243	0.297	1.665	0.012	0.998	-0.006	-0.035
LAD1			0.556	0.475	-0.139	-1.101	0.106	0.995	-0.035	-0.277
NOP56			0.172	0.793	0.053	0.426	0.393	0.968	0.116	0.842
DDX3X			1.281	0.149	0.221	2.003	0.473	0.945	-0.1	-0.973
COPE			0.677	0.387	0.112	1.274	0.253	0.982	0.042	0.59
EIF1AX			0.22	0.743	-0.06	-0.526	0.696	0.981	-0.168	-1.3
PDCD5			0.62	0.425	0.176	1.194	0.129	0.999	0.057	0.331
SLC9A3R1			0.44	0.564	-0.073	-0.921	0.296	0.968	-0.052	-0.671
TPP1			1.675	0.073	0.365	2.405	0.027	0.991	-0.012	-0.076
UQCRQ			0.027	0.958	0.005	0.077	0.401	0.973	0.059	0.856
MYL12A			0.18	0.786	0.032	0.442	0.514	0.953	-0.064	-1.036
HNRNPDL			0.025	0.962	0.009	0.072	0.004	0.994	0.002	0.012
XPO1			1.719	0.067	0.341	2.448	1.158	0.959	0.234	1.867
SCAMP2			0.236	0.726	-0.06	-0.557	0.114	0.993	0.035	0.297
ARPC1B			0.802	0.315	0.168	1.442	0.483	0.94	-0.13	-0.99
ARPC3			0.038	0.945	0.012	0.107	1.272	0.915	-0.16	-1.993
RER1			0.27	0.708	0.157	0.623	0.747	0.967	0.32	1.369
SURF4			0.115	0.865	-0.067	-0.299	0.672	0.977	-0.227	-1.268
EIF3D			0.346	0.64	0.088	0.761	0.062	0.995	-0.025	-0.17
ARPC5			0.362	0.621	0.162	0.79	0.409	0.983	-0.213	-0.87
CLDN3			0.964	0.25	-0.251	-1.644	0.087	0.988	-0.033	-0.231
DHX15			1.815	0.057	0.284	2.54	0.832	0.952	-0.146	-1.479
CYB5B			0.318	0.664	0.208	0.712	0.943	0.938	0.413	1.618
PHGDH			0.877	0.285	0.317	1.536	0.238	0.996	0.129	0.561
EEF1E1			1.191	0.174	0.303	1.904	0.403	0.976	0.132	0.86
HNRNPR			0.239	0.726	-0.038	-0.563	0.737	0.974	0.055	1.356
TXNL1			0.111	0.869	-0.059	-0.289	0.287	0.967	-0.132	-0.656
AKR7A2			1.04	0.218	-0.19	-1.733	0.349	0.953	0.074	0.767
DNPH1			0.523	0.497	-0.206	-1.05	0.057	0.994	0.018	0.156
CHMP2A			1.385	0.125	-0.336	-2.113	0.033	1	-0.012	-0.092
ZNF207			0	0.999	0	0.001	0.062	0.995	-0.019	-0.17
NDUFB5			0.03	0.955	-0.014	-0.085	0.027	0.992	-0.009	-0.076
NDUFA2			0.167	0.799	-0.102	-0.415	0.151	0.998	0.084	0.379
BUB3			0.39	0.597	0.15	0.837	0.548	0.95	0.171	1.089
ACTN4			1.021	0.226	-0.071	-1.711	0.197	0.995	0.017	0.478
AP1G1			0.879	0.285	0.395	1.539	0.575	0.959	-0.226	-1.129
NARS			0.85	0.3	0.103	1.502	0.007	0.995	0.002	0.02
NUDT21			0.076	0.909	-0.034	-0.203	0.062	0.995	0.03	0.169
IDH3B			0.326	0.656	-0.091	-0.726	0.126	1	-0.043	-0.324
AHCYL1			0.13	0.846	0.069	0.332	0.207	0.99	0.08	0.498
NDUFS5			1.173	0.179	-0.357	-1.884	0.453	0.96	-0.171	-0.942
OPA1			0.056	0.929	-0.023	-0.154	0.015	0.995	-0.007	-0.044
SYNCRIP			0.807	0.315	0.187	1.447	0.352	0.948	-0.109	-0.773
PLIN3			1.456	0.11	-0.311	-2.187	1.479	0.953	-0.308	-2.21
UGDH			1.654	0.076	0.219	2.384	0.988	0.936	0.149	1.671
CTNND1			0.024	0.964	-0.005	-0.068	1.666	0.905	-0.355	-2.397
SNX2			0.385	0.601	-0.132	-0.83	0.506	0.949	0.121	1.025
USO1			0.031	0.955	-0.01	-0.086	0.081	0.99	-0.015	-0.216
MRPS14			0.529	0.491	0.162	1.06	0.234	0.997	0.07	0.553
DKC1			1.848	0.053	0.657	2.571	0.76	0.973	0.369	1.386
EIF5B			0.074	0.91	0.042	0.198	1.248	0.93	-0.397	-1.968
ZG16			0.458	0.548	0.226	0.95	0.146	0.999	0.088	0.368
EDF1			0.613	0.429	-0.281	-1.184	0.541	0.951	-0.216	-1.079
CUTA			0.645	0.406	-0.231	-1.23	0.601	0.973	-0.205	-1.167
WDR1			0.855	0.297	-0.109	-1.509	0.208	0.991	-0.032	-0.5
CPNE3			0.333	0.651	0.284	0.739	0.403	0.972	0.329	0.86
HIP1R			0.106	0.872	0.045	0.276	0.158	0.995	-0.053	-0.394
COQ9			0.426	0.57	0.17	0.898	0.022	0.992	-0.015	-0.062
NDUFS7			0.579	0.458	-0.155	-1.135	0.532	0.954	0.129	1.064
NDUFS2			0.169	0.796	0.027	0.419	0.125	0.999	0.036	0.321
GBAS			0.32	0.662	-0.202	-0.715	0.432	0.968	0.192	0.907
PDCD6			0.25	0.721	0.068	0.584	0.915	0.927	0.14	1.583
TBCA			0.286	0.698	0.051	0.653	0.094	0.989	0.016	0.249
VPS4B			0.814	0.313	-0.183	-1.457	0.601	0.971	-0.148	-1.166
MPDU1			0.753	0.345	0.299	1.376	0.115	0.994	-0.067	-0.298
H2AFY			0.045	0.938	-0.008	-0.125	0.517	0.959	0.063	1.042
SH3BGRL			0.087	0.897	0.033	0.23	0.39	0.968	-0.11	-0.839
FLNB			0.901	0.276	-0.092	-1.566	0.261	0.978	-0.034	-0.606
CS			0.313	0.671	0.035	0.702	0.353	0.949	0.035	0.774
SEC22B			0.644	0.407	0.093	1.228	0.316	0.962	-0.066	-0.708
VPS26A			1.334	0.136	0.402	2.06	0.168	0.995	-0.065	-0.417
NDUFB1			0.05	0.934	-0.019	-0.137	0.446	0.966	0.152	0.93
ERLIN1			0.473	0.538	-0.246	-0.974	0.227	0.998	0.116	0.539
NDUFS3			0.64	0.409	-0.057	-1.223	0.436	0.968	-0.038	-0.914
SRSF10			0.911	0.273	0.167	1.578	0.145	0.999	-0.054	-0.366
BANF1			0.221	0.743	0.117	0.528	0.713	0.974	-0.242	-1.323
SNRNP200			0.693	0.381	0.185	1.297	0.673	0.977	-0.174	-1.269
UGT2B17			0.479	0.535	0.369	0.982	0.685	0.977	0.482	1.284
EIF3G			0.409	0.585	0.17	0.87	0.21	0.995	-0.115	-0.505
IDH1			0.694	0.381	-0.088	-1.297	0.073	0.992	0.012	0.197
SCO1			0.402	0.588	-0.277	-0.859	0.453	0.959	0.287	0.941
ATP5H			0.647	0.407	-0.301	-1.232	0.033	1	0.011	0.093
ATP5L			0.63	0.418	0.194	1.209	0.56	0.952	-0.197	-1.107
TOMM70A			0.007	0.989	0.002	0.021	0.071	0.99	-0.022	-0.191
MYO1D			0.192	0.772	-0.074	-0.467	0.039	1	-0.014	-0.108
UFL1			0.048	0.935	0.018	0.132	0.312	0.964	-0.121	-0.701
SEC31A			0.086	0.897	0.026	0.228	0.045	0.998	-0.012	-0.126
NDUFB6			0.593	0.445	-0.157	-1.156	0.585	0.965	0.101	1.143
NDUFB4			0.387	0.6	-0.063	-0.833	0.118	0.998	-0.019	-0.305
NDUFB8			1.336	0.137	-0.331	-2.062	0.778	0.965	-0.14	-1.41
LETM1			1.31	0.141	0.245	2.034	0.634	0.983	0.145	1.214
VAPB			0.013	0.98	-0.012	-0.038	0.601	0.978	0.335	1.167
NDUFA10			0.034	0.949	-0.025	-0.096	0.495	0.942	-0.259	-1.008
PGLS			0.132	0.844	-0.065	-0.337	0.485	0.942	-0.228	-0.992
UTS2			1.056	0.214	0.451	1.752	0.074	0.994	0.052	0.199
AHSA1			0.879	0.285	0.463	1.539	0.172	0.996	0.118	0.425
ETHE1			0.793	0.32	0.14	1.43	0.007	0.996	0.002	0.021
AIFM1			0.506	0.513	-0.103	-1.025	0.173	0.998	-0.041	-0.428
NDUFB10			0.046	0.938	0.01	0.127	0.355	0.95	-0.077	-0.778
TOMM40			0.982	0.242	0.255	1.665	0.089	0.989	0.034	0.235
MT-CYB			0.477	0.535	0.182	0.98	0.101	0.991	-0.034	-0.264
GLUD1			1.169	0.179	-0.116	-1.88	0.105	0.995	0.018	0.275
CYB5R3			0.102	0.877	-0.04	-0.266	0.008	0.997	-0.003	-0.022
GSR			0.006	0.99	0.002	0.018	0.13	1	0.035	0.333
MT-CO2			0.063	0.92	0.014	0.171	0.56	0.952	-0.086	-1.106
MT-CO3			0.082	0.9	0.07	0.218	0.249	0.986	-0.196	-0.583
OTC			0.049	0.934	-0.01	-0.136	0.546	0.945	0.08	1.086
PNP			1.379	0.126	0.403	2.107	0.507	0.953	-0.188	-1.027
HPRT1			0.122	0.856	-0.041	-0.313	1.023	0.91	-0.259	-1.713
GOT2			1.111	0.196	0.118	1.815	0.255	0.98	0.039	0.594
PGK1			0.21	0.752	0.021	0.506	0.203	0.994	-0.021	-0.49
AK1			0.903	0.275	0.431	1.569	0.848	0.949	0.316	1.5
MT-ATP6			0.238	0.726	0.083	0.561	0.561	0.953	-0.15	-1.108
SERPINA1			0.783	0.324	-0.428	-1.417	1.16	0.962	-0.394	-1.871
CST3			0.464	0.543	-0.12	-0.96	0.599	0.97	0.145	1.163
IGHG1			0.935	0.262	0.508	1.608	0.216	0.993	0.138	0.516
IGHG2			1.695	0.07	0.738	2.425	0.482	0.94	0.285	0.987
IGHG3			1.095	0.203	0.578	1.796	0.332	0.96	0.19	0.737
COL1A1			1.33	0.137	-0.322	-2.055	0.532	0.952	-0.216	-1.064
COL4A1			1.071	0.21	0.268	1.769	0.123	0.999	0.056	0.317
LMNA		UP	0.128	0.847	-0.017	-0.328	2.433	0.488	0.161	3.094
FGA			0.255	0.718	0.181	0.594	0.003	0.994	0.002	0.009
FN1			0.69	0.381	0.331	1.292	1.09	0.937	0.387	1.791
GC			0.8	0.316	0.356	1.439	0.279	0.975	0.157	0.641
FTL			0.698	0.378	-0.298	-1.303	0.218	0.996	0.056	0.52
MT-ND4			0.905	0.274	0.358	1.572	0.582	0.966	-0.237	-1.139
MT-ND5			0.215	0.745	0.096	0.516	1.81	0.772	-0.457	-2.535
CSTB			0.432	0.567	0.217	0.908	0.105	0.992	-0.074	-0.273
ANXA1			0.13	0.846	0.087	0.333	0.275	0.979	-0.128	-0.633
GAPDH			0.922	0.267	0.155	1.593	0.846	0.944	0.134	1.497
ASL			0.959	0.251	0.267	1.638	0.125	0.999	-0.063	-0.321
CAPNS1			0.272	0.706	0.072	0.627	0.737	0.971	-0.156	-1.355
RPN1			1.378	0.126	0.089	2.106	0.392	0.969	-0.039	-0.841
RPN2			0.262	0.714	0.057	0.608	0.225	0.996	-0.058	-0.535
GNAI2			0.203	0.759	-0.05	-0.491	0.027	0.992	-0.008	-0.076
HIST1H2AB			0.891	0.28	-0.36	-1.553	0.095	0.99	0.063	0.25
ATP1A1			0.332	0.65	0.039	0.737	0.048	0.996	-0.007	-0.131
ATP1B1			1.528	0.097	0.142	2.259	0.622	0.988	0.061	1.198
ALDOB			1.549	0.093	-0.517	-2.281	1.604	0.983	-0.505	-2.336
ALDH2			1.754	0.064	0.12	2.481	0.785	0.965	0.066	1.419
PCCA			0.985	0.242	0.478	1.668	1.052	0.912	0.46	1.747
PCCB			0.229	0.734	-0.097	-0.543	0.058	0.995	0.027	0.157
RPLP1			0.832	0.308	0.192	1.48	0.404	0.977	0.07	0.861
RPLP2			0.907	0.273	0.198	1.574	0.255	0.981	-0.077	-0.594
SCG5			0.881	0.285	0.577	1.541	1.036	0.911	0.553	1.728
REG1A			1.043	0.218	-0.392	-1.736	0.23	0.997	-0.093	-0.544
SSB			1.139	0.187	0.374	1.847	0.085	0.99	0.055	0.225
ITGB1			0.364	0.62	0.083	0.793	0.21	0.994	0.088	0.504
KRT18			1.217	0.167	-0.107	-1.933	0.236	0.997	0.033	0.556
CCK			0.395	0.593	0.177	0.846	0.044	0.999	0.032	0.123
PTMA			0.062	0.922	0.04	0.168	0.652	0.983	-0.176	-1.239
ATP5B			0.439	0.563	-0.04	-0.92	0.219	0.995	0.024	0.523
GPI			1.268	0.153	0.097	1.989	0.223	0.994	-0.025	-0.531
NPM1			1.783	0.061	0.298	2.509	1.128	0.949	0.195	1.834
TPM3			1.741	0.065	0.195	2.469	0.092	0.988	0.019	0.243
DBI			1.59	0.086	-0.161	-2.321	0.928	0.949	-0.116	-1.599
P4HB			0.091	0.892	-0.019	-0.24	0.386	0.963	-0.062	-0.83
H1F0			1.445	0.112	-0.265	-2.175	1.673	0.96	0.268	2.403
ADH1A			0.061	0.924	0.034	0.165	0.008	0.998	0.005	0.022
CTSD			0.046	0.937	-0.017	-0.126	0.682	0.979	-0.169	-1.281
ANXA2			0.101	0.877	0.016	0.264	0.222	0.994	-0.032	-0.53
CAPN1			0.812	0.314	0.106	1.454	0.565	0.953	0.072	1.114
TUBB			1.385	0.125	0.162	2.113	0.504	0.948	0.078	1.021
PRSS2			0.16	0.808	-0.084	-0.399	0.233	0.998	0.117	0.551
PFN1			1.248	0.158	0.138	1.967	0.691	0.976	-0.093	-1.293
APRT			0.755	0.343	-0.113	-1.38	0.041	1	-0.008	-0.113
EPRS			0.9	0.276	0.092	1.565	0.523	0.953	-0.056	-1.05
HNRNPC			0.179	0.786	0.021	0.441	0.679	0.983	-0.058	-1.277
UQCRH			0.24	0.724	-0.138	-0.566	0.504	0.946	0.233	1.021
FH			0.244	0.721	0.032	0.573	0.056	0.992	-0.007	-0.153
ANXA6			0.262	0.714	0.077	0.607	0.107	0.995	-0.027	-0.279
SRPR			0.123	0.856	-0.063	-0.315	0.168	0.994	-0.062	-0.416
ADH4			0.954	0.252	-0.517	-1.631	0.009	0.998	0.006	0.024
PDHA1			0.224	0.74	0.056	0.534	0.124	0.998	-0.04	-0.32
COL4A2			0.278	0.701	0.072	0.639	0.598	0.963	-0.123	-1.162
CYC1			0.183	0.782	0.026	0.448	0.138	1	-0.024	-0.351
SNRPB2			0.409	0.585	0.246	0.869	0.016	0.994	0.013	0.046
SNRNP70			2	0.039	0.677	2.712	0.75	0.977	0.302	1.372
VIM			0.568	0.467	-0.12	-1.119	0.105	0.993	0.026	0.273
RPS17			0.364	0.62	0.108	0.794	0.38	0.96	0.104	0.821
ANXA5			0.043	0.939	0.011	0.119	0.527	0.955	-0.067	-1.057
RPSA			1.616	0.082	0.149	2.348	0.007	0.995	0.001	0.019
SNRPA			0.052	0.933	0.021	0.143	0.67	0.977	-0.188	-1.264
GSTP1			0.188	0.775	0.03	0.46	0.288	0.969	0.043	0.656
VIL1			0.247	0.722	-0.032	-0.58	0.057	0.993	0.009	0.155
QDPR			0.555	0.475	0.096	1.1	0.226	0.999	0.057	0.538
HMGB1			0.402	0.588	0.07	0.857	0.534	0.956	0.093	1.067
GSTM1			0.065	0.92	-0.072	-0.177	0.093	0.987	-0.111	-0.246
TPM1			0.097	0.883	0.057	0.254	0.595	0.958	0.195	1.158
CLTA			0.391	0.597	0.052	0.839	0.383	0.961	-0.095	-0.825
ANXA4			0.369	0.615	-0.039	-0.803	0.32	0.957	-0.032	-0.716
PDGFRB			0.496	0.521	-0.183	-1.009	0.326	0.959	-0.136	-0.727
DLD			0.777	0.327	0.121	1.409	0.352	0.949	0.067	0.773
HNRNPA1			1.97	0.041	0.119	2.684	0.106	0.995	0.014	0.278
SNRPA1			0.297	0.686	0.164	0.674	0.1	0.991	-0.046	-0.264
COX6C			0.051	0.934	-0.008	-0.14	0.087	0.99	0.012	0.232
GIP			1.186	0.176	0.721	1.899	1.105	0.931	0.581	1.808
PARP1			0.196	0.768	0.051	0.477	0.067	0.992	0.017	0.181
LTA4H			0.114	0.866	-0.036	-0.295	0.07	0.99	-0.019	-0.189
ALDOC			1.005	0.232	0.404	1.692	0.088	0.99	-0.058	-0.234
H2AFV			0.06	0.924	-0.013	-0.163	0.092	0.989	-0.022	-0.243
UBA52			0.195	0.769	0.025	0.474	0.18	0.996	0.021	0.443
HSPA1B			1.352	0.134	-0.131	-2.078	0.304	0.963	0.049	0.686
DLAT			0.908	0.274	0.256	1.574	0.689	0.976	0.19	1.291
TXN			1.229	0.163	-0.15	-1.947	0.58	0.96	-0.08	-1.136
COX5B			1.077	0.208	-0.119	-1.776	0.362	0.958	0.039	0.79
ESD			0.914	0.272	-0.155	-1.582	0.091	0.988	-0.026	-0.241
HSPD1			0.23	0.732	0.025	0.546	0.316	0.962	0.036	0.709
CLU			0.048	0.935	-0.024	-0.133	0.378	0.956	-0.169	-0.817
HSPA5			0.83	0.308	0.112	1.477	0.194	0.997	0.032	0.471
ACP2			0.142	0.834	0.049	0.359	0.208	0.992	-0.068	-0.501
PDHB			0.283	0.698	-0.096	-0.648	0.178	0.997	-0.058	-0.438
PYGB			0.468	0.54	0.166	0.965	0.751	0.977	-0.211	-1.374
TOP1			0.295	0.687	-0.109	-0.67	1.011	0.909	-0.289	-1.699
MTHFD1			1.722	0.068	0.215	2.451	0.032	1	-0.009	-0.09
EPX			0.834	0.308	0.346	1.482	1.218	0.974	-0.462	-1.934
ADH5			1.32	0.139	-0.226	-2.044	0.744	0.966	0.109	1.365
PRPS2			0.438	0.563	0.167	0.918	1.012	0.914	-0.308	-1.7
PABPC1			1.142	0.187	0.111	1.85	0.232	0.997	0.029	0.549
PCNA			1.122	0.192	0.175	1.828	0.24	0.996	-0.054	-0.566
HARS			0.57	0.465	0.29	1.121	0.6	0.969	-0.279	-1.165
SLC25A6			1.17	0.179	0.616	1.881	0.182	1	0.142	0.446
RNASE3			0.819	0.312	0.429	1.464	0.555	0.944	-0.312	-1.1
ACTN1			0.213	0.749	0.047	0.51	0.378	0.958	0.07	0.818
CDH1			0.187	0.775	0.085	0.458	0.087	0.989	0.038	0.232
XRCC5			1.094	0.202	0.097	1.796	0.04	0.999	0.006	0.111
COX4I1			0.427	0.571	-0.049	-0.899	0.208	0.991	0.026	0.501
RNH1			0.299	0.683	0.075	0.678	0.402	0.971	0.104	0.858
SCG2			1.97	0.041	0.404	2.684	1.536	0.961	0.403	2.268
TPT1			0.857	0.297	0.314	1.512	0.223	0.996	0.108	0.531
PRG2			1.645	0.077	0.893	2.376	0.727	0.982	-0.443	-1.342
APEH			0.226	0.738	0.098	0.538	0.696	0.979	-0.251	-1.3
PRKAR2A			0.333	0.651	-0.1	-0.739	0.179	0.996	0.043	0.44
MIF			0.089	0.894	-0.037	-0.236	0.917	0.95	0.214	1.586
PRKCSH			0.166	0.8	-0.043	-0.411	0.76	0.97	0.126	1.386
FDPS			0.084	0.898	-0.039	-0.224	0.136	1	-0.05	-0.346
COX7A2			0.454	0.551	0.122	0.943	0.95	0.948	-0.235	-1.626
AKR1A1			1.387	0.125	-0.178	-2.115	0.03	0.997	0.006	0.084
PLA2G2A			1.23	0.163	-0.629	-1.948	0.027	0.993	-0.014	-0.077
HSP90B1			1.821	0.057	0.119	2.545	0.048	0.997	-0.007	-0.132
SNRPN			1.262	0.154	0.49	1.982	0.216	0.996	-0.136	-0.517
COX6B1			0.618	0.424	-0.122	-1.191	0.686	0.977	0.113	1.286
HNRNPL			0.074	0.91	0.027	0.199	0.749	0.971	0.159	1.371
DARS			0.013	0.981	0.004	0.037	0.667	0.979	-0.193	-1.261
JUP			0.72	0.365	-0.115	-1.333	0.438	0.966	-0.078	-0.918
UQCRB			0.182	0.783	-0.026	-0.447	0.037	1	-0.006	-0.103
RAC2			0.606	0.434	0.261	1.174	0.112	0.992	-0.068	-0.292
EZR			1.41	0.12	-0.109	-2.139	0.587	0.963	-0.055	-1.146
NME1			0.682	0.385	0.326	1.281	0.615	0.989	-0.267	-1.187
RPS2			0.992	0.239	0.129	1.677	0.018	0.993	0.004	0.052
CD44			0.375	0.61	-0.086	-0.812	0.225	0.996	-0.059	-0.535
ITGB4			0.166	0.8	0.084	0.413	0.321	0.96	-0.169	-0.717
ACADS			1.332	0.136	-0.233	-2.057	0.299	0.966	0.067	0.678
HIST1H1B			1.513	0.1	-0.138	-2.245	0.349	0.953	-0.043	-0.766
HIST1H1D			1.05	0.216	-0.199	-1.744	0.562	0.953	-0.129	-1.11
HIST1H1C			0.804	0.316	-0.173	-1.443	0.264	0.978	-0.064	-0.612
EPCAM			1.719	0.067	-0.342	-2.447	0.118	0.998	-0.039	-0.305
POR			1.027	0.224	-0.351	-1.717	0.235	0.997	-0.101	-0.555
ATP2A2			0.853	0.298	0.109	1.506	0.593	0.957	-0.095	-1.155
STMN1			1.236	0.162	0.23	1.954	0.796	0.957	-0.175	-1.433
HSPA6			0.28	0.701	0.255	0.642	0.278	0.978	-0.207	-0.638
HMGA1			0.542	0.483	0.098	1.08	1.371	0.928	0.18	2.099
PFKL			0.043	0.939	-0.009	-0.12	0.572	0.955	0.064	1.125
PSMC3			0.237	0.727	0.077	0.559	0.181	0.997	-0.064	-0.444
TCP1			1.204	0.172	0.125	1.919	0.395	0.971	-0.045	-0.845
IGFBP2			0.076	0.908	-0.05	-0.203	0.024	0.993	0.019	0.069
RPL35A			1.165	0.18	0.226	1.875	0.015	0.995	-0.006	-0.043
ARF4			0.958	0.251	0.152	1.636	0.799	0.964	-0.185	-1.437
RPL7			0.823	0.311	0.092	1.468	1.196	0.964	0.11	1.911
VCL			0.356	0.628	-0.06	-0.78	0.221	0.996	0.034	0.526
GPX2			1.545	0.094	0.363	2.277	0.559	0.949	0.168	1.105
ITGB6			1.726	0.067	-0.424	-2.455	0.163	0.998	-0.063	-0.406
RPL17			0.188	0.776	0.084	0.458	0.171	0.995	0.084	0.423
PGAM1			0.434	0.566	0.084	0.911	0.031	1	-0.006	-0.088
RCC1			1.244	0.159	0.352	1.963	0.325	0.959	-0.15	-0.724
ATP5J			0.039	0.943	0.01	0.11	0.136	1	-0.045	-0.346
TSPAN8			0.018	0.976	-0.029	-0.051	0.382	0.96	0.432	0.824
NDUFV2			0.542	0.482	-0.119	-1.08	0.295	0.967	-0.088	-0.671
ANXA7			0.302	0.68	0.108	0.683	0.101	0.992	-0.048	-0.265
TPSAB1			0.626	0.421	0.611	1.202	0.326	0.959	0.38	0.726
BTF3			0.927	0.265	0.399	1.599	0.528	0.954	-0.287	-1.059
RAB5A			0.107	0.872	0.045	0.278	0.307	0.965	-0.091	-0.693
RAB6A			0.068	0.917	0.028	0.185	0.059	0.996	0.021	0.162
PSMB1			0.721	0.365	0.089	1.334	0.058	0.995	-0.008	-0.158
COX5A			0.052	0.933	-0.007	-0.144	0.173	0.997	-0.017	-0.427
LMNB1			0.434	0.566	-0.051	-0.911	0.894	0.921	0.08	1.557
OGN			0.612	0.429	-0.152	-1.182	0.011	0.996	-0.005	-0.031
FUT3			0.483	0.531	-0.223	-0.989	0.242	0.995	-0.105	-0.569
GSTM3			0.255	0.718	-0.132	-0.594	0.225	0.998	-0.131	-0.535
ATP6V1B2			1.264	0.154	0.391	1.984	0.02	0.993	0.011	0.057
CSRP1			0.171	0.794	0.047	0.424	0.538	0.953	0.12	1.074
FLNA			0.688	0.381	-0.307	-1.289	0.105	0.993	0.052	0.274
ACO1			0.465	0.542	-0.074	-0.961	0.398	0.974	-0.068	-0.851
GPD1			0.488	0.527	-0.143	-0.998	0.366	0.964	-0.133	-0.797
VDAC1			0.928	0.266	0.11	1.599	0.916	0.931	0.108	1.584
SDHB			0.245	0.722	0.08	0.574	0.097	0.988	0.035	0.255
OSBP			0.564	0.47	-0.202	-1.112	0.286	0.967	-0.106	-0.652
FBL			1.965	0.042	0.165	2.679	1.313	0.92	0.138	2.037
GART			1.63	0.079	0.211	2.361	0.098	0.989	-0.021	-0.257
PAICS			0.73	0.359	0.069	1.346	0.74	0.972	-0.088	-1.359
SCP2			0.037	0.945	-0.016	-0.104	0.511	0.951	-0.213	-1.033
UBA1			0.266	0.712	-0.035	-0.615	0.386	0.966	-0.055	-0.831
NME2			1.345	0.135	0.137	2.071	0.19	1	-0.032	-0.464
HNRNPA2B1			0.319	0.663	0.035	0.714	0.12	1	0.017	0.31
UQCRC2			0.309	0.673	0.03	0.695	0.188	0.998	0.027	0.46
CES1			0.028	0.958	-0.033	-0.08	0.177	0.998	0.181	0.435
ITGA6			0.813	0.313	0.158	1.455	1.07	0.919	0.199	1.768
SFPQ			1.452	0.11	0.082	2.183	0.309	0.964	0.031	0.696
PPIB			1.797	0.059	0.206	2.522	0.366	0.962	0.069	0.796
ME2			1.108	0.197	0.413	1.811	0.04	1	-0.029	-0.113
RPS3			1.797	0.059	0.186	2.523	0.551	0.947	-0.069	-1.094
AHCY			0.069	0.916	0.01	0.187	0.87	0.944	0.072	1.527
HIST1H2BO			1.915	0.046	-0.231	-2.633	0.031	0.999	0.007	0.087
CFL1			1.288	0.147	0.126	2.011	0.075	0.995	0.015	0.201
EIF4B			0.41	0.584	0.051	0.872	0.027	0.993	0.005	0.076
CPT2			1.875	0.051	-0.647	-2.596	0.205	0.992	0.066	0.495
DTYMK			0.13	0.846	-0.046	-0.333	0.253	0.982	-0.1	-0.591
EEF1B2			0.7	0.377	-0.165	-1.306	0.376	0.955	-0.103	-0.814
ATP5F1			0.277	0.701	-0.088	-0.636	0.006	0.995	-0.002	-0.017
ACP1			1.089	0.204	0.33	1.79	0.193	0.997	0.087	0.469
ACAT1			0.862	0.293	-0.123	-1.518	0.507	0.952	0.098	1.026
MCM3			1.907	0.047	0.532	2.626	0.396	0.976	-0.173	-0.848
MPST			0.284	0.698	-0.095	-0.65	0.95	0.943	0.242	1.626
RPS12			1.687	0.071	0.209	2.417	0.16	0.997	0.042	0.4
ATP5A1			0.002	0.996	0	-0.006	0.378	0.957	0.037	0.817
PSMA2			1.44	0.113	0.205	2.17	0.525	0.957	-0.093	-1.054
PSMA3			1.17	0.179	0.129	1.882	0.537	0.953	-0.096	-1.073
PSMA4			1.464	0.109	0.213	2.195	0.592	0.957	-0.128	-1.154
DDX6			0.693	0.38	0.25	1.296	0.578	0.96	-0.23	-1.133
CTNNA2			0.45	0.553	0.225	0.936	1.255	0.928	0.418	1.974
RPL13			1.988	0.04	0.154	2.7	1.306	0.907	0.113	2.03
IVD			0.263	0.713	0.052	0.61	0.631	0.981	-0.258	-1.209
HMGB2			0.647	0.406	-0.299	-1.232	0.073	0.991	0.03	0.196
TARS			0.205	0.758	0.101	0.494	0.043	0.999	0.026	0.12
FKBP2			0.45	0.553	-0.175	-0.936	0.133	1	0.065	0.338
YWHAQ			0.472	0.539	0.087	0.973	0.298	0.966	-0.064	-0.676
MAPK3			0.244	0.721	-0.079	-0.572	0.387	0.966	-0.107	-0.833
RPL10			1.182	0.177	0.194	1.895	1.082	0.947	0.145	1.782
APEX1			0.251	0.72	-0.141	-0.586	0.386	0.966	-0.23	-0.832
CAD			0.657	0.401	0.172	1.246	0.225	0.999	-0.082	-0.536
CALR			1.112	0.196	0.238	1.816	0.32	0.958	-0.098	-0.716
MAP4			0.311	0.672	0.079	0.699	0.094	0.989	0.022	0.249
CANX			0.927	0.265	0.139	1.598	0.019	0.992	0.005	0.054
PSMA5			1.04	0.219	0.124	1.733	0.164	0.998	-0.021	-0.409
PSMB4			1.192	0.175	0.187	1.905	0.458	0.961	-0.127	-0.949
NDUFS1			0.831	0.308	-0.077	-1.479	0.007	0.996	-0.001	-0.02
MAPK1			1.002	0.234	-0.324	-1.688	0.379	0.96	-0.149	-0.819
EPHB2			0.046	0.938	0.028	0.126	0.91	0.927	0.319	1.577
TKT			1.475	0.107	0.113	2.207	0.04	1	0.006	0.112
CASP1			0.554	0.474	0.162	1.098	0.231	0.997	-0.08	-0.548
PML			1.126	0.192	0.244	1.832	0.161	0.997	-0.064	-0.402
EEF1D			1.647	0.077	0.102	2.378	1.068	0.913	-0.087	-1.766
MARCKS			0.149	0.822	0.067	0.376	0.415	0.977	-0.142	-0.879
ERP29			0.423	0.571	0.134	0.894	0.388	0.968	-0.118	-0.835
PRDX6			1.021	0.226	-0.171	-1.71	0.749	0.974	-0.15	-1.372
DDT			0.109	0.871	-0.057	-0.285	0.199	0.997	-0.091	-0.481
PRDX3			0.109	0.871	0.039	0.285	0.244	0.993	-0.066	-0.572
ATP5D			0.705	0.375	-0.396	-1.313	0.205	0.992	-0.142	-0.494
RPL12			1.765	0.063	0.194	2.492	0.339	0.959	-0.06	-0.75
ECHS1			1.936	0.044	-0.216	-2.653	0.234	0.998	0.054	0.553
CMPK1			0.405	0.586	-0.068	-0.863	0.248	0.987	0.037	0.581
PDIA3			1.049	0.215	0.101	1.743	0.714	0.977	0.061	1.324
PPP2R1A			0.272	0.706	0.064	0.626	1.512	0.941	-0.199	-2.244
PPIF			0.455	0.55	-0.222	-0.945	0.525	0.955	0.2	1.054
SERPINB1			0.29	0.694	0.044	0.66	1.963	0.81	0.144	2.678
ALDH1B1			0.143	0.833	-0.041	-0.361	1.829	0.845	0.307	2.553
SDHA			1.491	0.103	-0.117	-2.222	0.426	0.969	0.037	0.898
CORO1A			0.093	0.888	-0.039	-0.245	0.157	0.995	-0.052	-0.393
MAT2A			1.141	0.187	0.123	1.849	0.337	0.961	0.055	0.745
TIAL1			0.971	0.247	0.273	1.651	0.915	0.922	-0.291	-1.583
UQCRC1			0.094	0.887	-0.011	-0.248	0.67	0.98	0.051	1.264
HIBADH			0.05	0.933	-0.02	-0.137	0.19	1	-0.082	-0.463
ATIC			0.643	0.407	-0.109	-1.227	1.114	0.945	-0.113	-1.818
HNRNPH3			0.283	0.699	0.038	0.648	0.409	0.98	0.048	0.869
HNRNPH1			0.7	0.377	0.08	1.306	0.117	0.997	0.021	0.302
YWHAB			0.208	0.754	0.04	0.501	0.102	0.993	-0.018	-0.268
SFN			0.115	0.865	-0.084	-0.298	0.239	0.995	-0.138	-0.563
STIP1			1.244	0.159	0.321	1.963	0.094	0.988	-0.03	-0.248
S100A11			1.959	0.042	0.768	2.674	0.047	0.997	-0.044	-0.129
PRDX2			0.006	0.99	0.001	0.018	0.245	0.992	0.024	0.575
RPL9			1.189	0.175	0.193	1.903	0.213	0.991	-0.053	-0.512
KIF5B			0.835	0.308	0.225	1.483	0.431	0.966	0.136	0.906
CSTF2			1.884	0.05	0.521	2.604	1.39	0.904	0.422	2.118
MCM4			0.281	0.7	-0.149	-0.644	0.693	0.973	-0.275	-1.297
MCM5			1.008	0.232	0.385	1.695	0.648	0.98	-0.252	-1.233
MCM7			0.711	0.37	0.111	1.32	1.136	0.957	-0.138	-1.844
SHMT1			0.662	0.398	0.398	1.253	0.398	0.975	0.241	0.851
CTNNA1			0.426	0.569	-0.043	-0.897	0.361	0.952	0.04	0.788
CTNNB1			0.417	0.576	-0.046	-0.883	0.071	0.991	0.012	0.192
NOS2			0.077	0.908	0.084	0.206	0.021	0.992	0.026	0.059
PHB			0.426	0.571	-0.046	-0.898	0.633	0.982	0.059	1.213
RPA3			0.905	0.274	0.321	1.571	0.008	0.998	-0.006	-0.024
RPL22			1.565	0.091	0.157	2.297	0.135	1	0.026	0.343
SPR			1.141	0.187	-0.601	-1.849	0.115	0.996	0.087	0.299
FBN1			1.335	0.136	0.388	2.06	1.123	0.952	0.263	1.828
MYH9			0.405	0.587	0.03	0.864	0.708	0.971	0.042	1.316
COPB2			0.915	0.272	0.137	1.583	0.377	0.956	-0.069	-0.815
ADD1			0.659	0.4	-0.185	-1.248	0.021	0.992	-0.007	-0.06
FUS			0.306	0.674	-0.082	-0.691	0.719	0.981	-0.163	-1.331
MYH11			0.242	0.723	-0.174	-0.568	0.181	0.997	-0.13	-0.444
KRT2			0.157	0.812	-0.139	-0.392	0.288	0.969	-0.309	-0.657
PSMC2			1.835	0.055	0.227	2.559	0.082	0.989	-0.021	-0.219
ATP5C1			0.537	0.485	0.094	1.073	0.81	0.97	-0.112	-1.452
RPL4			1.057	0.214	0.136	1.753	0.323	0.959	0.047	0.721
LONP1			0.565	0.468	0.2	1.115	0.034	1	-0.014	-0.094
DLST			1.372	0.128	-0.195	-2.1	0.395	0.972	0.073	0.846
SRP14			0.517	0.501	-0.213	-1.042	0.008	0.997	0.004	0.022
TALDO1			0.253	0.717	0.035	0.59	0.595	0.961	0.065	1.158
RBMX			1.066	0.211	0.116	1.763	1.444	0.944	0.126	2.175
HSPA9			0.948	0.255	0.073	1.624	0.022	0.992	-0.002	-0.062
EIF4A3			0.525	0.495	0.23	1.054	0.253	0.981	0.116	0.59
RPS19			0.791	0.32	0.096	1.427	0.83	0.95	0.102	1.477
RPL3			0.457	0.549	0.064	0.949	0.079	0.99	0.016	0.211
COL18A1			0.44	0.563	0.156	0.921	0.341	0.958	-0.166	-0.752
DDOST			0.153	0.817	0.036	0.385	1.109	0.938	-0.169	-1.813
ANP32A			0.606	0.434	0.33	1.174	0.704	0.975	0.334	1.312
CCT6A			1.167	0.179	0.101	1.878	0.129	0.998	-0.015	-0.329
RPL13A			0.313	0.671	0.072	0.703	0.444	0.967	0.088	0.927
MDH1			0.379	0.607	0.093	0.819	0.361	0.953	-0.066	-0.789
MDH2			0.219	0.744	-0.027	-0.523	1.026	0.917	0.077	1.717
EIF2S3			1.135	0.189	0.154	1.842	0.375	0.955	-0.067	-0.812
CSK			0.137	0.84	-0.051	-0.348	0.12	1	0.041	0.31
GARS			0.109	0.872	0.056	0.283	0.133	1	0.061	0.338
IARS			0.577	0.459	0.094	1.132	0.422	0.971	-0.083	-0.891
EIF1			0.655	0.402	0.284	1.243	0.203	0.994	0.109	0.491
ECI1			1.781	0.061	-0.338	-2.508	0.778	0.961	0.144	1.41
TMPO			0.085	0.898	-0.011	-0.225	0.07	0.989	0.009	0.188
RPS27			0.135	0.84	0.067	0.343	0.054	0.992	0.027	0.149
LRPPRC			1.506	0.101	0.127	2.237	1.029	0.917	-0.087	-1.721
RPL35			0.495	0.52	0.083	1.008	0.486	0.946	0.079	0.994
MATR3			0.103	0.876	-0.019	-0.27	0.084	0.99	0.016	0.224
GPD2			0.547	0.481	0.211	1.087	0.159	0.995	0.069	0.397
SSR1			1.465	0.109	0.387	2.196	0.132	1	-0.074	-0.337
RANBP1			0.378	0.608	0.079	0.818	0.473	0.946	-0.124	-0.974
NAMPT			1.43	0.115	0.365	2.16	0.287	0.968	0.096	0.656
PSMC4			0.714	0.369	0.155	1.325	0.011	0.996	0.004	0.032
VDAC2			0.018	0.974	-0.003	-0.05	0.41	0.982	0.052	0.871
ACADSB			0.082	0.901	-0.051	-0.218	0.134	1	-0.073	-0.341
USP5			0.472	0.538	0.227	0.972	0.028	0.994	-0.02	-0.078
NSF			0.459	0.549	0.139	0.951	0.098	0.987	0.04	0.257
RPL27A			0.117	0.862	-0.057	-0.303	0.789	0.964	0.243	1.425
RPL5			0.232	0.73	0.043	0.549	0.809	0.968	0.136	1.45
RPL21			0.016	0.978	0.005	0.045	0.334	0.96	0.09	0.74
RPL28			0.053	0.933	-0.011	-0.146	0.232	0.998	-0.04	-0.549
RPS9			0.863	0.294	0.133	1.519	0.028	0.995	-0.007	-0.079
RPS10			0.978	0.245	0.119	1.66	0.172	0.995	0.036	0.425
IQGAP1			0.547	0.482	0.098	1.088	0.173	0.998	-0.035	-0.427
STT3A			0.426	0.571	0.122	0.899	0.538	0.955	0.154	1.074
CAPZA2			0.208	0.754	0.045	0.501	0.57	0.952	-0.138	-1.121
CAPZB			0.472	0.538	-0.075	-0.972	0.216	0.995	-0.048	-0.517
RPL29			0.685	0.384	0.103	1.285	0.573	0.956	0.09	1.125
UQCRFS1			0.265	0.711	0.089	0.613	0.189	0.998	0.059	0.462
ATP5O			0.545	0.481	-0.062	-1.085	1.312	0.909	0.095	2.036
PREP			0.797	0.318	-0.088	-1.435	0.052	0.993	0.008	0.142
ARCN1			0.363	0.62	0.062	0.792	0.07	0.99	0.016	0.188
CCT5			0.792	0.32	0.075	1.428	0.131	1	-0.017	-0.334
MARCKSL1			0.459	0.549	0.174	0.951	0.133	1	0.052	0.34
ALDH9A1			0.234	0.728	-0.057	-0.553	0.005	0.996	0.002	0.015
RPL34			0.553	0.476	0.223	1.096	0.161	0.997	0.073	0.402
LMAN1			0.217	0.744	0.036	0.519	0.273	0.981	0.043	0.629
NASP			1.552	0.093	0.319	2.284	0.051	0.993	-0.025	-0.139
MRPL19			0.545	0.481	0.179	1.084	0.689	0.973	-0.231	-1.29
TUFM			0.736	0.355	-0.05	-1.354	0.389	0.968	0.029	0.836
ALDH7A1			0.478	0.534	-0.105	-0.982	0.102	0.994	0.025	0.268
AARS			0.265	0.711	0.066	0.614	0.288	0.97	-0.085	-0.657
SARS			0.667	0.395	0.101	1.26	0.409	0.982	0.059	0.869
PSMB3			1.794	0.059	0.478	2.52	0.353	0.949	-0.166	-0.775
PSMB2			0.33	0.65	0.185	0.734	0.483	0.939	-0.26	-0.989
MCM2			0.648	0.407	0.222	1.233	0.293	0.969	-0.121	-0.666
ACOT1			0.108	0.872	-0.042	-0.281	1.457	0.935	0.316	2.188
TMED10			0.312	0.671	-0.091	-0.701	0.224	0.997	-0.059	-0.532
HINT1			0.136	0.84	-0.03	-0.346	0.511	0.95	0.078	1.032
IDH3A			0.666	0.395	-0.08	-1.259	0.617	0.991	-0.136	-1.189
GATM			1.704	0.069	-1.106	-2.434	0.082	0.989	-0.103	-0.22
SERPINH1			0.265	0.711	0.089	0.613	1.425	0.932	-0.389	-2.155
ST13			0.369	0.615	0.119	0.802	0.194	0.997	-0.075	-0.473
VASP			0.064	0.92	-0.019	-0.174	0.181	0.999	0.049	0.445
DNM2			0.177	0.789	-0.043	-0.435	0.087	0.988	0.027	0.232
LRBA			0.132	0.844	0.046	0.338	0.899	0.926	0.17	1.564
RPL14			1.418	0.118	0.222	2.148	0.209	0.993	-0.058	-0.504
CCT8			1.009	0.231	0.082	1.697	0.132	1	0.016	0.338
CCT4			1.3	0.144	0.13	2.023	0.146	1	-0.024	-0.369
ANXA11			0.628	0.419	-0.101	-1.206	0.069	0.989	0.018	0.187
RAB5C			1.341	0.136	0.113	2.067	0.211	0.995	0.024	0.507
RAB7A			0.612	0.429	0.083	1.183	1.165	0.962	-0.12	-1.876
RAB27A			0.313	0.67	0.125	0.702	0.162	0.998	-0.076	-0.404
DAP			1.158	0.182	-0.263	-1.868	0.138	1	-0.051	-0.351
GALK1			0.499	0.518	-0.175	-1.014	0.475	0.945	0.131	0.977
SSR4			1.604	0.084	0.137	2.336	0.036	1	0.007	0.1
BCAP31			0.031	0.955	0.014	0.087	0.132	1	-0.055	-0.337
ALDH3A2			0.798	0.317	-0.299	-1.436	0.273	0.981	-0.105	-0.628
ALDH5A1			0.748	0.347	-0.263	-1.37	1.461	0.945	0.39	2.192
HSD17B4			0.808	0.315	-0.119	-1.449	1.329	0.913	-0.153	-2.054
HDGF			0.267	0.711	-0.108	-0.617	0.044	0.999	0.026	0.122
LUM			0.381	0.605	-0.173	-0.823	0.197	0.996	0.098	0.478
NDUFA8			0.246	0.721	-0.14	-0.577	0.073	0.991	0.037	0.197
PGD			1.123	0.193	0.288	1.829	0.051	0.993	-0.022	-0.14
HNRNPM			0.137	0.839	0.014	0.347	0.516	0.955	0.05	1.041
ARHGDIA			0.012	0.982	0.002	0.035	0.466	0.955	0.055	0.962
MRPL12			0.983	0.243	0.39	1.666	0.035	1	0.027	0.099
CAPZA1			1.414	0.119	0.142	2.144	0.515	0.951	-0.068	-1.039
SLC25A1			0.308	0.673	-0.093	-0.694	0.606	0.988	-0.137	-1.174
ACLY			0.588	0.45	0.22	1.147	0.039	0.999	-0.022	-0.11
SUCLG1			0.963	0.25	-0.225	-1.641	0.025	0.993	-0.011	-0.07
COPB1			0.935	0.262	0.219	1.607	1.076	0.927	-0.219	-1.775
COPA			0.164	0.802	0.02	0.409	0.058	0.996	-0.008	-0.159
SUB1			0.133	0.844	0.111	0.339	0.533	0.956	0.264	1.066
RARS			1.409	0.12	0.267	2.138	0.522	0.951	-0.141	-1.05
YARS			0.339	0.646	0.154	0.75	0.059	0.996	0.031	0.161
USP14			0.848	0.301	0.292	1.5	0.072	0.99	0.039	0.195
RAD23B			0.122	0.856	0.047	0.314	0.31	0.963	-0.122	-0.698
AK2			0.272	0.707	-0.077	-0.627	0.123	0.998	0.035	0.315
ALDH18A1			0.447	0.556	0.094	0.931	0.492	0.941	-0.108	-1.003
EIF5			0.619	0.425	0.22	1.192	0.431	0.967	0.162	0.906
CSE1L			0.311	0.671	-0.202	-0.699	0.411	0.982	-0.258	-0.874
NAP1L1			0.253	0.719	0.122	0.591	0.581	0.961	-0.205	-1.137
ADAR			0.083	0.899	0.036	0.222	0.37	0.96	-0.141	-0.804
TPD52			0.154	0.817	0.071	0.385	0.147	1	0.053	0.371
NPEPPS			0.34	0.645	-0.103	-0.752	0.02	0.993	-0.008	-0.057
SUMO4			0.041	0.942	0.008	0.114	0.64	0.995	-0.153	-1.222
EIF3B			0.948	0.255	0.361	1.624	0.168	0.993	0.09	0.416
ATP5J2			0.403	0.588	0.08	0.859	0.02	0.992	0.006	0.056
MARS			1.692	0.071	0.247	2.422	0.775	0.959	-0.285	-1.406
ATP5EP2			0.593	0.444	0.392	1.155	0.499	0.942	0.311	1.014
ATP5I			0.5	0.519	0.208	1.016	0.078	0.99	-0.049	-0.21
NDUFA6			0.145	0.829	-0.077	-0.367	0.377	0.955	-0.175	-0.815
TMEM33			1.488	0.104	0.501	2.22	0.638	0.99	-0.248	-1.22
EPPK1			0.815	0.313	0.232	1.458	0.931	0.953	0.261	1.603
FAM3B			0.192	0.773	-0.064	-0.467	0.499	0.945	-0.173	-1.015
MTPN			0.654	0.402	-0.131	-1.242	0.214	0.993	0.043	0.512
ARPC4			0.563	0.47	0.136	1.111	0.405	0.977	-0.102	-0.863
TPI1			1.581	0.088	-0.153	-2.312	0.457	0.96	0.047	0.948
EIF3E			0.064	0.92	0.039	0.175	0.137	1	-0.062	-0.349
SEC61B			0.502	0.516	0.155	1.019	0.479	0.943	-0.175	-0.982
MYL6			0.083	0.899	0.012	0.221	0.23	0.999	0.028	0.545
ACTB			0.72	0.365	0.054	1.332	0.711	0.972	-0.058	-1.32
RPS20			0.954	0.253	0.119	1.631	0.184	1	0.031	0.451
PSMA6			1.218	0.167	0.151	1.934	0.917	0.944	-0.128	-1.586
S100A10			1.131	0.19	-0.363	-1.837	0.558	0.945	-0.167	-1.104
CDC42			0.086	0.897	0.049	0.229	0.516	0.953	-0.251	-1.04
GMFB			0.032	0.954	0.009	0.089	0.386	0.964	0.071	0.831
RAB8A			0.031	0.955	0.012	0.088	0.371	0.961	-0.146	-0.806
SPCS3			0.542	0.483	0.214	1.08	0.284	0.969	0.125	0.65
RAB2A			0.271	0.706	0.063	0.625	0.601	0.975	-0.093	-1.167
RAB10			1.184	0.176	0.226	1.897	0.03	0.997	0.011	0.084
UBE2N			0.337	0.648	0.082	0.746	0.442	0.969	-0.099	-0.924
RAB14			0.218	0.744	-0.056	-0.52	0.66	0.98	-0.165	-1.25
ACTR3			0.335	0.65	0.062	0.742	0.056	0.993	0.014	0.154
ACTR2			1.445	0.112	0.283	2.175	0.189	0.998	0.068	0.461
ARF1			1.501	0.102	0.168	2.232	1.275	0.921	-0.14	-1.997
ABCE1			1.292	0.146	0.34	2.014	0.008	0.997	-0.004	-0.024
RAP1A			0.786	0.323	-0.119	-1.42	0.603	0.983	-0.11	-1.17
RPL26			0.291	0.693	0.084	0.662	0.437	0.968	0.097	0.915
SST			0.892	0.279	0.587	1.556	0.905	0.917	0.525	1.571
PSME3			0.152	0.817	0.063	0.383	0.345	0.955	-0.113	-0.76
RPL15			0.121	0.856	0.042	0.312	1.046	0.91	0.255	1.74
RPL27			0.972	0.247	0.117	1.653	0.119	1	-0.021	-0.306
PCBD1			1.601	0.084	-0.199	-2.332	0.052	0.992	-0.013	-0.142
RPL37A			0.409	0.585	0.187	0.869	0.544	0.947	0.235	1.083
RHOA			0.296	0.687	0.109	0.672	0.138	1	-0.047	-0.351
HSPE1			0.086	0.897	-0.011	-0.229	0.119	1	0.015	0.307
SEC61A1			0.744	0.35	0.226	1.365	0.037	1	0.017	0.104
LYZ			1.66	0.075	-0.431	-2.391	0.145	0.998	-0.062	-0.366
DAD1			0.236	0.727	0.13	0.558	0.14	1	-0.075	-0.355
COPZ1			0.657	0.401	-0.264	-1.246	0.703	0.974	-0.236	-1.31
UFM1			0.018	0.975	-0.009	-0.051	0.256	0.982	-0.1	-0.596
YWHAG			0.173	0.793	0.022	0.428	0.163	0.997	-0.033	-0.405
RPS7			0.882	0.284	0.135	1.543	0.511	0.953	0.091	1.033
PPP1CA			0.224	0.741	0.077	0.533	0.154	0.997	-0.044	-0.385
PPP1CB			0.671	0.392	0.188	1.266	0.012	0.997	-0.004	-0.034
PSMC1			0.045	0.938	0.043	0.124	0.242	0.995	0.19	0.568
PSMC5			0.068	0.917	-0.038	-0.184	0.182	1	-0.087	-0.446
RPS8			0.4	0.588	0.071	0.854	0.5	0.949	0.082	1.016
RPS15A			0.297	0.686	0.054	0.674	0.345	0.956	-0.056	-0.76
RPS16			0.826	0.309	0.14	1.472	0.169	0.994	-0.033	-0.419
YWHAE			0.114	0.865	-0.013	-0.295	0.426	0.971	-0.043	-0.898
RPS14			1.051	0.215	0.105	1.746	0.161	0.998	0.026	0.402
RPS23			0.434	0.566	0.125	0.911	0.407	0.979	-0.124	-0.867
RPS29			0.139	0.836	-0.06	-0.352	1.869	0.855	0.439	2.59
RPS13			1.103	0.199	0.151	1.806	0.098	0.99	0.023	0.258
RPS11			1.223	0.165	0.236	1.94	0.465	0.955	0.117	0.961
SNRPE			1.799	0.059	0.281	2.524	0.585	0.963	0.115	1.143
LSM3			0.129	0.846	0.035	0.331	0.727	0.984	-0.119	-1.343
SNRPD1			1.72	0.068	0.169	2.449	0.028	0.997	0.009	0.08
SNRPD2			1.892	0.049	0.513	2.612	0.697	0.981	-0.273	-1.302
SNRPD3			1.127	0.192	0.27	1.833	0.58	0.958	-0.152	-1.136
TMSB4X			0.895	0.278	0.288	1.559	0.196	0.995	-0.086	-0.476
PSMC6			0.841	0.304	0.108	1.49	0.364	0.958	-0.063	-0.793
RPL7A			0.833	0.308	0.105	1.48	0.066	0.991	0.012	0.179
RPS4X			0.071	0.913	-0.012	-0.192	0.08	0.991	-0.012	-0.213
PPP2CA			0.136	0.839	0.088	0.345	0.262	0.978	-0.127	-0.608
ACTA2			0.326	0.656	-0.119	-0.726	0.05	0.992	-0.023	-0.139
RPL23A			0.401	0.588	0.056	0.856	0.056	0.991	0.01	0.153
RPS6			0.503	0.516	0.079	1.02	1.338	0.908	0.139	2.064
HIST1H4A			0.195	0.77	-0.034	-0.473	1.113	0.938	-0.123	-1.817
RAB1A			0.487	0.528	0.148	0.995	0.044	0.998	-0.018	-0.122
RAN			1.179	0.178	0.11	1.891	0.153	0.998	-0.019	-0.383
RPL23			0.374	0.611	-0.162	-0.811	0.113	0.992	0.054	0.293
RPS15			1.069	0.21	0.208	1.767	0.603	0.985	0.135	1.17
RPS25			1.061	0.213	0.183	1.757	0.107	0.995	0.031	0.28
RPS28			0.891	0.28	0.126	1.554	1.057	0.916	-0.113	-1.753
FAU			0.139	0.836	0.036	0.353	0.605	0.988	0.109	1.172
GNB1			1.458	0.11	-0.455	-2.189	0.036	1	-0.013	-0.101
GNB2			0.809	0.315	-0.177	-1.45	0.133	1	-0.037	-0.338
RPL30			0.439	0.563	0.115	0.92	0.011	0.995	0.004	0.032
RPL39P5			0.064	0.92	0.024	0.173	1.443	0.928	0.229	2.173
RPL31			0.172	0.793	0.039	0.426	0.171	0.993	0.037	0.422
RPL10A			1.989	0.04	0.227	2.702	0.48	0.942	0.082	0.984
RPL32			0.107	0.872	-0.088	-0.279	0.614	0.987	0.312	1.186
RPL11			0.33	0.649	-0.064	-0.734	0.198	0.997	-0.034	-0.479
RPL8			0.056	0.929	0.014	0.153	0.439	0.969	0.086	0.918
PPIA			0.457	0.549	-0.071	-0.948	0.898	0.924	0.111	1.562
FKBP1A			0.658	0.4	-0.206	-1.248	0.516	0.953	0.138	1.041
YWHAZ			0.629	0.418	0.068	1.207	0.022	0.993	0.003	0.063
DYNLL2			0.395	0.593	-0.181	-0.847	0.571	0.954	0.2	1.123
RPL38			0.184	0.78	0.088	0.452	0.533	0.954	0.183	1.066
EIF5A			0.391	0.596	0.101	0.839	1.558	0.993	-0.32	-2.289
GNB2L1			1.344	0.135	0.145	2.07	0.094	0.988	-0.018	-0.248
ACTG1			0.535	0.486	-0.262	-1.07	0.179	0.996	-0.099	-0.441
TMSB10			0.102	0.877	-0.042	-0.268	0.023	0.994	-0.01	-0.066
TPM4			0.391	0.597	-0.066	-0.84	0.875	0.939	0.098	1.533
EEF1A1P5			1.251	0.157	0.113	1.971	0.593	0.959	-0.069	-1.156
TUBA1B			1.265	0.154	0.108	1.985	0.226	0.998	-0.024	-0.537
TUBA4A			0.345	0.64	0.093	0.76	0.06	0.997	0.02	0.163
TUBB4B			1.113	0.196	0.088	1.817	0.133	1	0.016	0.34
CSNK2A1			0.016	0.978	0.008	0.045	0.331	0.958	0.132	0.735
PAFAH1B2			0.407	0.585	0.144	0.867	0.071	0.991	-0.029	-0.192
HBB			0.201	0.761	0.154	0.487	0.013	0.996	0.011	0.038
HBA1			0.255	0.719	0.196	0.594	0.257	0.982	0.181	0.599
GTF2I			1.015	0.228	-0.377	-1.704	1.494	0.94	-0.48	-2.225
CCT2			1.498	0.102	0.124	2.229	0.171	0.994	0.023	0.423
GSTO1			0.324	0.657	-0.093	-0.723	0.559	0.946	-0.112	-1.104
PRKDC			1.669	0.074	0.187	2.4	0.014	0.995	0.003	0.041
NUCB2			0.142	0.833	0.071	0.359	0.07	0.989	0.036	0.188
ABAT			0.103	0.876	-0.054	-0.269	1.359	0.94	0.362	2.086
DCD			0.072	0.913	0.073	0.194	0.357	0.951	0.328	0.78
SARNP			0.256	0.718	0.034	0.596	0.664	0.98	0.063	1.256
RPL24			0.531	0.491	0.088	1.063	0.335	0.96	0.057	0.743
RPL36AL			0.74	0.352	-0.228	-1.36	0.12	1	0.047	0.309
ARF5			0.174	0.792	0.067	0.43	0.24	0.996	-0.081	-0.565
ERH			0.493	0.522	0.113	1.005	0.216	0.994	0.05	0.516
RPL19			0.547	0.481	0.104	1.087	1.616	0.987	0.236	2.348
SRSF3			1.691	0.071	0.133	2.421	0.461	0.957	0.059	0.954
TFAM			1.857	0.053	-0.195	-2.579	1.134	0.952	0.153	1.841
SLC25A3			0.085	0.898	0.012	0.226	0.269	0.978	0.038	0.621
HDLBP			1.528	0.097	0.167	2.259	0.952	0.952	-0.116	-1.628
FKBP3			0.421	0.573	-0.14	-0.89	0.1	0.989	-0.031	-0.262
SORD			0.556	0.475	0.197	1.1	0.074	0.993	0.043	0.199
HNRNPU			1.158	0.182	0.065	1.868	0.658	0.982	0.046	1.247
SPTBN1			0.003	0.994	0.001	0.01	0.477	0.942	0.05	0.98
SET			1.048	0.215	0.187	1.743	0.005	0.996	0.001	0.013
SRSF2			0.053	0.932	0.009	0.145	0.086	0.989	-0.013	-0.228
GALK2			0.089	0.894	0.022	0.235	0.028	0.996	0.009	0.08
CAP1			0.261	0.714	-0.076	-0.606	0.355	0.949	-0.089	-0.777
DEFA5			0.453	0.551	-0.16	-0.942	0.158	0.995	-0.068	-0.396
DEFA6			1.085	0.205	-0.355	-1.785	0.028	0.995	0.014	0.079
EWSR1			0.446	0.557	-0.204	-0.93	0.133	1	0.051	0.34
PLCB3			1.356	0.133	-0.218	-2.083	0.168	0.994	-0.04	-0.417
TAGLN			0.278	0.7	-0.136	-0.637	0.603	0.981	-0.216	-1.169
OGDH			1.089	0.204	-0.258	-1.789	0.025	0.993	0.009	0.072
ALDH6A1			1.088	0.204	0.299	1.788	0.953	0.968	-0.309	-1.63
BDH1			0.827	0.309	0.131	1.473	0.33	0.958	-0.07	-0.733
RPL18A			0.247	0.721	-0.078	-0.578	0.577	0.956	-0.131	-1.132
GUCA2A			0.451	0.553	0.327	0.938	0.086	0.989	0.083	0.228
FKBP4			0.523	0.497	0.139	1.051	0.491	0.936	-0.114	-1.002
MUC2			0.282	0.699	0.262	0.646	0.824	0.96	0.587	1.469
RPL6			0.985	0.242	0.098	1.668	1.176	0.948	0.11	1.888
TOP2B			0.247	0.721	0.087	0.579	0.038	1	-0.015	-0.107
SLC25A11			0.802	0.316	0.175	1.442	0.138	1	0.031	0.351
ACY1			0.136	0.84	-0.051	-0.345	0.339	0.958	-0.128	-0.749
LMNB2			0.847	0.301	-0.108	-1.499	0.38	0.959	0.058	0.821
GBE1			0.546	0.481	-0.254	-1.085	0.231	0.997	-0.091	-0.547
SSBP1			0.068	0.916	-0.015	-0.183	0.102	0.993	-0.026	-0.267
YWHAH			0.762	0.338	0.089	1.388	0.105	0.994	-0.022	-0.274
CALD1			0.83	0.308	-0.299	-1.477	0.09	0.99	0.042	0.237
REG3A			0.939	0.26	-0.256	-1.613	0.031	1	0.013	0.088
GFPT1			0.911	0.273	0.132	1.578	0.758	0.969	-0.236	-1.384
FMOD			0.646	0.406	-0.159	-1.231	0.271	0.98	-0.074	-0.626
PRDX1			0.807	0.315	-0.078	-1.448	0.916	0.934	-0.081	-1.585
RPL18			0.825	0.309	0.12	1.471	0.523	0.954	0.094	1.051
C1QBP			0.015	0.978	0.012	0.043	0.343	0.956	-0.212	-0.757
CKAP4			1.337	0.137	0.187	2.063	0.895	0.924	0.119	1.559
KHDRBS1			0.302	0.68	0.064	0.683	0.945	0.94	0.147	1.621
BAX			0.54	0.484	0.209	1.077	0.269	0.975	0.11	0.621
SRSF1			1.063	0.213	0.145	1.759	0.524	0.954	0.09	1.053
ARHGAP1			0.999	0.235	0.139	1.685	0.175	0.999	-0.038	-0.431
GOLGA2			1.204	0.171	-0.331	-1.919	0.419	0.971	-0.176	-0.887
LGALS3BP			0.794	0.319	0.101	1.431	0.421	0.971	-0.093	-0.89
SSRP1			1.314	0.141	0.299	2.038	1.349	0.947	-0.381	-2.075
RBBP4			0.831	0.308	0.371	1.478	0.365	0.962	-0.211	-0.795
AHNAK			0.388	0.599	0.258	0.834	0.265	0.978	-0.24	-0.613
PMPCA			1.775	0.062	0.303	2.501	0.101	0.992	0.039	0.264
TWF1			0.278	0.702	0.16	0.639	1.04	0.917	-0.462	-1.733
SF3A3			0.512	0.507	0.179	1.034	0.28	0.975	0.137	0.642
AIMP1			0.274	0.705	0.128	0.63	0.163	0.998	0.075	0.407
ILF2			0.846	0.301	0.076	1.497	0.305	0.965	0.032	0.688
ILF3			0.77	0.333	0.077	1.4	0.057	0.995	0.008	0.156
LMAN2			0.621	0.425	0.179	1.196	0.214	0.992	0.074	0.512
TRAP1			1.761	0.063	0.319	2.489	0.239	0.996	0.076	0.563
COASY			1.052	0.216	0.129	1.747	0.363	0.958	0.062	0.792
MRPL28			0.784	0.324	0.14	1.418	0.364	0.959	-0.085	-0.794
MTAP			0.182	0.783	0.11	0.446	0.122	0.998	-0.085	-0.314
TARDBP			0.254	0.718	-0.104	-0.593	0.797	0.963	0.171	1.435
HNRNPA0			0.601	0.438	-0.091	-1.167	0.045	0.999	0.009	0.124
AIMP2			0.571	0.465	0.262	1.123	0.098	0.988	0.057	0.257
PRDX4			0.704	0.375	-0.153	-1.311	0.002	0.997	-0.001	-0.005
CBX3			1.72	0.067	0.202	2.449	0.564	0.953	0.094	1.113
SELENBP1			0.705	0.375	-0.133	-1.313	0.118	0.999	0.034	0.305
NME3			0.377	0.609	-0.121	-0.815	0.333	0.959	-0.101	-0.739
SRSF6			0.008	0.988	-0.001	-0.024	0.719	0.984	0.088	1.331
TRIM28			0.052	0.933	-0.008	-0.142	0.485	0.944	0.053	0.993
G3BP1			1.553	0.093	0.24	2.285	0.638	0.995	0.108	1.22
EIF3I			0.482	0.531	0.161	0.988	0.03	0.998	-0.014	-0.086
CTBP1			0.004	0.994	-0.002	-0.012	0.213	0.992	0.105	0.511
UBE2V1			0.216	0.744	-0.097	-0.518	0.387	0.967	0.137	0.834
DYNC1I2			0.688	0.382	0.139	1.289	0.04	0.999	0.013	0.112
NNT			0.236	0.726	-0.105	-0.556	0.022	0.994	0.011	0.064
SF3B2			0.667	0.395	0.087	1.26	1.191	0.943	0.125	1.905
PDAP1			0.693	0.38	0.235	1.297	0.506	0.951	0.206	1.025
TUBB3			1.092	0.203	0.334	1.793	0.298	0.967	-0.115	-0.675
ASAH1			0.275	0.704	0.137	0.632	0.201	0.994	-0.096	-0.487
HDAC1			0.04	0.944	-0.012	-0.111	0.566	0.956	0.104	1.116
DCTN2			0.253	0.718	-0.107	-0.591	0.329	0.956	-0.139	-0.732
TRA2A			0.423	0.571	0.204	0.894	0.225	0.997	0.113	0.535
TSTA3			0.068	0.916	-0.015	-0.184	0.181	0.998	-0.038	-0.444
MOGS			0.243	0.722	-0.066	-0.571	0.041	1	0.014	0.114
SPTAN1			0.843	0.303	0.083	1.494	0.864	0.938	0.069	1.52
DDX39B			0.84	0.304	0.086	1.49	0.027	0.994	-0.005	-0.077
TUBB2A			0.206	0.756	0.116	0.497	0.39	0.967	-0.222	-0.838
CIRBP			0.285	0.698	0.12	0.651	1.13	0.955	0.24	1.836
COTL1			0.045	0.937	-0.029	-0.124	0.617	0.989	-0.275	-1.189
HNRNPD			0.361	0.622	0.05	0.788	0.09	0.99	0.017	0.238
DSG2			0.037	0.945	-0.012	-0.104	0.116	0.996	0.034	0.3
UBAP2L			1.106	0.198	0.205	1.809	0.195	0.996	-0.05	-0.475
MLEC			1.402	0.121	0.136	2.131	0.182	1	0.027	0.446
TTLL12			0.127	0.849	-0.065	-0.325	0.19	1	-0.113	-0.463
DYNC1H1			0.956	0.252	0.082	1.633	0.403	0.974	0.041	0.86
EIF4A2			0.197	0.767	-0.11	-0.479	0.111	0.992	0.072	0.288
MAP7			0.059	0.924	-0.018	-0.162	0.301	0.964	0.072	0.68
CTTN			1.037	0.219	0.323	1.73	0.424	0.97	0.155	0.894
RBM39			0.519	0.5	0.193	1.044	0.635	0.985	0.18	1.215
MCM6			1.018	0.227	0.265	1.707	0.657	0.976	-0.243	-1.247
PLS1			0.222	0.742	-0.084	-0.529	0.269	0.976	-0.091	-0.621
CLINT1			0.22	0.743	0.051	0.525	0.065	0.992	0.015	0.176
GANAB			0.079	0.905	0.011	0.21	0.116	0.996	0.013	0.301
LBR			0.692	0.38	0.132	1.295	0.57	0.955	-0.147	-1.121
MVP			1.441	0.113	0.215	2.172	0.365	0.96	-0.129	-0.794
CHD4			0.066	0.92	0.031	0.178	0.05	0.992	-0.021	-0.138
PTGR1			1.241	0.16	-0.601	-1.96	0.067	0.991	0.045	0.18
NUMA1			0.214	0.748	0.033	0.512	0.651	0.982	0.097	1.237
SPCS2			0.397	0.591	-0.149	-0.85	0.371	0.961	0.141	0.805
PSMD6			0.332	0.649	0.187	0.737	0.105	0.994	0.06	0.275
SEPT2			0.04	0.944	0.013	0.11	0	1	0	-0.001
SART3			1.176	0.179	0.201	1.887	0.216	0.994	0.062	0.517
ACAP1			0.42	0.573	0.073	0.888	0.033	1	-0.008	-0.093
EFTUD2			0.509	0.51	0.294	1.029	0.277	0.979	0.123	0.635
SLC39A14			0.595	0.444	-0.262	-1.158	0.334	0.961	0.166	0.74
KARS			0.075	0.909	0.032	0.201	0.005	0.995	0.002	0.013
EIF4H			0.684	0.383	0.182	1.284	0.145	1	0.048	0.367
PDIA6			0.387	0.599	0.049	0.833	0.075	0.994	0.01	0.201
PAFAH1B3			0.333	0.651	-0.19	-0.739	0.27	0.979	-0.136	-0.623
EBP			0.666	0.395	0.264	1.258	0.42	0.971	-0.195	-0.888
PLEC			0.804	0.315	0.148	1.444	0.098	0.988	0.051	0.257
RCN1			0.975	0.246	0.252	1.656	0.984	0.93	0.236	1.667
TMED2			1.486	0.104	0.445	2.217	0.393	0.97	-0.164	-0.842
TOMM20			1.319	0.139	0.186	2.044	0.26	0.977	0.057	0.605
SF3B3			0.256	0.719	-0.116	-0.596	0.135	1	0.044	0.344
CNN3			0.217	0.744	-0.066	-0.519	0.838	0.944	-0.169	-1.487
SAFB			0.124	0.854	0.08	0.319	0.602	0.979	0.286	1.169
SF3A2			0.741	0.351	0.258	1.362	0.291	0.967	0.121	0.663
SEC23B			0.108	0.872	0.023	0.282	0.032	1	0.007	0.088
SF3A1			0.51	0.508	0.218	1.032	0.395	0.977	0.189	0.846
TGFBI			0.147	0.827	-0.08	-0.37	0.433	0.969	-0.197	-0.909
TSN			0.189	0.775	-0.116	-0.461	0.024	0.992	-0.016	-0.069
SF1			0.101	0.877	0.038	0.265	0.209	0.994	-0.064	-0.502
ELAVL1			0.345	0.639	0.071	0.76	0.094	0.987	0.016	0.247
VAMP3			0.209	0.754	0.059	0.502	0.117	0.998	0.025	0.303
NEDD8			0.857	0.296	0.152	1.512	0.018	0.992	0.006	0.051
RAB11B			1.033	0.222	0.116	1.724	0.082	0.989	-0.015	-0.218
SEPT7			0.278	0.701	0.132	0.638	0.79	0.967	0.222	1.426
ADRM1			0.876	0.285	0.157	1.535	0.608	0.992	-0.15	-1.177
PSMD5			0.343	0.641	0.119	0.756	1.06	0.917	0.231	1.757
DDB1			1.292	0.146	0.425	2.015	1.559	1	-0.594	-2.291
MRPL23			0.744	0.349	0.224	1.364	0.208	0.99	0.073	0.5
CDC37			0.876	0.285	0.308	1.536	0.881	0.93	0.337	1.541
DPYSL2			0.963	0.25	0.197	1.642	1.278	0.942	0.251	1.999
RBBP7			1.197	0.174	0.312	1.911	0.031	1	0.015	0.087
SRSF7			1.191	0.175	0.096	1.905	0.573	0.957	0.054	1.127
DECR1			0.472	0.537	-0.089	-0.972	0.713	0.971	0.124	1.323
HIST2H2AC			0.811	0.314	-0.095	-1.453	0.199	0.996	0.03	0.483
HIST2H2BE			0.156	0.812	0.073	0.392	0.456	0.96	0.144	0.947
CA9			0.234	0.728	0.058	0.553	0.309	0.963	0.061	0.695
NDUFA9			0.076	0.908	0.016	0.205	0.052	0.993	-0.009	-0.144
UGP2			0.189	0.775	-0.039	-0.462	0.819	0.963	-0.14	-1.463
TXNRD1			0.107	0.871	0.044	0.278	0.006	0.996	0.002	0.018
IMMT			1.197	0.173	-0.094	-1.911	0.313	0.964	0.036	0.703
HNRNPUL2			0.177	0.789	-0.037	-0.436	0.175	1	0.03	0.433
SMU1			1.31	0.141	0.391	2.034	0.058	0.996	-0.032	-0.16
DAK			0.879	0.285	-0.114	-1.538	0.557	0.943	-0.072	-1.102
HYDIN			0.584	0.454	-0.319	-1.141	0.007	0.996	0.006	0.021
ACSF3			0.426	0.57	-0.148	-0.898	1.738	0.846	0.321	2.466
PDCD4			1.722	0.068	-0.22	-2.451	1.195	0.956	-0.134	-1.909
HSD17B12			0.371	0.614	0.181	0.805	0.425	0.969	-0.217	-0.896
HSP90AB2P			0.962	0.25	0.347	1.641	0.154	0.998	-0.089	-0.386
TMEM41B			0.037	0.945	-0.014	-0.103	0.27	0.98	-0.094	-0.623
PITRM1			0.572	0.465	0.132	1.124	1.206	0.966	0.205	1.921
HIST1H2BH			0.649	0.407	-0.14	-1.235	0.916	0.94	-0.177	-1.585
TTC38			0.642	0.408	-0.153	-1.225	0.125	1	-0.036	-0.321
CHCHD2			0.936	0.262	0.147	1.609	0.356	0.951	0.072	0.779
KPRP			0.578	0.459	-0.603	-1.133	0.115	0.995	-0.16	-0.299
CROCC			1.334	0.136	-0.443	-2.06	0.006	0.995	-0.003	-0.017
RNF213			0.688	0.382	0.206	1.289	0.307	0.965	0.114	0.692
RPL7L1			1.054	0.215	0.841	1.75	0.128	0.998	0.157	0.328
PDE12			0.16	0.809	0.062	0.398	0.666	0.978	-0.195	-1.259
SLC25A24			0.063	0.921	0.017	0.171	0.839	0.945	0.159	1.489
PRPF8			0.4	0.588	0.095	0.855	0.031	0.998	-0.012	-0.087
PDXDC1			0.437	0.564	0.063	0.916	0.657	0.975	-0.085	-1.246
POTEE			0.322	0.66	0.068	0.718	0.042	1	0.011	0.116
OLFM4			0.821	0.312	0.279	1.465	0.061	0.995	-0.041	-0.167
NAPRT			1.303	0.143	-0.377	-2.027	0.446	0.968	-0.125	-0.93
GIGYF2			0.679	0.386	0.416	1.277	1.106	0.937	0.503	1.809
HSDL2			1.76	0.063	-0.697	-2.487	0.491	0.938	-0.274	-1.002
CCBL2			0.028	0.959	-0.019	-0.078	0.083	0.99	-0.041	-0.221
CERS6			1.388	0.125	0.273	2.116	0.239	0.997	-0.069	-0.563
HIST2H3A			1.07	0.21	-0.223	-1.767	0.025	0.993	-0.007	-0.069
TUBA1A			1.252	0.157	0.551	1.972	0.184	1	0.144	0.45
RPS27L			0.694	0.382	0.166	1.297	0.004	0.994	0.002	0.011
DDX46			0.237	0.727	0.141	0.558	0.125	0.998	-0.081	-0.321
EIF3M			0.072	0.913	-0.051	-0.193	0.055	0.99	-0.033	-0.152
CYFIP1			0.08	0.903	-0.016	-0.214	0.004	0.993	-0.001	-0.011
MRPL21			0.332	0.65	0.102	0.738	0.182	1	0.054	0.447
MYH14			1.031	0.222	-0.099	-1.722	0.139	1	0.021	0.353
DCXR			0.2	0.763	-0.063	-0.484	0.13	0.999	-0.044	-0.333
TMED4			0.494	0.521	0.233	1.007	0.22	0.994	0.122	0.526
SETD3			1.146	0.186	-0.674	-1.855	0.13	0.998	-0.112	-0.332
PABPN1			1.144	0.187	0.127	1.852	0.004	0.995	-0.001	-0.013
MTDH			0.355	0.629	0.123	0.778	0.111	0.992	-0.037	-0.289
FERMT3			0.682	0.384	0.243	1.281	0.087	0.988	-0.057	-0.23
ALYREF			0.811	0.314	0.094	1.452	0.635	0.987	0.079	1.215
CAND1			0.969	0.248	0.403	1.649	0.022	0.993	-0.015	-0.063
HIST2H2AB			0.028	0.959	-0.014	-0.078	0.031	1	-0.015	-0.088
HID1			0.972	0.247	0.685	1.653	0.395	0.976	0.364	0.846
MISP			0.767	0.335	-0.132	-1.395	0.109	0.994	0.028	0.284
RHOT2			0.06	0.924	-0.025	-0.163	0.011	0.997	-0.005	-0.033
C10orf67			0.818	0.312	0.35	1.462	0.678	0.981	0.259	1.276
KATNAL2			0.439	0.563	-0.289	-0.919	0.638	0.987	-0.338	-1.219
ALDH16A1			0.618	0.424	0.175	1.191	0.075	0.993	-0.037	-0.201
CCAR2			0.333	0.65	0.15	0.738	0.043	0.998	0.026	0.12
NUP93			1.611	0.083	0.618	2.342	0.106	0.995	0.072	0.276
LRRC47			0.452	0.552	-0.105	-0.94	0.272	0.979	-0.054	-0.627
SCCPDH			0.331	0.65	-0.062	-0.735	0.034	1	-0.012	-0.095
SERBP1			0.429	0.57	0.066	0.903	0.263	0.977	0.048	0.61
MAPK1IP1L			0.522	0.497	0.189	1.049	0.394	0.969	-0.185	-0.845
CHDH			1.256	0.156	-0.284	-1.976	0.714	0.98	0.16	1.324
MCU			0.122	0.856	0.038	0.315	0.452	0.959	0.112	0.94
ABHD11			0.37	0.615	-0.135	-0.803	1.321	0.918	0.177	2.046
ADCK3			1.527	0.097	-0.347	-2.259	0.247	0.989	0.066	0.579
GSDMB			1.997	0.039	0.98	2.709	0.598	0.965	0.376	1.163
STT3B			0.283	0.698	0.126	0.647	0.286	0.968	0.101	0.654
AGR3			0.265	0.712	-0.119	-0.614	0.221	0.997	-0.104	-0.526
DYNLRB1			0.469	0.54	0.182	0.967	0.018	0.992	-0.012	-0.052
GIPC2			0.7	0.377	-0.35	-1.306	0.292	0.968	0.145	0.664
PDCD6IP			1.719	0.067	-0.177	-2.448	0.721	0.991	-0.154	-1.334
SCFD1			0.495	0.521	0.168	1.008	1.081	0.94	-0.335	-1.781
POF1B			1.574	0.089	-0.363	-2.305	0.056	0.993	-0.022	-0.154
ITLN1			1.939	0.044	-1.004	-2.656	0.36	0.949	-0.221	-0.787
ITLN2			1.163	0.18	-0.406	-1.873	0.098	0.99	0.054	0.258
PSPC1			0.422	0.572	0.094	0.892	0.395	0.974	-0.101	-0.846
SYNE2			0.402	0.588	0.261	0.857	0.22	0.995	0.136	0.526
TTN			0.124	0.854	-0.055	-0.318	0.273	0.98	-0.129	-0.628
DDX1			0.43	0.569	-0.247	-0.904	0.257	0.981	0.089	0.599
HSD17B8			0.782	0.324	-0.206	-1.416	0.099	0.99	0.029	0.259
H1FX			1.753	0.064	-0.453	-2.48	0.598	0.958	-0.228	-1.162
TM9SF4			1.781	0.061	0.324	2.508	0.406	0.978	-0.152	-0.864
UBXN4			0.433	0.566	-0.11	-0.909	0.506	0.948	-0.132	-1.025
GCN1L1			0.113	0.867	-0.04	-0.293	0.509	0.952	-0.167	-1.029
TFG			0.914	0.272	-0.243	-1.582	0.547	0.948	-0.155	-1.087
ARPC1A			0.279	0.701	-0.145	-0.64	1.514	0.962	0.5	2.246
TAF15			1.985	0.04	0.217	2.698	0.403	0.971	0.057	0.86
DDX17			0.647	0.407	0.048	1.233	0.301	0.966	0.031	0.68
ARHGEF1			0.682	0.385	-0.394	-1.281	0.385	0.964	-0.254	-0.829
GLG1			0.719	0.365	0.208	1.331	0.264	0.978	0.096	0.611
KHSRP			0.458	0.548	0.038	0.95	0.268	0.976	0.028	0.619
TNPO1			0.071	0.913	0.023	0.191	0.073	0.99	-0.019	-0.195
USP9X			0.496	0.521	0.103	1.01	0.119	1	-0.032	-0.306
USP7			0.055	0.931	0.027	0.149	0.281	0.975	0.113	0.643
STMN2			0.027	0.959	0.014	0.076	1.667	0.936	-0.39	-2.398
NCLN			0.267	0.711	0.101	0.617	0.38	0.962	0.12	0.821
ERGIC1			0.023	0.965	-0.008	-0.066	0.183	1	-0.066	-0.449
HIST1H2BA			0.49	0.525	-0.254	-1	0.621	0.988	-0.267	-1.195
FAM162A			0.014	0.98	0.009	0.039	0.197	0.997	0.09	0.478
CCDC47			1.761	0.063	0.452	2.488	0.198	0.997	0.089	0.48
MAGOHB			0.284	0.699	0.085	0.65	0.598	0.96	-0.212	-1.162
ISOC2			0.563	0.47	0.095	1.11	0.782	0.965	0.146	1.415
FUBP1			0.065	0.92	0.009	0.176	0.02	0.992	0.003	0.056
LRRC59			0.293	0.69	0.173	0.667	0.307	0.964	-0.165	-0.691
EFHD2			0.817	0.313	-0.112	-1.46	1.394	0.929	-0.153	-2.122
GALM			1.457	0.11	-0.46	-2.187	0.033	1	-0.019	-0.093
ISOC1			0.303	0.68	-0.098	-0.684	0.517	0.957	-0.14	-1.042
KCTD12			1.632	0.079	0.405	2.363	0.546	0.946	0.18	1.086
MRPL38			0.004	0.994	-0.002	-0.011	0.174	1	-0.063	-0.429
DNAJA3			0.186	0.777	0.091	0.455	0.702	0.972	-0.271	-1.309
PTCD3			0.426	0.569	-0.4	-0.898	0.574	0.958	0.428	1.128
OTUB1			0.286	0.698	-0.144	-0.654	0.733	0.976	-0.157	-1.35
PDLIM5			0.14	0.835	0.055	0.356	0.171	0.996	0.066	0.424
ERO1L			0.499	0.519	0.186	1.015	0.079	0.991	0.036	0.212
PGAM5			0.219	0.744	0.074	0.522	0.718	0.979	-0.135	-1.329
DDRGK1			0.343	0.641	-0.165	-0.757	0.312	0.962	0.127	0.701
SUCLG2			1.34	0.136	-0.116	-2.066	0.632	0.982	0.079	1.211
GMPPA			0.376	0.609	0.124	0.815	0.031	1	-0.014	-0.088
ABHD14B			0.567	0.468	-0.083	-1.117	0.188	0.998	-0.035	-0.459
CDK5RAP3			0.056	0.929	0.025	0.153	0.022	0.992	0.009	0.062
RBM14			0.14	0.836	-0.04	-0.356	0.083	0.989	0.027	0.22
VPS35			0.75	0.346	0.093	1.374	0.786	0.967	-0.072	-1.421
GFM1			0.806	0.315	-0.306	-1.447	0.429	0.968	-0.159	-0.903
MCCC1			0.543	0.483	0.318	1.081	0.747	0.971	0.405	1.369
FAM129B			0.926	0.265	0.209	1.597	0.376	0.954	-0.111	-0.814
CDC5L			0.887	0.282	-0.234	-1.549	0.155	0.998	0.056	0.39
PARK7			0.218	0.743	0.039	0.522	0.606	0.99	0.078	1.174
EIF3C			0.468	0.54	0.076	0.965	0.492	0.94	-0.074	-1.003
PHB2			0.25	0.72	0.031	0.584	0.115	0.994	-0.014	-0.298
HSD17B10			1.07	0.21	0.135	1.768	0.846	0.948	0.121	1.498
NAP1L4			0.269	0.708	0.161	0.622	0.63	0.981	-0.385	-1.208
MGST2			0.291	0.693	-0.08	-0.663	1.051	0.907	-0.202	-1.745
GPA33			1.838	0.055	-0.664	-2.561	0.806	0.965	-0.344	-1.446
TM9SF2			0.253	0.717	0.139	0.59	0.849	0.953	-0.278	-1.501
CPNE1			0.528	0.492	-0.327	-1.059	0.042	1	-0.032	-0.117
CCT7			1.217	0.167	0.149	1.933	0.059	0.997	0.012	0.162
PKP2			0.253	0.718	-0.053	-0.591	0.65	0.98	0.109	1.237
NIPSNAP1			0.718	0.365	-0.253	-1.331	0.305	0.963	0.12	0.688
ARPC5L			0.191	0.773	0.087	0.465	0.1	0.99	0.051	0.263
MACROD1			1.123	0.193	-0.355	-1.828	0.029	0.997	-0.013	-0.082
TXNDC17			0.555	0.474	0.088	1.099	0.083	0.99	-0.021	-0.222
ERP44			0.236	0.727	-0.05	-0.558	0.557	0.944	-0.159	-1.103
ESYT1			0.1	0.877	-0.042	-0.263	0.341	0.958	-0.123	-0.754
ANP32E			0.161	0.807	-0.067	-0.402	0.022	0.994	0.01	0.064
TUBB6			0.15	0.822	-0.136	-0.377	0.193	0.998	0.162	0.47
C9orf142			0.256	0.719	-0.09	-0.597	0.207	0.99	0.074	0.499
HNRNPUL1			0.471	0.538	-0.06	-0.97	0.079	0.99	-0.012	-0.212
DERL1			0.958	0.251	0.3	1.636	0.719	0.988	-0.268	-1.331
BDH2			1.5	0.102	-0.259	-2.231	0.104	0.991	0.027	0.272
TMEM109			0.12	0.857	0.026	0.31	0.581	0.963	0.09	1.137
PBDC1			0.679	0.386	0.231	1.276	0.609	0.994	0.216	1.178
TMED9			0.406	0.587	0.117	0.864	0.172	0.996	0.048	0.426
HIGD2A			0.436	0.564	0.192	0.915	0.867	0.946	0.299	1.524
ACAT2			0.245	0.722	0.127	0.575	0.802	0.963	-0.257	-1.44
SFXN3			0.041	0.942	-0.026	-0.113	0.5	0.948	0.179	1.015
CHID1			0.17	0.795	-0.106	-0.422	0.054	0.992	0.036	0.148
HINT2			0.308	0.673	0.086	0.694	0.627	0.984	0.149	1.204
SRRT		DOWN	0.154	0.817	-0.039	-0.386	2.863	0.451	-0.348	-3.454
CECR5			0.056	0.929	-0.028	-0.154	0.617	0.993	-0.287	-1.19
MRPL13			1.336	0.136	0.444	2.062	0.961	0.963	0.297	1.639
MRPL4			1.418	0.118	0.237	2.148	0.252	0.981	-0.083	-0.589
NLN			0.248	0.722	0.112	0.58	0.112	0.993	-0.051	-0.29
REG4			0.711	0.371	0.383	1.321	0.15	0.998	0.088	0.378
WHSC1L1			0.202	0.76	-0.141	-0.489	0.058	0.996	0.044	0.158
MRPL37			0.003	0.994	0.001	0.009	0.551	0.945	-0.139	-1.094
API5			0.178	0.788	0.124	0.438	0.329	0.957	0.152	0.732
DPY30			0.044	0.938	0.03	0.122	0.47	0.948	-0.193	-0.968
SLIRP			0.082	0.901	0.015	0.219	0.112	0.992	0.021	0.29
XRN2			1.579	0.088	0.463	2.31	0.354	0.949	0.183	0.776
MAGT1			0.145	0.829	0.045	0.366	0.064	0.993	0.022	0.173
RAB1B			0.038	0.945	-0.014	-0.105	0.589	0.962	-0.125	-1.149
SH3BGRL3			0.223	0.741	0.057	0.532	0.598	0.968	0.117	1.163
PPA2			1.018	0.227	-0.37	-1.707	0.36	0.951	-0.213	-0.787
MRPL46			0.31	0.672	-0.088	-0.697	0.131	1	0.038	0.335
TMX1			0.373	0.611	0.136	0.809	0.494	0.941	0.163	1.007
MUC13			0.481	0.532	-0.274	-0.986	0.802	0.965	-0.419	-1.441
CHMP4B			0.112	0.867	-0.027	-0.291	0.261	0.978	0.052	0.605
RNPEP			0.352	0.632	-0.104	-0.773	0.343	0.957	-0.09	-0.757
GLIPR2			0.258	0.718	-0.196	-0.6	0.038	0.999	-0.025	-0.106
DCTPP1			0.354	0.63	-0.119	-0.776	1.073	0.927	-0.298	-1.771
METTL7A			1.492	0.103	-0.399	-2.223	1.017	0.915	-0.267	-1.707
GORASP2			0.198	0.766	0.067	0.48	0.27	0.978	-0.1	-0.623
HN1L			0.351	0.632	0.094	0.771	0.357	0.951	0.112	0.782
SFXN1			0.048	0.935	-0.032	-0.132	0.099	0.989	0.052	0.261
EML4			0.012	0.982	0.006	0.033	0.293	0.97	-0.081	-0.666
GLOD4			0.206	0.756	-0.081	-0.497	0.074	0.993	-0.036	-0.198
MCCC2			0.763	0.337	0.165	1.39	0.03	0.997	-0.01	-0.085
APMAP			1.638	0.078	-0.194	-2.37	0.2	0.997	0.05	0.483
WDR6			0.25	0.72	-0.199	-0.584	0.171	0.996	-0.109	-0.423
RPRD1B			0.598	0.441	0.164	1.163	0.412	0.981	0.12	0.875
XPNPEP1			0.242	0.723	0.095	0.568	0.605	0.985	0.177	1.172
DIABLO			0.244	0.722	-0.121	-0.574	0.332	0.959	-0.137	-0.737
NANS			0.475	0.537	0.074	0.976	0.438	0.968	0.075	0.918
MRPL17			0.414	0.58	0.128	0.877	0.061	0.995	-0.022	-0.165
PHPT1			0.562	0.47	0.454	1.109	0.534	0.958	0.445	1.067
TOMM22			0.477	0.535	0.211	0.98	0.057	0.994	-0.032	-0.156
ST6GALNAC1			1.323	0.138	0.517	2.048	0.053	0.992	0.036	0.146
FARSB			0.82	0.312	0.139	1.464	0.144	0.998	-0.022	-0.365
IARS2			1.733	0.066	-0.454	-2.461	0.117	0.997	0.048	0.302
OLA1			1.133	0.19	0.555	1.84	0.406	0.979	0.306	0.865
CBLN4		UP	1.085	0.205	0.712	1.785	2.2	0.582	0.987	2.892
ABHD10			0.286	0.698	-0.155	-0.653	0.069	0.989	0.035	0.186
LIN7C			0.221	0.743	-0.064	-0.527	0.046	0.997	-0.016	-0.128
SEPT11			1.386	0.125	-0.165	-2.114	0.429	0.967	-0.062	-0.902
ATAD3A			0.765	0.336	0.157	1.392	0.181	0.998	-0.076	-0.445
PNPO			1.194	0.174	-0.456	-1.908	0.32	0.957	-0.133	-0.716
NDUFB11			0.117	0.863	-0.065	-0.302	0.091	0.989	-0.045	-0.241
OCIAD1			0.256	0.718	-0.142	-0.596	1.178	0.952	-0.59	-1.891
CHCHD3			0.259	0.716	0.042	0.603	0.143	0.999	-0.031	-0.363
BCLAF1			0.172	0.794	-0.06	-0.426	0.015	0.995	-0.005	-0.042
MRPL39			1.874	0.051	0.36	2.595	0.175	0.999	-0.058	-0.432
FKBP11			0.336	0.649	-0.155	-0.745	0.907	0.923	-0.295	-1.574
UGGT1			0.235	0.727	-0.052	-0.555	0.314	0.962	-0.069	-0.705
TECR			1.058	0.214	0.275	1.754	0.227	0.999	0.092	0.54
ERAP1			0.633	0.416	0.243	1.212	0.366	0.963	-0.206	-0.797
FAM120A			0.077	0.908	-0.014	-0.207	0.761	0.978	-0.096	-1.388
MAT2B			0.17	0.795	0.049	0.421	0.005	0.996	0.002	0.014
NDUFA13			0.093	0.889	-0.023	-0.245	0.357	0.952	0.049	0.782
VAPA			0.701	0.377	-0.101	-1.308	0.303	0.963	-0.06	-0.684
ABRACL			0.404	0.587	-0.225	-0.862	0.19	0.999	0.107	0.463
LARS			0.011	0.983	0.006	0.031	0.18	0.997	0.068	0.441
MYO1A			1.025	0.225	-0.48	-1.715	0.611	0.992	-0.233	-1.181
DHCR7			0.538	0.485	-0.143	-1.074	0.404	0.979	-0.114	-0.861
GRHPR			1.464	0.109	-0.322	-2.195	0.034	1	-0.01	-0.094
GHRL			1.275	0.151	0.68	1.996	0.754	0.974	0.404	1.379
PEF1			0.393	0.596	0.118	0.842	0.399	0.974	0.142	0.853
SLC25A10			0.621	0.424	0.127	1.195	0.378	0.959	0.09	0.818
PPP1R1B			0.561	0.47	-0.232	-1.108	0.139	1	0.03	0.352
ADD3			0.53	0.491	0.113	1.061	0.102	0.992	0.039	0.267
NIPSNAP3A			1.111	0.196	-0.381	-1.815	0.512	0.954	-0.218	-1.034
DMBT1			1.269	0.153	-0.244	-1.99	0.174	0.999	0.057	0.429
LIMA1			0.816	0.313	-0.14	-1.46	0.218	0.996	0.042	0.521
SRP68			1.05	0.215	0.44	1.744	0.312	0.963	0.198	0.701
SEPT9			0.53	0.492	0.092	1.061	0.214	0.993	0.051	0.514
NDUFA12			0.09	0.892	0.057	0.239	0.503	0.945	-0.206	-1.02
ATPIF1			0.238	0.726	0.122	0.562	0.116	0.996	0.066	0.299
AK3			0.453	0.552	-0.112	-0.941	0.812	0.97	0.168	1.454
SLC25A13			0.728	0.36	-0.141	-1.344	0.297	0.968	-0.075	-0.673
STOML2			0.162	0.806	-0.053	-0.404	0.383	0.963	-0.128	-0.826
HN1			1.95	0.043	0.307	2.666	0.17	0.992	-0.058	-0.422
APPL1			0.647	0.406	-0.317	-1.232	0.038	0.999	0.026	0.107
PARP4			0.115	0.864	0.069	0.298	0.089	0.99	0.043	0.237
RALY			0.287	0.698	0.125	0.654	0.256	0.981	-0.136	-0.595
KLK12			0.051	0.933	-0.047	-0.139	0.159	0.994	-0.148	-0.398
ACAD8			1.169	0.179	0.303	1.88	0.89	0.915	0.261	1.552
CDV3			1.349	0.134	0.351	2.075	0.434	0.968	0.157	0.911
DNPEP			0.62	0.425	-0.183	-1.194	1.062	0.921	-0.321	-1.758
MYO6			0.35	0.633	-0.092	-0.77	0.346	0.955	-0.084	-0.762
PRPF19			0.945	0.257	0.344	1.62	0.355	0.951	-0.175	-0.778
NDRG2			0.909	0.273	-0.287	-1.576	0.269	0.977	-0.101	-0.621
SSR3			0.536	0.486	0.197	1.071	0.329	0.956	-0.114	-0.731
NSFL1C			0.966	0.249	-0.128	-1.646	0.322	0.96	-0.056	-0.719
PA2G4			0.246	0.72	0.03	0.577	0.808	0.966	-0.067	-1.449
C14orf166			0.259	0.717	0.133	0.601	0.477	0.943	0.17	0.98
RUVBL2			1.404	0.121	0.292	2.133	0.445	0.966	0.104	0.929
EIF3L			0.618	0.425	0.173	1.192	0.245	0.992	-0.092	-0.574
NUDC			1.061	0.213	0.312	1.758	0.435	0.968	0.137	0.912
FARSA			0.02	0.972	0.006	0.056	0.177	0.997	-0.044	-0.436
CNPY2			0.278	0.701	-0.099	-0.638	0.054	0.992	-0.014	-0.147
GSTK1			0.007	0.99	0.001	0.019	0.336	0.96	0.05	0.745
MRPS28			0.79	0.32	0.23	1.426	0.694	0.978	-0.216	-1.298
COA3			0.75	0.345	-0.194	-1.373	0.018	0.992	-0.006	-0.051
CRYL1			1.751	0.064	-0.465	-2.478	0.918	0.954	-0.249	-1.587
THRAP3			0.485	0.53	0.119	0.992	0.473	0.944	0.109	0.973
NOP58			1.753	0.064	0.224	2.481	1.015	0.913	0.164	1.704
DERA			0.691	0.38	-0.276	-1.294	0.797	0.959	-0.262	-1.435
STARD10			0.06	0.925	0.045	0.163	0.108	0.995	-0.074	-0.281
LUC7L2			0.469	0.54	-0.214	-0.967	0.694	0.975	-0.25	-1.298
TMED7			1.172	0.179	0.284	1.884	0.462	0.958	0.155	0.955
UFC1			0.053	0.933	0.022	0.146	0.454	0.959	0.128	0.944
RTCB			0.247	0.722	0.045	0.578	0.311	0.963	0.045	0.699
RPL36			0.42	0.574	0.132	0.888	0.215	0.993	0.087	0.515
SAMHD1			0.9	0.275	0.353	1.565	0.661	0.981	-0.312	-1.252
PKP3			1.156	0.182	-0.196	-1.866	0.03	0.998	-0.008	-0.084
TLN1			0.223	0.741	0.054	0.531	0.864	0.943	-0.155	-1.52
TBL2			0.108	0.871	-0.047	-0.281	0.145	0.999	0.053	0.367
AFG3L2			1.208	0.17	-0.163	-1.923	0.424	0.968	0.065	0.894
CD2AP			0.844	0.302	-0.281	-1.495	0.228	1	0.072	0.54
TIMM13			0.779	0.326	0.228	1.411	0.017	0.993	0.007	0.049
SRPRB			1.236	0.161	0.275	1.954	0.909	0.924	-0.183	-1.576
GMPPB			0.104	0.876	0.067	0.271	0.094	0.987	0.06	0.247
CPQ			0.427	0.571	0.179	0.9	0.164	0.998	-0.079	-0.408
COPG1			1.806	0.058	0.147	2.531	0.292	0.969	-0.049	-0.665
SAR1B			0.098	0.881	-0.042	-0.257	0.677	0.974	-0.18	-1.274
EMILIN1			0.009	0.988	-0.006	-0.025	1.18	0.96	0.313	1.892
MTCH2			0.19	0.774	0.045	0.464	0.079	0.99	-0.02	-0.21
BZW2			0.731	0.358	0.274	1.348	0.531	0.951	-0.215	-1.063
NDUFB9			0.367	0.616	-0.09	-0.799	0.607	0.993	0.116	1.175
SQRDL			1.513	0.1	0.295	2.245	0.073	0.993	0.028	0.197
AP1M2			0.314	0.67	-0.084	-0.704	1.193	0.948	-0.282	-1.907
WASF2			0.194	0.77	0.098	0.472	0.949	0.938	0.331	1.625
