# Supplementary material for: IFN-γ is a direct driver of crypt hyperplasia in celiac disease
Source: J Clin Invest. 2025 Aug 19;135(20):e194858. doi: 10.1172/JCI194858 (PMC12520675; doi:10.1172/JCI194858)
Supplement: Supplemental table 4 [file jci-135-194858-s081.xlsx]

## Sheet: readme
	Sheet	Content
	Enriched Pathways	GO biological processes and KEGG pathways enriched along PC1 from Fig1c.
	Mapped proteins	Proteins mapped to enriched pathways
	Unique proteins	Unique proteins from enriched pathways

## Sheet: Enriched Pathways
Component	Type	Pathway name	P value	Difference	Size (n)	Benjamin Hochberg adjusted FDR	Direction	Genes	Mapped genes
1	GOBP name	interferon-gamma-mediated signaling pathway	3.8356e-05	0.089311	9	0.0018079	Up
1	GOBP name	cellular response to interferon-gamma	5.5966e-05	0.059904	14	0.002462	Up
1	KEGG name	Antigen processing and presentation	2.8877e-09	0.053573	19	6.9594e-07	Up
1	GOBP name	response to interferon-gamma	0.00012966	0.052642	16	0.0047532	Up
1	GOBP name	regulation of leukocyte mediated cytotoxicity	7.7995e-05	0.050096	7	0.0033474	Up
1	GOBP name	positive regulation of leukocyte mediated cytotoxicity	7.7995e-05	0.050096	7	0.0032677	Up
1	GOBP name	positive regulation of cell killing	7.7995e-05	0.050096	7	0.0032939	Up
1	GOBP name	regulation of cell killing	7.7995e-05	0.050096	7	0.0033204	Up
1	GOBP name	regulation of leukocyte mediated immunity	9.1445e-05	0.048922	8	0.0036571	Up
1	GOBP name	regulation of lymphocyte mediated immunity	9.1445e-05	0.048922	8	0.0036296	Up
1	GOBP name	complement activation	3.0011e-05	0.043411	9	0.0014806	Up
1	GOBP name	complement activation, classical pathway	3.0011e-05	0.043411	9	0.0014669	Up
1	GOBP name	protein activation cascade	3.5532e-06	0.039952	11	0.00031262	Up
1	GOBP name	immune effector process	9.2403e-05	0.035563	27	0.0036403	Up
1	GOBP name	humoral immune response	8.7506e-05	0.032364	23	0.003581	Up
1	GOBP name	antigen processing and presentation of exogenous peptide antigen via MHC class I	1.5566e-10	0.0276	44	6.8477e-08	Up
1	GOBP name	antigen processing and presentation of exogenous peptide antigen via MHC class I, TAP-dependent	4.6319e-10	0.027411	43	1.8809e-07	Up
1	GOBP name	antigen processing and presentation of exogenous antigen	1.9178e-12	0.027283	65	2.0248e-09	Up
1	GOBP name	antigen processing and presentation of exogenous peptide antigen	1.9178e-12	0.027283	65	2.531e-09	Up
1	GOBP name	regulation of immune response	2.1744e-11	0.026447	78	1.4348e-08	Up
1	GOBP name	positive regulation of immune response	1.0149e-10	0.026223	63	5.3574e-08	Up
1	GOBP name	antigen processing and presentation of peptide antigen	8.8464e-12	0.026082	68	6.6714e-09	Up
1	GOBP name	antigen processing and presentation	2.3478e-12	0.025513	71	2.0657e-09	Up
1	GOBP name	antigen processing and presentation of peptide antigen via MHC class I	5.7125e-10	0.024008	52	1.8848e-07	Up
1	GOBP name	positive regulation of immune system process	5.3394e-10	0.023533	75	1.8791e-07	Up
1	GOBP name	activation of immune response	4.2554e-08	0.021642	54	1.0211e-05	Up
1	GOBP name	regulation of immune system process	7.4619e-11	0.019485	110	4.3768e-08	Up
1	GOBP name	immune response-activating cell surface receptor signaling pathway	2.0572e-05	0.01844	40	0.0011677	Up
1	GOBP name	immune response-regulating cell surface receptor signaling pathway	2.0572e-05	0.01844	40	0.0011804	Up
1	GOBP name	regulation of innate immune response	1.4904e-06	0.017096	51	0.00019669	Up
1	GOBP name	immune response-regulating signaling pathway	4.3165e-05	0.016866	45	0.0019644	Up
1	GOBP name	immune response-activating signal transduction	4.3165e-05	0.016866	45	0.0019815	Up
1	KEGG name	Proteasome	1.1003e-06	0.016513	30	0.00013259	Up
1	GOBP name	regulation of cellular amino acid metabolic process	1.0115e-06	0.016175	31	0.00015706	Up
1	GOBP name	immune response	2.5955e-07	0.015636	121	4.8934e-05	Up
1	GOBP name	regulation of cellular amine metabolic process	2.4203e-06	0.015505	32	0.00025553	Up
1	GOBP name	positive regulation of ubiquitin-protein ligase activity involved in mitotic cell cycle	2.798e-06	0.015427	32	0.00027353	Up
1	GOBP name	positive regulation of cell cycle arrest	1.5726e-06	0.015382	33	0.00019765	Up
1	GOBP name	DNA damage response, signal transduction by p53 class mediator resulting in cell cycle arrest	1.5726e-06	0.015382	33	0.00020248	Up
1	GOBP name	positive regulation of ubiquitin-protein ligase activity	2.0683e-06	0.015234	33	0.00022283	Up
1	GOBP name	positive regulation of ligase activity	2.0683e-06	0.015234	33	0.00022747	Up
1	GOBP name	signal transduction involved in mitotic cell cycle G1/S transition DNA damage checkpoint	1.1978e-06	0.015186	34	0.00017089	Up
1	GOBP name	signal transduction involved in mitotic cell cycle G1/S checkpoint	1.1978e-06	0.015186	34	0.0001664	Up
1	GOBP name	signal transduction involved in mitotic cell cycle checkpoint	1.1978e-06	0.015186	34	0.00017564	Up
1	GOBP name	signal transduction involved in G1/S transition checkpoint	1.1978e-06	0.015186	34	0.00018066	Up
1	GOBP name	signal transduction involved in DNA damage checkpoint	1.6418e-06	0.014704	36	0.0001926	Up
1	GOBP name	signal transduction involved in DNA integrity checkpoint	1.6418e-06	0.014704	36	0.00019698	Up
1	GOBP name	signal transduction involved in cell cycle checkpoint	1.6418e-06	0.014704	36	0.00020156	Up
1	GOBP name	negative regulation of ubiquitin-protein ligase activity involved in mitotic cell cycle	8.5735e-06	0.014637	33	0.00058025	Up
1	GOBP name	anaphase-promoting complex-dependent proteasomal ubiquitin-dependent protein catabolic process	8.5735e-06	0.014637	33	0.00058779	Up
1	GOBP name	regulation of ubiquitin-protein ligase activity involved in mitotic cell cycle	8.5735e-06	0.014637	33	0.00057291	Up
1	GOBP name	stimulatory C-type lectin receptor signaling pathway	5.2161e-06	0.014567	34	0.00040494	Up
1	GOBP name	innate immune response activating cell surface receptor signaling pathway	5.2161e-06	0.014567	34	0.00041099	Up
1	GOBP name	positive regulation of response to stimulus	1.6405e-05	0.014499	120	0.00097304	Up
1	GOBP name	negative regulation of canonical Wnt receptor signaling pathway	2.5075e-06	0.014295	36	0.00025956	Up
1	GOBP name	negative regulation of ligase activity	1.3031e-05	0.014171	34	0.00079072	Up
1	GOBP name	negative regulation of ubiquitin-protein ligase activity	1.3031e-05	0.014171	34	0.00079992	Up
1	GOBP name	protein polyubiquitination	6.2075e-06	0.01417	36	0.00046154	Up
1	GOBP name	negative regulation of Wnt receptor signaling pathway	1.8007e-06	0.01417	37	0.00020665	Up
1	GOBP name	immune system process	3.9306e-07	0.014167	186	6.6935e-05	Up
1	GOBP name	regulation of ligase activity	9.5967e-06	0.014026	35	0.00061038	Up
1	GOBP name	regulation of ubiquitin-protein ligase activity	9.5967e-06	0.014026	35	0.00061782	Up
1	GOBP name	negative regulation of protein ubiquitination	5.7385e-06	0.014003	36	0.00043277	Up
1	GOBP name	positive regulation of cell cycle process	5.4319e-06	0.01392	37	0.00041558	Up
1	GOBP name	protein ubiquitination	3.9175e-06	0.013879	42	0.00032827	Up
1	GOBP name	regulation of defense response	1.4193e-08	0.013746	77	3.9433e-06	Up
1	GOBP name	G1/S transition of mitotic cell cycle	1.3567e-06	0.013464	43	0.00018364	Up
1	GOBP name	negative regulation of response to stimulus	4.855e-06	0.013296	86	0.00038833	Up
1	GOBP name	positive regulation of protein ubiquitination	4.1363e-06	0.013228	40	0.00034118	Up
1	GOBP name	positive regulation of canonical Wnt receptor signaling pathway	6.1719e-05	0.01311	35	0.0026706	Up
1	GOBP name	positive regulation of innate immune response	9.4411e-06	0.013057	43	0.00061531	Up
1	GOBP name	positive regulation of Wnt receptor signaling pathway	8.4563e-05	0.01272	36	0.003515	Up
1	GOBP name	innate immune response-activating signal transduction	4.2898e-05	0.012495	40	0.0020041	Up
1	GOBP name	activation of innate immune response	4.2898e-05	0.012495	40	0.0019865	Up
1	GOBP name	protein modification by small protein conjugation	2.5793e-06	0.012426	51	0.00026185	Up
1	GOBP name	regulation of canonical Wnt receptor signaling pathway	4.6266e-05	0.012301	39	0.0020875	Up
1	GOBP name	regulation of protein ubiquitination	6.8467e-06	0.012266	44	0.00049512	Up
1	GOBP name	protein modification by small protein conjugation or removal	1.9877e-06	0.012002	57	0.00022326	Up
1	GOBP name	proteolysis involved in cellular protein catabolic process	6.0937e-07	0.011954	58	9.748e-05	Up
1	GOBP name	regulation of cell cycle arrest	5.4298e-05	0.011809	42	0.0024087	Up
1	GOBP name	proteasomal protein catabolic process	3.1334e-06	0.011761	51	0.00028519	Up
1	GOBP name	regulation of Wnt receptor signaling pathway	2.3368e-05	0.011653	44	0.0012588	Up
1	GOBP name	regulation of response to stress	4.3369e-07	0.011568	106	7.1545e-05	Up
1	GOBP name	positive regulation of defense response	1.7785e-05	0.011564	45	0.0010432	Up
1	GOBP name	DNA damage response, signal transduction by p53 class mediator	8.8767e-05	0.011561	38	0.0035771	Up
1	GOBP name	ubiquitin-dependent protein catabolic process	2.9059e-06	0.011542	54	0.00027892	Up
1	GOBP name	proteasomal ubiquitin-dependent protein catabolic process	6.7618e-06	0.011494	50	0.00049577	Up
1	GOBP name	modification-dependent protein catabolic process	3.0629e-06	0.011291	56	0.00028873	Up
1	GOBP name	modification-dependent macromolecule catabolic process	3.0629e-06	0.011291	56	0.00028367	Up
1	GOBP name	signal transduction by p53 class mediator	0.00013043	0.010876	41	0.0047486	Up
1	GOBP name	mitotic cell cycle	2.1589e-07	0.010531	78	4.2211e-05	Up
1	GOBP name	proteolysis	1.54e-07	0.010243	84	3.5347e-05	Up
1	GOBP name	viral reproduction	1.7203e-08	0.010014	181	4.5408e-06	Up
1	GOBP name	regulation of response to stimulus	2.7153e-06	0.0097295	205	0.00027046	Up
1	GOBP name	innate immune response	9.7461e-05	0.0093738	107	0.0038111	Up
1	GOBP name	negative regulation of protein modification process	0.00010922	0.0090372	51	0.0041183	Up
1	GOBP name	protein metabolic process	2.8874e-14	0.0084364	413	7.6212e-11	Up
1	GOBP name	cell cycle	1.7877e-05	0.0083659	95	0.0010371	Up
1	GOBP name	macromolecule metabolic process	6.8275e-16	0.0080534	656	3.6043e-12	Up
1	GOBP name	positive regulation of biological process	2.4808e-05	0.0078211	357	0.0013096	Up
1	GOBP name	cell cycle process	2.8025e-05	0.0077611	106	0.0014225	Up
1	GOBP name	negative regulation of protein metabolic process	2.3962e-05	0.0073178	78	0.0012777	Up
1	GOBP name	cellular macromolecule metabolic process	8.815e-14	0.0071133	605	1.5511e-10	Up
1	GOBP name	negative regulation of cellular protein metabolic process	2.4816e-05	0.0071069	71	0.0012971	Up
1	GOBP name	intracellular protein transport	5.7818e-05	0.0068788	182	0.0025225	Up
1	GOBP name	cellular protein metabolic process	1.392e-10	0.0068442	367	6.6802e-08	Up
1	GOBP name	cellular macromolecule catabolic process	3.4014e-06	0.0065481	159	0.00030434	Up
1	GOBP name	regulation of biological process	2.7247e-07	0.0058633	704	4.9599e-05	Up
1	GOBP name	macromolecule catabolic process	1.561e-05	0.0058481	172	0.00093639	Up
1	GOBP name	gene expression	1.8682e-07	0.0056966	274	3.9448e-05	Up
1	GOBP name	protein transport	4.7672e-05	0.0055761	230	0.0021327	Up
1	GOBP name	cellular macromolecule biosynthetic process	3.1116e-05	0.0053851	265	0.001507	Up
1	GOBP name	RNA metabolic process	0.00013303	0.0052279	308	0.0048099	Up
1	GOBP name	nucleic acid metabolic process	2.2179e-05	0.0051352	356	0.001207	Up
1	GOBP name	macromolecule biosynthetic process	0.00010144	0.0050389	273	0.0039087	Up
1	GOBP name	translation	8.8094e-05	0.0047451	144	0.0035773	Up
1	GOBP name	biological regulation	0.00012405	0.0045573	746	0.0046117	Up
1	GOBP name	transport	9.9218e-05	0.0045219	411	0.0038512	Up
1	GOBP name	regulation of cellular process	2.6897e-05	0.0040726	647	0.0013785	Up
1	GOBP name	primary metabolic process	2.1708e-05	0.0016223	844	0.0011937	Up
1	GOBP name	organic acid metabolic process	2.4994e-05	-0.0071169	173	0.0012935	Down
1	GOBP name	oxoacid metabolic process	1.2104e-05	-0.007436	170	0.00075174	Down
1	GOBP name	carboxylic acid metabolic process	1.2104e-05	-0.007436	170	0.00076069	Down
1	GOBP name	cellular ketone metabolic process	7.6461e-06	-0.0075531	173	0.0005311	Down
1	GOBP name	oxidation-reduction process	2.1589e-09	-0.008928	149	6.7039e-07	Down
1	GOBP name	small molecule metabolic process	1.7703e-07	-0.0090112	417	3.894e-05	Down
1	GOBP name	monocarboxylic acid metabolic process	8.7034e-05	-0.0091644	65	0.0035895	Down
1	GOBP name	small molecule catabolic process	4.554e-06	-0.011518	84	0.00036985	Down
1	GOBP name	carboxylic acid catabolic process	3.8187e-06	-0.012561	56	0.00033047	Down
1	GOBP name	organic acid catabolic process	3.8187e-06	-0.012561	56	0.00032514	Down
1	GOBP name	fatty acid metabolic process	3.1336e-07	-0.014094	42	5.514e-05	Down
1	GOBP name	cellular aldehyde metabolic process	3.8165e-05	-0.018137	19	0.0018151	Down
1	GOBP name	xenobiotic metabolic process	0.0001249	-0.018722	27	0.0046107	Down
1	GOBP name	lipid oxidation	2.1398e-05	-0.019662	19	0.0011891	Down
1	GOBP name	fatty acid oxidation	2.1398e-05	-0.019662	19	0.0012017	Down
1	GOBP name	lipid metabolic process	3.245e-08	-0.01983	105	8.1573e-06	Down
1	GOBP name	monocarboxylic acid catabolic process	8.8007e-06	-0.020217	21	0.00058074	Down
1	GOBP name	fatty acid beta-oxidation	2.9169e-05	-0.020261	18	0.0014665	Down
1	GOBP name	fatty acid catabolic process	2.9169e-05	-0.020261	18	0.0014527	Down
1	GOBP name	lipid modification	7.0891e-06	-0.02033	20	0.00050572	Down
1	KEGG name	Fatty acid metabolism	1.2507e-06	-0.020864	24	0.00010048	Down
1	GOBP name	cellular lipid metabolic process	5.3368e-10	-0.024591	83	2.0124e-07	Down
1	GOBP name	cellular biogenic amine metabolic process	0.0001113	-0.024912	14	0.0041671	Down
1	GOBP name	lipid catabolic process	5.6232e-09	-0.033063	35	1.6492e-06	Down
1	GOBP name	cellular lipid catabolic process	2.0195e-07	-0.033401	28	4.1003e-05	Down
1	KEGG name	PPAR signaling pathway	6.1353e-05	-0.054794	12	0.0036965	Down
1	GOBP name	terpenoid metabolic process	3.2724e-05	-0.057817	11	0.0015704	Down
1	GOBP name	diterpenoid metabolic process	0.00010364	-0.066828	9	0.0039363	Down
1	GOBP name	retinoid metabolic process	0.00010364	-0.066828	9	0.0039648	Down
1	GOBP name	isoprenoid metabolic process	7.4645e-06	-0.082774	12	0.0005254	Down

## Sheet: Mapped proteins
Gene name	Category	Pathway	Direction
HLA-DRA	gobp_name	interferon-gamma-mediated signaling pathway	Up
HLA-A	gobp_name	interferon-gamma-mediated signaling pathway	Up
HLA-C	gobp_name	interferon-gamma-mediated signaling pathway	Up
HLA-DRB1	gobp_name	interferon-gamma-mediated signaling pathway	Up
CD44	gobp_name	interferon-gamma-mediated signaling pathway	Up
PML	gobp_name	interferon-gamma-mediated signaling pathway	Up
HLA-B	gobp_name	interferon-gamma-mediated signaling pathway	Up
STAT1	gobp_name	interferon-gamma-mediated signaling pathway	Up
B2M	gobp_name	interferon-gamma-mediated signaling pathway	Up
SYNCRIP	gobp_name	cellular response to interferon-gamma	Up
HLA-DRA	gobp_name	cellular response to interferon-gamma	Up
GAPDH	gobp_name	cellular response to interferon-gamma	Up
HLA-A	gobp_name	cellular response to interferon-gamma	Up
EPRS	gobp_name	cellular response to interferon-gamma	Up
HLA-C	gobp_name	cellular response to interferon-gamma	Up
HLA-DRB1	gobp_name	cellular response to interferon-gamma	Up
CD44	gobp_name	cellular response to interferon-gamma	Up
PML	gobp_name	cellular response to interferon-gamma	Up
HLA-B	gobp_name	cellular response to interferon-gamma	Up
NOS2	gobp_name	cellular response to interferon-gamma	Up
RPL13A	gobp_name	cellular response to interferon-gamma	Up
STAT1	gobp_name	cellular response to interferon-gamma	Up
B2M	gobp_name	cellular response to interferon-gamma	Up
HLA-DRA	kegg_name	Antigen processing and presentation	Up
CD74	kegg_name	Antigen processing and presentation	Up
HLA-A	kegg_name	Antigen processing and presentation	Up
HSP90AA1	kegg_name	Antigen processing and presentation	Up
HSP90AB1	kegg_name	Antigen processing and presentation	Up
HLA-C	kegg_name	Antigen processing and presentation	Up
HSPA8	kegg_name	Antigen processing and presentation	Up
HSPA6	kegg_name	Antigen processing and presentation	Up
CTSS	kegg_name	Antigen processing and presentation	Up
CALR	kegg_name	Antigen processing and presentation	Up
CANX	kegg_name	Antigen processing and presentation	Up
PDIA3	kegg_name	Antigen processing and presentation	Up
PSME3	kegg_name	Antigen processing and presentation	Up
B2M	kegg_name	Antigen processing and presentation	Up
TAP1	kegg_name	Antigen processing and presentation	Up
TAP2	kegg_name	Antigen processing and presentation	Up
PSME1	kegg_name	Antigen processing and presentation	Up
PSME2	kegg_name	Antigen processing and presentation	Up
SYNCRIP	gobp_name	response to interferon-gamma	Up
HLA-DRA	gobp_name	response to interferon-gamma	Up
GAPDH	gobp_name	response to interferon-gamma	Up
HLA-A	gobp_name	response to interferon-gamma	Up
EPRS	gobp_name	response to interferon-gamma	Up
HLA-C	gobp_name	response to interferon-gamma	Up
HLA-DRB1	gobp_name	response to interferon-gamma	Up
CD44	gobp_name	response to interferon-gamma	Up
PML	gobp_name	response to interferon-gamma	Up
HLA-B	gobp_name	response to interferon-gamma	Up
NOS2	gobp_name	response to interferon-gamma	Up
RPL13A	gobp_name	response to interferon-gamma	Up
STAT1	gobp_name	response to interferon-gamma	Up
SEC61A1	gobp_name	response to interferon-gamma	Up
B2M	gobp_name	response to interferon-gamma	Up
DNAJA3	gobp_name	response to interferon-gamma	Up
AP1G1	gobp_name	regulation of leukocyte mediated cytotoxicity	Up
HLA-A	gobp_name	regulation of leukocyte mediated cytotoxicity	Up
HLA-C	gobp_name	regulation of leukocyte mediated cytotoxicity	Up
LAMP1	gobp_name	regulation of leukocyte mediated cytotoxicity	Up
HLA-B	gobp_name	regulation of leukocyte mediated cytotoxicity	Up
NOS2	gobp_name	regulation of leukocyte mediated cytotoxicity	Up
B2M	gobp_name	regulation of leukocyte mediated cytotoxicity	Up
AP1G1	gobp_name	positive regulation of leukocyte mediated cytotoxicity	Up
HLA-A	gobp_name	positive regulation of leukocyte mediated cytotoxicity	Up
HLA-C	gobp_name	positive regulation of leukocyte mediated cytotoxicity	Up
LAMP1	gobp_name	positive regulation of leukocyte mediated cytotoxicity	Up
HLA-B	gobp_name	positive regulation of leukocyte mediated cytotoxicity	Up
NOS2	gobp_name	positive regulation of leukocyte mediated cytotoxicity	Up
B2M	gobp_name	positive regulation of leukocyte mediated cytotoxicity	Up
AP1G1	gobp_name	positive regulation of cell killing	Up
HLA-A	gobp_name	positive regulation of cell killing	Up
HLA-C	gobp_name	positive regulation of cell killing	Up
LAMP1	gobp_name	positive regulation of cell killing	Up
HLA-B	gobp_name	positive regulation of cell killing	Up
NOS2	gobp_name	positive regulation of cell killing	Up
B2M	gobp_name	positive regulation of cell killing	Up
AP1G1	gobp_name	regulation of leukocyte mediated immunity	Up
HLA-A	gobp_name	regulation of leukocyte mediated immunity	Up
HLA-C	gobp_name	regulation of leukocyte mediated immunity	Up
HSPD1	gobp_name	regulation of leukocyte mediated immunity	Up
LAMP1	gobp_name	regulation of leukocyte mediated immunity	Up
HLA-B	gobp_name	regulation of leukocyte mediated immunity	Up
B2M	gobp_name	regulation of leukocyte mediated immunity	Up
CLC	gobp_name	regulation of leukocyte mediated immunity	Up
AP1G1	gobp_name	regulation of lymphocyte mediated immunity	Up
HLA-A	gobp_name	regulation of lymphocyte mediated immunity	Up
HLA-C	gobp_name	regulation of lymphocyte mediated immunity	Up
HSPD1	gobp_name	regulation of lymphocyte mediated immunity	Up
LAMP1	gobp_name	regulation of lymphocyte mediated immunity	Up
HLA-B	gobp_name	regulation of lymphocyte mediated immunity	Up
B2M	gobp_name	regulation of lymphocyte mediated immunity	Up
CLC	gobp_name	regulation of lymphocyte mediated immunity	Up
ADH1C	kegg_name	Fatty acid metabolism	Down
ALDH2	kegg_name	Fatty acid metabolism	Down
ADH1A	kegg_name	Fatty acid metabolism	Down
ADH4	kegg_name	Fatty acid metabolism	Down
ACADM	kegg_name	Fatty acid metabolism	Down
ADH5	kegg_name	Fatty acid metabolism	Down
ACADS	kegg_name	Fatty acid metabolism	Down
CPT2	kegg_name	Fatty acid metabolism	Down
ACAT1	kegg_name	Fatty acid metabolism	Down
ECHS1	kegg_name	Fatty acid metabolism	Down
ALDH1B1	kegg_name	Fatty acid metabolism	Down
HADHA	kegg_name	Fatty acid metabolism	Down
ECI1	kegg_name	Fatty acid metabolism	Down
ACAA2	kegg_name	Fatty acid metabolism	Down
ACADSB	kegg_name	Fatty acid metabolism	Down
ALDH9A1	kegg_name	Fatty acid metabolism	Down
ALDH7A1	kegg_name	Fatty acid metabolism	Down
ACADVL	kegg_name	Fatty acid metabolism	Down
CPT1A	kegg_name	Fatty acid metabolism	Down
ALDH3A2	kegg_name	Fatty acid metabolism	Down
HADHB	kegg_name	Fatty acid metabolism	Down
HADH	kegg_name	Fatty acid metabolism	Down
ACAT2	kegg_name	Fatty acid metabolism	Down
ACSL5	kegg_name	Fatty acid metabolism	Down
AKR1B10	gobp_name	cellular lipid metabolic process	Down
CPNE3	gobp_name	cellular lipid metabolic process	Down
NDUFS6	gobp_name	cellular lipid metabolic process	Down
IDH1	gobp_name	cellular lipid metabolic process	Down
VAPB	gobp_name	cellular lipid metabolic process	Down
ALDH1A1	gobp_name	cellular lipid metabolic process	Down
APOC3	gobp_name	cellular lipid metabolic process	Down
CAT	gobp_name	cellular lipid metabolic process	Down
CD74	gobp_name	cellular lipid metabolic process	Down
PCCA	gobp_name	cellular lipid metabolic process	Down
PCCB	gobp_name	cellular lipid metabolic process	Down
APOA4	gobp_name	cellular lipid metabolic process	Down
DBI	gobp_name	cellular lipid metabolic process	Down
FABP1	gobp_name	cellular lipid metabolic process	Down
ADH4	gobp_name	cellular lipid metabolic process	Down
PDGFRB	gobp_name	cellular lipid metabolic process	Down
LTA4H	gobp_name	cellular lipid metabolic process	Down
ACADM	gobp_name	cellular lipid metabolic process	Down
ADH5	gobp_name	cellular lipid metabolic process	Down
FABP2	gobp_name	cellular lipid metabolic process	Down
MIF	gobp_name	cellular lipid metabolic process	Down
FDPS	gobp_name	cellular lipid metabolic process	Down
PLA2G2A	gobp_name	cellular lipid metabolic process	Down
CBR1	gobp_name	cellular lipid metabolic process	Down
ACADS	gobp_name	cellular lipid metabolic process	Down
POR	gobp_name	cellular lipid metabolic process	Down
GPD1	gobp_name	cellular lipid metabolic process	Down
MUT	gobp_name	cellular lipid metabolic process	Down
SCP2	gobp_name	cellular lipid metabolic process	Down
CPT2	gobp_name	cellular lipid metabolic process	Down
ACAT1	gobp_name	cellular lipid metabolic process	Down
PRDX6	gobp_name	cellular lipid metabolic process	Down
ECHS1	gobp_name	cellular lipid metabolic process	Down
PPP2R1A	gobp_name	cellular lipid metabolic process	Down
CPS1	gobp_name	cellular lipid metabolic process	Down
EPHX2	gobp_name	cellular lipid metabolic process	Down
HADHA	gobp_name	cellular lipid metabolic process	Down
ECI1	gobp_name	cellular lipid metabolic process	Down
AKR1C3	gobp_name	cellular lipid metabolic process	Down
ACAA2	gobp_name	cellular lipid metabolic process	Down
GPD2	gobp_name	cellular lipid metabolic process	Down
ACADSB	gobp_name	cellular lipid metabolic process	Down
FASN	gobp_name	cellular lipid metabolic process	Down
ACADVL	gobp_name	cellular lipid metabolic process	Down
ACOT1	gobp_name	cellular lipid metabolic process	Down
RBP2	gobp_name	cellular lipid metabolic process	Down
CPT1A	gobp_name	cellular lipid metabolic process	Down
ALDH3A2	gobp_name	cellular lipid metabolic process	Down
ALDH5A1	gobp_name	cellular lipid metabolic process	Down
HSD17B4	gobp_name	cellular lipid metabolic process	Down
SLC25A1	gobp_name	cellular lipid metabolic process	Down
ACLY	gobp_name	cellular lipid metabolic process	Down
HMGCS2	gobp_name	cellular lipid metabolic process	Down
HADHB	gobp_name	cellular lipid metabolic process	Down
ARF1	gobp_name	cellular lipid metabolic process	Down
PPP1CA	gobp_name	cellular lipid metabolic process	Down
PPP1CB	gobp_name	cellular lipid metabolic process	Down
PPP2CA	gobp_name	cellular lipid metabolic process	Down
HSPG2	gobp_name	cellular lipid metabolic process	Down
FABP5	gobp_name	cellular lipid metabolic process	Down
BDH1	gobp_name	cellular lipid metabolic process	Down
BAX	gobp_name	cellular lipid metabolic process	Down
ECH1	gobp_name	cellular lipid metabolic process	Down
ASAH1	gobp_name	cellular lipid metabolic process	Down
COTL1	gobp_name	cellular lipid metabolic process	Down
PTGR1	gobp_name	cellular lipid metabolic process	Down
DECR1	gobp_name	cellular lipid metabolic process	Down
HADH	gobp_name	cellular lipid metabolic process	Down
TXNRD1	gobp_name	cellular lipid metabolic process	Down
ACSF3	gobp_name	cellular lipid metabolic process	Down
HSD17B12	gobp_name	cellular lipid metabolic process	Down
CERS6	gobp_name	cellular lipid metabolic process	Down
HSD17B8	gobp_name	cellular lipid metabolic process	Down
CYP2S1	gobp_name	cellular lipid metabolic process	Down
MGST2	gobp_name	cellular lipid metabolic process	Down
CPNE1	gobp_name	cellular lipid metabolic process	Down
BDH2	gobp_name	cellular lipid metabolic process	Down
RNPEP	gobp_name	cellular lipid metabolic process	Down
NANS	gobp_name	cellular lipid metabolic process	Down
TECR	gobp_name	cellular lipid metabolic process	Down
VAPA	gobp_name	cellular lipid metabolic process	Down
ACSL5	gobp_name	cellular lipid metabolic process	Down
CRYL1	gobp_name	cellular lipid metabolic process	Down
HPRT1	gobp_name	cellular biogenic amine metabolic process	Down
APOA4	gobp_name	cellular biogenic amine metabolic process	Down
SULT1A4	gobp_name	cellular biogenic amine metabolic process	Down
GOT1	gobp_name	cellular biogenic amine metabolic process	Down
DDC	gobp_name	cellular biogenic amine metabolic process	Down
MAOA	gobp_name	cellular biogenic amine metabolic process	Down
SPR	gobp_name	cellular biogenic amine metabolic process	Down
ALDH7A1	gobp_name	cellular biogenic amine metabolic process	Down
MTPN	gobp_name	cellular biogenic amine metabolic process	Down
FABP5	gobp_name	cellular biogenic amine metabolic process	Down
MTAP	gobp_name	cellular biogenic amine metabolic process	Down
CCBL2	gobp_name	cellular biogenic amine metabolic process	Down
CHDH	gobp_name	cellular biogenic amine metabolic process	Down
AGMAT	gobp_name	cellular biogenic amine metabolic process	Down
AKR1B10	gobp_name	lipid catabolic process	Down
APOC3	gobp_name	lipid catabolic process	Down
PCCA	gobp_name	lipid catabolic process	Down
PCCB	gobp_name	lipid catabolic process	Down
APOA4	gobp_name	lipid catabolic process	Down
FABP1	gobp_name	lipid catabolic process	Down
ACADM	gobp_name	lipid catabolic process	Down
FABP2	gobp_name	lipid catabolic process	Down
PLA2G2A	gobp_name	lipid catabolic process	Down
ACADS	gobp_name	lipid catabolic process	Down
MUT	gobp_name	lipid catabolic process	Down
SCP2	gobp_name	lipid catabolic process	Down
CPT2	gobp_name	lipid catabolic process	Down
PRDX6	gobp_name	lipid catabolic process	Down
ECHS1	gobp_name	lipid catabolic process	Down
CPS1	gobp_name	lipid catabolic process	Down
HADHA	gobp_name	lipid catabolic process	Down
ECI1	gobp_name	lipid catabolic process	Down
AKR1C3	gobp_name	lipid catabolic process	Down
ACADVL	gobp_name	lipid catabolic process	Down
CPT1A	gobp_name	lipid catabolic process	Down
HSD17B4	gobp_name	lipid catabolic process	Down
AKR1D1	gobp_name	lipid catabolic process	Down
HADHB	gobp_name	lipid catabolic process	Down
PPP1CA	gobp_name	lipid catabolic process	Down
PPP1CB	gobp_name	lipid catabolic process	Down
PAFAH1B2	gobp_name	lipid catabolic process	Down
FABP5	gobp_name	lipid catabolic process	Down
PLCB3	gobp_name	lipid catabolic process	Down
YWHAH	gobp_name	lipid catabolic process	Down
ECH1	gobp_name	lipid catabolic process	Down
PAFAH1B3	gobp_name	lipid catabolic process	Down
DECR1	gobp_name	lipid catabolic process	Down
HADH	gobp_name	lipid catabolic process	Down
BDH2	gobp_name	lipid catabolic process	Down
AKR1B10	gobp_name	cellular lipid catabolic process	Down
APOC3	gobp_name	cellular lipid catabolic process	Down
PCCA	gobp_name	cellular lipid catabolic process	Down
PCCB	gobp_name	cellular lipid catabolic process	Down
FABP1	gobp_name	cellular lipid catabolic process	Down
ACADM	gobp_name	cellular lipid catabolic process	Down
FABP2	gobp_name	cellular lipid catabolic process	Down
ACADS	gobp_name	cellular lipid catabolic process	Down
MUT	gobp_name	cellular lipid catabolic process	Down
SCP2	gobp_name	cellular lipid catabolic process	Down
CPT2	gobp_name	cellular lipid catabolic process	Down
PRDX6	gobp_name	cellular lipid catabolic process	Down
ECHS1	gobp_name	cellular lipid catabolic process	Down
CPS1	gobp_name	cellular lipid catabolic process	Down
HADHA	gobp_name	cellular lipid catabolic process	Down
ECI1	gobp_name	cellular lipid catabolic process	Down
AKR1C3	gobp_name	cellular lipid catabolic process	Down
ACADVL	gobp_name	cellular lipid catabolic process	Down
CPT1A	gobp_name	cellular lipid catabolic process	Down
HSD17B4	gobp_name	cellular lipid catabolic process	Down
HADHB	gobp_name	cellular lipid catabolic process	Down
PPP1CA	gobp_name	cellular lipid catabolic process	Down
PPP1CB	gobp_name	cellular lipid catabolic process	Down
FABP5	gobp_name	cellular lipid catabolic process	Down
ECH1	gobp_name	cellular lipid catabolic process	Down
DECR1	gobp_name	cellular lipid catabolic process	Down
HADH	gobp_name	cellular lipid catabolic process	Down
BDH2	gobp_name	cellular lipid catabolic process	Down
APOC3	kegg_name	PPAR signaling pathway	Down
DBI	kegg_name	PPAR signaling pathway	Down
FABP1	kegg_name	PPAR signaling pathway	Down
UBA52	kegg_name	PPAR signaling pathway	Down
ACADM	kegg_name	PPAR signaling pathway	Down
FABP2	kegg_name	PPAR signaling pathway	Down
SCP2	kegg_name	PPAR signaling pathway	Down
CPT2	kegg_name	PPAR signaling pathway	Down
CPT1A	kegg_name	PPAR signaling pathway	Down
FABP5	kegg_name	PPAR signaling pathway	Down
PCK2	kegg_name	PPAR signaling pathway	Down
ACSL5	kegg_name	PPAR signaling pathway	Down
AKR1B10	gobp_name	terpenoid metabolic process	Down
ALDH1A1	gobp_name	terpenoid metabolic process	Down
APOC3	gobp_name	terpenoid metabolic process	Down
APOA4	gobp_name	terpenoid metabolic process	Down
ADH4	gobp_name	terpenoid metabolic process	Down
ADH5	gobp_name	terpenoid metabolic process	Down
FDPS	gobp_name	terpenoid metabolic process	Down
AKR1C3	gobp_name	terpenoid metabolic process	Down
RBP2	gobp_name	terpenoid metabolic process	Down
ALDH3A2	gobp_name	terpenoid metabolic process	Down
HSPG2	gobp_name	terpenoid metabolic process	Down
AKR1B10	gobp_name	diterpenoid metabolic process	Down
ALDH1A1	gobp_name	diterpenoid metabolic process	Down
APOC3	gobp_name	diterpenoid metabolic process	Down
APOA4	gobp_name	diterpenoid metabolic process	Down
ADH4	gobp_name	diterpenoid metabolic process	Down
ADH5	gobp_name	diterpenoid metabolic process	Down
AKR1C3	gobp_name	diterpenoid metabolic process	Down
RBP2	gobp_name	diterpenoid metabolic process	Down
HSPG2	gobp_name	diterpenoid metabolic process	Down
AKR1B10	gobp_name	retinoid metabolic process	Down
ALDH1A1	gobp_name	retinoid metabolic process	Down
APOC3	gobp_name	retinoid metabolic process	Down
APOA4	gobp_name	retinoid metabolic process	Down
ADH4	gobp_name	retinoid metabolic process	Down
ADH5	gobp_name	retinoid metabolic process	Down
AKR1C3	gobp_name	retinoid metabolic process	Down
RBP2	gobp_name	retinoid metabolic process	Down
HSPG2	gobp_name	retinoid metabolic process	Down
AKR1B10	gobp_name	isoprenoid metabolic process	Down
ALDH1A1	gobp_name	isoprenoid metabolic process	Down
APOC3	gobp_name	isoprenoid metabolic process	Down
APOA4	gobp_name	isoprenoid metabolic process	Down
ADH4	gobp_name	isoprenoid metabolic process	Down
ADH5	gobp_name	isoprenoid metabolic process	Down
FDPS	gobp_name	isoprenoid metabolic process	Down
AKR1C3	gobp_name	isoprenoid metabolic process	Down
RBP2	gobp_name	isoprenoid metabolic process	Down
ALDH3A2	gobp_name	isoprenoid metabolic process	Down
HMGCS2	gobp_name	isoprenoid metabolic process	Down
HSPG2	gobp_name	isoprenoid metabolic process	Down

## Sheet: Unique proteins
Gene name	Direction	Fig2d,e
AP1G1	Up	T
B2M	Up	T
CALR	Up	T
CANX	Up	T
CD44	Up	T
CD74	Up	T
CLC	Up
CTSS	Up	T
DNAJA3	Up
EPRS	Up
GAPDH	Up
HLA-A	Up	T
HLA-B	Up	T
HLA-C	Up	T
HLA-DRA	Up	T
HLA-DRB1	Up	T
HSP90AB1	Up	T
HSP90AA1	Up	T
HSPA6	Up	T
HSPA8	Up	T
HSPD1	Up
LAMP1	Up	T
NOS2	Up	T
PDIA3	Up	T
PML	Up	T
PSME1	Up	T
PSME2	Up	T
PSME3	Up
RPL13A	Up
SEC61A1	Up
STAT1	Up	T
SYNCRIP	Up
TAP1	Up	T
TAP2	Up	T
TAPBP	Up	T
ACADM	Down	T
ACADS	Down	T
ACADSB	Down
ACADVL	Down	T
ACAT1	Down
ACAT2	Down
ACLY	Down
ACOT1	Down
ACSF3	Down
ACSL5	Down	T
ACAA2	Down
ADH1A	Down
ADH1C	Down
ADH4	Down	T
ADH5	Down	T
AGMAT	Down
AKR1B10	Down	T
AKR1C3	Down	T
AKR1D1	Down
ALDH1A1	Down	T
ALDH1B1	Down
ALDH2	Down
ALDH3A2	Down
ALDH5A1	Down
ALDH7A1	Down
ALDH9A1	Down
APOA4	Down	T
APOC3	Down	T
ARF1	Down
ASAH1	Down
BAX	Down
BDH1	Down
BDH2	Down	T
CAT	Down
CBR1	Down
CCBL2	Down
CERS6	Down
CHDH	Down
COTL1	Down
CPNE1	Down
CPNE3	Down
CPS1	Down	T
CPT1A	Down	T
CPT2	Down	T
CRYL1	Down
CYP2S1	Down
DBI	Down	T
DDC	Down
DECR1	Down	T
ECH1	Down	T
ECHS1	Down	T
ECI1	Down	T
EPHX2	Down
FABP1	Down	T
FABP2	Down	T
FABP5	Down	T
FASN	Down
FDPS	Down
GOT1	Down
GPD1	Down
GPD2	Down
HADH	Down	T
HADHA	Down	T
HADHB	Down	T
HMGCS2	Down
HPRT1	Down
HSD17B12	Down
HSD17B4	Down	T
HSD17B8	Down
HSPG2	Down	T
IDH1	Down
LTA4H	Down
MAOA	Down
MGST2	Down
MIF	Down
MTAP	Down
MTPN	Down
MUT	Down	T
NANS	Down
NDUFS6	Down
PAFAH1B2	Down
PAFAH1B3	Down
PCCA	Down	T
PCCB	Down	T
PCK2	Down	T
PDGFRB	Down
PLA2G2A	Down
PLCB3	Down
POR	Down
PPP1CA	Down	T
PPP1CB	Down	T
PPP2CA	Down
PPP2R1A	Down
PRDX6	Down	T
PTGR1	Down
RBP2	Down	T
RNPEP	Down
SCP2	Down	T
SLC25A1	Down
SPR	Down
SULT1A4	Down
TECR	Down
TXNRD1	Down
UBA52	Down	T
VAPA	Down
VAPB	Down
YWHAH	Down
