# Supplementary material for: IFN-γ is a direct driver of crypt hyperplasia in celiac disease
Source: J Clin Invest. 2025 Aug 19;135(20):e194858. doi: 10.1172/JCI194858 (PMC12520675; doi:10.1172/JCI194858)
Supplement: Supplemental table 6 [file jci-135-194858-s083.xlsx]

## Sheet: readme
		Proteins quantified from mouse crypt samples
	Sheet	Content
	meta_all	Metadata for 63 samples from mouse small intestine
	LFQ_all_samples	LFQ values for n = 3371 proteinIDs (3356 genes) for n= 52 crypt samples from proximal small intestine (missing values are imputed)
	meta_per_mouse	Metadata for data averaged for 28 mice
	LFQ_per_mouse	LFQ values averaged per mouse

## Sheet: meta_all
Column name	ID	Mouse	Location	Treatment	Region	Dataset	Valid values (LFQ)	Other
X191_1_Slot1_11_1_11845.MaxLFQ.Intensity	191_1_Slot1-11_1_11845.d	191	proximal	IFN-6	crypt	IFN-y-crypts-EXP4_AJ-JS
X191_2_Slot1_12_1_11846.MaxLFQ.Intensity	191_2_Slot1-12_1_11846.d	191	proximal	IFN-6	crypt	IFN-y-crypts-EXP4_AJ-JS
X194_1_Slot1_13_1_11848.MaxLFQ.Intensity	194_1_Slot1-13_1_11848.d	194	proximal	IFN-1	crypt	IFN-y-crypts-EXP4_AJ-JS
X194_2_Slot1_14_1_11849.MaxLFQ.Intensity	194_2_Slot1-14_1_11849.d	194	proximal	IFN-1	crypt	IFN-y-crypts-EXP4_AJ-JS
X551_1_Slot1_15_1_11851.MaxLFQ.Intensity	551_1_Slot1-15_1_11851.d	551	proximal	IFN-1	crypt	IFN-y-crypts-EXP4_AJ-JS
X551_2_Slot1_16_1_11852.MaxLFQ.Intensity	551_2_Slot1-16_1_11852.d	551	proximal	IFN-1	crypt	IFN-y-crypts-EXP4_AJ-JS
X552_1_Slot1_17_1_11854.MaxLFQ.Intensity	552_1_Slot1-17_1_11854.d	552	proximal	IFN-2	crypt	IFN-y-crypts-EXP4_AJ-JS
X552_2_Slot1_18_1_11855.MaxLFQ.Intensity	552_2_Slot1-18_1_11855.d	552	proximal	IFN-2	crypt	IFN-y-crypts-EXP4_AJ-JS
X553_1_Slot1_19_1_11857.MaxLFQ.Intensity	553_1_Slot1-19_1_11857.d	553	proximal	IFN-4	crypt	IFN-y-crypts-EXP4_AJ-JS
X553_2_Slot1_20_1_11858.MaxLFQ.Intensity	553_2_Slot1-20_1_11858.d	553	proximal	IFN-4	crypt	IFN-y-crypts-EXP4_AJ-JS
X554_1_Slot1_21_1_11860.MaxLFQ.Intensity	554_1_Slot1-21_1_11860.d	554	proximal	IFN-6	crypt	IFN-y-crypts-EXP4_AJ-JS
X554_2_Slot1_22_1_11861.MaxLFQ.Intensity	554_2_Slot1-22_1_11861.d	554	proximal	IFN-6	crypt	IFN-y-crypts-EXP4_AJ-JS
X555_Slot1_23_1_11863.MaxLFQ.Intensity	555_Slot1-23_1_11863.d	555	proximal	IFN-1	crypt	IFN-y-crypts-EXP4_AJ-JS
X556_1_Slot1_24_1_11864.MaxLFQ.Intensity	556_1_Slot1-24_1_11864.d	556	proximal	IFN-2	crypt	IFN-y-crypts-EXP4_AJ-JS
X556_2_Slot1_25_1_11865.MaxLFQ.Intensity	556_2_Slot1-25_1_11865.d	556	proximal	IFN-2	crypt	IFN-y-crypts-EXP4_AJ-JS
X557_1_Slot1_26_1_11867.MaxLFQ.Intensity	557_1_Slot1-26_1_11867.d	557	proximal	IFN-4	crypt	IFN-y-crypts-EXP4_AJ-JS
X557_2_Slot1_27_1_11868.MaxLFQ.Intensity	557_2_Slot1-27_1_11868.d	557	proximal	IFN-4	crypt	IFN-y-crypts-EXP4_AJ-JS
X558_1_Slot1_28_1_11870.MaxLFQ.Intensity	558_1_Slot1-28_1_11870.d	558	proximal	IFN-6	crypt	IFN-y-crypts-EXP4_AJ-JS
Jorunn_S10_Slot2_21_1_7830.MaxLFQ.Intensity	10_Slot2-21_1_7830	195	proximal	IFN-6	crypt	IFN-y-crypts-EXP2-3-JS
Jorunn_S11_Slot2_22_1_7832.MaxLFQ.Intensity	11_Slot2-22_1_7832	196	proximal	IFN-4	crypt	IFN-y-crypts-EXP2-3-JS
Jorunn_S12_Slot2_23_1_7834.MaxLFQ.Intensity	12_Slot2-23_1_7834	196	proximal	IFN-4	crypt	IFN-y-crypts-EXP2-3-JS
Jorunn_S13_Slot2_24_1_7836.MaxLFQ.Intensity	13_Slot2-24_1_7836	197	proximal	IFN-2	crypt	IFN-y-crypts-EXP2-3-JS
Jorunn_S14_Slot2_25_1_7838.MaxLFQ.Intensity	14_Slot2-25_1_7838	197	proximal	IFN-2	crypt	IFN-y-crypts-EXP2-3-JS
Jorunn_S15_Slot2_15_1_7818.MaxLFQ.Intensity	15_Slot2-15_1_7818	198	proximal	IFN-1	crypt	IFN-y-crypts-EXP2-3-JS
Jorunn_S16_Slot2_14_1_7816.MaxLFQ.Intensity	16_Slot2-14_1_7816	198	proximal	IFN-1	crypt	IFN-y-crypts-EXP2-3-JS
Jorunn_S17_Slot2_13_1_7814.MaxLFQ.Intensity	17_Slot2-13_1_7814	98	proximal	PBS	crypt	IFN-y-crypts-EXP2-3-JS
Jorunn_S18_Slot2_12_1_7812.MaxLFQ.Intensity	18_Slot2-12_1_7812	99	proximal	IFN-9	crypt	IFN-y-crypts-EXP2-3-JS
Jorunn_S19_Slot2_11_1_7810.MaxLFQ.Intensity	19_Slot2-11_1_7810	101	proximal	IFN-9	crypt	IFN-y-crypts-EXP2-3-JS
Jorunn_S1_Slot2_16_1_7820.MaxLFQ.Intensity	1_Slot2-16_1_7820	192	proximal	IFN-4	crypt	IFN-y-crypts-EXP2-3-JS
Jorunn_S20_Slot2_10_1_7808.MaxLFQ.Intensity	20_Slot2-10_1_7808	102	proximal	PBS	crypt	IFN-y-crypts-EXP2-3-JS
Jorunn_S21_Slot2_9_1_7806.MaxLFQ.Intensity	21_Slot2-9_1_7806	103	proximal	PBS	crypt	IFN-y-crypts-EXP2-3-JS
Jorunn_S22_Slot2_8_1_7804.MaxLFQ.Intensity	22_Slot2-8_1_7804	104	proximal	IFN-9	crypt	IFN-y-crypts-EXP2-3-JS
Jorunn_S23_Slot2_7_1_7801.MaxLFQ.Intensity	23_Slot2-7_1_7801	105	proximal	IFN-9	crypt	IFN-y-crypts-EXP2-3-JS
Jorunn_S24_Slot2_6_1_7799.MaxLFQ.Intensity	24_Slot2-6_1_7799	97	proximal	PBS	crypt	IFN-y-crypts-EXP2-3-JS
Jorunn_S25_Slot2_5_1_7796.MaxLFQ.Intensity	25_Slot2-5_1_7796	97	proximal	PBS	crypt	IFN-y-crypts-EXP2-3-JS
Jorunn_S26_Slot2_4_1_7794.MaxLFQ.Intensity	26_Slot2-4_1_7794	97	proximal	PBS	crypt	IFN-y-crypts-EXP2-3-JS
Jorunn_S2_Slot2_17_1_7822.MaxLFQ.Intensity	2_Slot2-17_1_7822	192	proximal	IFN-4	crypt	IFN-y-crypts-EXP2-3-JS
Jorunn_S3_Slot2_18_1_7824.MaxLFQ.Intensity	3_Slot2-18_1_7824	191	proximal	IFN-6	crypt	IFN-y-crypts-EXP2-3-JS
Jorunn_S4_Slot2_19_1_7826.MaxLFQ.Intensity	4_Slot2-19_1_7826	191	proximal	IFN-6	crypt	IFN-y-crypts-EXP2-3-JS
Jorunn_S5_Slot2_28_1_7844.MaxLFQ.Intensity	5_Slot2-28_1_7844	193	proximal	IFN-2	crypt	IFN-y-crypts-EXP2-3-JS
Jorunn_S6_Slot2_29_1_7846.MaxLFQ.Intensity	6_Slot2-29_1_7846	193	proximal	IFN-2	crypt	IFN-y-crypts-EXP2-3-JS
Jorunn_S7_Slot2_27_1_7842.MaxLFQ.Intensity	7_Slot2-27_1_7842	194	proximal	IFN-1	crypt	IFN-y-crypts-EXP2-3-JS
Jorunn_S8_Slot2_26_1_7840.MaxLFQ.Intensity	8_Slot2-26_1_7840	194	proximal	IFN-1	crypt	IFN-y-crypts-EXP2-3-JS
Jorunn_S9_Slot2_20_1_7828.MaxLFQ.Intensity	9_Slot2-20_1_7828	195	proximal	IFN-6	crypt	IFN-y-crypts-EXP2-3-JS
M1_Jorunn_Slot2_1_1_4067.MaxLFQ.Intensity	M1 Jorunn_Slot2-1_1_4067.d	628	proximal	PBS	crypt	IFNy-crypts-Exp1-JS
M2_Jorunn_Slot2_2_1_4069.MaxLFQ.Intensity	M2 Jorunn_Slot2-2_1_4069.d	630	proximal	IFN-9	crypt	IFNy-crypts-Exp1-JS
M3_Jorunn_Slot2_3_1_4071.MaxLFQ.Intensity	M3 Jorunn_Slot2-3_1_4071.d	629	proximal	PBS	crypt	IFNy-crypts-Exp1-JS
M4_Jorunn_Slot2_4_1_4073.MaxLFQ.Intensity	M4 Jorunn_Slot2-4_1_4073.d	631	proximal	IFN-9	crypt	IFNy-crypts-Exp1-JS
M5_Jorunn_Slot2_5_1_4075.MaxLFQ.Intensity	M5 Jorunn_Slot2-5_1_4075.d	631	proximal	IFN-9	crypt	IFNy-crypts-Exp1-JS
M6_Jorunn_Slot2_6_1_4077.MaxLFQ.Intensity	M6 Jorunn_Slot2-6_1_4077.d	628	proximal	PBS	crypt	IFNy-crypts-Exp1-JS
M7_Jorunn_Slot2_7_1_4079.MaxLFQ.Intensity	M7 Jorunn_Slot2-7_1_4079.d	630	proximal	IFN-9	crypt	IFNy-crypts-Exp1-JS
M8_Jorunn_Slot2_8_1_4081.MaxLFQ.Intensity	M8 Jorunn_Slot2-8_1_4081.d	629	proximal	PBS	crypt	IFNy-crypts-Exp1-JS
A2_1_Daniel_Slot1_19_1_2118.MaxLFQ.Intensity	A2-1 Daniel_Slot1-19_1_2118.d	628	middle	PBS	crypt	IFNy-crypts-Exp1-DS		excluded for downstream analysis
A2_2_Daniel_Slot1_20_1_2120.MaxLFQ.Intensity	A2-2 Daniel_Slot1-20_1_2120.d	628	middle	PBS	crypt	IFNy-crypts-Exp1-DS		excluded for downstream analysis
B3_1_Daniel_Slot1_21_1_2122.MaxLFQ.Intensity	B3-1 Daniel_Slot1-21_1_2122.d	629	distal	PBS	crypt	IFNy-crypts-Exp1-DS		excluded for downstream analysis
B3_2_Daniel_Slot1_22_1_2124.MaxLFQ.Intensity	B3-2 Daniel_Slot1-22_1_2124.d	629	distal	PBS	crypt	IFNy-crypts-Exp1-DS		excluded for downstream analysis
C2_1_Daniel_Slot1_23_1_2126.MaxLFQ.Intensity	C2-1 Daniel_Slot1-23_1_2126.d	630	middle	IFN-9	crypt	IFNy-crypts-Exp1-DS		excluded for downstream analysis
C2_2_Daniel_Slot1_24_1_2128.MaxLFQ.Intensity	C2-2 Daniel_Slot1-24_1_2128.d	630	middle	IFN-9	crypt	IFNy-crypts-Exp1-DS		excluded for downstream analysis
D2_1_Daniel_Slot1_25_1_2130.MaxLFQ.Intensity	D2-1 Daniel_Slot1-25_1_2130.d	631	middle	IFN-9	crypt	IFNy-crypts-Exp1-DS		excluded for downstream analysis
D2_2_Daniel_Slot1_26_1_2132.MaxLFQ.Intensity	D2-2 Daniel_Slot1-26_1_2132.d	631	middle	IFN-9	crypt	IFNy-crypts-Exp1-DS		excluded for downstream analysis
D3_1_Daniel_Slot1_27_1_2134.MaxLFQ.Intensity	D3-1Daniel_Slot1-27_1_2134.d	631	distal	IFN-9	crypt	IFNy-crypts-Exp1-DS		excluded for downstream analysis
D3_2_Daniel_Slot1_28_1_2136.MaxLFQ.Intensity	D3-2Daniel_Slot1-28_1_2136.d	631	distal	IFN-9	crypt	IFNy-crypts-Exp1-DS		excluded for downstream analysis
Jorunn_S27_Slot2_3_1_7789.MaxLFQ.Intensity	27_Slot2-3_1_7789	97	proximal	PBS	epithel	IFN-y-crypts-EXP2-3-JS		excluded for downstream analysis

## Sheet: LFQ_all_samples
Protein	Protein.ID	Entry.Name	Gene	X191_1_Slot1_11_1_11845.MaxLFQ.Intensity	X191_2_Slot1_12_1_11846.MaxLFQ.Intensity	X194_1_Slot1_13_1_11848.MaxLFQ.Intensity	X194_2_Slot1_14_1_11849.MaxLFQ.Intensity	X551_1_Slot1_15_1_11851.MaxLFQ.Intensity	X551_2_Slot1_16_1_11852.MaxLFQ.Intensity	X552_1_Slot1_17_1_11854.MaxLFQ.Intensity	X552_2_Slot1_18_1_11855.MaxLFQ.Intensity	X553_1_Slot1_19_1_11857.MaxLFQ.Intensity	X553_2_Slot1_20_1_11858.MaxLFQ.Intensity	X554_1_Slot1_21_1_11860.MaxLFQ.Intensity	X554_2_Slot1_22_1_11861.MaxLFQ.Intensity	X555_Slot1_23_1_11863.MaxLFQ.Intensity	X556_1_Slot1_24_1_11864.MaxLFQ.Intensity	X556_2_Slot1_25_1_11865.MaxLFQ.Intensity	X557_1_Slot1_26_1_11867.MaxLFQ.Intensity	X557_2_Slot1_27_1_11868.MaxLFQ.Intensity	X558_1_Slot1_28_1_11870.MaxLFQ.Intensity	Jorunn_S10_Slot2_21_1_7830.MaxLFQ.Intensity	Jorunn_S11_Slot2_22_1_7832.MaxLFQ.Intensity	Jorunn_S12_Slot2_23_1_7834.MaxLFQ.Intensity	Jorunn_S13_Slot2_24_1_7836.MaxLFQ.Intensity	Jorunn_S14_Slot2_25_1_7838.MaxLFQ.Intensity	Jorunn_S15_Slot2_15_1_7818.MaxLFQ.Intensity	Jorunn_S16_Slot2_14_1_7816.MaxLFQ.Intensity	Jorunn_S17_Slot2_13_1_7814.MaxLFQ.Intensity	Jorunn_S18_Slot2_12_1_7812.MaxLFQ.Intensity	Jorunn_S19_Slot2_11_1_7810.MaxLFQ.Intensity	Jorunn_S1_Slot2_16_1_7820.MaxLFQ.Intensity	Jorunn_S20_Slot2_10_1_7808.MaxLFQ.Intensity	Jorunn_S21_Slot2_9_1_7806.MaxLFQ.Intensity	Jorunn_S22_Slot2_8_1_7804.MaxLFQ.Intensity	Jorunn_S23_Slot2_7_1_7801.MaxLFQ.Intensity	Jorunn_S24_Slot2_6_1_7799.MaxLFQ.Intensity	Jorunn_S25_Slot2_5_1_7796.MaxLFQ.Intensity	Jorunn_S26_Slot2_4_1_7794.MaxLFQ.Intensity	Jorunn_S27_Slot2_3_1_7789.MaxLFQ.Intensity	Jorunn_S2_Slot2_17_1_7822.MaxLFQ.Intensity	Jorunn_S3_Slot2_18_1_7824.MaxLFQ.Intensity	Jorunn_S4_Slot2_19_1_7826.MaxLFQ.Intensity	Jorunn_S5_Slot2_28_1_7844.MaxLFQ.Intensity	Jorunn_S6_Slot2_29_1_7846.MaxLFQ.Intensity	Jorunn_S7_Slot2_27_1_7842.MaxLFQ.Intensity	Jorunn_S8_Slot2_26_1_7840.MaxLFQ.Intensity	Jorunn_S9_Slot2_20_1_7828.MaxLFQ.Intensity	M1_Jorunn_Slot2_1_1_4067.MaxLFQ.Intensity
sp|Q9JI39|ABCBA_MOUSE	Q9JI39	ABCBA_MOUSE	Abcb10	14.149	14.2842	15.1205	14.4411	12.7822	14.3386	13.0062	13.0128	15.1672	13.3723	14.7472	14.3653	14.5014	14.9723	14.7868	14.8108	13.9939	15.0249	14.0998	14.586	13.2902	14.4717	14.4726	14.0857	14.0665	15.8129	14.5871	13.2293	14.0576	14.689	13.7374	14.2235	14.1892	14.074	14.5957	13.6167	16.2968	14.9021	14.9013	13.2956	13.4042	14.2261	14.5499	13.9492	13.9053	14.5738
sp|Q61102|ABCB7_MOUSE	Q61102	ABCB7_MOUSE	Abcb7	14.5163	14.8113	14.6161	14.0107	13.458	13.7593	14.2979	13.7469	14.3868	14.1093	14.2446	13.2126	14.577	14.3022	14.1877	13.9239	13.248	14.2286	14.6624	14.4666	14.7689	14.1039	14.5946	14.647	14.122	14.1013	13.9716	13.3834	14.4943	14.6025	13.7371	13.9682	13.7831	13.048	13.3046	14.0796	14.768	14.6785	13.29	13.9125	14.3296	13.6134	13.9862	14.3297	13.7085	13.8634
sp|Q9CXJ4|ABCB8_MOUSE	Q9CXJ4	ABCB8_MOUSE	Abcb8	15.1496	15.3455	15.154	15.5904	15.1847	15.4219	14.9927	15.1939	13.8206	15.6508	14.6692	15.2293	15.0996	14.2755	14.1774	15.051	15.3354	14.7094	14.9498	14.7592	14.8903	14.8348	15.1257	14.7588	15.391	14.6399	15.4586	15.1912	14.8998	15.0564	15.8149	14.3034	15.2235	15.5221	15.375	13.9824	14.9708	14.9101	15.2109	14.3857	14.6292	15.2635	15.0824	15.2974	15.1492	15.252
sp|P48410|ABCD1_MOUSE	P48410	ABCD1_MOUSE	Abcd1	13.2888	13.8635	13.7639	13.996	13.3374	13.7372	13.8138	13.3021	13.7228	12.9785	14.0621	13.0807	12.9034	13.7024	13.4173	13.4737	13.5987	13.7186	13.7043	13.2882	13.462	13.7147	13.2596	13.0865	13.4751	13.3915	13.4114	13.3819	13.3117	13.5225	13.5938	13.0336	13.3681	13.6179	13.6748	13.5696	16.2335	13.7844	13.4411	12.6733	12.9514	13.9134	13.6229	13.577	13.5773	13.4793
sp|P55096|ABCD3_MOUSE	P55096	ABCD3_MOUSE	Abcd3	15.3588	15.2825	15.3827	15.4062	15.0309	15.6658	15.1536	14.6476	14.9935	15.36	14.9981	14.8061	14.8892	14.7981	14.9951	14.9777	15.4138	14.9435	14.8425	15.1025	14.7377	14.9135	15.1278	14.4374	15.1373	14.9925	15.1486	15.0731	14.7234	14.9438	15.5742	14.7328	15.2364	14.9124	14.6711	15.6524	17.0638	14.9534	15.3571	15.8997	14.6462	15.2244	14.8585	15.151	15.0413	14.8916
sp|P61222|ABCE1_MOUSE	P61222	ABCE1_MOUSE	Abce1	16.3999	16.1372	16.2898	16.2823	16.1172	16.6988	16.2388	15.8207	16.1666	16.2223	16.13	16.0938	16.1239	16.3856	16.2944	16.373	15.6617	16.3693	16.2392	16.0043	16.1635	16.2202	16.3953	16.3853	16.3099	16.1322	16.2911	16.3799	16.1366	16.1368	16.3251	16.4769	16.5556	16.1292	16.2779	16.1641	15.5093	16.2088	16.3295	16.0604	16.1182	15.9842	16.2365	16.3225	16.2155	16.2198
sp|Q6P542|ABCF1_MOUSE	Q6P542	ABCF1_MOUSE	Abcf1	16.0144	15.9305	15.8812	15.7964	15.7567	15.3518	15.8286	16.0593	16.0443	15.8398	15.9613	15.8377	15.8141	16.0995	15.967	15.5959	15.8268	15.8175	16.2371	15.9144	15.8841	16.0499	15.9606	15.8398	16.2458	15.7276	16.2177	16.1259	15.9468	15.8765	16.2051	16.0996	15.9193	15.9469	15.7421	15.5677	15.4211	15.8219	15.3069	15.2305	15.7555	15.4627	15.9106	15.84	15.8781	15.6165
sp|Q99LE6|ABCF2_MOUSE	Q99LE6	ABCF2_MOUSE	Abcf2	15.7703	15.8917	15.8052	15.5896	15.711	15.9725	15.6422	15.6723	15.5071	16.2069	15.5094	16.0895	15.6364	14.9796	15.343	16.1053	15.7678	15.325	15.8605	15.85	15.6528	15.8408	15.8367	15.5348	15.7173	15.3579	16.1968	16.3067	15.7643	15.4965	15.4274	16.0105	16.1334	15.6465	15.6015	15.0385	15.0814	15.7388	15.552	15.4898	15.6846	15.6423	15.7075	15.5438	16.0741	13.9127
sp|Q8K268|ABCF3_MOUSE	Q8K268	ABCF3_MOUSE	Abcf3	14.4707	14.512	14.2611	14.4701	14.3298	14.1549	14.4973	14.1015	15.4112	13.1456	14.8565	13.8509	14.803	14.6	14.5153	13.5109	12.8364	14.9428	14.6369	14.5181	14.6758	14.6101	14.481	14.1471	14.3194	14.1224	14.4017	14.3856	14.5476	14.6415	14.4303	14.0121	14.161	14.4429	13.8231	14.1327	14.5612	14.6956	12.9765	14.0173	14.3229	15.5212	13.8658	14.4831	12.9722	14.0889
sp|Q8K4F5|ABHDB_MOUSE	Q8K4F5	ABHDB_MOUSE	Abhd11	15.4353	15.3812	14.7991	13.7041	13.2624	14.5494	13.5135	14.5468	15.2886	13.052	14.9293	13.1296	14.0782	15.4642	15.7029	12.4851	13.3907	15.2722	14.5898	15.0438	15.0241	14.229	14.2734	15.7715	13.239	15.4251	13.0705	14.2734	14.2862	15.0464	14.0239	15.5299	12.323	13.7883	14.3605	15.4887	14.6575	14.7385	13.3418	15.2147	14.9067	13.2619	13.3306	14.6576	13.0812	14.4138
sp|Q8VCR7|ABHEB_MOUSE	Q8VCR7	ABHEB_MOUSE	Abhd14b	14.6954	14.8945	15.4048	14.6134	14.9998	14.1138	14.4466	15.104	15.5947	15.7072	14.8635	15.9223	15.2939	15.4709	15.7216	15.5043	15.5677	15.1493	15.732	15.552	15.5274	14.7921	14.5447	16.135	15.4223	14.7487	14.5945	13.8434	15.2196	15.7093	15.8002	15.3731	14.4706	15.2023	16.0282	15.4372	16.5586	15.4786	13.1091	14.9957	15.5229	14.8455	14.4629	15.6385	14.857	15.295
sp|Q8CBW3|ABI1_MOUSE	Q8CBW3	ABI1_MOUSE	Abi1	15.7739	15.9574	15.6545	15.9628	16.1249	15.9769	16.1257	14.7876	15.1814	16.2222	15.6632	16.1945	16.1714	15.7234	15.8587	16.1947	15.9734	15.892	15.9227	15.9484	16.155	15.9941	15.931	15.3531	16.0819	16.3344	15.7779	15.7027	16.0416	16.1102	15.9516	15.5651	15.5711	15.8626	15.4407	15.6214	16.3394	15.8803	15.3607	16.1399	15.691	15.9572	15.7562	16.131	15.5367	15.9609
sp|Q5SSL4|ABR_MOUSE	Q5SSL4	ABR_MOUSE	Abr	14.7513	14.4278	14.0625	15.1683	15.1289	14.8989	14.4334	13.147	15.0302	15.0773	14.5622	14.4591	14.9621	15.0157	14.8588	14.9799	15.1391	14.2733	14.8689	14.7146	15.8936	15.4804	15.2552	15.2931	13.7628	15.7271	13.6382	14.2783	13.8392	14.8369	14.6268	13.7039	14.9561	14.7588	13.8248	15.7294	14.5776	14.9948	14.2294	14.4137	15.1079	14.0252	14.5237	15.1711	14.3318	15.1973
sp|Q4KML4|ABRAL_MOUSE	Q4KML4	ABRAL_MOUSE	Abracl	13.6943	14.1992	14.033	13.1016	15.4831	14.4218	14.8714	12.2427	14.3176	14.3955	14.1595	14.5086	14.4047	14.5004	15.2186	14.7663	12.5457	15.0241	13.9722	14.5358	14.2963	14.555	14.3816	14.1808	14.0257	15.2857	14.4005	13.9979	14.4576	14.6976	14.2408	14.6612	13.1875	14.1879	13.6139	14.9617	14.6085	14.2992	13.6897	16.2253	13.123	13.3238	12.6857	15.0644	13.173	14.4742
sp|Q3TCJ1|ABRX2_MOUSE	Q3TCJ1	ABRX2_MOUSE	Abraxas2	14.2624	14.3404	14.3659	14.0576	14.327	15.404	14.7277	13.5167	13.9534	14.8163	14.4127	14.7921	14.7672	14.3105	13.6779	14.6517	14.6975	14.2226	14.3666	13.7373	14.4885	14.6566	14.41	14.7854	14.7986	14.6724	14.1123	13.7035	14.9281	14.8996	14.6198	13.3462	13.5806	14.6172	13.9198	14.289	14.8532	14.5018	14.7325	14.3777	13.5805	15.1215	14.5537	14.7362	14.5672	14.7189
sp|Q9QYL7|ABT1_MOUSE	Q9QYL7	ABT1_MOUSE	Abt1	13.1931	13.7352	14.104	14.4048	12.8109	13.8988	12.9882	15.334	15.1884	14.5038	13.929	13.4363	13.1117	15.4713	15.3962	13.1252	13.8023	14.7802	14.0616	13.7881	14.2943	13.8567	13.9817	14.9409	13.8252	13.9848	14.1367	14.7959	14.3901	14.1188	13.9716	14.5895	14.7017	13.8771	14.1258	14.4077	14.0174	14.0551	13.6654	13.5696	14.2769	14.3326	12.9164	13.5937	13.5444	14.2149
sp|Q5SWU9|ACACA_MOUSE	Q5SWU9	ACACA_MOUSE	Acaca	15.1812	15.6499	15.101	15.1184	15.1516	15.2536	14.9518	14.9155	14.7318	15.245	15.0076	15.2723	14.4552	14.6053	14.6266	15.4616	15.2729	14.6257	15.5405	15.4815	14.8267	15.4106	15.3365	14.8093	15.3514	14.7047	15.1306	15.1729	15.5335	14.9984	14.851	14.7573	15.0423	14.9794	15.0904	14.6983	14.7071	15.4104	14.8641	14.7475	14.7091	13.8839	15.2185	15.1353	15.5491	15.0667
sp|Q8K370|ACD10_MOUSE	Q8K370	ACD10_MOUSE	Acad10	14.2038	15.1324	14.2458	14.0085	14.9755	14.6	14.0719	13.7684	13.7652	13.7565	13.0953	14.2962	13.0954	13.6011	13.3105	13.4865	13.1977	13.5753	14.3384	14.0955	13.4603	12.9958	13.6743	12.6991	14.8768	14.2642	14.3257	13.1326	12.9828	14.1132	14.0863	13.451	14.0883	15.3392	14.251	13.7704	14.6438	13.608	13.811	12.8708	14.0075	14.5343	14.1926	14.2694	13.3968	14.7067
sp|Q80XL6|ACD11_MOUSE	Q80XL6	ACD11_MOUSE	Acad11	14.1364	14.0471	14.0882	13.4418	14.4159	13.7163	14.3237	14.1945	13.0426	14.2452	13.7486	14.2049	14.0471	13.2261	12.17	14.1758	14.5187	13.2866	13.5402	13.2387	13.6274	13.7813	13.6438	13.4134	13.5883	13.3172	12.7788	12.7135	13.7366	14.0923	14.7913	13.0213	13.1886	14.335	14.9612	13.2199	16.4452	13.8317	14.3674	12.9194	13.9614	14.8946	14.2563	13.9542	13.9253	13.7745
sp|Q9D7B6|ACAD8_MOUSE	Q9D7B6	ACAD8_MOUSE	Acad8	14.9695	14.8966	14.8046	15.0459	15.0205	14.9233	14.6752	14.8737	14.572	14.8638	14.788	14.7569	15.0283	14.6579	14.7954	14.8036	14.6125	14.5389	14.5858	15.2037	14.9038	14.6771	15.0376	14.9009	15.1042	15.3926	14.0374	14.2351	14.9041	15.0628	15.1169	13.994	14.3727	15.3719	15.1814	15.4041	14.9335	14.65	14.1979	14.4565	14.7981	14.7844	14.8543	15.3676	14.4114	15.9487
sp|Q8JZN5|ACAD9_MOUSE	Q8JZN5	ACAD9_MOUSE	Acad9	15.6575	15.3807	15.4705	15.493	15.2629	15.0059	15.1449	15.5308	15.4107	15.3348	15.5821	15.0184	15.5522	15.5729	15.3964	15.2697	15.0575	15.2696	15.3168	15.1632	15.5308	15.6012	15.1202	15.4951	15.5243	15.3386	15.5207	15.4109	15.2387	15.3884	15.85	14.8606	15.4881	15.5379	15.6736	15.3532	14.947	15.1635	15.1184	14.6362	15.3009	15.6881	15.6605	15.1914	15.4977	15.2493
sp|P51174|ACADL_MOUSE	P51174	ACADL_MOUSE	Acadl	15.9928	15.6905	15.6684	15.6407	15.743	15.2754	15.7441	15.9936	16.1826	15.6562	16.1811	15.8078	15.8523	15.8567	15.815	15.9005	15.5358	15.8637	15.8682	15.5002	15.6546	15.6121	15.3473	15.8146	15.654	15.7812	16.4595	16.1768	15.7966	15.827	15.967	16.2266	16.143	15.7087	15.595	15.6867	16.953	15.8734	15.0159	15.5647	15.7725	15.8012	15.8284	15.3578	15.6141	16.3703
sp|P45952|ACADM_MOUSE	P45952	ACADM_MOUSE	Acadm	15.1998	15.0093	15.1375	15.1597	15.0252	15.0853	14.9158	15.005	14.5779	14.9381	14.7089	14.7556	15.0764	14.7655	15.0897	14.8888	14.8887	14.6702	15.0722	14.9871	14.879	15.0463	15.1183	15.4737	15.1395	15.0394	14.0947	14.2128	14.8624	15.2804	15.0435	14.1058	14.3624	15.2176	15.3027	14.9824	16.3062	14.8069	14.7463	14.8389	14.9872	14.9603	14.8972	14.9472	14.6355	14.4298
sp|Q07417|ACADS_MOUSE	Q07417	ACADS_MOUSE	Acads	15.6218	15.6576	15.6914	15.6505	15.4025	15.1244	15.2476	15.7582	15.3955	15.5339	15.5866	15.3459	15.6264	15.7741	15.5733	15.4843	15.6515	15.4832	15.5467	15.1719	15.3486	15.6504	15.6866	16.1184	15.8296	15.6488	14.8545	14.8652	15.2973	15.7078	16.0391	14.767	15.2868	15.8264	16.038	15.7735	16.0819	15.2845	15.7651	15.0443	15.2932	15.5265	15.7091	15.5081	15.7438	15.8966
sp|Q9DBL1|ACDSB_MOUSE	Q9DBL1	ACDSB_MOUSE	Acadsb	14.3649	14.444	14.3656	14.3285	14.6435	13.8201	14.4412	14.4584	14.5237	14.6847	14.3057	14.2277	13.7308	14.4955	14.4766	14.466	14.2636	14.4456	14.7784	14.8995	14.2882	14.6202	14.6926	14.6437	14.9672	14.7381	14.0187	14.1877	14.5273	14.5094	14.5662	13.4868	13.8695	14.3432	13.9312	13.7551	13.8895	14.5236	12.9036	14.5247	14.5261	14.7047	14.7034	14.8571	14.2736	14.3169
sp|P50544|ACADV_MOUSE	P50544	ACADV_MOUSE	Acadvl	15.2348	15.421	15.6097	15.5854	15.2809	14.6408	15.2475	15.006	15.3538	15.335	15.151	15.3819	14.9908	15.3202	15.2921	15.3158	14.8646	15.1599	15.2832	15.3341	15.3144	15.2639	15.3572	15.6038	15.471	15.6421	14.603	14.6588	15.0642	15.683	15.7239	14.826	14.5473	15.5561	15.1226	15.6149	16.3223	15.1352	14.4397	15.0309	15.4237	14.9305	15.0149	15.5051	14.8148	14.8172
sp|Q8QZT1|THIL_MOUSE	Q8QZT1	THIL_MOUSE	Acat1	17.3315	17.242	17.5012	17.5642	17.4335	17.2387	17.5981	17.1594	17.4437	17.1329	17.2133	17.3751	17.6425	17.4753	17.379	17.2379	17.3336	17.2716	17.6038	17.5435	17.5424	17.3586	17.4538	17.5758	17.4722	17.4083	16.5365	16.2509	17.6332	17.8347	17.7144	15.964	16.4629	17.5201	17.4638	17.7628	17.7458	17.6063	17.4839	17.3259	17.6562	17.1368	17.5978	17.7964	17.4099	17.6634
sp|Q8CAY6|THIC_MOUSE	Q8CAY6	THIC_MOUSE	Acat2	14.9943	15.1569	14.9817	15.2479	15.9864	15.5573	15.3467	14.8934	15.5425	15.1878	15.0697	15.4667	15.67	15.1232	14.9985	15.1762	15.4748	15.3089	14.9396	15.2041	15.1043	15.322	15.2975	14.7584	15.4584	15.2602	15.0976	14.6169	15.1768	15.5704	15.7074	14.647	14.9689	15.7054	15.4458	14.8185	15.0328	15.1253	15.7934	14.7633	15.6796	16.172	15.6887	15.448	15.972	15.756
sp|Q8BMP6|GCP60_MOUSE	Q8BMP6	GCP60_MOUSE	Acbd3	14.4415	14.4606	14.267	14.7055	14.586	15.1593	14.6317	14.1765	14.2705	14.741	14.1462	14.6394	14.2428	14.0965	13.7857	14.9496	14.9975	14.1275	14.5293	14.3224	14.4593	14.3809	14.4998	14.3864	14.8702	13.9826	14.9527	14.5995	14.3105	14.377	14.6337	14.2515	14.6383	14.5372	14.6408	14.0386	14.5971	14.5103	14.2026	14.1119	14.4814	14.076	14.9766	14.6556	14.6149	15.0083
sp|Q9JIX8|ACINU_MOUSE	Q9JIX8	ACINU_MOUSE	Acin1	15.8143	15.9369	15.8865	15.9131	15.8184	15.7264	15.5994	15.7031	15.5798	15.4809	15.8278	15.5837	15.8221	15.9027	15.7873	15.7574	15.7498	15.6373	15.8214	15.9306	15.8323	15.8389	15.6586	15.554	15.8178	15.6984	15.7508	15.9012	15.8836	15.6682	15.7764	15.553	15.8385	15.9587	15.9368	15.5033	15.2102	15.7644	15.94	15.3711	15.8164	15.472	15.9643	15.7687	16.0606	15.7983
sp|Q91V92|ACLY_MOUSE	Q91V92	ACLY_MOUSE	Acly	16.2722	16.2194	16.2113	16.3548	16.2497	16.4139	16.3676	15.9788	15.5985	16.2655	15.779	16.4344	15.9166	15.6628	15.9227	16.1614	16.4938	15.8424	16.414	16.3705	16.357	16.1989	16.2066	15.7931	16.4028	15.9918	16.4179	16.2246	16.3008	15.9447	16.1264	16.01	16.3896	16.325	16.1189	15.9218	15.5449	16.2804	15.4846	16.1751	15.9734	15.6691	16.3354	16.3791	15.8606	16.2443
sp|P28271|ACOC_MOUSE	P28271	ACOC_MOUSE	Aco1	15.5674	15.7233	15.7339	15.5486	15.3797	15.5203	15.5006	15.8335	15.8291	15.1573	15.7298	15.0994	15.466	15.9859	16.035	15.46	14.883	15.8974	15.979	15.6797	15.5003	15.7135	15.6426	16.0949	15.2499	15.8632	14.9036	15.0315	15.573	16.0874	15.929	15.3859	15.3227	15.9487	16.173	16.0201	16.9773	15.6826	13.6945	15.7136	15.543	15.2397	15.3756	15.5777	14.6235	14.4398
sp|Q99KI0|ACON_MOUSE	Q99KI0	ACON_MOUSE	Aco2	17.8954	17.7503	17.9696	17.9695	17.63	17.4076	17.8	18.0781	17.7388	17.613	17.5341	17.4633	17.63	17.7602	17.8681	17.602	17.5055	17.7613	17.7369	17.7742	17.8657	17.852	17.6573	17.672	17.7639	17.9876	17.3437	17.3335	17.8517	18.0198	17.8296	17.0287	17.3911	17.6982	17.8419	17.7207	18.6912	17.842	17.4188	17.8936	17.5791	17.5093	17.8728	17.803	17.4867	17.5737
sp|O55137|ACOT1_MOUSE	O55137	ACOT1_MOUSE	Acot1	13.2603	13.6916	13.6694	13.4993	14.4324	12.8534	13.548	13.0639	13.7332	13.6801	13.9637	15.2532	14.1953	13.7415	13.6447	14.4627	13.9386	13.6011	14.74	13.6804	11.5264	13.3203	13.1407	13.6457	13.7813	13.7681	14.6793	14.8464	12.7936	13.3858	14.1932	14.3098	14.4696	13.3879	13.7406	13.7431	14.8904	13.5736	13.498	13.3407	13.3955	13.8922	14.3088	13.3663	14.9311	13.569
sp|Q9CQR4|ACO13_MOUSE	Q9CQR4	ACO13_MOUSE	Acot13	13.9883	14.1265	14.1332	13.7806	13.2545	13.3668	14.323	14.229	14.2629	14.5119	13.6372	14.0923	14.0988	14.7282	14.647	14.0535	14.0476	13.6746	14.2841	14.481	14.3465	14.2497	14.4005	15.4004	12.6479	15.0145	13.4023	13.1708	13.7709	14.8749	12.7166	13.7966	13.1727	14.5128	14.7171	15.2741	15.5179	14.2081	13.2498	12.8847	14.794	13.7563	13.329	13.3648	14.0957	14.673
sp|Q9QYR9|ACOT2_MOUSE	Q9QYR9	ACOT2_MOUSE	Acot2	16.6003	16.6553	16.2565	17.0527	16.7626	17.1026	16.6724	16.3209	15.7478	16.7516	16.301	17.02	16.7075	16.004	15.8332	16.7619	16.8265	15.9284	16.7233	16.1144	15.8769	16.1023	16.2016	16.5388	16.6598	16.0503	16.7688	16.7233	16.108	16.4189	16.8721	16.4334	17.3345	17.0415	16.8484	15.4655	17.3852	16.0928	16.7887	15.477	16.7179	17.2882	16.8211	16.2852	16.82	15.8826
sp|Q91V12|BACH_MOUSE	Q91V12	BACH_MOUSE	Acot7	15.3736	15.3841	15.4242	15.542	15.2243	15.7646	15.2344	15.8164	15.3834	15.601	15.44	15.6583	15.6243	15.7411	15.8139	15.3233	15.9812	15.4917	15.6569	15.5956	15.5213	15.6803	15.7869	15.7165	15.6245	15.4592	15.2477	15.418	15.4303	15.6182	15.6268	15.6123	15.2513	15.6292	15.4921	15.4275	15.3965	15.5924	15.569	15.0695	15.5633	15.591	15.7895	15.7183	15.6487	15.687
sp|P58137|ACOT8_MOUSE	P58137	ACOT8_MOUSE	Acot8	15.1435	15.1886	14.8401	15.0433	15.3781	14.7723	15.5411	14.6805	14.5669	15.6333	14.7453	15.8826	15.3773	14.6644	14.8138	15.4639	15.7092	14.7066	15.5313	15.2767	15.5236	15.1895	15.2264	15.0744	15.0801	14.8385	14.6994	14.8524	15.3689	15.2075	15.0727	13.8711	14.5536	15.1127	15.1158	14.4926	16.177	15.4563	15.6694	14.8621	15.2956	15.1654	15.3184	15.052	15.1431	15.2025
sp|Q9R0H0|ACOX1_MOUSE	Q9R0H0	ACOX1_MOUSE	Acox1	14.442	13.8544	13.7681	14.533	14.7305	14.8391	13.8507	14.0621	13.3805	14.2679	13.0792	13.9942	14.0243	13.0417	13.275	13.6979	14.3101	12.8714	13.4352	13.4783	13.6743	13.5221	13.4002	13.4152	13.8898	14.0703	11.9301	14.0962	12.8841	14.3339	13.9603	13.6964	14.1135	14.8477	14.0457	14.284	17.4438	13.5433	14.9124	12.6576	13.4181	14.204	13.953	13.4982	14.325	13.7001
sp|Q9D358|PPAC_MOUSE	Q9D358	PPAC_MOUSE	Acp1	15.6279	15.7886	15.3307	16.2994	17.3275	13.2823	15.0771	15.997	15.7259	16.5346	15.4857	16.6514	15.2391	16.0062	15.7909	16.6476	16.9374	15.6761	15.976	15.6895	15.6344	16.2535	15.8447	15.8996	15.7466	15.5641	15.5964	15.8721	15.5086	16.0694	16.0508	15.7941	15.5475	16.0203	15.9628	16.7103	16.2851	16.1008	15.501	14.944	15.9639	16.3976	15.8789	15.4656	15.8605	17.1656
sp|Q8BP40|PPA6_MOUSE	Q8BP40	PPA6_MOUSE	Acp6	13.7621	14.1855	14.5187	14.2046	14.201	14.5423	14.0345	13.3749	16.8072	14.3545	14.4666	13.9683	14.2131	14.7969	14.4801	14.5326	14.8452	14.708	13.1332	15.1032	14.1266	14.2288	14.9874	14.3344	14.1365	15.103	14.4368	14.1651	14.5656	14.3147	14.5431	13.0493	14.1201	14.2252	14.1522	16.7838	14.9956	14.3607	14.3015	14.2536	14.633	13.5669	14.3884	15.2068	14.7786	14.8633
sp|Q8VCW8|ACSF2_MOUSE	Q8VCW8	ACSF2_MOUSE	Acsf2	14.9393	15.1196	15.2836	15.024	15.0209	15.8159	13.5418	15.3585	14.7859	15.0048	14.8012	15.0376	14.9486	14.9734	14.8929	14.9475	14.993	14.6601	14.9742	15.0268	15.2651	14.9654	15.0451	15.2241	15.098	15.2336	14.6011	14.0211	14.5417	15.4279	15.104	14.0696	13.8041	15.3756	15.23	14.802	16.5709	14.9587	14.4032	14.6958	15.3335	14.9375	14.7346	15.0286	15.2507	15.4654
sp|Q3URE1|ACSF3_MOUSE	Q3URE1	ACSF3_MOUSE	Acsf3	15.8905	15.7894	15.8827	15.7002	15.8219	15.1401	15.7303	15.5774	15.5094	15.601	15.4214	15.6605	15.7546	15.5411	15.2672	15.6813	15.1199	15.6449	15.6748	15.6497	15.8177	15.8082	15.5855	15.5475	16.0199	15.8434	15.3347	15.237	15.5754	15.7577	15.8898	14.7994	15.3052	15.4671	15.3612	15.7603	16.1696	15.5556	14.8534	15.693	15.674	15.7743	15.6187	15.8047	15.5232	15.7199
sp|P41216|ACSL1_MOUSE	P41216	ACSL1_MOUSE	Acsl1	14.8253	14.8434	15.0675	14.9689	14.9921	14.973	15	14.3774	14.901	15.2039	14.6897	14.5877	15.1364	15.0572	14.9321	15.4667	14.7741	14.8398	14.7468	14.9013	15.1309	15.1634	14.8484	15.4198	15.1998	15.2765	13.39	13.5287	14.7837	15.2863	15.1161	13.9353	13.2625	14.8424	14.9355	15.2794	16.2128	15.2084	15.9624	14.9561	14.8937	15.5311	15.1427	15.3715	14.6289	13.3189
sp|Q9CZW4|ACSL3_MOUSE	Q9CZW4	ACSL3_MOUSE	Acsl3	14.1477	14.6207	14.0796	13.102	14.0167	13.2516	13.0028	13.3223	13.8683	13.5466	14.1388	13.6059	13.8713	13.9281	14.8712	13.2054	13.1409	14.8857	14.5372	14.6592	14.1369	13.7583	13.5073	13.7235	13.3863	14.7968	13.3144	13.6383	13.7429	14.4252	13.4485	14.0271	12.7801	13.7883	12.8955	14.1651	14.1556	13.4373	13.7377	15.1921	12.9788	13.6671	13.9489	13.9612	13.0984	13.8452
sp|Q8JZR0|ACSL5_MOUSE	Q8JZR0	ACSL5_MOUSE	Acsl5	15.2446	14.9511	14.6003	14.5329	14.4006	13.6277	14.639	14.9759	14.4985	14.6619	14.5091	14.4877	14.4902	14.232	14.4012	14.6101	14.248	14.4464	14.233	14.3281	13.829	14.1865	14.3215	13.4383	14.2096	14.1795	14.3569	14.416	14.206	13.9831	14.7357	14.1336	14.5626	14.6488	14.8647	14.519	18.7015	14.0789	15.5808	14.6529	14.325	14.8429	14.349	14.0386	14.6146	14.9915
sp|Q99NB1|ACS2L_MOUSE	Q99NB1	ACS2L_MOUSE	Acss1	14.7645	14.582	14.6682	14.7059	14.8797	15.3721	14.7269	14.9172	14.7845	14.8096	14.8051	14.3988	14.9867	15.0867	14.8162	14.8126	14.5067	14.8192	14.9514	15.0071	14.9432	15.0223	15.0935	15.4402	15.0831	14.8936	13.6711	13.9556	14.8027	15.2816	15.3499	13.5867	13.9601	15.1065	15.3446	15.0265	14.5772	14.7748	14.2526	14.3832	15.1484	15.0109	15.1208	15.0504	14.8256	13.7673
sp|Q9QXG4|ACSA_MOUSE	Q9QXG4	ACSA_MOUSE	Acss2	14.3596	14.3491	14.7377	14.4998	14.7319	16.0343	14.3176	14.2859	14.4749	14.6199	14.284	14.4771	14.4607	14.1425	14.4695	14.2266	13.9338	14.2501	14.763	15.2977	14.5749	14.6789	15.0197	15.246	14.2152	15.4684	13.7808	12.1934	15.0089	15.4699	14.8177	13.3888	13.2282	14.3329	14.6974	14.7999	13.6469	15.0107	13.4545	14.589	14.9923	13.9453	14.5956	15.5536	14.2132	14.4411
sp|P62737|ACTA_MOUSE	P62737	ACTA_MOUSE	Acta2	18.9925	19.2099	19.1963	18.9326	18.8019	17.2395	18.6665	19.5522	19.9752	19.0517	19.8288	18.379	19.0511	20.0945	20.4434	18.5211	18.8117	19.6477	19.0663	19.3105	18.9941	19.0415	18.6011	18.8876	18.8673	19.8375	19.8936	19.2179	19.0434	19.352	18.8812	19.7449	19.1923	18.9264	19.243	20.2155	19.3151	18.9624	18.2277	20.2968	18.9015	18.466	18.4806	19.0968	18.5301	18.9478
sp|P60710|ACTB_MOUSE	P60710	ACTB_MOUSE	Actb	16.7283	16.808	16.3925	17.0898	16.3516	14.8181	16.5351	17.0565	15.0167	19.0811	14.8859	15.5696	14.8542	15.874	16.4866	15.1502	13.9053	14.7409	14.741	16.9863	14.9813	14.7045	15.1793	14.3197	13.8968	16.5985	17.5734	16.9435	16.9673	17.3383	13.7532	16.7718	15.9849	16.8135	16.8934	16.6835	14.1264	13.6102	17.0194	17.3313	17.416	18.4375	14.9092	14.2554	16.781	16.0838
sp|Q8BFZ3|ACTBL_MOUSE	Q8BFZ3	ACTBL_MOUSE	Actbl2	19.6765	16.3273	17.1894	12.9168	21.9962	13.17	15.9287	13.4427	14.9896	13.5423	14.4476	16.7097	15.2786	13.2497	13.8513	15.8926	12.4045	18.4303	18.2712	14.5768	18.2525	18.0655	16.3579	16.2005	18.6418	13.9859	12.9767	14.0013	13.8235	18.796	11.5432	18.5322	12.3279	11.1564	16.6643	13.3338	15.3483	16.1947	18.0688	18.1382	16.6163	11.3616	15.9477	18.5015	11.4813	14.9789
sp|P63260|ACTG_MOUSE	P63260	ACTG_MOUSE	Actg1	22.3017	22.5379	22.6313	22.3801	22.8081	22.621	22.8916	22.3158	22.169	23.1844	22.7889	22.9511	22.763	22.3558	22.7906	22.812	23.0711	22.3944	22.9255	22.7308	22.5274	22.8926	22.8472	22.4115	22.8998	22.5839	22.9977	22.7937	22.9689	22.6226	22.4068	22.5916	22.7314	22.6972	22.2678	22.4772	23.2991	22.8642	22.1269	22.9027	22.3696	22.1496	22.6112	23.0937	21.8611	22.4422
sp|Q9Z2N8|ACL6A_MOUSE	Q9Z2N8	ACL6A_MOUSE	Actl6a	15.5472	15.3709	15.2008	15.4828	15.2633	14.6639	15.2119	15.2833	15.0343	15.0406	15.4504	14.8187	15.289	15.5436	15.6347	15.0733	14.9355	15.2604	15.3635	15.4624	15.2786	15.5902	15.4618	15.2643	15.2051	15.0775	15.3009	15.1719	15.3087	15.3089	15.1386	15.2393	15.0273	15.431	15.2337	15.13	14.5681	15.3502	14.6837	15.0492	15.287	15.1781	15.3814	15.3225	15.3428	15.4118
sp|Q7TPR4|ACTN1_MOUSE	Q7TPR4	ACTN1_MOUSE	Actn1	16.4667	16.3209	16.4612	16.3239	16.4084	16.2951	16.3461	16.6265	16.9119	16.3349	16.8864	16.2358	16.8878	16.8744	16.9638	16.3913	16.3049	16.9802	16.518	16.6146	16.5076	16.6454	16.6065	16.6303	16.645	16.6578	16.3888	16.2483	16.6186	16.7267	16.5167	16.4385	16.2882	16.5556	16.5561	16.4309	16.2333	16.6755	16.6627	16.7148	16.6429	16.3741	16.7036	16.7168	16.7131	16.6518
sp|P57780|ACTN4_MOUSE	P57780	ACTN4_MOUSE	Actn4	17.6055	17.6218	17.603	17.7171	17.5742	17.4356	17.5941	17.7905	18.0306	17.5506	18.0469	17.6841	17.8666	18.106	18.1866	17.6981	17.7213	17.9244	17.7818	17.8157	17.7469	17.8505	17.7474	17.7931	17.7908	17.8093	17.8445	17.6634	17.7555	17.9248	17.7564	17.8391	17.5905	17.6936	17.649	17.8687	18.6931	17.755	17.3604	17.7171	17.774	17.4111	17.7119	17.7033	17.589	18.0092
sp|Q9QZB7|ARP10_MOUSE	Q9QZB7	ARP10_MOUSE	Actr10	13.1282	13.6592	12.7506	14.1483	13.108	14.2866	13.74	13.5181	14.7977	13.6142	13.9157	13.7261	13.6781	13.6572	14.7901	13.4966	14.0507	14.5194	13.7669	14.106	14.3302	14.0688	13.8946	13.1297	13.3423	14.4506	13.1007	13.8179	14.2348	14.6503	14.0721	13.3054	13.3229	13.2144	12.5045	14.6172	14.7922	14.0667	13.4045	13.9392	14.0779	13.5309	13.5991	13.703	13.8343	14.2475
sp|P61164|ACTZ_MOUSE	P61164	ACTZ_MOUSE	Actr1a	15.3918	15.6409	15.5654	14.7153	14.9732	14.7316	14.8914	14.697	15.6857	14.4198	15.3107	14.969	15.4653	15.1439	15.3536	14.9709	14.8404	15.9283	15.6001	15.3489	15.2916	15.5182	15.1682	15.2012	15.3043	15.3832	15.2174	15.2521	15.2614	15.6149	15.0256	15.677	14.3697	14.6042	14.5567	15.5697	16.009	15.5387	13.1054	15.4561	15.1241	15.2835	14.8808	15.3903	14.2891	14.8778
sp|P61161|ARP2_MOUSE	P61161	ARP2_MOUSE	Actr2	16.414	16.5426	16.4983	16.3905	16.4636	17.4662	16.6617	16.6154	16.553	16.6697	16.3636	16.4461	16.6387	16.6397	16.7417	16.7786	16.2177	16.7388	16.6628	16.5356	16.4503	16.6776	16.5611	16.5106	16.6178	16.5304	16.6227	16.5989	16.566	16.6829	16.4953	17.0784	16.4698	16.4791	16.2976	17.1829	17.0662	16.5134	16.6011	16.422	16.6676	16.2706	16.3434	16.7292	16.6267	17.5058
sp|Q99JY9|ARP3_MOUSE	Q99JY9	ARP3_MOUSE	Actr3	17.1272	17.1462	17.054	17.2182	16.8883	16.8692	16.8478	17.3551	17.0722	16.8211	17.3848	16.7974	16.9716	17.4219	17.3501	16.8172	16.8314	17.0378	16.8739	16.967	16.8981	17.0468	16.7861	16.9925	16.9004	17.0714	17.4002	17.2161	16.9684	16.9562	17.0542	17.304	16.9806	17.3146	17.3034	17.2361	17.6506	17.0095	16.7115	16.842	17.0076	17.1083	17.1653	17.0337	16.7189	16.8047
sp|Q99JW2|ACY1_MOUSE	Q99JW2	ACY1_MOUSE	Acy1	14.8345	14.9465	15.2074	14.9654	15.3868	15.8756	15.2244	15.0024	15.4813	15.1903	15.012	15.4337	15.2401	15.3175	15.5775	14.9518	14.9914	15.3008	14.9101	15.2263	15.3613	15.3419	14.9588	15.3507	15.1327	15.5747	14.5148	14.406	15.3565	15.7257	15.7496	14.5715	14.5247	15.602	15.3565	15.2259	17.0619	15.4039	14.9158	15.1876	15.1775	15.1302	14.9906	15.2931	14.8588	15.8268
sp|P56376|ACYP1_MOUSE	P56376	ACYP1_MOUSE	Acyp1	14.7061	14.4811	14.7872	14.5011	14.9375	14.2513	14.8514	14.5174	14.8048	14.5287	14.8775	14.6066	14.9234	15.1363	15.1562	14.7281	14.3842	15.0043	14.9657	15.1904	15.0681	14.9126	14.7598	15.0872	15.0942	15.0297	14.2141	14.1764	14.8105	14.9304	14.6533	14.3508	13.587	14.5616	14.3655	14.6956	14.9605	15.0021	14.4557	14.6602	15.0256	14.773	14.573	15.0713	14.8007	15.6094
sp|Q921H8|THIKA_MOUSE	Q921H8	THIKA_MOUSE	Acaa1a	15.6045	15.7919	15.7513	15.9005	15.9464	16.9013	15.7502	15.3779	15.3124	15.8336	15.5676	15.8319	15.7319	15.2225	15.3069	15.6404	15.2509	15.6383	15.8734	15.895	15.9442	15.7818	15.7356	15.5859	15.7455	15.9518	14.9883	15.1529	15.9035	16.0313	15.6219	14.9728	15.0564	15.5822	15.3117	15.5525	17.8262	15.8723	15.6974	16.0027	15.5791	15.2473	15.4123	16.1509	15.0657	15.9241
sp|Q8BWT1|THIM_MOUSE	Q8BWT1	THIM_MOUSE	Acaa2	17.0658	17.1355	17.3624	17.1209	16.9997	16.3284	17.2467	17.7535	17.5343	17.0675	17.3095	16.9153	17.3286	17.669	17.6154	17.098	16.7705	17.1565	17.0556	17.1878	17.0522	17.4409	17.3864	17.6469	17.3073	17.7087	16.3683	16.2891	17.0056	17.5519	17.3877	16.5734	16.4088	17.334	17.1977	17.8685	18.085	17.0602	16.9498	17.1241	17.4202	16.9076	17.2095	17.4298	17.2594	17.7521
sp|P03958|ADA_MOUSE	P03958	ADA_MOUSE	Ada	14.9453	14.9951	14.6629	14.4585	14.8076	14.2407	14.5916	14.9506	14.8782	14.6273	15.0717	14.7704	14.6628	14.4707	14.441	14.6739	14.6864	14.8673	14.6769	14.9905	14.7249	14.817	14.6976	14.2922	14.3024	14.3512	14.4726	14.7104	14.9945	14.4376	14.2693	14.4862	14.5441	14.3778	13.9411	15.3374	18.034	14.8736	14.6915	14.6046	14.6254	14.3954	14.2187	14.2961	15.0399	14.8888
sp|O35598|ADA10_MOUSE	O35598	ADA10_MOUSE	Adam10	14.5129	14.705	14.7787	12.6857	14.8278	13.3229	14.4175	14.5104	14.2701	14.8002	14.2637	14.334	13.1751	15.1147	14.2987	13.8882	14.7403	13.5679	14.2688	15.2289	13.2233	14.3086	14.354	13.7582	14.5825	13.729	14.0836	13.7981	15.0294	14.4687	14.7851	14.0521	13.4285	14.6621	13.6166	14.99	14.5577	14.7751	13.749	14.3468	14.5076	14.3427	13.1877	14.5922	13.8944	14.4419
sp|Q99MU3|DSRAD_MOUSE	Q99MU3	DSRAD_MOUSE	Adar	14.4341	14.5568	14.16	13.0452	14.0308	13.758	13.7892	13.2879	14.1712	14.2287	14.1114	14.3635	12.4137	13.388	13.3484	14.0466	13.7044	14.4908	14.3503	14.4719	14.6529	13.6971	13.2755	13.4156	13.7581	13.2894	14.5169	14.4501	14.3847	13.5236	13.7875	14.405	13.2501	12.941	13.0454	13.8188	14.5242	14.6608	13.4618	14.6284	13.9276	13.6535	13.0965	14.0527	12.9539	13.7647
sp|Q9QYC0|ADDA_MOUSE	Q9QYC0	ADDA_MOUSE	Add1	16.2951	16.3218	15.9743	16.3914	16.3233	16.1878	16.209	16.2189	15.6285	16.0494	16.2258	16.3678	16.4759	16.0914	15.8891	16.2922	16.5991	16.076	16.2935	16.1358	16.2349	15.9711	16.3869	16.1276	16.5296	16.2748	16.0351	15.9285	16.3934	16.4224	16.6191	15.5184	16.3785	16.5596	16.5292	15.9912	15.6851	16.3283	15.8898	15.57	16.3185	16.3229	16.5363	16.2983	16.1459	16.4938
sp|Q9QYB5|ADDG_MOUSE	Q9QYB5	ADDG_MOUSE	Add3	14.8171	15.1257	14.8282	14.928	14.7672	15.5155	14.4359	14.6852	15.2572	14.9618	14.9233	14.9166	15.1011	15.2955	15.1568	14.8305	15.0728	14.8747	15.1509	15.0807	14.7596	15.2026	15.1152	15.3595	15.1696	15.3397	14.6591	14.107	15.1594	15.3133	15.3514	14.5997	14.4967	15.3316	15.1166	15.4444	14.9435	14.9755	14.5156	14.4436	14.9675	15.1301	14.9617	15.0572	14.4878	15.8621
sp|P00329|ADH1_MOUSE	P00329	ADH1_MOUSE	Adh1	14.2063	14.2911	14.817	14.1057	14.3889	13.6067	14.2452	15.0785	15.5955	12.7127	14.4579	13.1896	15.571	15.7408	15.5774	13.6346	12.6419	15.278	14.1159	14.8607	13.8534	14.96	14.787	16.013	14.0915	15.179	13.1161	11.2001	14.2366	15.4167	15.0094	13.4052	11.9047	14.8638	14.9532	16.6433	17.336	13.9555	12.4882	14.0171	15.06	14.2227	14.7874	14.9603	13.2714	14.2315
sp|P28474|ADHX_MOUSE	P28474	ADHX_MOUSE	Adh5	15.2378	15.0651	15.32	15.2574	15.4074	14.7505	15.4469	14.9658	14.842	15.1614	15.3814	15.2745	15.4096	14.5855	14.9943	15.1662	14.3467	15.1219	14.6391	15.3329	15.628	15.5016	14.8428	14.9632	15.2453	15.5712	14.9248	15.2246	15.3911	15.1602	14.6862	14.1411	13.9998	15.8008	15.1105	15.6092	14.8551	15.5002	14.5086	15.0838	15.0951	14.6049	15.5168	15.4477	15.2169	13.5945
sp|Q99JT9|MTND_MOUSE	Q99JT9	MTND_MOUSE	Adi1	14.7922	14.8649	14.8963	14.9713	14.7653	15.2024	14.5751	14.5177	14.3314	14.6279	14.6219	14.4968	14.8027	14.31	14.4664	14.6765	14.6334	14.57	14.6824	14.563	14.8371	14.8076	14.9235	12.8616	14.822	14.9241	14.9616	14.8885	15.0564	15.0106	14.5922	14.4992	14.192	15.0562	14.3759	14.324	15.6121	14.965	13.2937	14.4221	14.7823	14.5187	14.7694	15.3659	15.0763	14.7037
sp|P55264|ADK_MOUSE	P55264	ADK_MOUSE	Adk	14.4352	14.5154	14.7104	14.3526	14.7665	15.1629	14.728	14.3659	13.5265	14.7734	14.8609	14.4121	14.5047	15.1177	14.8198	14.4355	14.7582	14.604	14.5211	14.5373	14.5038	15.0121	14.9233	15.086	14.8249	14.8292	14.4217	14.3032	14.3245	14.7064	14.8744	14.5258	14.5519	15.012	15.2412	15.0869	15.0996	14.6689	13.7017	14.977	14.6659	13.8076	14.3811	14.8985	12.7887	14.5597
sp|Q9Z103|ADNP_MOUSE	Q9Z103	ADNP_MOUSE	Adnp	15.2085	14.5564	15.1813	15.2828	15.1556	15.3565	15.174	14.7337	13.8932	15.5981	14.6419	15.1231	14.9774	14.46	14.662	15.2339	14.9483	14.8109	15.1078	15.3112	15.094	15.0936	14.8191	14.7726	14.3627	14.9709	14.4789	15.1572	15.2082	15.1173	14.7571	14.4345	14.8648	15.1993	14.8417	14.6205	14.3991	15.3247	15.1362	14.9522	15.0811	15.0621	15.2046	15.0095	15.1156	14.8944
sp|Q8VDL4|ADPGK_MOUSE	Q8VDL4	ADPGK_MOUSE	Adpgk	15.6566	15.5255	15.3869	15.4224	15.6087	14.5102	15.4196	14.5141	14.8738	15.0104	15.2836	15.3614	14.3831	14.6336	14.9061	15.2026	14.1527	15.0013	14.8755	15.0165	14.8753	15.0277	15.1271	15.9475	15.5449	14.9076	15.4098	15.2119	15.3311	15.2708	14.5705	14.9047	15.3519	15.6706	15.0579	13.9181	15.0148	15.0779	14.6775	14.5395	14.8199	14.9523	14.6171	15.0872	15.4729	13.8548
sp|P54923|ADPRH_MOUSE	P54923	ADPRH_MOUSE	Adprh	14.5509	14.5813	14.5164	14.3198	14.8552	15.0505	14.7335	13.4785	14.2367	14.8806	14.6701	15.5787	12.0273	14.3134	14.5365	15.2028	15.096	14.717	14.3556	15.4537	15.0238	14.6408	14.6924	13.944	15.1797	15.4122	14.4995	14.1571	15.1525	14.9239	14.7844	14.4805	14.8031	15.3543	13.6968	11.6774	14.5336	14.7562	12.8503	15.259	14.8809	14.731	14.0221	15.2149	13.5381	14.3916
sp|Q8CG72|ARHL2_MOUSE	Q8CG72	ARHL2_MOUSE	Adprhl2	14.6991	14.5642	14.6013	14.732	15.0049	14.7495	14.7324	14.7269	14.4905	14.768	14.5192	14.888	14.41	14.223	13.9043	14.9796	14.4006	14.5333	14.747	14.7537	14.7157	14.6778	14.7639	14.3861	14.8205	14.5426	14.9928	14.4446	14.7278	14.6717	14.8841	14.2258	14.3077	14.7177	14.5248	13.9931	14.3789	14.7234	14.4619	14.2262	14.6465	14.5267	14.852	14.704	14.9735	14.5671
sp|Q9JKV1|ADRM1_MOUSE	Q9JKV1	ADRM1_MOUSE	Adrm1	17.209	17.1602	17.2739	17.3666	16.6903	16.8301	16.7069	16.502	15.3151	17.0929	16.8548	17.034	16.732	16.2547	16.7058	17.4489	17.0761	16.6934	17.227	17.0126	17.0011	16.5794	17.0481	16.5002	17.0209	16.2584	16.9926	17.2315	17.0432	16.8077	16.7873	16.9353	16.8831	16.8868	16.6376	15.5215	15.8137	16.9517	16.7649	16.5212	17.0337	17.4885	17.1382	17.0362	17.298	16.738
sp|P54822|PUR8_MOUSE	P54822	PUR8_MOUSE	Adsl	16.9215	16.898	16.6092	16.8072	16.0749	15.5623	16.4336	16.6736	16.4863	16.1503	16.364	16.184	16.4553	16.9373	16.6132	16.4139	16.4003	16.4113	16.4703	16.4292	16.5066	16.5098	16.4246	16.808	16.6709	16.3596	16.5802	16.6737	16.4709	16.4803	16.3709	16.991	16.6059	16.3762	16.3189	16.4671	15.6566	16.3514	16.3724	15.9173	16.731	16.5485	16.4614	16.4495	16.5919	16.4741
sp|P46664|PURA2_MOUSE	P46664	PURA2_MOUSE	Adss	16.4	16.4172	16.4776	16.3056	16.0853	16.2823	16.481	16.0866	15.7064	15.9849	16.0551	16.2049	16.3481	16.2081	15.9227	16.2509	16.3432	16.0912	16.2694	16.2913	16.0746	16.1969	16.2221	16.105	16.1932	16.3088	16.3105	16.324	16.2877	16.1997	16.1097	16.3241	16.3639	16.1433	16.1485	16.2027	16.8306	16.2923	15.9157	16.0816	16.0479	16.0603	15.9065	16.392	15.8744	16.1187
sp|Q9QZQ1|AFAD_MOUSE	Q9QZQ1	AFAD_MOUSE	Afdn	16.1984	16.0565	16.0489	16.2076	15.9181	15.9903	15.7327	15.8777	15.5339	15.9542	15.5921	15.8752	15.9118	15.4975	15.267	15.813	16.2414	15.7197	15.8955	15.8494	15.7961	15.778	15.8285	16.0031	15.8829	15.7453	15.7459	15.6938	16.0079	15.9607	15.8677	15.8269	15.8909	15.736	15.723	15.731	15.6677	15.8182	15.644	15.9795	15.8213	16.2245	16.1851	16.0511	15.8001	15.9506
sp|Q920A7|AFG31_MOUSE	Q920A7	AFG31_MOUSE	Afg3l1	14.3133	14.5009	15.2693	12.9701	14.3326	13.3723	14.4928	13.9062	13.0712	14.3139	13.5855	14.36	13.4675	12.0392	13.0287	13.7815	13.5412	13.5579	15.0676	12.4036	14.8788	14.1895	14.3955	14.567	14.9262	13.1959	13.3086	13.3364	14.2998	12.3238	13.2867	14.9742	13.2771	13.2556	13.0091	13.3088	14.8697	12.7199	13.5486	14.7859	12.552	13.5923	13.5059	14.5713	13.7067	13.9028
sp|Q8JZQ2|AFG32_MOUSE	Q8JZQ2	AFG32_MOUSE	Afg3l2	14.9113	14.7912	14.9207	14.9079	14.887	14.9015	14.5789	14.9428	14.8836	14.7674	14.8861	14.7234	14.7747	14.9077	14.7071	14.795	15.1628	14.7761	14.8173	14.7337	14.7782	14.8246	14.8864	14.9324	15.0338	14.711	14.8419	14.7335	14.7104	14.7741	15.174	14.3686	14.6886	14.8836	15.1197	14.7728	15.2172	14.6854	15.0324	14.529	14.8647	15.0304	15.1131	14.8277	14.753	15.3488
sp|Q64191|ASPG_MOUSE	Q64191	ASPG_MOUSE	Aga	14.4716	14.3321	14.6427	14.5592	15.1735	14.07	15.1516	13.9894	14.3552	14.6511	14.5944	15.0994	13.8834	14.8444	14.5843	14.8177	14.1115	14.7757	14.8209	15.08	14.8923	15.1258	14.3811	14.1092	15.0005	15.5766	14.548	14.4123	14.5927	15.097	14.9819	13.5108	13.7696	14.4432	13.9898	14.297	14.7559	14.4559	13.4581	16.2712	14.7175	14.6658	14.498	14.9008	12.8088	14.7645
sp|Q8VHH5|AGAP3_MOUSE	Q8VHH5	AGAP3_MOUSE	Agap3	14.0327	13.8942	14.1318	14.3887	14.5364	14.2091	13.8219	14.2089	13.7308	14.0801	13.951	14.2458	13.746	13.5275	12.8605	14.218	14.2588	13.8406	13.9896	13.6368	14.0139	14.1288	13.8671	13.8452	14.4346	13.9281	14.2326	14.2015	13.9996	13.8983	14.2044	13.8353	13.9697	14.6383	13.85	12.2421	12.8229	13.8478	14.4918	13.7687	13.7286	14.7569	14.2601	14.39	14.5416	14.2314
sp|A2AS89|SPEB_MOUSE	A2AS89	SPEB_MOUSE	Agmat	15.0374	14.6673	14.459	14.2977	14.8756	15.1058	14.4818	14.1195	14.1287	14.6199	14.6854	14.6581	14.2591	14.319	14.5173	14.8833	14.5301	14.8748	14.6366	14.5469	14.7018	14.9079	14.9425	14.7104	15.4783	14.6498	12.8638	13.9667	14.6818	14.704	14.8726	13.4184	14.2981	14.8746	14.9702	13.9033	14.4958	14.8007	14.3173	15.7369	14.7251	14.442	14.7585	14.8264	14.5489	14.2961
sp|Q8CJG0|AGO2_MOUSE	Q8CJG0	AGO2_MOUSE	Ago2	14.8098	14.9025	14.7282	14.357	13.7704	15.3447	14.6581	14.4757	14.937	14.6871	14.8624	15.0164	14.917	14.5424	14.1651	15.1888	14.1683	14.6128	14.9607	14.7068	14.9444	14.7057	15.0296	14.8159	15.1758	14.4684	14.8625	14.5076	14.9822	14.3202	14.9218	14.1461	14.8001	14.8492	14.7143	13.6415	13.4303	14.9705	14.4614	14.2872	14.7704	15.0131	14.8554	15.2687	14.6057	14.8555
sp|Q9D1E8|PLCE_MOUSE	Q9D1E8	PLCE_MOUSE	Agpat5	14.6799	14.8049	14.521	14.5815	14.0719	13.7452	13.931	14.9226	14.0352	13.8554	14.3079	13.9664	13.966	14.2815	14.0721	14.1664	12.6866	14.1959	13.9777	14.1496	13.979	13.8756	14.2459	14.7263	14.2341	13.777	13.997	14.0068	13.8862	14.0568	14.3576	14.005	14.3324	14.2477	14.4519	13.8151	13.7247	14.2918	14.2085	13.9105	14.1283	14.7416	14.3776	14.1895	14.4926	14.5478
sp|Q8C0I1|ADAS_MOUSE	Q8C0I1	ADAS_MOUSE	Agps	14.2617	14.6616	14.5784	14.878	14.5144	14.9108	14.6415	14.2911	14.0611	14.9187	14.4895	14.9048	14.4241	14.2602	13.8948	15.281	13.9113	14.1069	14.6273	14.4812	14.9008	15.1996	14.0113	14.1159	14.6113	15.5224	15.2571	15.548	14.636	13.473	14.374	14.5708	14.742	14.6155	14.4837	14.8337	12.862	14.6904	14.5674	13.0146	14.2668	14.7226	14.6332	14.2088	14.5156	14.287
sp|O88312|AGR2_MOUSE	O88312	AGR2_MOUSE	Agr2	20.5387	20.3827	20.785	20.4886	20.6519	20.3791	20.8986	20.4772	20.6241	21.0401	20.3261	20.4053	20.9458	20.8708	20.8044	20.6486	20.561	20.4381	21.0288	20.9322	20.7141	21.1632	21.2079	21.1649	21.4095	20.942	20.2832	19.3721	20.8652	21.153	21.2223	19.0245	19.0086	21.189	20.9768	20.9019	20.004	21.0237	19.556	20.7657	20.7053	20.4395	20.7419	21.3091	19.795	22.4039
sp|Q8R3W7|AGR3_MOUSE	Q8R3W7	AGR3_MOUSE	Agr3	12.969	12.9702	14.2049	14.5492	14.964	14.7266	14.2274	13.713	14.4413	14.2598	14.3025	14.053	13.6099	14.0757	14.0964	13.7048	13.2652	13.5979	13.1592	13.9493	14.0323	13.639	13.8594	13.7187	14.6253	14.7854	13.0984	13.2652	13.8848	15.0454	14.372	12.3447	13.2325	14.6865	14.0138	14.0166	14.0382	13.3474	12.9777	17.9317	14.1251	14.2483	13.9257	14.7032	12.57	15.7283
sp|A2ASQ1|AGRIN_MOUSE	A2ASQ1	AGRIN_MOUSE	Agrn	14.2399	13.7035	14.5588	14.2816	14.2091	13.5352	14.0381	14.2425	13.4616	14.0591	13.932	14.1923	13.5658	13.5394	13.5051	13.7478	13.994	13.2574	14.3694	12.8853	14.5437	14.3913	13.1756	14.0962	13.5796	14.2233	12.4052	13.2864	13.1656	14.2666	12.9843	14.5352	13.6598	14.3589	14.543	14.3455	14.4048	14.534	13.9155	14.0627	14.7893	13.7356	13.5309	13.5287	13.779	14.3401
sp|Q8CJF7|ELYS_MOUSE	Q8CJF7	ELYS_MOUSE	Ahctf1	14.1725	14.3195	14.4643	16.4374	14.7502	16.0044	14.4581	13.2269	14.4158	14.6824	14.196	14.1161	13.7457	13.7568	14.1384	14.6729	16.5359	13.9386	14.0864	14.5594	14.3395	14.0535	14.2266	13.6453	15.4297	13.4081	15.0618	13.1402	14.1877	14.5224	15.2464	13.5189	15.4092	16.0379	16.5536	14.2717	14.3245	13.1104	15.23	13.7695	13.5328	17.5721	15.334	14.1613	14.3152	15.3779
sp|P50247|SAHH_MOUSE	P50247	SAHH_MOUSE	Ahcy	17.4824	17.4399	17.5735	17.4033	17.4845	17.4605	17.6005	17.5655	17.8031	17.3838	17.6128	17.3758	17.7219	17.9313	17.9109	17.4385	17.3499	17.5392	17.6107	17.62	17.5617	17.6734	17.7222	17.8072	17.5975	17.7029	17.4277	17.2695	17.577	17.711	17.7332	17.3527	17.3611	17.7977	17.8736	17.7319	17.5822	17.3893	17.0018	17.2681	17.7289	17.4566	17.4135	17.5877	17.5567	17.7496
sp|Q80SW1|SAHH2_MOUSE	Q80SW1	SAHH2_MOUSE	Ahcyl1	15.1448	15.5947	14.6777	14.641	15.4185	13.8796	14.6424	14.1105	14.4264	15.7954	14.9268	15.3978	15.5822	14.5826	14.6915	15.5394	14.8944	15.004	14.9546	15.6563	15.6493	14.9319	15.3418	14.5293	14.8822	15.8781	14.4506	14.9394	15.7572	15.6813	14.6702	14.3847	13.5503	14.7167	13.8189	15.3904	16.0683	15.5487	13.3339	15.9808	14.0431	14.7079	14.5278	15.4705	14.5606	15.3224
sp|Q68FL4|SAHH3_MOUSE	Q68FL4	SAHH3_MOUSE	Ahcyl2	15.7581	15.9059	15.9496	15.6898	15.9691	15.7518	15.7521	16.0449	16.0158	16.0212	15.9948	16.1088	16.0389	15.8292	15.7479	16.3207	15.467	15.9606	16.1318	15.9998	16.1088	16.0135	16.1242	16.0717	16.1763	15.9913	15.1108	15.4193	16.1217	16.055	15.8457	15.4938	15.2335	15.9343	15.9001	15.7475	16.5403	16.1597	16.3463	15.9599	15.8177	15.7333	16.1578	16.1067	15.1883	16.1058
sp|Q8BK64|AHSA1_MOUSE	Q8BK64	AHSA1_MOUSE	Ahsa1	16.1798	16.5739	16.5209	16.185	16.2707	17.0241	16.1865	16.376	16.7552	15.9691	16.3825	16.1523	15.9027	16.4728	16.5892	15.8543	16.4465	16.0178	16.4357	16.5758	16.1889	16.5751	16.3248	16.6045	16.2462	16.4186	16.49	16.3693	16.5174	16.1766	16.2111	16.487	16.3669	16.1502	16.1962	16.3884	15.5845	16.375	16.0914	16.4205	16.5242	16.0164	16.2986	16.4415	16.3142	16.1875
sp|Q8N9S3|AHSA2_MOUSE	Q8N9S3	AHSA2_MOUSE	Ahsa2	14.621	14.6972	14.6234	14.9971	14.4938	13.6876	14.5187	14.6472	13.995	14.5476	14.1676	14.3313	13.2923	14.1736	13.7478	14.6451	14.8497	14.1805	14.6037	14.524	14.1975	14.394	14.7171	12.9989	14.776	13.6972	14.4867	14.3841	14.2074	14.0893	14.6551	14.1736	14.7096	14.7286	14.798	13.13	14.3034	14.385	14.8786	12.6375	14.4988	15.0761	14.8546	14.5576	14.8623	13.9967
sp|P29699|FETUA_MOUSE	P29699	FETUA_MOUSE	Ahsg	14.555	13.7861	13.9963	14.1083	14.2151	13.8088	13.4126	14.2593	14.1615	12.9562	14.6406	13.933	13.9463	13.8192	14.6835	13.7554	13.8875	14.2539	13.7505	13.1945	13.7935	14.3083	14.0014	12.9459	13.1968	13.9781	15.2013	15.0055	14.1241	14.0559	13.64	15.5387	14.7101	14.0799	13.0402	14.0053	14.8784	14.1033	14.1161	14.1451	13.9224	13.1601	12.3534	14.7803	14.2391	14.1126
sp|Q9Z0X1|AIFM1_MOUSE	Q9Z0X1	AIFM1_MOUSE	Aifm1	16.6643	16.724	16.7583	16.8562	16.8038	16.7724	16.5469	16.4303	16.4703	16.5656	16.4533	16.763	16.5877	16.3911	16.3899	16.5492	16.5137	16.4147	16.7006	16.7834	16.615	16.8405	16.8726	16.6219	16.9613	16.6377	16.0724	16.072	16.7055	16.8849	17.0486	15.6296	16.0402	16.836	16.7186	16.309	17.0505	16.7467	16.5822	16.143	16.5898	16.5298	16.5059	16.9642	16.5201	16.8668
sp|P31230|AIMP1_MOUSE	P31230	AIMP1_MOUSE	Aimp1	15.4137	15.4133	15.5001	15.4426	15.1923	16.1686	15.8288	15.4093	15.4906	15.6171	15.7283	15.7842	15.4753	15.5414	15.6198	15.5548	15.57	15.4569	15.431	15.9066	15.7565	15.7494	15.428	15.2248	15.8079	15.7524	15.1907	15.687	15.5833	16.0723	15.5979	15.8384	15.6936	15.656	15.8245	15.9705	15.3544	15.5742	14.6469	16.1	15.6099	14.4398	15.3872	15.5392	15.4882	16.5495
sp|Q8R010|AIMP2_MOUSE	Q8R010	AIMP2_MOUSE	Aimp2	15.7596	15.6976	15.4044	15.2919	15.9078	14.035	15.8898	15.832	15.9902	15.5173	15.8663	15.5534	15.846	15.6966	16.071	15.64	15.2489	15.8082	16.0517	15.938	15.9804	16.1313	15.8586	15.6268	15.9345	15.7693	15.9566	15.8602	16.2635	15.7993	15.2206	15.5688	15.3135	15.3198	15.1803	15.6251	15.3847	16.1895	14.0875	15.7042	15.8561	14.0528	16.0357	15.7869	15.0884	16.17
sp|O08915|AIP_MOUSE	O08915	AIP_MOUSE	Aip	15.2443	15.1634	15.5117	14.747	15.5665	13.8119	15.4584	14.7151	15.1297	15.3131	14.9077	15.7161	15.1226	14.5901	14.8732	14.6583	15.2497	15.1597	15.471	15.1345	15.1753	15.0797	15.1696	15.368	15.4181	14.9333	15.7685	15.4562	14.9834	15.002	14.829	15.3332	15.082	15.038	15.0132	14.0516	15.0142	15.206	14.0835	14.0195	15.3513	15.0006	15.1851	15.4771	14.7634	14.9143
sp|Q9WTP6|KAD2_MOUSE	Q9WTP6	KAD2_MOUSE	Ak2	17.4667	17.4358	17.4537	17.1322	17.5088	17.2821	17.4407	17.2287	17.3608	17.4099	17.5906	17.4253	17.4346	17.0857	16.9914	17.3184	17.363	17.3488	17.4174	17.3317	17.2019	17.3221	17.3794	17.3819	17.4477	17.121	17.5208	17.4308	17.3718	17.1483	17.6054	17.3149	17.554	17.1939	17.2662	17.0302	17.8227	17.4237	17.2176	17.1675	17.1553	17.3716	17.4167	17.4791	17.3225	17.1189
sp|Q9WTP7|KAD3_MOUSE	Q9WTP7	KAD3_MOUSE	Ak3	14.5789	14.4341	14.9862	14.7217	15.0061	15.4412	14.8583	14.893	15.0828	14.6616	14.8317	14.5945	15.0549	14.7212	14.7674	14.5486	15.2208	14.6512	14.6102	14.7512	14.7129	14.722	14.9865	15.2054	15.0782	15.0511	13.9707	14.031	14.7842	15.0161	15.5164	14.2117	14.4044	15.3689	15.101	15.4661	16.0367	14.8594	13.395	14.8141	14.7236	15.2727	14.78	15.2906	14.4211	15.0541
sp|O08715|AKAP1_MOUSE	O08715	AKAP1_MOUSE	Akap1	14.1184	14.0269	13.7993	13.8468	14.4363	12.6511	14.3947	14.5113	14.0099	12.9119	14.2619	14.4843	14.5752	14.0525	13.1048	14.5036	14.6407	14.2332	14.0686	14.3205	14.3641	13.7309	14.1806	14.0321	14.0138	13.5476	13.3898	14.0168	14.3096	14.222	13.9581	14.1036	13.9671	14.2419	14.0817	13.9667	12.6474	13.6693	14.2305	14.039	14.1979	14.8019	14.2614	14.2207	14.2605	14.7479
sp|Q9WTQ5|AKA12_MOUSE	Q9WTQ5	AKA12_MOUSE	Akap12	14.1678	14.4483	14.5746	14.123	14.385	14.0792	14.0575	14.3498	14.4639	14.3866	14.658	14.3076	14.8147	14.2334	14.455	14.4961	14.4614	14.3233	14.4102	14.5598	14.5602	13.9597	14.3719	14.2165	14.602	14.1595	14.8576	14.9139	14.3572	14.364	14.1651	14.5431	15.0391	14.7115	14.2842	14.1772	12.489	14.4311	14.5678	13.7807	14.2804	14.4042	14.58	14.576	14.8161	14.8222
sp|Q9DBR0|AKAP8_MOUSE	Q9DBR0	AKAP8_MOUSE	Akap8	13.748	15.3053	13.7132	13.3756	13.1851	13.9519	13.6827	13.202	13.3921	12.9949	15.0159	14.146	14.623	13.2466	14.371	12.8165	13.3024	15.2325	13.7703	13.6767	13.7707	13.4101	13.8385	14.0142	13.8801	13.6158	14.2924	14.1245	14.1585	13.7741	13.4102	14.3374	13.976	13.9728	13.8693	14.354	11.8894	13.7779	14.413	13.0071	14.0567	14.2554	14.0191	13.7842	14.5083	13.7538
sp|Q70FJ1|AKAP9_MOUSE	Q70FJ1	AKAP9_MOUSE	Akap9	14.7525	14.4929	14.2015	13.7792	14.1175	13.3382	14.1891	14.8815	14.1257	14.0776	14.7999	14.7152	14.5486	15.0615	14.3074	14.0353	12.6532	14.7922	14.2664	14.0526	14.1965	14.2395	14.5732	14.6115	14.4428	14.0183	14.2229	14.0886	14.5299	14.0437	14.3858	14.0939	14.1613	14.4938	14.5973	14.041	14.2776	14.4659	14.844	14.2205	14.3855	13.9131	12.762	14.4503	14.9256	14.265
sp|Q9JII6|AK1A1_MOUSE	Q9JII6	AK1A1_MOUSE	Akr1a1	16.9746	17.0133	17.2619	17.2909	17.308	17.4105	16.9469	17.6482	17.5395	17.3162	17.2294	17.1554	17.3534	17.4668	17.5144	17.7136	17.4015	17.2215	17.0907	17.2107	17.354	17.14	17.3369	17.2009	17.4759	17.7177	17.0175	16.7527	17.1363	17.7182	17.7052	16.643	16.8238	17.7465	17.7076	17.4646	18.6963	17.3699	17.0019	16.8427	17.2381	17.3089	17.4852	17.512	16.9521	17.9562
sp|P45376|ALDR_MOUSE	P45376	ALDR_MOUSE	Akr1b1	17.009	17.0323	16.9608	16.6933	17.036	15.825	16.7934	16.5416	16.9053	16.761	16.8867	16.878	16.9314	16.6582	16.731	16.3838	16.192	16.9357	16.8453	16.9534	16.5741	16.3945	17.0319	16.8542	16.7139	17.0439	16.9765	16.4795	16.9211	17.159	16.497	17.1407	16.5278	16.9355	16.7052	16.8641	16.6002	16.9369	15.0037	16.7348	17.4118	16.4302	16.4922	17.1865	16.318	16.6496
sp|Q8VC28|AK1CD_MOUSE	Q8VC28	AK1CD_MOUSE	Akr1c13	15.7934	16.0942	16.1694	16.0232	16.2359	16.8368	16.4086	15.1339	15.0114	16.1052	15.2997	16.1826	16.3323	15.2105	14.7554	16.1439	15.7517	14.8984	15.555	15.8699	15.6404	15.7844	15.9289	15.9454	15.8616	15.7472	14.8337	15.6567	15.9426	16.0146	16.325	14.6851	15.1934	16.2868	16.3684	16.335	16.7754	15.8912	15.7346	15.5598	15.6583	15.4148	16.4048	15.562	15.605	15.9645
sp|Q9DCT1|AKCL2_MOUSE	Q9DCT1	AKCL2_MOUSE	Akr1e2	14.7781	12.6314	14.4749	14.4668	14.012	13.2179	14.1142	12.9811	13.3743	12.7483	13.86	13.9908	14.0953	14.2525	13.0784	14.1693	13.3194	14.706	13.6831	13.9798	13.6269	13.6702	13.6556	13.1636	13.9149	13.9554	12.4643	13.5742	14.2062	14.3372	13.9897	13.2503	13.7269	14.4099	14.8214	13.8582	14.1901	13.601	13.0927	13.3942	13.702	13.9451	13.8451	14.097	14.2509	13.5329
sp|Q8CG76|ARK72_MOUSE	Q8CG76	ARK72_MOUSE	Akr7a2	16.066	16.071	16.3468	16.1468	16.2171	16.4885	16.1096	15.8627	15.9577	16.078	15.7341	16.1381	16.1233	15.8446	16.0546	15.7532	16.1553	15.8499	16.1482	16.2159	16.0726	16.2747	16.3606	16.3126	16.3324	16.3216	15.1222	15.1211	16.3314	16.5914	16.5086	14.8735	14.9979	16.3604	16.0244	15.7262	16.5612	16.1282	16.2265	16.0589	16.1404	16.0641	16.269	16.4185	15.9333	16.4286
sp|Q9D1F4|AKTS1_MOUSE	Q9D1F4	AKTS1_MOUSE	Akt1s1	15.0758	15.2415	15.1821	14.7859	15.1657	15.4212	15.146	13.2743	14.7309	15.0196	15.3698	15.2477	14.8993	14.9308	15.1986	15.3329	14.9862	15.5056	15.3138	15.4641	15.0657	15.2125	14.8252	14.7238	15.1005	15.4511	15.0966	15.2587	15.5267	15.1721	14.689	15.1834	14.5851	14.7272	14.8717	14.7584	14.8503	15.1588	13.4529	15.6564	15.0817	15.5267	14.4121	15.2943	15.3123	15.4282
sp|P10518|HEM2_MOUSE	P10518	HEM2_MOUSE	Alad	15.5593	15.4557	15.3265	15.527	14.8582	13.9987	15.1388	15.3502	15.215	15.4839	14.7224	15.0832	15.2004	15.3056	15.4532	15.2776	15.3906	15.0482	15.0886	14.9549	15.0124	15.1663	15.1471	15.375	15.501	15.0285	15.1855	14.9517	14.8609	15.0855	15.144	15.0929	14.8146	15.3218	15.436	14.9004	15.2077	14.9695	15.7568	15.859	14.8271	15.7192	15.1662	14.9572	15.5619	15.2957
sp|P07724|ALBU_MOUSE	P07724	ALBU_MOUSE	Alb	18.5494	18.8131	19.3761	19.2426	18.0228	17.7354	18.9582	19.1074	19.0949	18.3103	18.7313	18.1636	18.9289	19.0797	19.2188	17.8197	18.2146	18.6292	17.7958	18.0881	18.2232	19.1015	18.9515	17.934	18.0481	18.6996	19.1326	19.2887	18.6948	18.4409	17.392	20.348	19.1964	19.4974	18.5242	19.2117	18.9196	18.5265	18.6386	18.27	18.9626	17.987	18.5149	19.5209	18.0855	18.5002
sp|Q61490|CD166_MOUSE	Q61490	CD166_MOUSE	Alcam	14.5073	14.7321	14.6083	12.7831	12.9927	14.0798	13.4002	12.9704	14.7074	12.7479	14.6898	13.8241	14.7254	14.631	14.275	13.2636	13.8285	13.755	14.0676	14.5384	14.3886	14.2112	13.5741	13.6149	13.9203	13.804	14.0343	13.7055	14.3765	14.316	14.1651	12.867	13.874	14.507	13.9964	14.2325	13.0153	14.2302	13.5234	13.2484	13.5255	13.3669	14.2655	14.5924	13.8215	14.2645
sp|Q571I9|A16A1_MOUSE	Q571I9	A16A1_MOUSE	Aldh16a1	16.0007	15.9777	16.0288	16.2654	15.9942	15.95	16.0566	15.8248	15.6802	15.6228	15.9009	16.0915	16.2168	15.6559	15.6709	16.0432	16.1582	15.6718	16.0828	15.966	15.9958	16.1422	16.1229	15.8639	16.1432	15.9204	15.6364	15.5088	15.8954	16.1105	16.1721	15.4325	15.6377	16.1853	16.1431	15.6989	16.894	15.9427	15.855	15.636	15.7385	15.4731	15.9031	16.1339	15.9812	15.6868
sp|Q9Z110|P5CS_MOUSE	Q9Z110	P5CS_MOUSE	Aldh18a1	17.1638	17.3036	17.4515	17.2584	17.3884	17.2928	17.1725	17.2382	17.4421	17.2514	17.0896	17.3209	17.3779	17.4054	17.3322	17.3647	17.1893	17.1944	17.1653	17.0668	17.0657	17.2903	17.4177	17.6018	17.6017	17.1469	17.3025	17.228	17.1146	17.4512	17.568	17.2546	17.5018	17.5712	17.4928	17.1706	17.5977	17.1124	17.0347	16.8105	17.3278	17.0786	17.3948	17.5055	16.9822	17.1399
sp|P24549|AL1A1_MOUSE	P24549	AL1A1_MOUSE	Aldh1a1	16.1529	16.3625	16.4147	15.9895	16.3024	15.8507	16.127	15.9118	16.4438	16.0154	16.3832	16.5179	16.5747	16.5788	16.4856	16.2618	16.2475	16.1747	16.4167	16.5086	16.3287	16.3692	16.0884	15.9161	16.0878	16.6995	16.0767	15.8185	16.207	16.4712	16.0691	16.1587	15.521	16.7054	15.8625	17.1494	19.5486	16.181	15.061	15.9199	16.0082	16.1718	15.8829	16.5994	15.3649	16.5579
sp|Q62148|AL1A2_MOUSE	Q62148	AL1A2_MOUSE	Aldh1a2	13.7317	13.3713	15.0155	14.6671	13.972	12.7357	14.6294	14.6862	14.6232	12.8855	14.7142	14.6949	14.9352	14.364	14.5317	14.4414	12.6555	14.6335	14.5696	14.4892	13.9874	14.0854	13.9552	13.9618	14.9374	14.8149	14.6348	14.7182	14.1839	14.6369	12.7549	14.9643	15.2729	14.3103	12.9042	14.5064	13.7617	14.26	13.8956	13.9086	14.0827	14.4636	12.1477	14.4538	14.2706	14.7917
sp|Q9JHW9|AL1A3_MOUSE	Q9JHW9	AL1A3_MOUSE	Aldh1a3	13.6823	13.9735	13.6955	12.7499	13.8504	13.1615	13.5045	12.6199	13.7679	14.2611	13.6307	13.8709	13.0081	13.2889	13.1967	14.104	13.4998	13.1204	13.9536	14.1569	13.7003	13.3708	13.2382	13.4897	12.8809	14.0697	13.6789	14.0275	13.4745	13.4619	12.4501	14.4079	12.9877	13.0591	13.3847	14.5634	14.2515	12.4929	12.672	14.0305	13.7814	12.91	12.9619	14.0201	13.0028	13.4657
sp|Q9CZS1|AL1B1_MOUSE	Q9CZS1	AL1B1_MOUSE	Aldh1b1	18.949	19.0157	19.0709	18.3382	19.1215	18.3819	19.0292	18.7019	19.1804	18.742	19.0544	18.8907	19.0622	19.2266	19.4615	18.9586	18.5015	19.2241	19.31	19.4032	19.3657	19.5946	19.2753	19.341	19.1967	19.8681	17.6114	17.5553	19.3162	19.5948	19.2107	17.3095	17.573	19.0961	18.9391	19.4416	18.8059	19.334	18.3159	19.6128	19.1474	18.5123	18.917	19.2925	18.4252	19.3723
sp|Q8R0Y6|AL1L1_MOUSE	Q8R0Y6	AL1L1_MOUSE	Aldh1l1	15.0341	15.3051	15.0731	15.3763	15.177	14.8835	15.0312	14.8816	14.9574	15.0123	14.8083	15.2475	14.8607	14.6934	14.5836	14.8679	15.222	14.7889	15.3362	15.3127	15.0975	15.3199	14.6833	15.0663	15.0014	15.3362	13.4652	12.8745	15.2956	15.2296	15.7433	14.052	12.9674	15.374	15.5145	14.7458	17.3496	15.1163	15.7007	14.5986	15.1644	15.3193	15.1811	15.1431	14.7171	16.2848
sp|P47738|ALDH2_MOUSE	P47738	ALDH2_MOUSE	Aldh2	17.1954	17.2305	17.5164	16.9367	17.3143	16.5005	17.1798	16.7625	17.3394	16.966	17.2703	16.9731	17.3841	17.3062	17.3322	17.0488	16.9019	17.0525	17.0784	17.1969	17.1356	17.2813	17.1159	17.2527	17.2631	17.7205	16.6792	16.6261	17.1145	17.672	17.2263	16.8462	16.4583	17.3419	16.9481	17.901	17.7902	17.1223	16.2975	17.1058	17.3788	16.9983	17.0031	17.3978	16.3639	16.9374
sp|P47740|AL3A2_MOUSE	P47740	AL3A2_MOUSE	Aldh3a2	15.1454	15.1057	15.1911	15.5448	15.4436	15.2557	15.3511	15.4772	15.4706	15.2464	15.0986	14.8677	15.3142	15.5371	15.556	15.3677	15.2336	15.2915	15.3237	15.3166	15.1701	15.2527	15.4284	15.4388	15.4682	15.3132	15.0082	14.3864	15.1822	15.5297	15.4176	14.4588	14.6796	15.7803	15.6444	15.3661	16.6319	15.2069	15.6198	14.9342	15.213	15.3479	15.267	15.3248	15.5364	15.4629
sp|Q8BWF0|SSDH_MOUSE	Q8BWF0	SSDH_MOUSE	Aldh5a1	16.2618	16.1167	16.052	16.1929	16.3772	14.9143	15.966	15.1488	15.2197	16.2051	15.543	16.434	16.1652	14.9514	15.3208	16.1692	15.8331	15.5254	16.0127	16.2426	16.2957	16.0238	15.9184	15.7566	16.2818	16.1444	15.0855	15.2099	16.0934	16.0184	15.9096	14.2226	14.8652	16.1631	15.6159	15.3691	15.7447	16.2219	15.1746	16.184	15.906	15.8804	16.191	16.3732	15.6903	15.8285
sp|Q9EQ20|MMSA_MOUSE	Q9EQ20	MMSA_MOUSE	Aldh6a1	15.1271	15.1092	15.5842	15.0849	15.3475	14.6559	14.9846	15.3706	15.6755	14.9488	15.0128	14.7571	15.4379	15.5841	15.5057	14.7427	14.4576	15.2145	15.2667	15.3429	15.2189	15.6466	15.472	15.6461	15.6755	15.9184	14.2609	13.9664	15.4175	15.9893	15.3716	13.4913	12.4845	15.3914	15.3709	15.5132	15.5878	15.4264	15.1733	15.11	15.2307	15.0887	15.1011	15.9273	14.8115	16.0105
sp|Q9JLJ2|AL9A1_MOUSE	Q9JLJ2	AL9A1_MOUSE	Aldh9a1	16.9249	17.1015	17.0228	17.0201	17.0372	16.5501	16.9413	16.9048	16.9562	16.7621	16.9391	17.0275	16.9565	17.302	17.078	16.5889	17.0129	16.5702	16.944	16.8579	17.1219	16.918	16.9797	17.0153	17.1096	16.9504	16.0867	16.3079	16.9233	17.1928	17.1559	16.1787	16.2119	17.4294	17.0648	17.0293	18.0103	16.8089	16.6907	16.676	17.1279	17.273	17.1124	16.9984	16.8691	17.0788
sp|P05064|ALDOA_MOUSE	P05064	ALDOA_MOUSE	Aldoa	17.1073	17.1839	17.2019	17.1354	16.8898	16.791	17.1045	17.0912	17.1703	16.9696	17.0177	16.915	16.942	16.9935	17.1021	17.0165	16.8627	16.8933	16.8481	16.9266	16.8009	17.0085	17.0257	16.9568	17.0667	17.0622	17.5754	17.5706	17.0596	17.1011	17.0356	17.6795	17.7723	17.1494	16.8662	16.8266	17.1018	17.15	16.6681	17.0739	16.8529	16.2125	16.8162	17.0084	16.3659	16.7682
sp|Q91Y97|ALDOB_MOUSE	Q91Y97	ALDOB_MOUSE	Aldob	16.9872	16.6663	17.1336	17.0791	17.0557	16.4452	16.8501	17.16	17.1111	16.6837	16.6204	16.4972	16.6673	17.3263	17.275	16.4612	16.5856	16.8637	16.6203	16.952	16.9354	16.8685	16.8657	16.8806	16.9798	17.6128	15.1069	15.1795	16.7905	17.5753	17.4866	15.2303	15.1629	17.3937	17.4479	18.1503	19.7063	16.8889	16.8187	16.3291	16.8695	16.7719	16.9648	17.073	16.5417	17.6413
sp|Q9DBE8|ALG2_MOUSE	Q9DBE8	ALG2_MOUSE	Alg2	14.0801	13.8561	14.3914	13.7594	14.2902	14.6097	14.3416	14.3785	14.0832	13.6387	14.4896	14.3453	13.472	14.4078	14.3129	13.9586	14.0968	15.0081	14.0542	14.4137	14.929	14.0073	14.209	13.0262	14.5073	14.0038	13.5951	14.8035	13.991	15.3099	13.2222	13.3524	14.7855	15.3208	13.4719	14.9539	13.2264	13.8734	15.1438	13.3752	13.6641	14.9686	13.461	14.5607	15.0497	15.134
sp|Q9DB25|ALG5_MOUSE	Q9DB25	ALG5_MOUSE	Alg5	14.568	14.7281	14.7236	15.1	15.0391	14.9881	14.9992	15.4077	15.0214	14.9155	14.5207	14.6926	14.9536	15.3187	14.7508	14.6574	14.7567	14.6985	14.6108	14.9956	14.5769	15.1295	14.8522	15.0503	15.1557	15.6885	14.9474	14.8654	14.9304	14.8642	15.0716	14.7572	15.4638	15.1448	14.7086	15.2111	15.1607	14.8792	13.8766	15.0115	14.4167	14.4818	15.2496	15.0158	13.6439	15.4809
sp|Q3TSG4|ALKB5_MOUSE	Q3TSG4	ALKB5_MOUSE	Alkbh5	14.2386	14.2163	14.1986	14.1434	14.1732	13.3521	14.1062	14.1783	13.6585	14.0746	14.0293	14.1895	14.2388	13.5605	13.595	14.256	14.2413	14.02	14.412	14.1004	13.9955	14.2559	14.0142	14.0385	14.4058	12.47	14.3371	14.2974	13.729	12.2336	14.2791	13.9439	14.5634	14.3557	14.1652	13.6991	13.2625	13.9722	14.7233	13.3416	14.1228	14.5741	14.554	14.4196	14.4398	13.9467
sp|P39654|LOX15_MOUSE	P39654	LOX15_MOUSE	Alox15	14.9507	15.1665	15.1236	13.9761	14.2088	13.3409	15.0398	12.8798	14.1689	12.6182	14.9228	13.1988	14.3392	14.5781	15.0017	12.4039	13.2925	15.0813	14.316	14.5038	14.4797	14.0795	14.66	14.0457	14.2598	13.8786	14.7075	14.7805	14.4536	14.4252	12.0747	14.3111	13.3787	12.1764	12.7353	15.6151	15.3536	14.4685	14.6156	13.4524	14.5084	14.2574	12.5778	14.4917	14.8311	13.9974
sp|O08583|THOC4_MOUSE	O08583	THOC4_MOUSE	Alyref	17.0972	17.4728	17.2576	17.3331	17.535	17.4431	17.5602	17.1591	17.2828	17.3147	17.0931	17.4978	16.9944	17.2433	17.2253	17.4436	17.2273	17.1702	17.6934	17.6749	17.4397	17.6676	17.5507	17.3326	17.4464	17.402	17.2273	17.4961	17.645	17.5839	17.449	17.3299	17.1048	17.1926	16.8958	17.645	16.7004	17.4295	16.4676	17.4189	17.174	16.8183	17.0329	17.5889	16.6187	17.3485
sp|O09174|AMACR_MOUSE	O09174	AMACR_MOUSE	Amacr	14.4705	14.2105	14.5018	14.491	14.4027	13.2516	14.2886	13.7775	14.0002	14.2385	14.0954	14.0905	13.6114	14.2522	13.8066	14.218	14.3231	13.9087	14.2756	14.1734	14.5085	14.3147	14.4616	14.6506	12.6538	14.5966	12.9586	13.9187	14.0481	14.4815	12.87	14.2841	13.3508	13.1281	12.8518	16.8066	15.3536	14.4714	14.5886	14.4599	14.3222	13.8549	13.6081	14.1826	13.7334	14.1849
sp|Q9R049|AMFR_MOUSE	Q9R049	AMFR_MOUSE	Amfr	14.245	14.1282	14.2041	13.0316	14.2573	13.2182	13.7446	12.0521	13.8387	12.8296	14.1799	14.6709	14.3497	13.657	13.1808	14.1719	14.0084	12.5322	13.5579	13.7943	14.0872	13.182	13.2414	12.8208	13.6162	13.3561	14.4543	14.296	14.1971	13.5549	13.9316	13.3689	13.8702	13.1343	13.9065	12.7822	14.2366	13.1698	14.1797	13.7995	14.1706	13.7701	13.2691	13.4348	14.2682	14.44
sp|Q9DBT5|AMPD2_MOUSE	Q9DBT5	AMPD2_MOUSE	Ampd2	15.5037	15.4174	15.8413	15.6981	17.0639	16.2791	15.5546	15.1323	15.6058	17.0222	15.918	17.161	15.6387	15.6767	15.5198	16.2169	15.6016	16.1353	16.0727	15.8632	15.9004	15.9018	15.8986	16.1793	15.9985	15.5813	16.3105	16.1687	15.8616	16.0448	15.8261	15.9466	16.2638	16.2501	15.9858	15.3569	15.2998	15.8929	15.9606	16.1651	15.9969	15.8215	15.835	16.0539	16.0433	16.1857
sp|P53995|APC1_MOUSE	P53995	APC1_MOUSE	Anapc1	14.9874	14.2477	14.6919	15.5357	14.8208	15.0612	15.16	13.8254	14.9208	15.2169	14.7285	15.3594	14.9917	14.7439	14.8884	15.0202	14.651	13.9516	14.9026	15.1818	15.1407	15.1251	14.9518	15.2002	15.1714	15.1473	15.1141	15.0196	15.591	15.3619	13.6208	15.1615	12.5949	15.565	14.9196	15.5965	14.7429	15.4521	13.7595	14.8302	14.9389	13.8476	13.4575	15.7386	14.071	14.9514
sp|Q3TMQ6|ANG4_MOUSE	Q3TMQ6	ANG4_MOUSE	Ang4	16.0682	15.8079	15.743	15.9685	15.938	16.8585	16.5038	16.1831	16.6021	16.6183	16.066	16.3576	15.7002	15.1809	15.3882	15.2092	16.1249	14.5328	17.0509	16.0601	15.9693	16.175	16.9224	15.6443	16.45	16.2036	16.4551	15.3144	16.5941	16.6371	16.9067	15.4878	14.0489	15.899	16.0562	15.2368	14.3749	17.1533	15.4227	15.9537	16.0148	15.214	16.341	16.5301	14.1601	15.6469
sp|Q810B6|ANFY1_MOUSE	Q810B6	ANFY1_MOUSE	Ankfy1	14.6674	14.5176	14.086	14.455	13.8327	13.6307	13.9129	14.6775	14.5696	14.5063	14.2611	14.2114	14.1933	14.0539	14.1769	14.1311	14.0473	14.0665	14.2086	14.2529	14.1505	14.3082	14.0428	14.493	12.2927	14.1001	14.251	14.451	14.1604	14.117	13.9572	14.513	14.99	14.2858	14.2923	14.0928	14.7475	14.1357	14.3197	13.9445	14.4318	14.6623	14.2721	13.9615	14.5615	13.7204
sp|Q3TPE9|ANKY2_MOUSE	Q3TPE9	ANKY2_MOUSE	Ankmy2	13.703	13.9033	14.2566	14.1155	14.1534	13.4258	13.6868	13.6512	12.4265	13.8264	13.9099	13.7021	13.7964	13.3863	13.4777	14.0401	13.9115	13.7523	14.1513	13.0172	13.0291	13.9824	14.2494	14.4488	14.1377	12.9798	12.941	13.398	14.23	13.1337	14.3851	13.1991	14.2377	14.2271	14.4233	13.0331	13.4458	12.7896	13.1265	12.8915	13.1057	14.6379	14.6128	14.1976	14.6763	13.9863
sp|Q80UP5|AN13A_MOUSE	Q80UP5	AN13A_MOUSE	Ankrd13a	14.169	14.5322	14.1832	13.3356	13.1017	14.2363	14.0568	12.9651	14.501	14.1604	13.7176	13.3128	14.8554	16.2135	13.6475	13.0449	13.2411	13.6676	14.0936	13.8774	14.2148	14.21	14.1663	14.1148	14.3294	14.302	14.059	13.9632	14.4503	14.375	12.6876	13.9314	12.9346	14.3527	13.9276	14.3754	14.2779	14.0974	14.1233	14.1758	14.2104	13.3165	12.6973	13.946	13.2029	13.696
sp|Q99NH0|ANR17_MOUSE	Q99NH0	ANR17_MOUSE	Ankrd17	14.5185	14.2435	14.9594	13.5355	14.9189	15.1583	13.9584	14.1971	14.4717	14.656	14.4696	14.7828	14.5214	14.1769	13.9375	13.8792	14.5172	14.5216	14.2236	14.2974	14.5348	14.6806	14.0382	14.3554	14.3108	14.4102	14.8968	14.5664	14.6991	14.4506	14.3377	14.4609	14.0495	14.1555	14.3331	13.9476	14.0127	14.6493	14.5581	14.4184	14.4019	14.9483	14.3255	14.4393	14.6337	14.8255
sp|Q91WK7|ANR54_MOUSE	Q91WK7	ANR54_MOUSE	Ankrd54	14.1028	14.1548	13.792	14.2076	14.2971	13.9919	14.1357	12.8875	13.1676	14.1971	12.692	14.2236	13.8745	13.8489	12.5007	13.1129	14.5176	12.9822	14.1862	13.5018	13.8686	13.9424	14.0629	13.1093	14.315	13.3191	13.8934	13.8466	13.9901	13.8212	14.311	13.0524	13.7697	14.2945	14.1046	13.3024	12.32	13.7111	13.9421	12.8887	13.2799	13.1016	14.4976	14.1199	13.4776	13.9002
sp|P59672|ANS1A_MOUSE	P59672	ANS1A_MOUSE	Anks1a	13.9617	14.1364	13.9625	12.9539	14.289	13.7999	13.7977	12.416	14.2736	14.4551	13.6222	14.587	14.0691	12.1696	13.7757	14.344	13.7912	14.6155	14.5748	14.5624	14.2115	14.3607	14.257	13.7297	13.3361	13.4405	13.6631	12.42	14.5728	14.1259	13.7235	14.1517	13.379	13.7083	13.581	12.1448	14.244	14.2869	13.7324	12.8175	14.4096	13.8846	13.7911	14.7264	13.6944	13.348
sp|Q8K3X6|ANS4B_MOUSE	Q8K3X6	ANS4B_MOUSE	Anks4b	13.7019	13.6491	13.7305	14.8252	13.5434	15.3396	13.2509	14.0125	13.9864	14.3908	14.3237	13.767	13.8591	14.42	14.4544	13.9006	14.3352	14.4071	14.0083	14.5892	14.4063	14.4115	13.4539	13.9346	14.505	14.7501	13.2824	13.2028	14.323	14.4179	12.8032	13.1389	13.0011	14.57	13.9495	14.4502	15.4595	13.7874	13.9497	15.0433	14.2279	14.3284	14.2246	14.3586	14.2688	14.539
sp|Q80UU1|ANKZ1_MOUSE	Q80UU1	ANKZ1_MOUSE	Ankzf1	15.1018	14.7818	14.7211	15.0271	14.9316	15.0628	14.9458	12.9037	14.2399	14.8511	14.1845	14.8451	14.3786	14.0056	13.5155	13.6221	14.966	13.8111	14.5156	14.2902	14.3987	13.9887	14.2275	13.9168	14.4794	13.9394	14.2534	14.1493	14.2848	14.263	15.0908	14.091	14.3535	14.9355	14.3096	15.6498	14.5461	14.0464	14.7888	13.6976	14.3488	15.3545	14.6797	14.7065	14.5377	14.9512
sp|O35381|AN32A_MOUSE	O35381	AN32A_MOUSE	Anp32a	15.9525	15.8616	15.8816	15.2868	15.0158	17.2233	15.4934	15.6565	16.0936	15.1624	15.6302	15.129	15.278	15.8434	15.989	15.0766	15.057	15.4942	15.5434	15.3847	15.7702	16.1874	15.1374	15.7976	15.3994	15.5848	15.7289	15.9983	15.473	15.7175	15.458	15.7029	15.2795	15.8145	15.9016	16.5603	15.2547	15.8447	15.2936	15.4034	15.6802	15.555	15.6705	15.2495	15.2962	14.9552
sp|Q9EST5|AN32B_MOUSE	Q9EST5	AN32B_MOUSE	Anp32b	17.0334	17.2029	16.9837	16.5826	16.2691	17.111	16.4573	16.4935	16.6725	16.3249	16.997	16.389	16.8044	16.3466	16.8105	16.5057	16.6261	16.8451	16.8134	17.0542	17.2266	16.8346	16.692	16.7036	17.0985	16.3044	17.1667	17.3636	16.8891	16.5754	16.9676	16.8192	17.1481	17.11	17.2918	15.9491	15.9021	16.8195	14.4402	16.6184	17.0626	16.5084	16.8433	16.9166	15.5638	16.3121
sp|P97822|AN32E_MOUSE	P97822	AN32E_MOUSE	Anp32e	14.2885	14.6285	14.3262	13.5527	13.4295	13.8966	13.8498	14.7551	15.4072	13.4747	15.0146	13.7036	13.1748	15.6167	15.6963	13.4258	13.4047	15.0993	14.6151	14.7901	14.8246	14.6314	14.7579	15.2002	13.2016	14.8641	13.253	13.5804	14.716	14.7296	13.8116	15.6273	12.8577	14.22	13.9237	15.4909	14.3133	14.5411	13.4048	14.849	15.2277	13.409	12.8053	14.6972	12.7744	13.7174
sp|P97449|AMPN_MOUSE	P97449	AMPN_MOUSE	Anpep	15.4439	15.3014	15.439	15.5979	15.4327	17.2842	15.4304	15.4401	15.3319	15.7224	15.4535	15.5633	15.4621	15.3108	15.0895	15.3303	15.465	15.3509	14.8269	14.7985	15.2816	15.2035	15.0237	15.3116	14.73	15.6891	15.2671	15.1519	15.3149	15.9101	15.6527	14.3241	14.6535	16.0569	16.0341	16.767	18.8183	15.1723	16.622	15.508	15.018	15.4657	15.4552	15.0976	16.0197	16.7089
sp|P10107|ANXA1_MOUSE	P10107	ANXA1_MOUSE	Anxa1	15.6807	15.9434	15.9343	15.6205	15.8858	15.7222	16.1856	15.5057	15.8923	16.1197	15.9659	16.0256	15.9431	15.8654	16.2304	15.9492	15.7744	15.962	16.2601	15.8234	16.0707	15.8045	15.3898	15.4552	15.7369	16.5008	16.8192	16.255	15.9536	16.0823	15.3227	16.5892	15.9456	15.4883	15.3905	16.2964	16.505	15.9041	15.9075	16.0845	15.468	14.8371	15.4951	16.1354	15.7885	16.037
sp|P97384|ANX11_MOUSE	P97384	ANX11_MOUSE	Anxa11	16.3782	16.4651	16.6728	16.1689	16.592	16.8339	16.6079	15.9814	16.645	16.4504	16.3823	16.4246	16.4799	16.4558	16.4993	16.5391	16.4835	16.3307	16.4175	16.558	16.3872	16.601	16.3877	16.45	16.6538	16.6811	16.3218	16.3963	16.4033	16.8217	16.6567	16.3531	16.1433	16.4369	16.4736	16.5033	16.5709	16.3876	16.7061	16.3794	16.1902	16.4548	16.058	16.6843	16.5087	16.463
sp|Q99JG3|ANX13_MOUSE	Q99JG3	ANX13_MOUSE	Anxa13	15.2066	15.0295	15.5866	15.981	16.0772	15.3408	15.2733	12.3144	15.4064	15.5228	14.9608	14.9999	14.7509	14.9921	15.1904	15.614	11.9614	15.4611	15.3067	14.9953	15.0395	15.5053	15.0522	15.4838	15.1159	15.8227	13.7429	13.5283	15.0565	15.6354	16.1852	12.9696	14.325	15.9308	16.0984	15.3848	17.0454	15.0899	12.4712	15.4444	14.9684	15.1469	15.1827	15.4289	12.5476	15.408
sp|P07356|ANXA2_MOUSE	P07356	ANXA2_MOUSE	Anxa2	17.3081	17.5726	17.6049	17.2445	17.5625	17.3352	17.67	16.8062	17.4682	17.7097	17.7234	17.7449	17.5468	17.2722	17.5536	17.7004	17.2049	17.2868	16.9308	16.8789	17.4437	17.3124	16.6714	17.0108	17.1203	18.1591	18.4023	18.1614	17.3133	17.7335	17.1124	18.384	17.6043	17.2507	17.0848	18.2804	19.0008	17.3594	16.7406	18.7411	16.8265	16.8335	16.6196	17.2882	17.2089	16.989
sp|P97429|ANXA4_MOUSE	P97429	ANXA4_MOUSE	Anxa4	18.5059	18.4989	18.7067	18.6432	18.537	18.5311	18.5664	18.5134	18.5669	18.1912	18.6745	18.1616	18.5918	18.6215	18.7813	18.4274	18.2969	18.7399	18.5905	18.557	18.4942	18.3639	18.6896	18.5152	18.6883	18.7723	18.605	18.2911	18.4698	18.7354	18.6411	18.3691	18.3652	18.7164	18.6311	18.5332	19.1899	18.4947	18.3828	18.4475	18.2303	18.0872	18.4783	18.8464	18.1479	18.73
sp|P48036|ANXA5_MOUSE	P48036	ANXA5_MOUSE	Anxa5	15.4832	15.7381	16.0365	15.4399	15.5924	15.5383	15.9402	15.7427	16.1357	15.8026	16.1745	15.8992	15.8705	16.3029	16.5952	15.6271	15.0343	16.2543	15.8595	15.9235	15.5064	15.6156	15.6506	15.6428	15.6915	16.1547	16.6166	16.0298	15.9267	16.1099	15.5607	16.5654	15.6481	15.6164	15.6065	16.8821	16.4664	15.8586	15.3285	15.7772	15.7964	15.2186	15.6117	15.9759	15.1714	16.6188
sp|P14824|ANXA6_MOUSE	P14824	ANXA6_MOUSE	Anxa6	14.4421	14.7561	14.9474	14.6104	14.8402	15.1486	14.6861	14.4826	15.0094	14.9428	15.3501	14.9217	15.2262	15.2129	15.4093	15.0495	14.5839	14.7893	14.9974	14.6652	14.6916	15.1275	14.7071	15.0714	14.8358	15.139	15.6705	15.0589	14.7221	15.1741	14.783	15.5697	15.2782	15.5471	14.8228	15.8244	15.933	14.5154	13.6362	14.211	14.564	14.9057	14.5087	14.375	14.2781	15.0937
sp|Q07076|ANXA7_MOUSE	Q07076	ANXA7_MOUSE	Anxa7	15.5806	15.6515	15.6603	15.5879	15.359	14.7642	15.1826	15.5633	15.8511	15.6077	15.3224	15.7455	15.2154	15.4691	15.4508	15.1846	15.6462	15.2663	15.5231	15.3926	15.3824	15.2537	15.3004	15.0256	15.042	15.636	15.8241	15.7796	15.4361	15.3562	15.6154	16.0505	15.8958	15.4064	15.5165	15.4609	15.6904	15.4132	14.9306	15.7369	15.4533	15.2155	15.2257	15.3883	15.2112	16.0395
sp|Q8JZQ5|AOC1_MOUSE	Q8JZQ5	AOC1_MOUSE	Aoc1	15.1536	14.9067	15.7717	13.0532	13.8085	14.9096	14.7441	15.2524	13.8686	14.7638	15.0386	14.0994	14.8692	15.8553	15.087	14.5899	12.1043	15.0266	14.4917	14.5595	15.2268	14.8721	14.221	14.2207	14.0984	15.5176	14.1039	12.6102	14.9617	15.7864	15.0462	14.3337	13.9933	14.9398	14.9295	15.8841	16.3419	14.9681	14.176	13.0954	14.4966	15.0134	14.0552	14.1813	14.2287	14.8814
sp|O35643|AP1B1_MOUSE	O35643	AP1B1_MOUSE	Ap1b1	15.9685	15.8748	15.8785	16.0574	15.4327	16.7621	15.8597	16.0206	15.6503	15.8352	15.5423	15.7408	15.7401	15.8855	15.7403	15.7707	15.7173	15.5607	15.7975	15.8237	15.8498	15.8935	15.8764	16.0076	16.0638	15.7611	15.696	15.7955	15.7536	15.8685	15.9562	15.7149	15.4873	15.8685	15.9436	15.9614	16.2496	15.7784	15.4359	15.7443	15.7622	15.8848	16.0195	15.8087	15.7535	16.3081
sp|P22892|AP1G1_MOUSE	P22892	AP1G1_MOUSE	Ap1g1	14.6558	14.5533	14.4765	14.8414	14.8548	14.5868	14.8793	14.2282	14.4458	14.8211	13.2587	15.4913	11.8338	14.0086	13.9636	15.6174	14.8682	13.1577	14.5728	14.1169	14.2283	14.4744	14.7479	14.9278	14.2321	14.1727	14.2028	13.5606	14.0162	14.1577	14.0028	14.5831	14.2072	14.4559	14.3466	13.8901	14.3729	14.3376	15.0435	13.4675	14.4247	15.0007	14.7487	14.4779	15.044	13.8697
sp|O88512|AP1G2_MOUSE	O88512	AP1G2_MOUSE	Ap1g2	15.2426	15.106	15.2632	15.1692	14.883	14.2435	14.7289	14.9421	14.8877	14.1916	15.0393	14.4873	15.2279	14.9331	14.9039	14.4704	14.3398	15.1713	14.8168	14.8312	15.1196	14.6807	14.8347	15.0578	14.8375	14.5853	14.2682	14.2331	14.8057	14.8294	15.3088	14.2894	15.0107	14.7825	15.4748	14.5214	14.8752	14.8835	15.1726	13.9395	14.9036	15.6526	15.3183	14.6033	15.2098	15.2362
sp|Q9WVP1|AP1M2_MOUSE	Q9WVP1	AP1M2_MOUSE	Ap1m2	16.9197	16.7881	16.9622	16.8167	16.6291	17.0915	16.6152	16.7986	16.5572	16.6704	16.6869	16.6829	16.496	16.7705	16.6903	16.7319	16.3962	16.6601	16.8471	16.8439	16.8219	16.8207	17.0542	16.803	17.1336	16.5896	16.6679	16.4704	16.7535	16.8155	16.7193	16.2665	16.4818	16.7113	16.6713	16.1199	16.8183	16.9134	16.6185	16.595	16.8132	16.8185	16.6809	16.8615	16.7345	16.4555
sp|P61967|AP1S1_MOUSE	P61967	AP1S1_MOUSE	Ap1s1	15.054	14.6631	15.5092	15.0651	16.3457	13.8978	15.0811	15.8569	15.2746	14.8284	15.234	14.8701	14.6744	15.5907	15.0969	13.0438	13.1125	15.4221	15.1338	15.5162	15.2161	15.5686	14.4369	15.3915	14.1893	15.764	14.532	14.947	14.6868	15.7746	14.3091	14.7973	14.1273	14.1937	13.5367	14.8656	16.7756	15.5043	13.8549	17.002	14.4728	14.9459	14.4484	14.5235	14.4165	15.1099
sp|P17426|AP2A1_MOUSE	P17426	AP2A1_MOUSE	Ap2a1	14.9899	15.0383	14.8579	15.0028	12.9838	13.0421	14.7825	15.0382	14.7016	14.4652	14.5406	13.7367	14.0992	14.7067	14.7359	14.2163	15.2225	14.6311	14.2537	14.8959	13.4503	13.943	14.209	13.294	14.388	16.043	13.994	12.9306	13.4183	15.3811	14.8234	16.4936	14.9524	13.8561	14.1073	16.3136	15.6929	13.9196	14.3166	15.7169	13.5416	14.1431	14.648	14.5339	13.9269	14.6698
sp|P17427|AP2A2_MOUSE	P17427	AP2A2_MOUSE	Ap2a2	14.9541	14.972	14.9809	14.0253	14.6711	14.443	14.7764	13.9314	14.5179	14.6767	14.5337	14.5509	14.907	14.6958	14.5586	14.6296	14.4202	14.6595	14.8761	14.9177	14.4337	14.5749	14.712	14.6069	14.9462	15.6305	14.9472	14.4871	14.7244	14.8985	14.4167	15.0211	14.6989	14.6021	13.0294	15.0749	15.7708	14.8359	13.5639	15.0056	14.3602	13.1344	15.0256	14.6011	13.4602	14.3907
sp|Q9DBG3|AP2B1_MOUSE	Q9DBG3	AP2B1_MOUSE	Ap2b1	15.0319	14.6106	14.9839	14.9997	14.4415	13.9529	15.439	15.3363	15.221	14.3844	14.6045	15.1161	14.711	15.346	15.3186	14.4809	14.7784	14.9267	15.0453	14.3841	14.6115	14.5041	14.6132	15.1384	14.4651	14.3798	14.6181	15.1053	14.5835	14.592	15.0543	15.5096	15.028	14.4887	15.2677	14.9799	16.0555	15.0175	15.3111	14.9509	15.288	14.9869	14.6761	14.6422	14.2282	15.1825
sp|P84091|AP2M1_MOUSE	P84091	AP2M1_MOUSE	Ap2m1	14.8835	14.9875	15.0633	14.288	15.0999	14.3816	14.9564	13.8351	14.5076	14.7744	14.8957	15.0171	15.0265	14.625	14.8559	14.8228	12.7717	14.9834	15.5767	15.7151	15.3911	14.9134	14.173	13.084	14.1145	16.4242	13.9139	14.3883	15.0932	15.2656	13.284	14.7154	14.0346	13.4796	13.6126	15.5062	16.9478	15.1496	13.9658	16.8518	13.3765	14.6511	13.5667	14.2016	14.2665	14.2639
sp|P62743|AP2S1_MOUSE	P62743	AP2S1_MOUSE	Ap2s1	13.266	12.735	13.61	13.5616	14.7546	13.7834	13.5694	12.733	14.2216	14.0796	14.3522	14.3702	15.4999	14.757	14.8168	14.3391	13.4796	13.1866	14.3724	14.3943	13.9679	13.8861	14.2551	13.2008	13.5567	14.1532	13.3885	13.7903	13.7182	14.1094	13.458	14.7249	12.5978	13.6528	13.701	14.3737	15.0913	13.2955	13.7418	13.0732	14.643	15.3917	13.7217	14.8037	13.6106	13.7702
sp|Q9Z1T1|AP3B1_MOUSE	Q9Z1T1	AP3B1_MOUSE	Ap3b1	14.3668	13.8478	14.2411	14.4291	14.1028	13.4081	14.2744	13.7022	14.4323	13.5225	14.0927	14.3019	14.3995	14.0632	14.152	13.7264	14.4944	13.9537	14.2354	14.1306	14.2172	13.5027	14.2011	14.4326	13.7788	13.7683	14.111	13.8821	13.7368	14.0636	14.3953	14.078	14.0121	14.4987	14.3474	14.2548	14.4054	14.0579	14.3876	12.6244	14.3049	14.926	13.5135	13.8182	14.582	14.2871
sp|O54774|AP3D1_MOUSE	O54774	AP3D1_MOUSE	Ap3d1	14.8445	14.9289	14.7956	14.8513	14.6415	13.3869	13.9489	14.7907	14.922	13.9713	14.8758	14.159	14.6851	15.311	15.0346	14.1992	13.9181	15.0769	15.1128	15.4554	15.2006	14.8305	15.4106	15.5666	14.5469	15.5765	14.7059	13.2079	14.7918	15.1098	14.0198	14.6358	13.1835	13.6131	13.2557	15.5688	15.5969	14.7945	13.5809	15.0792	14.8413	13.7459	13.3956	15.2667	13.4186	14.9572
sp|Q9DCR2|AP3S1_MOUSE	Q9DCR2	AP3S1_MOUSE	Ap3s1	14.5239	14.3579	14.4531	14.0357	14.1362	13.3828	14.1834	14.5735	14.4044	14.0539	14.3803	13.8185	14.3891	14.5037	14.361	13.7516	13.8066	14.3663	14.4447	14.5152	14.4321	14.8107	14.0945	14.833	14.6685	14.5736	14.1983	14.0559	14.6346	14.3031	13.6196	14.179	13.2727	14.271	13.1738	14.5635	14.6974	14.6745	13.3913	14.2584	14.2738	12.9332	14.1608	14.3097	13.8794	14.0723
sp|Q9Z1K7|APCL_MOUSE	Q9Z1K7	APCL_MOUSE	Apc2	17.4467	12.9428	13.6958	17.0329	20.9771	13.502	12.7307	16.8541	13.0681	13.2571	12.6493	13.2239	13.0069	17.5067	17.71	13.579	19.519	11.9237	15.6985	15.8768	15.5203	14.8028	15.5675	14.588	16.032	16.2357	15.1921	15.5711	15.5372	15.1988	14.8749	13.3604	15.6828	15.438	15.2553	17.7147	14.7672	15.8966	10.3744	14.8576	14.8167	9.97081	14.7581	15.8355	16.5148	15.3708
sp|Q8R146|APEH_MOUSE	Q8R146	APEH_MOUSE	Apeh	15.3505	15.4672	15.6002	15.8216	15.8728	15.4954	15.5172	15.143	15.7688	15.5014	15.4398	15.5421	15.296	15.2177	15.2309	15.4214	16.1099	15.7131	15.8096	15.8934	15.5063	15.8245	15.6973	15.3465	15.7811	15.8509	15.3419	14.9546	16.0228	15.8611	15.7606	14.7382	14.3569	15.8666	15.4559	15.3383	16.2952	15.7719	13.8619	15.8642	15.4243	15.9775	15.4936	15.9112	15.2573	16.181
sp|P28352|APEX1_MOUSE	P28352	APEX1_MOUSE	Apex1	15.4287	15.5511	15.2223	14.9355	15.1224	13.5246	15.3331	15.0556	15.2562	14.7086	15.1995	15.0604	14.9835	15.4149	15.6377	15.1919	14.612	15.7477	15.2624	15.488	15.4801	15.6585	15.2309	15.4111	15.3092	15.9958	14.5627	15.5365	15.2854	15.5288	15.1094	15.4524	14.7582	14.6562	13.5907	15.5444	14.9626	15.3377	13.9291	16.3822	14.6616	14.2746	14.4338	15.5881	14.5481	16.2106
sp|O35841|API5_MOUSE	O35841	API5_MOUSE	Api5	15.6024	15.9298	15.6786	15.5953	15.7702	14.8876	15.912	15.7679	15.708	15.5882	15.7503	16.0321	15.8958	15.6598	15.676	15.9788	15.7621	15.698	15.8445	15.8573	15.9868	16.09	15.9444	15.7164	15.7037	15.6999	15.7567	15.7381	15.889	15.823	16.1701	15.7192	15.5754	16.1122	15.6577	16.1437	15.7219	15.7201	14.4761	15.6695	15.9374	15.1672	15.8646	15.8052	14.5492	15.8862
sp|Q9D7N9|APMAP_MOUSE	Q9D7N9	APMAP_MOUSE	Apmap	15.0464	15.2946	15.3345	15.7498	15.5086	16.1517	15.499	14.6857	14.7916	15.4165	15.0599	15.35	15.3111	14.6337	14.4035	15.4145	15.7983	14.6118	15.0693	15.0527	15.1565	15.1283	14.9756	15.1719	15.7073	15.1827	15.2196	15.1714	15.2088	15.058	15.6106	14.8943	15.7248	15.3201	15.1556	15.4361	15.1547	15.0987	15.5271	14.5964	14.9116	15.4678	15.538	15.2662	15.2878	15.4298
sp|Q00623|APOA1_MOUSE	Q00623	APOA1_MOUSE	Apoa1	15.9	16.0075	15.9854	15.8591	14.8595	13.7966	15.591	15.7846	16.1958	15.4891	15.8165	15.4091	15.5149	15.6195	15.842	15.1791	15.4159	15.5247	15.1464	15.4246	15.4447	15.3734	15.6729	15.6283	15.365	15.3755	15.6219	15.4604	15.7008	15.3861	15.4438	16.8446	15.8464	16.1448	15.8106	15.5357	15.6639	15.6927	15.4872	15.5033	15.3636	15.4665	15.1079	15.5668	14.6078	15.5086
sp|P06728|APOA4_MOUSE	P06728	APOA4_MOUSE	Apoa4	14.4564	14.4116	14.8618	14.5362	15.2321	13.2111	14.987	14.6681	14.9777	15.3498	14.775	14.5593	13.917	14.8527	14.9655	15.104	12.555	14.4536	14.0418	14.4457	14.2723	14.5936	14.51	14.4584	14.347	15.3645	14.0605	14.2783	14.3559	14.798	13.8358	14.3702	13.9592	14.7589	14.8847	15.808	17.9542	14.8453	14.3716	14.8291	14.9478	13.5364	13.9707	14.6072	12.6056	16.034
sp|P08226|APOE_MOUSE	P08226	APOE_MOUSE	Apoe	14.8543	14.9446	14.9937	15.0332	14.8332	15.4924	15.1551	14.7799	14.7871	14.5248	15.0424	14.8239	15.0785	14.7357	14.8407	15.161	14.6282	14.5561	14.8139	14.6102	14.4817	14.5102	14.5398	15.1797	15.4403	14.9726	15.3615	15.1523	14.4972	15.0876	15.3852	14.653	15.2348	15.2485	15.0513	14.708	14.529	14.7606	14.8925	14.4493	14.7989	15.4383	15.0878	14.7984	14.7149	15.2934
sp|Q78IK4|MIC27_MOUSE	Q78IK4	MIC27_MOUSE	Apool	15.2761	15.3265	15.4238	15.4205	15.4663	15.3661	15.4738	15.5036	14.8982	15.3476	15.1658	15.4605	15.3478	15.2731	15.2869	15.6056	15.7585	15.2492	15.7356	15.445	15.4586	15.4914	15.494	15.5564	15.7865	15.4011	14.5086	14.6522	15.466	15.4814	15.7711	14.115	14.4334	15.6312	15.6818	14.8528	15.5851	15.5314	16.0833	14.9776	15.3446	15.2307	15.4144	15.885	15.9605	15.3691
sp|P08030|APT_MOUSE	P08030	APT_MOUSE	Aprt	16.3096	16.5304	16.4921	16.7136	16.3058	17.8702	16.4817	15.7766	15.87	16.7953	15.1676	16.485	16.2938	16.1428	15.9536	16.4782	16.1901	16.6028	16.5279	15.8476	16.191	16.7383	16.3457	15.7727	16.8522	16.2538	16.977	16.5082	16.4747	16.05	16.5332	15.9292	16.6025	16.7962	15.604	16.3904	16.6611	16.1989	15.9013	16.2708	15.5379	16.8434	16.6798	16.7269	16.4744	16.6971
sp|Q8CFQ3|AQR_MOUSE	Q8CFQ3	AQR_MOUSE	Aqr	15.3061	15.2323	15.1827	15.5548	15.295	14.9252	15.1008	15.2476	14.845	15.3931	15.0967	15.3498	15.444	15.3971	14.9637	15.3165	15.4507	14.7486	15.1362	15.1827	15.3118	15.4816	15.3275	15.1117	15.3305	15.0796	15.4899	15.3489	15.4781	15.254	15.1759	15.3081	15.2842	15.3105	14.7604	14.9116	14.6392	15.1985	14.906	15.2773	15.2238	15.4473	15.1372	15.5721	15.09	15.0454
sp|P04627|ARAF_MOUSE	P04627	ARAF_MOUSE	Araf	14.2367	14.6189	14.4337	13.2952	15.2884	13.5218	14.6717	14.2698	14.223	12.7643	14.3677	14.8591	14.3362	14.6277	14.6629	13.7907	12.8201	14.0613	14.4795	14.6788	14.9946	13.5323	14.6872	12.76	13.9766	14.8429	13.3802	12.9402	14.9045	14.5495	13.3295	14.577	13.814	13.508	13.7398	15.1677	14.6803	13.9781	14.4883	14.4512	14.0745	13.8633	14.722	14.6102	13.5437	15.2329
sp|Q5XJY5|COPD_MOUSE	Q5XJY5	COPD_MOUSE	Arcn1	16.4619	16.3328	16.5566	16.2095	16.6271	16.2207	16.5185	16.4224	16.582	16.3009	16.1755	16.2031	16.6337	16.1386	16.099	16.2727	16.0162	16.2634	16.533	16.4173	16.3146	16.4611	16.5542	16.3941	16.383	16.3	16.1646	16.1051	16.3989	16.336	16.401	16.1044	16.0012	16.2623	16.3913	16.2566	16.8613	16.456	16.4283	15.7771	16.2635	16.3344	16.1824	16.4821	16.4885	16.7783
sp|Q8BSL7|ARF2_MOUSE	Q8BSL7	ARF2_MOUSE	Arf2	13.8265	13.6949	13.7197	13.9393	13.8605	13.83	13.7899	13.4578	13.2718	13.7474	14.0416	13.6681	13.5635	13.8337	13.7159	13.8437	13.7006	13.2011	14.1978	14.1288	14.0981	13.9485	14.1436	14.0464	13.5608	13.8856	13.3057	13.5031	13.9313	14.0193	13.7157	13.8324	13.3002	13.2968	12.979	12.9661	13.8778	14.0172	13.3611	13.8757	14.1207	13.6648	13.0952	14.1206	13.0668	14.2003
sp|P61205|ARF3_MOUSE	P61205	ARF3_MOUSE	Arf3	17.0833	16.7953	16.7702	16.8206	16.2983	17.0494	16.7999	17.4835	17.4212	16.4576	16.8137	16.5902	16.3659	17.7978	17.7698	16.5471	16.8822	17.1294	16.947	16.8544	16.5615	16.8927	17.0704	17.7045	16.5939	16.8524	16.7033	16.7626	16.8177	17.1127	16.8396	17.5158	16.6436	16.6645	17.1196	17.7234	17.5997	16.6523	16.5731	16.6814	17.0991	16.7219	16.9787	16.7786	16.8485	17.0878
sp|P61750|ARF4_MOUSE	P61750	ARF4_MOUSE	Arf4	16.7893	16.6498	17.2203	17.2743	17.0569	16.5578	17.014	16.3714	16.4683	16.4482	16.6991	16.2427	16.9385	16.2383	15.9914	16.1875	16.312	16.2364	16.6308	16.0274	16.292	15.5768	16.2482	17.6005	14.9979	17.0867	15.0483	15.1708	16.9132	17.102	17.5658	17.4151	17.4753	18.2252	18.2006	17.4702	18.1219	15.6722	14.883	15.9866	17.185	16.6179	17.0597	16.2982	15.1728	16.9272
sp|P84084|ARF5_MOUSE	P84084	ARF5_MOUSE	Arf5	15.9973	15.8561	17.0585	15.9657	16.0534	15.4472	15.6583	15.989	15.7921	15.7422	15.1192	15.4577	15.9777	15.4516	15.6067	16.3308	15.5858	16.0064	15.5412	15.9313	15.7358	15.9594	15.8838	15.4952	15.4221	15.7421	15.291	15.2481	14.7	16.2565	16.6213	15.54	15.8118	16.5612	16.737	15.7405	17.0894	15.5821	14.6963	15.7617	16.3201	16.2191	16.2159	16.3191	15.2216	16.1513
sp|Q9EPJ9|ARFG1_MOUSE	Q9EPJ9	ARFG1_MOUSE	Arfgap1	14.7083	14.3047	14.4577	14.5331	14.6636	14.2035	14.5534	14.6461	14.2907	14.8161	14.7	14.4978	14.9225	14.8301	14.64	15.001	14.4558	14.6348	14.6931	14.601	14.8912	14.935	14.3643	14.5531	14.6732	14.8803	14.9945	14.8426	14.6817	14.6672	14.7603	14.2386	14.2568	14.6188	14.1371	14.629	15.3374	14.6761	13.4814	14.4793	14.2172	14.3195	14.7896	14.5227	15.0478	13.7906
sp|Q99K28|ARFG2_MOUSE	Q99K28	ARFG2_MOUSE	Arfgap2	15.8072	15.8583	15.7812	15.741	15.3041	15.3087	15.4616	15.3434	15.4029	15.363	15.7357	15.2935	15.4195	15.3391	15.4311	15.5057	15.5785	15.2129	15.4306	15.4884	15.3493	15.4875	15.3501	15.6967	15.4085	15.6362	15.5789	15.5632	15.4592	15.3611	15.583	15.5026	15.5261	15.3879	15.4812	15.338	15.0594	15.6142	15.8607	14.9861	15.4403	15.8481	15.6922	15.445	15.7565	15.3673
sp|Q9D8S3|ARFG3_MOUSE	Q9D8S3	ARFG3_MOUSE	Arfgap3	15.2938	15.4595	15.246	15.7225	15.5831	16.4464	15.3189	15.3103	14.9617	15.6455	14.9389	15.1725	15.3899	14.9339	14.9779	15.1345	15.7254	15.1364	15.3337	15.5633	15.7056	15.5352	15.5598	14.8976	15.4389	15.5133	15.3128	14.3017	15.5054	15.685	15.7555	14.2863	15.4587	15.9512	15.5841	15.4326	16.3045	15.7733	13.7447	14.8007	15.2732	15.5903	15.5546	15.6684	15.0652	16.0698
sp|G3X9K3|BIG1_MOUSE	G3X9K3	BIG1_MOUSE	Arfgef1	14.7142	14.4985	14.8873	15.0038	14.609	13.4789	14.3921	14.7325	14.7757	13.9794	14.1843	14.3706	14.4054	14.761	14.6163	15.049	12.8988	14.4473	15.3186	14.9489	14.2789	14.608	14.7763	15.3813	13.919	14.1159	13.4116	13.7165	14.8147	14.3247	13.8329	14.845	13.7514	13.9064	14.0347	14.6729	14.9491	14.6508	15.4961	13.5659	14.4659	14.5491	13.4546	14.3564	15.5601	14.1008
sp|Q8K221|ARFP2_MOUSE	Q8K221	ARFP2_MOUSE	Arfip2	14.0692	13.5441	13.4603	14.5022	14.0884	13.3243	13.8972	13.9553	14.07	13.8313	13.8658	13.4938	14.599	14.9327	14.5846	13.2081	13.9468	14.0174	14.3322	14.4108	14.5432	12.7852	14.6743	15.7505	13.5673	14.7618	12.5082	13.1731	13.3976	13.547	12.8501	14.8571	13.4065	14.6055	14.4804	15.3358	13.679	13.6389	13.4038	13.8995	14.6791	14.0238	12.5789	13.6357	14.5604	14.1704
sp|Q61176|ARGI1_MOUSE	Q61176	ARGI1_MOUSE	Arg1	13.483	13.6436	14.34	14.74	12.8002	13.7073	13.7585	12.905	15.5309	13.9165	13.6466	14.2851	12.9968	15.2579	15.5426	13.6651	12.8723	12.3036	13.5317	13.5674	14.6507	14.1604	12.2075	12.8875	13.3446	15.4427	14.0477	14.7229	15.0456	15.516	14.2142	12.9329	12.2744	12.5598	12.2364	15.5835	15.3196	14.6541	13.095	15.9521	13.305	12.9466	12.19	13.1322	14.572	14.1913
sp|O08691|ARGI2_MOUSE	O08691	ARGI2_MOUSE	Arg2	15.4933	15.9515	16.1966	15.9693	15.9748	15.3419	15.4674	15.7142	14.9741	15.3372	14.9008	15.1824	15.7603	16.0064	16.1007	15.7597	15.9999	15.0476	15.8558	16.4027	16.4883	16.3464	16.0664	16.2301	15.9388	16.7427	11.1312	10.8782	16.3135	17.033	17.0214	11.191	10.8923	16.6654	16.8053	17.0629	18.9886	16.1972	15.9377	15.8188	15.7212	16.5894	16.1302	16.1486	15.1699	16.4924
sp|Q3UL36|ARGL1_MOUSE	Q3UL36	ARGL1_MOUSE	Arglu1	13.674	14.4458	14.2237	13.7472	13.8001	14.2361	13.7041	13.2663	14.7725	13.3647	14.8384	13.3335	15.1707	14.7903	14.584	14.3023	14.0365	15.1521	14.4687	14.3972	14.2215	14.266	14.4701	14.5951	14.3431	14.5919	14.5713	14.6879	14.2646	14.2595	14.3733	14.401	14.6594	14.4548	14.5013	14.2763	13.9397	14.3923	13.127	13.0615	14.6792	12.7875	14.3009	14.2864	12.7863	14.6802
sp|Q5FWK3|RHG01_MOUSE	Q5FWK3	RHG01_MOUSE	Arhgap1	16.0688	16.0657	16.0302	15.8912	16.0795	15.2879	16.0113	16.3237	16.404	15.9468	16.3021	15.768	15.9856	16.3416	16.2229	15.9722	15.6262	16.3064	16.1728	15.9877	16.1908	16.1268	15.9647	16.0689	16.0106	16.2741	16.3024	16.2459	15.8953	16.2643	15.9476	16.2439	15.5759	15.8625	15.9489	15.9426	16.0419	16.2456	16.0118	16.1657	16.1334	15.9313	15.9316	16.1479	15.316	15.9757
sp|Q3UIA2|RHG17_MOUSE	Q3UIA2	RHG17_MOUSE	Arhgap17	14.6133	14.367	14.6438	14.6498	13.7352	15.2288	14.5889	13.8085	14.5073	14.4562	14.7246	14.7032	13.117	14.3862	14.0953	14.4817	14.2995	14.6816	14.6871	14.5091	14.5908	14.46	14.4147	13.9373	14.5331	14.5857	14.5516	14.1816	14.4994	14.6616	14.1818	14.6339	14.1794	14.4712	13.9476	13.7444	15.5647	14.2937	14.7682	14.0027	14.2853	14.0936	14.4651	14.7756	13.6128	14.7113
sp|Q99PT1|GDIR1_MOUSE	Q99PT1	GDIR1_MOUSE	Arhgdia	18.3455	18.584	18.6968	18.2181	18.5357	17.5878	18.3764	18.537	18.9797	18.3525	18.8924	18.4589	18.6844	18.99	19.0525	18.4482	18.2611	18.9124	18.5735	18.7926	18.6158	18.7053	18.5425	18.5808	18.547	18.6364	18.8247	18.6274	18.709	18.6094	18.4631	18.8507	18.3406	18.4505	18.1817	18.7025	18.9378	18.6513	17.8527	18.4276	18.7373	18.3716	18.416	18.5804	18.1418	18.6339
sp|Q61210|ARHG1_MOUSE	Q61210	ARHG1_MOUSE	Arhgef1	15.6302	15.4228	15.2743	15.7463	15.3478	15.0851	15.4665	14.7017	14.4422	15.6449	14.6751	15.8632	15.4241	14.2308	14.3552	15.6816	15.7335	14.9367	15.3969	15.2755	14.8434	14.969	15.1149	14.7576	15.3349	14.9826	15.4742	15.245	14.9791	15.0711	15.3928	15.0276	15.8667	15.4846	14.9519	15.9204	14.7148	14.9261	15.6344	14.8534	14.4904	15.5111	15.3446	15.2537	15.6765	14.8734
sp|Q3U5C8|ARHGG_MOUSE	Q3U5C8	ARHGG_MOUSE	Arhgef16	14.3907	14.3019	14.247	14.0779	14.4075	14.4339	14.1105	12.5603	13.8466	14.1589	14.0755	14.1808	14.1642	13.7338	13.5787	14.4887	14.2496	14.196	14.4406	14.2783	14.2144	14.2241	14.3197	14.1454	14.3467	14.3043	14.2432	13.7717	14.111	14.2539	14.3682	13.8035	13.9059	13.9706	14.2139	15.0547	14.9683	14.1606	12.9665	12.6698	14.0703	13.4752	14.5685	14.2188	12.7356	14.1271
sp|A2BH40|ARI1A_MOUSE	A2BH40	ARI1A_MOUSE	Arid1a	14.5172	14.3912	14.7913	15.0999	15.0704	15.321	14.9734	14.1809	13.5447	15.1803	14.4787	15.2424	15.1428	14.5467	14.0117	15.4305	15.1708	14.6731	14.701	14.7143	14.5713	14.7596	14.7979	14.5248	14.9113	14.5621	14.9182	14.6426	14.957	14.6817	15.1158	14.5603	15.1087	14.9838	14.7581	14.0544	14.301	14.8575	15.1569	14.5879	14.7807	14.9474	15.1243	14.6426	14.9291	14.802
sp|Q9D0J4|ARL2_MOUSE	Q9D0J4	ARL2_MOUSE	Arl2	14.8144	14.3843	14.4746	13.8266	13.3644	14.3089	13.5467	14.5701	15.0581	13.4591	14.782	13.3361	14.5671	15.2938	14.9201	14.0061	14.7361	14.9106	14.5533	14.7283	14.677	15.3476	14.4358	15.4241	13.2509	15.1722	13.5378	14.2715	14.4876	15.0401	13.2537	14.5541	12.9568	14.503	14.7208	14.9584	15.1217	14.8085	13.9005	12.7796	14.6295	14.5191	13.1009	14.1138	14.6928	14.5792
sp|Q9CQW2|ARL8B_MOUSE	Q9CQW2	ARL8B_MOUSE	Arl8b	14.6707	14.5426	14.4539	14.5519	14.6801	14.9696	14.6323	14.0111	14.8183	14.4527	14.21	14.39	14.6861	14.0968	14.3045	14.4402	14.7107	14.1642	12.9834	15.0157	14.8971	15.2048	13.4796	14.3631	15.2591	14.6011	14.8003	14.3703	14.732	14.9589	15.2093	14.6619	14.8132	15.306	14.9605	15.0739	11.9953	14.9018	13.2019	14.8431	14.1461	14.3179	14.6244	14.834	13.6239	14.7309
sp|Q9D0L7|ARM10_MOUSE	Q9D0L7	ARM10_MOUSE	Armc10	15.715	15.8489	15.7473	15.7856	15.9045	13.7363	15.3776	15.4384	15.3999	15.9955	15.4925	16.2747	15.799	15.257	15.1952	16.214	15.6243	15.8939	16.1275	16.3377	16.1967	15.8607	15.9718	15.929	15.9047	15.8482	14.9305	15.4171	15.927	15.9451	15.4771	15.0589	14.9554	15.6528	14.7945	15.3651	15.3196	16.1537	13.8821	15.8534	15.6719	15.487	15.784	16.2752	14.9227	15.5861
sp|Q8BNU0|ARMC6_MOUSE	Q8BNU0	ARMC6_MOUSE	Armc6	13.0479	13.1106	14.001	13.5951	14.5181	13.7085	13.2467	12.7214	14.4045	13.7883	13.6269	13.8011	14.2191	14.255	14.6896	12.993	12.8953	14.252	13.5596	13.6581	13.6611	14.0132	13.6314	13.8728	13.5021	13.6565	13.8845	14.3094	13.7932	13.5302	13.6488	13.5864	13.9296	13.9803	13.9413	11.4201	13.6405	13.8399	13.3713	14.898	13.7069	14.0635	13.8231	13.6071	13.7824	14.3125
sp|Q9DBR3|ARMC8_MOUSE	Q9DBR3	ARMC8_MOUSE	Armc8	14.1224	13.5758	13.8462	13.9464	14.3623	14.383	14.2334	13.9948	13.4218	14.1493	14.1448	14.1945	14.1856	14.3139	14.1652	14.155	13.698	14.3281	13.8936	14.0851	14.2348	14.2505	13.9394	13.6257	14.2637	14.2158	14.2916	14.3397	14.4395	14.4215	13.9314	13.879	14.0799	14.1581	13.7232	14.3515	14.3934	14.3196	13.1761	14.0063	14.0245	14.5914	13.867	13.5195	13.8093	13.3129
sp|A6H630|ARMT1_MOUSE	A6H630	ARMT1_MOUSE	Armt1	14.1622	13.7605	14.8391	13.8117	13.9158	13.9199	14.4238	13.244	14.255	13.8604	13.9147	13.81	13.2833	14.4476	13.8861	14.1539	12.3702	14.5811	14.5359	14.4619	14.411	14.6681	13.609	14.8092	12.4265	14.2944	11.7706	12.0032	14.5395	13.5384	12.9984	14.2142	14.4763	15.1814	14.9984	13.8703	14.3709	14.3498	14.0023	13.5551	14.614	13.0449	14.744	13.2855	13.1859	14.306
sp|Q9R0Q6|ARC1A_MOUSE	Q9R0Q6	ARC1A_MOUSE	Arpc1a	13.9923	13.7819	14.0182	14.0149	12.9447	13.2394	14.3465	14.5553	14.3294	13.1978	14.1014	13.5417	14.2341	14.1712	13.7921	12.9833	12.4347	14.1939	13.5273	13.1887	13.7757	13.5788	14.0003	13.6722	13.4791	14.0797	13.5467	12.2424	12.9963	14.0011	14.126	13.3775	13.9523	14.2714	14.1573	14.0171	14.918	13.7294	13.7034	13.5586	13.9428	14.4865	14.2107	13.7423	13.5275	14.1707
sp|Q9WV32|ARC1B_MOUSE	Q9WV32	ARC1B_MOUSE	Arpc1b	15.6024	15.6509	15.64	15.2874	15.302	15.1305	15.3192	15.6472	15.5317	15.2742	15.6227	15.2218	15.5834	15.7171	15.3447	15.4116	15.1789	15.396	15.529	15.4763	15.3259	15.3098	15.2904	15.3155	15.2216	15.3163	15.7602	15.6656	15.5921	15.483	15.3243	15.7232	15.2836	15.289	15.2693	15.3258	15.7978	15.7487	15.4937	15.272	15.6193	14.985	15.4631	15.3265	15.5857	15.5029
sp|Q9CVB6|ARPC2_MOUSE	Q9CVB6	ARPC2_MOUSE	Arpc2	15.8158	15.6791	15.9455	16.1916	15.5454	16.128	16.0503	16.3173	15.6701	15.9815	16.043	15.9079	15.8559	16.1063	16.1682	15.8303	16.1892	15.7561	15.9734	15.9189	16.0215	16.1783	16.5563	16.4475	16.1399	15.4394	15.8893	15.5859	16.0029	15.6524	15.7471	16.133	15.892	15.7919	15.8384	15.6482	16.6396	15.8819	15.7691	15.3987	16.125	16.1921	15.9355	16.1541	15.8196	16.094
sp|Q9JM76|ARPC3_MOUSE	Q9JM76	ARPC3_MOUSE	Arpc3	15.2809	16.1772	16.0075	14.8525	14.6949	13.5149	14.8446	16.1415	17.1832	14.5983	16.1105	15.3308	16.275	16.5655	16.9	14.9004	15.0362	16.6232	15.3561	15.4977	15.4724	15.5171	15.5299	16.502	14.9566	15.7827	15.8874	15.8566	15.1644	15.8343	15.956	16.365	15.927	15.1109	16.2381	16.0402	17.2432	15.3835	14.0157	15.505	15.9891	15.4058	15.3939	15.463	14.1616	16.3434
sp|P59999|ARPC4_MOUSE	P59999	ARPC4_MOUSE	Arpc4	17.25	17.7394	17.6415	17.1843	17.0311	17.0774	17.0929	16.9505	17.1167	17.038	17.5591	17.2418	16.9469	17.7601	17.6469	17.2221	17.0048	17.0158	17.5331	17.1913	17.098	17.413	17.3813	17.5322	17.4152	17.2917	17.4442	17.2777	17.0237	17.3197	17.3259	17.3227	17.0764	17.3154	17.0107	17.7333	17.8874	17.2718	16.5691	17.2944	17.0693	17.322	16.9855	17.0485	16.6254	17.5071
sp|Q9CPW4|ARPC5_MOUSE	Q9CPW4	ARPC5_MOUSE	Arpc5	16.1269	15.938	16.0596	16.4884	15.4192	15.234	16.046	16.6237	16.2286	15.3797	16.3986	15.5619	16.2068	16.4943	16.3412	15.8158	15.734	16.1975	15.9627	15.8201	15.9879	15.8853	16.0721	16.3196	15.8492	15.9804	16.2901	15.7452	15.8271	15.9303	16.206	16.3046	16.1523	16.2306	16.4754	16.0687	16.8859	15.9021	13.12	15.8179	16.1365	16.7929	16.3753	15.8124	16.4907	15.9815
sp|Q9D898|ARP5L_MOUSE	Q9D898	ARP5L_MOUSE	Arpc5l	14.222	14.2724	14.3006	14.2896	13.0308	14.5877	13.4532	13.8732	15.1694	13.2723	14.1275	13.4944	13.6397	14.4893	14.6097	13.736	13.5379	13.9524	13.6813	14.7675	14.0476	13.492	13.7005	15.4299	13.1252	14.4816	13.5741	13.3812	14.0738	14.3874	13.6102	15.4976	13.8386	13.9064	14.578	14.4003	14.6487	13.816	12.9729	12.9286	14.7468	13.8626	13.676	13.801	13.6617	13.8375
sp|Q9D0A3|ARPIN_MOUSE	Q9D0A3	ARPIN_MOUSE	Arpin	15.1991	14.8683	15.3091	14.9173	14.7827	15.3635	14.8416	14.273	15.0712	14.8321	15.2038	14.6958	14.9514	15.2016	15.3134	14.9633	15.0059	15.4247	14.7783	15.1504	14.8342	14.8399	14.8243	14.8679	14.7648	14.9715	14.8494	14.9345	14.7886	15.1422	15.3727	14.8	15.0623	14.9389	14.8146	14.7646	15.7698	14.9374	15.2507	15.0836	15.0451	15.1128	15.353	14.9207	15.3545	15.2538
sp|P56212|ARP19_MOUSE	P56212	ARP19_MOUSE	Arpp19	14.2868	13.4088	14.3358	13.5404	12.7198	13.78	14.0755	14.0107	13.6241	13.2876	14.0054	13.8052	13.8872	13.9596	13.7068	13.929	13.7448	14.285	14.5378	14.6503	14.4607	14.3098	14.4559	13.5858	13.0895	14.0716	13.0919	12.8148	14.8275	13.6882	13.3393	13.89	13.5205	13.722	14.1322	13.6897	12.702	14.6819	13.3881	12.6297	14.6708	13.4289	13.6971	14.5773	12.9356	13.654
sp|Q91WU5|AS3MT_MOUSE	Q91WU5	AS3MT_MOUSE	As3mt	15.6474	15.3727	15.7189	15.6864	15.6484	15.3163	15.7677	15.2335	15.149	15.4533	15.333	15.4671	15.7143	15.7504	15.6188	15.4879	14.9682	15.4968	15.4857	15.5527	15.5108	15.4633	15.4854	15.3228	15.585	15.7021	15.367	15.5606	15.3783	15.5179	15.8663	14.7069	15.0458	14.9613	15.9793	15.1807	15.8248	15.4603	16.1475	15.3829	15.5189	15.2476	15.8792	15.7477	15.364	16.3772
sp|Q91YI0|ARLY_MOUSE	Q91YI0	ARLY_MOUSE	Asl	15.3246	15.0883	15.5376	15.3781	15.2785	15.544	15.2695	14.8357	15.5073	14.9323	14.8256	15.4485	15.5424	14.5268	14.528	15.0005	15.4775	14.9387	15.0125	15.0509	15.0235	14.9052	15.3103	14.5632	15.9822	15.0518	14.9625	14.8241	15.0729	15.3073	15.9019	13.8246	15.0354	15.6758	15.2738	15.6766	15.1408	15.1077	15.0576	14.4382	14.9237	15.8374	15.7185	15.2587	15.5388	15.6288
sp|O54984|ASNA_MOUSE	O54984	ASNA_MOUSE	Asna1	15.4027	15.7891	15.4976	14.5739	13.9873	14.2433	14.5074	15.4557	15.7383	14.3396	15.2907	14.4289	14.4714	15.7797	15.9561	14.2434	13.3646	15.3054	14.9764	15.1078	14.7697	14.8068	14.9796	15.3045	14.9739	15.0245	14.9467	15.0344	14.9926	15.2325	14.5727	15.8447	14.7694	15.05	15.2558	15.236	14.3089	15.191	13.6004	14.9737	15.3835	14.9545	14.2834	15.0789	13.9106	15.211
sp|Q61024|ASNS_MOUSE	Q61024	ASNS_MOUSE	Asns	16.437	16.2649	16.4217	16.1616	15.9524	15.6296	16.2641	16.5122	16.6488	15.6669	16.2863	15.6358	16.1923	16.5449	16.6373	15.7692	15.9293	16.4788	16.0771	16.0931	16.0435	16.1048	16.1846	16.6903	16.2554	15.7358	17.2788	17.5106	15.8557	15.9086	15.8432	17.4381	17.258	15.7734	15.7511	16.1144	15.2016	16.047	15.679	15.9887	15.7794	16.1142	15.9362	16.2131	16.2741	15.8298
sp|Q8BSY0|ASPH_MOUSE	Q8BSY0	ASPH_MOUSE	Asph	14.1586	14.1713	14.4075	14.6545	14.6721	14.5617	14.2285	14.5053	14.7094	14.4151	14.2465	14.3811	14.654	14.2326	14.2598	14.0049	14.3893	14.193	14.5117	15.1894	13.8341	14.1125	13.2588	14.0204	13.8493	15.9255	13.7515	13.8153	14.1696	15.7663	14.3667	13.8636	13.8428	13.5768	14.6144	16.5071	13.7414	14.2346	14.3157	15.0053	14.3734	15.0427	14.0322	14.2431	14.3034	14.705
sp|Q8VBT9|ASPC1_MOUSE	Q8VBT9	ASPC1_MOUSE	Aspscr1	15.3796	15.4379	15.1561	13.64	15.0755	16.5802	14.8445	14.8974	14.7546	14.2427	15.1476	15.1003	15.2199	15.0685	14.9519	15.0803	14.5471	14.9433	14.8226	16.0649	14.9159	15.0911	15.4901	14.9281	14.3932	15.0065	15.3387	14.7542	15.5235	15.6391	14.7364	15.0914	14.8654	13.9207	14.5555	15.724	13.9154	15.4823	14.7203	14.3823	15.4066	15.1332	15.4377	15.095	14.6669	15.2369
sp|Q9D5T0|ATAD1_MOUSE	Q9D5T0	ATAD1_MOUSE	Atad1	14.2453	14.2797	14.1737	14.176	14.633	15.0985	14.3391	14.4777	14.1811	14.3913	14.4067	14.4299	14.7998	14.1947	14.0401	14.6954	14.3309	14.5901	14.5523	14.3398	14.5832	14.2798	14.3845	13.679	14.3693	14.2729	14.368	14.4656	14.432	14.1903	14.7322	14.1513	14.7154	14.4018	14.2835	14.4555	14.2966	14.4242	14.4825	14.32	14.3021	14.7191	14.7456	14.5111	14.7671	14.2765
sp|Q925I1|ATAD3_MOUSE	Q925I1	ATAD3_MOUSE	Atad3	16.0321	16.1273	16.2309	16.0654	16.1511	16.8744	16.1691	15.3902	15.7942	16.0116	16.0172	16.022	15.7614	15.8774	15.8061	16.2327	16.2941	15.9989	16.0858	16.274	15.955	16.1765	15.9675	15.5927	16.0756	16.2802	15.9567	16.0461	16.1767	16.0327	15.985	15.4708	15.7878	15.9765	16.1238	16.1691	15.5541	16.1355	16.8486	16.1717	15.796	16.2076	16.1376	16.1446	16.1558	16.6877
sp|Q9CPX6|ATG3_MOUSE	Q9CPX6	ATG3_MOUSE	Atg3	14.8858	14.9574	14.9799	15.1104	14.4496	14.8788	14.6192	15.0824	14.9289	14.6205	14.6413	14.6268	14.4005	14.6277	14.563	14.5042	15.0121	14.3878	14.8272	14.8116	14.0104	14.4688	14.7991	15.0554	14.7728	14.7819	14.628	14.55	14.6286	14.6082	14.6579	15.0784	14.5544	14.7773	14.3178	15.0723	15.078	14.6654	15.1255	14.3571	14.7141	14.8225	14.7413	14.77	15.2405	14.6258
sp|Q8BGE6|ATG4B_MOUSE	Q8BGE6	ATG4B_MOUSE	Atg4b	13.912	13.6815	13.8737	14.8619	15.5051	14.4402	14.9505	13.4134	13.9896	15.0165	14.2465	15.2429	14.8784	13.9234	13.9034	15.0741	14.9051	14.8936	15.0034	14.7488	14.996	14.6466	14.4802	13.2758	14.6363	14.471	14.6492	14.6012	14.8804	14.8992	14.7316	13.8343	14.1301	14.6605	14.0879	13.6882	14.407	14.7571	13.4915	13.5595	14.3468	15.3652	14.7557	14.9904	14.9739	14.5447
sp|Q9CWJ9|PUR9_MOUSE	Q9CWJ9	PUR9_MOUSE	Atic	17.0107	16.9854	16.9741	16.7394	16.8036	15.9994	16.663	16.9255	17.2716	16.8023	17.2162	16.8428	17.0758	17.0316	17.2614	16.8714	16.6509	17.164	17.1022	17.096	17.0053	17.0238	17.1145	17.086	16.9658	17.0771	16.658	16.8985	16.9013	17.0062	16.9302	16.8971	16.8625	16.7599	16.9429	16.8616	16.0983	17.0527	16.7082	17.0338	17.067	16.6243	16.7993	16.9834	16.8779	16.864
sp|Q6PA06|ATLA2_MOUSE	Q6PA06	ATLA2_MOUSE	Atl2	15.0998	14.8058	14.9289	14.4355	14.8345	15.1553	15.0797	13.8874	14.5135	14.9186	14.7978	14.906	14.6026	14.6282	14.8596	14.5123	14.9249	14.9912	14.805	15.0685	14.9125	14.7731	14.2973	14.7394	14.2931	14.9494	15.271	14.4881	14.7019	14.9281	15.0145	14.8051	14.9168	14.4614	15.2472	15.0068	15.8021	14.7713	14.1143	14.8225	14.6534	14.2241	14.7754	14.5701	14.4102	14.227
sp|Q91YH5|ATLA3_MOUSE	Q91YH5	ATLA3_MOUSE	Atl3	14.5434	14.194	14.8334	13.1066	15.4462	13.5525	14.7311	13.7529	14.3251	14.0334	14.4719	14.6929	13.9678	14.9236	14.9267	14.4116	13.41	14.9579	12.888	14.9558	14.9753	14.9628	14.1211	14.152	14.4631	14.9964	15.2234	14.9623	14.7137	14.9837	14.1222	14.3336	14.0472	13.1404	13.9474	14.645	14.733	15.0106	13.368	14.9389	14.4042	13.8086	14.2998	14.3363	12.8886	14.9338
sp|Q62388|ATM_MOUSE	Q62388	ATM_MOUSE	Atm	14.4767	14.7251	14.554	13.9625	14.4216	14.4757	13.9633	14.2956	14.5097	14.4412	14.4232	14.5009	14.4852	14.0633	14.1993	14.2854	14.4034	14.4565	13.6971	14.0738	13.6587	14.4807	13.7744	13.5197	14.4306	13.4759	14.2778	13.8655	13.7945	13.0858	14.524	13.7966	16.2005	17.27	15.5391	14.4701	13.7741	13.9064	15.052	14.0831	13.7839	14.4637	15.9151	14.5597	14.4911	14.3225
sp|Q9EPE9|AT131_MOUSE	Q9EPE9	AT131_MOUSE	Atp13a1	15.718	15.7155	15.7591	15.5987	15.49	15.0776	15.5811	15.0755	15.2821	15.5045	15.094	15.4125	15.1824	14.8862	15.0446	15.2789	15.1137	15.0882	15.0511	15.3948	15.4986	15.2041	15.3361	15.1245	15.5054	15.0622	15.3697	15.4168	15.3294	15.3258	15.3974	15.2322	15.4035	15.7205	15.4856	14.968	15.1241	15.4327	15.2194	15.2282	15.4442	15.4552	15.5128	15.3489	15.2631	15.7032
sp|Q8VDN2|AT1A1_MOUSE	Q8VDN2	AT1A1_MOUSE	Atp1a1	18.7758	18.7805	18.9852	18.9409	18.7169	18.4834	18.7171	18.9446	18.7452	18.429	18.5287	18.5275	18.7224	18.965	18.9683	18.5938	18.4081	18.5914	18.53	18.677	18.6788	18.7829	18.7735	18.9308	18.8168	18.8965	18.211	18.1626	18.6456	18.9888	18.9599	18.0575	18.1928	19.1064	19.0786	18.91	20.2427	18.7123	18.2628	18.443	18.8056	18.3424	18.8821	18.8424	18.3026	18.8499
sp|Q9WV27|AT1A4_MOUSE	Q9WV27	AT1A4_MOUSE	Atp1a4	14.3825	14.4351	14.8101	14.9495	14.9049	14.4975	14.819	15.0077	15.104	14.1742	14.9994	14.2142	14.9274	15.5679	15.299	14.2608	13.3623	15.3841	14.8019	15.2453	14.6999	14.3888	15.476	14.2105	14.5922	15.0561	13.8817	13.8283	14.8179	15.0698	14.2378	14.4577	14.8758	14.9206	14.8848	14.0294	16.2955	14.7009	12.631	15.435	15.2548	14.4901	15.6183	14.9633	14.7859	15.4325
sp|P14094|AT1B1_MOUSE	P14094	AT1B1_MOUSE	Atp1b1	18.4633	18.3514	18.5795	18.3242	18.1895	18.215	18.1404	18.8934	18.5205	17.6735	18.6485	17.6972	18.4684	18.897	19.0534	18.2229	17.7874	18.5694	18.2011	18.5058	18.5314	18.4241	18.3298	18.6795	18.5264	18.4942	17.5451	17.7207	18.2653	18.4709	18.5029	17.7026	17.6087	18.3653	18.7103	19.1792	19.7708	18.4123	17.9859	18.4168	18.6098	17.952	18.4362	18.4341	18.2614	18.8874
sp|O55143|AT2A2_MOUSE	O55143	AT2A2_MOUSE	Atp2a2	16.3379	16.3981	16.3602	16.4173	16.2293	16.2177	16.3234	16.4958	16.4715	16.4151	16.2947	16.1358	16.4346	16.3203	16.321	16.2826	16.3281	16.2733	16.2417	16.2686	16.307	16.2998	16.2933	16.396	16.2151	16.276	16.4428	16.548	16.2449	16.2779	16.1864	16.4486	16.4479	16.3073	16.4488	16.3155	16.3633	16.2742	16.2617	16.4305	16.3436	16.3089	16.3889	16.3337	16.4143	16.1961
sp|Q64518|AT2A3_MOUSE	Q64518	AT2A3_MOUSE	Atp2a3	14.5086	14.753	15.0015	14.8302	15.679	15.471	15.1677	14.4926	14.9333	15.2613	14.3858	14.9669	15.2487	14.6565	14.837	14.6887	14.709	15.1252	15.0772	15.2597	15.1163	15.2214	15.1291	15.0342	15.3958	15.4944	14.4694	13.4053	15.0739	15.6325	15.2089	13.3887	13.6641	15.2113	15.558	15.2189	15.1503	15.1744	13.966	15.9924	14.9217	15.1935	14.7943	15.6795	13.6427	16.6186
sp|G5E829|AT2B1_MOUSE	G5E829	AT2B1_MOUSE	Atp2b1	15.2394	15.0173	15.3093	15.3662	15.6876	15.4193	15.3369	14.9309	14.8245	15.5423	15.1314	15.3958	15.5632	15.2186	15.0645	15.617	15.3085	15.2015	15.1361	15.049	15.0814	15.2115	15.225	15.0396	15.5041	15.1127	15.5197	15.2524	15.0369	15.2249	15.4863	14.9875	15.3132	15.6225	15.6418	14.893	15.5686	15.1816	15.634	15.0782	15.154	15.5055	15.5489	15.1662	15.5865	15.7062
sp|Q03265|ATPA_MOUSE	Q03265	ATPA_MOUSE	Atp5f1a	20.6975	20.6701	20.5818	20.3792	20.3425	20.2569	20.3357	20.6967	20.5688	20.3608	20.581	20.2809	20.6226	21.0851	21.0387	20.4613	20.3214	20.7401	20.7333	20.5812	20.5575	20.7263	20.6931	20.8041	20.4996	20.7858	20.1106	20.1502	20.5803	20.7647	20.6046	20.2107	19.9761	20.5837	20.7481	21.247	21.1945	20.6445	20.0574	20.7657	20.7416	20.1753	20.4999	20.6182	19.9777	20.5849
sp|P56480|ATPB_MOUSE	P56480	ATPB_MOUSE	Atp5f1b	20.8079	20.9604	20.9678	20.5463	20.9312	20.3572	21.0224	20.8478	20.9884	20.9776	20.9588	21.0081	21.1294	21.1929	21.1951	21.1414	20.6816	21.0863	21.0639	21.0759	21.1443	21.2783	21.2449	21.0431	21.1591	21.3251	20.3696	20.4244	20.9998	21.2249	21.009	20.5716	20.4606	21.1094	20.9583	21.0758	21.6692	20.954	19.968	21.1271	20.8648	20.6828	20.8991	21.2021	20.2962	21.0939
sp|Q91VR2|ATPG_MOUSE	Q91VR2	ATPG_MOUSE	Atp5f1c	17.7972	17.7916	17.9066	17.5018	17.6072	17.6392	17.6202	18.106	18.0257	17.5568	17.8904	17.5468	17.5352	18.2777	18.0075	17.6281	17.2163	17.6452	17.8385	17.7934	17.7219	17.9811	17.87	18.4537	17.7255	17.9097	17.1153	17.3018	17.8156	17.7397	17.6723	17.6355	17.14	17.5079	17.7954	17.8078	18.2878	17.8392	17.0793	18.0722	17.698	18.1276	17.8923	17.8064	17.3219	18.261
sp|Q9D3D9|ATPD_MOUSE	Q9D3D9	ATPD_MOUSE	Atp5f1d	17.5322	17.5894	17.8315	17.594	17.3783	17.4945	17.4943	17.3899	16.3367	17.2256	16.9041	17.328	17.1711	16.6846	16.44	17.5386	17.1766	16.8466	17.4634	17.4742	17.2229	17.6303	17.5627	16.612	17.4669	17.5841	17.1441	17.1403	17.6901	17.5754	17.8331	16.5878	17.0731	17.7271	17.1804	16.5566	17.6813	17.4234	16.4789	16.8691	16.7591	16.5944	17.1127	17.6597	16.8314	17.1349
sp|O35143|ATIF1_MOUSE	O35143	ATIF1_MOUSE	ATP5IF1	15.0653	14.8914	15.0374	14.3806	14.951	15.18	14.8265	14.9361	14.9843	14.8031	15.2484	14.7954	15.3581	15.6655	15.617	14.8115	14.9013	15.6223	15.3462	15.445	15.6806	15.2954	15.5489	15.5129	15.5438	15.0146	14.616	14.6267	15.6164	15.4026	15.4757	14.1158	14.2045	15.2184	15.453	14.3689	15.3905	15.5683	13.055	15.4338	15.4063	15.6087	15.1484	15.3438	13.1723	15.3365
sp|Q78IK2|USMG5_MOUSE	Q78IK2	USMG5_MOUSE	Atp5md	15.2178	14.7376	14.7323	14.8406	13.4168	12.9465	14.7271	14.3738	14.5473	13.3533	14.4457	14.1969	14.7796	14.7422	14.7713	14.1979	13.6415	14.0654	14.1895	14.5817	14.5612	13.8622	14.6542	15.3001	14.463	14.218	13.8949	13.6658	14.1045	14.3438	13.6628	14.3572	13.2899	14.3172	14.6529	14.0183	14.4179	14.6671	14.4249	14.3441	14.7658	14.9134	14.56	14.2395	14.1308	14.5778
sp|Q06185|ATP5I_MOUSE	Q06185	ATP5I_MOUSE	Atp5me	17.5552	17.4782	17.5793	17.5946	17.1672	17.327	16.7898	17.719	16.9814	17.273	17.032	17.6136	17.6693	17.9139	17.6272	16.807	17.2294	16.7388	17.3988	17.1763	17.3803	17.2869	17.4478	17.8695	17.4206	17.1923	16.6404	16.6467	17.19	17.4448	17.5078	16.8556	17.2933	17.3435	17.437	17.5475	17.8008	17.3758	17.1602	17.5285	17.5392	17.612	17.6418	16.9997	17.407	17.5262
sp|P56135|ATPK_MOUSE	P56135	ATPK_MOUSE	Atp5mf	17.8394	18.0757	18.0762	17.9012	17.9165	18.1242	17.8689	17.646	17.7491	17.7824	17.9304	18.1593	17.9384	17.8614	17.9198	18.1219	18.0904	17.9182	18.0273	17.9633	18.1232	18.0136	17.9195	17.888	18.0076	18.013	17.5206	17.6049	18.0485	18.1839	18.4747	17.3442	17.5271	18.297	17.8856	18.0048	18.8523	18.0599	17.6364	17.7961	18.0293	17.8277	17.8446	18.2791	17.2067	18.265
sp|Q9CPQ8|ATP5L_MOUSE	Q9CPQ8	ATP5L_MOUSE	Atp5mg	15.2508	15.263	14.6188	14.5462	13.4941	15.1295	14.1185	14.4258	15.5645	13.9975	14.7745	13.0242	13.8494	16.096	15.9018	12.6903	13.5818	15.2313	14.011	14.8111	14.9742	14.3204	14.4527	15.3817	14.2141	15.1119	14.0235	14.1617	14.0522	14.6276	13.5558	14.0636	14.3776	15.1994	15.7264	15.5086	15.2215	14.2823	13.0264	15.481	14.475	13.2821	15.3297	14.4011	14.2644	14.9651
sp|Q9CQQ7|AT5F1_MOUSE	Q9CQQ7	AT5F1_MOUSE	Atp5pb	16.1641	16.1632	16.2338	16.3168	16.5425	16.4157	16.6362	16.669	16.0838	16.4527	16.5779	16.4533	16.447	16.4696	16.518	16.6268	16.3751	16.3831	16.4813	16.4251	16.6247	16.5393	16.4408	16.6826	16.4068	16.1915	15.8947	16.0673	16.5628	16.3588	16.6708	15.8705	16.1823	16.6659	16.7927	16.1735	16.7002	16.6051	16.8851	16.1721	16.6304	15.8471	16.8155	16.5509	16.0548	16.3508
sp|Q9DCX2|ATP5H_MOUSE	Q9DCX2	ATP5H_MOUSE	Atp5pd	16.3458	16.5474	16.391	16.2241	16.503	15.9647	16.4578	16.3785	16.6231	16.25	16.5616	16.3684	16.52	16.3893	16.6464	16.462	16.2594	16.5198	16.488	16.6963	16.4897	16.4897	16.5818	16.4436	16.508	16.4759	16.0288	15.9611	16.7046	16.6107	16.5301	15.736	15.982	16.3348	16.7322	16.6425	16.937	16.4831	16.3935	16.7715	16.4929	15.771	16.3984	16.6716	15.7636	16.6963
sp|P97450|ATP5J_MOUSE	P97450	ATP5J_MOUSE	Atp5pf	15.6593	15.3504	15.5394	14.7548	15.1957	15.0538	15.277	15.2217	15.7671	14.9649	15.7057	14.84	14.9867	16.3142	16.1429	15.1011	14.7066	15.8415	15.3214	15.8429	15.7765	15.6273	15.4042	15.8742	15.4327	15.582	14.7702	14.7559	15.9996	15.4205	15.0624	15.1839	14.3857	15.1666	15.0475	16.0158	15.9381	15.73	15.0187	16.2284	15.906	14.7914	15.3565	15.581	13.4151	15.5928
sp|Q9DB20|ATPO_MOUSE	Q9DB20	ATPO_MOUSE	Atp5po	17.4803	17.4551	17.4751	17.3559	17.3021	17.3564	17.3342	17.748	17.666	17.3431	17.6365	17.3673	17.4802	17.8314	17.7305	17.4203	16.8309	17.5114	17.5756	17.5494	17.6344	17.544	17.4722	17.6351	17.5021	17.758	16.9996	16.8584	17.6341	17.6466	17.7295	16.9453	16.7076	17.4808	17.4006	18.1765	18.1126	17.6517	17.2581	17.414	17.3638	17.224	17.4635	17.5557	17.1941	17.2083
sp|P51863|VA0D1_MOUSE	P51863	VA0D1_MOUSE	Atp6v0d1	14.8417	15.2961	15.1835	14.8049	15.0478	16.3958	15.1099	15.0343	14.7784	15.3646	14.691	14.5463	14.8719	15.014	14.736	15.1681	14.5737	14.6993	15.0295	15.116	14.9641	14.7125	15.0076	15.2688	15.0699	15.1928	15.1714	14.9274	14.8983	15.0323	15.0654	14.86	15.0249	15.2677	15.1207	14.8625	15.43	15.0102	14.6304	14.2078	15.1844	15.396	14.8944	15.1097	14.7813	15.7253
sp|P50516|VATA_MOUSE	P50516	VATA_MOUSE	Atp6v1a	16.143	16.1261	16.1889	16.1212	16.3746	16.2706	16.4599	15.895	15.9165	16.4158	16.2012	16.2452	16.3709	16.0959	16.1116	16.2887	16.4054	16.1413	16.3352	16.0297	16.0723	16.1694	16.2881	15.9961	16.2849	16.2622	16.5001	16.2533	16.3269	16.1227	16.0625	15.8686	16.3956	16.3212	15.9498	15.7304	16.6733	16.3092	16.4984	16.3498	15.9055	16.2516	16.1999	16.239	16.262	16.5522
sp|P62814|VATB2_MOUSE	P62814	VATB2_MOUSE	Atp6v1b2	15.3976	15.3379	15.2897	15.1368	15.452	14.8055	15.4131	15.4778	15.5098	15.0866	15.7657	15.388	15.6282	15.7978	15.8206	15.5264	15.1691	15.6657	15.6169	15.5834	15.601	15.4684	15.5091	15.411	15.4874	15.731	15.7406	15.8762	15.5304	15.5186	15.295	15.5417	15.3932	14.887	14.9659	14.9803	15.8116	15.6417	14.9522	15.5396	15.1911	15.1634	15.27	15.6809	15.1149	15.1748
sp|P50518|VATE1_MOUSE	P50518	VATE1_MOUSE	Atp6v1e1	15.5712	15.4002	15.4812	15.9129	15.7649	16.3185	15.6468	15.1751	15.4345	15.7	15.127	15.6433	15.6028	15.4615	15.541	15.8064	15.8069	15.1361	15.7238	15.4758	15.5267	15.5379	15.5575	15.2966	15.6671	15.6854	15.7889	15.6254	15.6557	15.4046	15.7136	15.2587	15.7281	15.8197	15.1618	15.8112	15.7498	15.5857	15.5799	15.6154	15.5078	15.5667	15.7447	15.7139	15.293	15.5861
sp|Q9D1K2|VATF_MOUSE	Q9D1K2	VATF_MOUSE	Atp6v1f	13.034	13.506	14.0553	13.4806	14.5315	14.2322	13.8096	13.254	13.0856	13.9783	13.7651	13.8152	13.2353	12.9422	13.4572	13.7561	14.0383	13.6967	12.5504	13.7399	13.3957	13.7698	13.4338	13.326	13.5556	13.6928	14.3195	12.7044	14.1017	13.7605	14.2419	13.9775	13.4855	13.9172	13.9924	13.6957	14.3351	13.5764	13.3682	12.1895	13.83	14.3401	14.2898	13.8757	13.0448	14.2782
sp|Q9CR51|VATG1_MOUSE	Q9CR51	VATG1_MOUSE	Atp6v1g1	15.2034	15.4325	15.3791	15.5996	15.754	15.1094	15.7334	14.9744	14.7045	15.9709	14.887	15.7206	15.448	14.6841	14.7828	15.669	15.6065	14.9869	15.5873	15.5488	15.3055	15.4695	15.4859	15.1451	15.6001	15.4796	15.6522	15.554	15.5569	15.1744	15.6486	15.2348	15.2264	15.415	14.953	14.4165	15.6284	15.2778	14.5448	15.43	15.1935	15.1518	15.4174	15.5553	14.8168	15.1163
sp|Q8BVE3|VATH_MOUSE	Q8BVE3	VATH_MOUSE	Atp6v1h	14.8728	14.9912	15.0343	14.8751	15.2739	15.1047	14.6038	15.6672	15.1375	15.5546	15.0475	15.0792	15.1701	15.2122	15.1205	15.417	15.0028	15.1596	15.1796	15.0395	15.1435	15.2896	15.016	15.0751	15.1093	14.9734	15.631	15.3879	15.081	15.1687	15.0551	15.1533	15.1506	15.2122	15.1665	14.5504	15.4211	15.231	14.9719	14.5734	14.9729	15.0556	15.3933	15.02	15.4639	15.13
sp|Q148W0|AT8B1_MOUSE	Q148W0	AT8B1_MOUSE	Atp8b1	14.2643	14.329	14.166	14.5144	14.4936	14.7928	14.6011	14.3716	13.9469	14.5475	13.9745	14.5668	14.4328	14.0189	13.993	14.6922	14.7981	14.1257	14.4385	14.4402	14.0302	14.1847	14.4038	14.8652	14.4629	14.1751	13.6242	13.9173	14.4779	14.159	15.0386	14.194	14.3757	14.6569	13.8641	15.1999	14.6822	14.1635	14.1151	14.6795	14.1159	14.5883	14.621	14.7665	13.7035	14.9112
sp|O70228|ATP9A_MOUSE	O70228	ATP9A_MOUSE	Atp9a	16.7511	16.465	16.6352	16.1944	16.2012	16.6151	16.5364	15.2551	15.9298	16.1674	16.4021	16.7593	16.574	16.5636	16.4595	16.536	15.8958	16.3288	13.822	13.9542	19.8525	16.6667	13.0479	18.3188	16.5706	17.5507	16.0757	20.2494	21.06	21.2821	16.1419	16.8676	15.9889	16.4431	15.1417	13.6965	18.1383	20.8485	13.4113	13.5527	13.2088	15.9235	16.1894	13.5222	13.88	16.1859
sp|Q9JKK8|ATR_MOUSE	Q9JKK8	ATR_MOUSE	Atr	15.6217	14.4899	15.7347	14.5889	15.2554	13.844	13.997	14.9256	12.5153	15.0349	14.1724	13.1568	14.7717	13.7048	12.5844	15.0536	13.1911	13.8788	13.5357	14.735	15.1338	13.9403	14.6656	13.5315	13.9248	15.8648	13.2458	13.5652	16.1095	14.7009	13.5175	14.5022	13.1111	13.558	13.8888	13.6436	14.9287	14.6311	14.372	15.6819	14.1843	14.1265	13.564	14.23	13.8888	14.4441
sp|O70305|ATX2_MOUSE	O70305	ATX2_MOUSE	Atxn2	15.6966	15.5468	15.4195	15.3954	15.1312	14.8574	15.2563	14.9026	14.7421	15.0891	15.406	15.2322	15.189	15.154	15.0153	14.9788	15.3603	15.2878	15.4763	15.357	15.5063	15.5407	14.8575	15.0003	15.2208	15.2643	15.1153	15.2633	15.4171	15.3614	15.2818	14.8652	14.9702	15.1949	14.9512	15.0304	14.7203	15.452	15.0213	15.2966	15.1416	15.1458	15.4666	15.0253	15.5475	15.2669
sp|Q7TQH0|ATX2L_MOUSE	Q7TQH0	ATX2L_MOUSE	Atxn2l	15.9946	15.6617	16.2179	15.7915	16.0035	15.9005	15.9684	14.6482	15.5687	15.7473	15.5732	16.1221	15.6785	15.2791	15.5464	15.5612	15.7523	15.6467	15.5883	15.8619	16.2146	15.9469	15.6598	15.015	15.8108	15.5977	16.3471	16.2062	15.8657	15.8716	15.5072	15.5265	16.0309	15.5887	15.5959	15.2378	15.2115	15.9887	14.7978	16.0486	15.6295	15.5177	15.7637	15.7064	15.8562	15.6591
sp|Q9CVD2|ATX3_MOUSE	Q9CVD2	ATX3_MOUSE	Atxn3	13.9072	13.0449	13.8799	12.7679	14.8619	15.0263	14.3536	12.7965	13.7608	13.4886	13.6204	14.2093	14.0404	13.692	13.4802	14.4813	14.5503	14.2245	13.6313	13.6671	13.5593	14.0002	13.9271	13.0175	13.9549	13.3696	13.91	14.0849	13.7267	14.0041	14.421	12.3402	14.1037	14.513	14.2596	13.7446	15.6669	13.6677	14.2651	12.5635	13.8043	14.3086	14.3358	14.1186	14.3135	13.833
sp|Q9JLZ3|AUHM_MOUSE	Q9JLZ3	AUHM_MOUSE	Auh	13.6779	13.4823	13.8769	15.2858	12.4544	14.0523	13.9369	14.3101	14.2029	13.6863	14.1851	13.6704	11.9498	14.6133	14.2004	13.5955	13.9482	14.143	14.4191	14.4194	14.316	14.8516	14.3344	14.458	13.6714	14.1014	14.0698	14.1199	14.6446	14.7629	12.9083	13.5754	13.0936	12.4363	12.9794	13.8029	14.3277	14.5583	13.4183	13.1861	14.2278	13.2849	12.7504	14.2375	12.9519	13.119
sp|P70295|AUP1_MOUSE	P70295	AUP1_MOUSE	Aup1	14.6112	14.5124	14.1856	14.3139	14.1134	13.1587	14.0788	14.6555	14.2857	14.0347	14.9317	13.8787	14.3793	14.682	14.8126	11.0218	12.9436	14.1179	14.2467	14.2615	13.7678	14.1869	14.0558	14.2955	14.0785	14.2052	14.053	13.8621	14.3457	14.0094	13.7382	13.9655	13.4345	13.8393	14.0668	14.0134	14.2456	14.2781	13.4767	14.4882	14.4082	13.8961	13.822	14.1354	13.9001	13.708
sp|O70126|AURKB_MOUSE	O70126	AURKB_MOUSE	Aurkb	14.9931	15.0162	14.8665	14.9796	14.4539	14.442	14.6374	14.3507	13.9933	14.3147	14.8973	14.9214	13.4127	14.8804	14.7436	14.6085	14.3691	13.8328	15.0581	14.9677	14.7134	14.7466	14.6418	14.8714	13.3196	14.5746	13.2916	14.9021	15.183	14.1943	13.493	14.9453	14.9332	14.848	13.1344	13.9633	12.9053	15.0087	15.5861	14.7456	15.1892	13.7314	15.6637	14.5104	15.4485	14.2459
sp|Q9D9K3|AVEN_MOUSE	Q9D9K3	AVEN_MOUSE	Aven	15.2029	14.7815	14.8908	14.6604	14.6393	13.8192	14.4884	14.6839	14.5038	14.6452	14.7219	14.5961	15.1903	15.1032	14.8528	14.8216	12.9668	14.7547	14.8572	14.9601	14.9043	15.0046	14.772	14.8335	14.7959	14.8567	14.8297	14.7498	14.8312	14.837	14.6159	14.8662	14.5505	14.3698	14.1787	13.0613	12.0249	14.1276	14.3712	15.9524	14.8436	15.1936	14.611	15.0032	14.9823	14.9332
sp|P01887|B2MG_MOUSE	P01887	B2MG_MOUSE	B2m	17.7477	17.3396	16.7274	16.9269	16.6554	16.3348	17.3547	17.073	17.5791	17.1291	18.3773	18.0793	16.9236	17.1453	16.6424	17.4951	17.2265	18.115	17.3543	17.6903	17.8546	17.5797	17.8055	16.6701	16.9247	15.8314	17.7779	17.6688	17.2955	15.935	16.5442	18.2904	18.5629	16.645	16.623	15.9782	17.6252	17.371	17.4334	16.9877	17.8972	17.9236	17.1908	17.5429	17.305	18.2271
sp|Q09200|B4GN1_MOUSE	Q09200	B4GN1_MOUSE	B4galnt1	16.21	15.9902	16.045	16.0493	15.446	16.4332	15.6386	16.1579	15.8193	15.6771	15.7067	15.4553	15.5824	15.7086	15.5529	15.71	15.7586	16.0338	15.9292	15.9145	15.9502	15.717	16.0363	16.0589	15.9976	15.7236	14.8911	15.2913	15.6493	15.9319	15.9117	15.248	15.5761	16.046	15.8725	15.9565	15.7737	15.9756	16.3525	15.482	15.6665	16.1691	16.1008	15.9716	16.2686	16.1432
sp|Q09199|B4GN2_MOUSE	Q09199	B4GN2_MOUSE	B4galnt2	15.6869	15.9319	16.0302	15.8436	15.6381	15.5117	15.5625	15.8579	15.8121	15.2626	15.5759	15.4872	15.3291	15.7497	15.8215	15.6275	15.3716	15.3655	15.5624	15.6181	15.705	15.9714	15.8433	15.9208	15.7888	16.154	14.6499	14.5028	16.0704	16.1698	16.4065	14.9163	15.0421	16.3804	16.3527	16.0017	16.4881	15.5264	13.9243	14.9779	15.7515	15.5871	15.9635	15.7645	15.1584	16.4263
sp|Q8K3W0|BABA2_MOUSE	Q8K3W0	BABA2_MOUSE	Babam2	14.5387	14.2156	14.6031	14.0797	14.5891	12.9612	14.1895	13.6575	13.791	14.1465	13.5575	14.84	14.0928	13.7868	13.7936	14.1152	14.492	13.9891	14.3834	14.7914	14.3695	14.4962	14.1561	13.4586	13.3822	14.8356	13.6855	14.2579	14.5793	14.9396	13.3699	14.0679	13.091	12.2682	13.7758	14.4051	14.6914	14.595	13.678	14.795	13.0604	14.7084	13.7296	14.3398	14.2475	14.2209
sp|Q9JLV1|BAG3_MOUSE	Q9JLV1	BAG3_MOUSE	Bag3	14.5802	14.4993	14.6817	14.256	14.7818	15.2625	14.686	14.7887	14.8132	15.0525	14.6854	14.5623	14.8479	14.7035	14.8766	14.9524	14.7522	14.9871	15.4549	14.7332	15.1987	14.9526	14.7643	14.5845	14.5486	14.508	13.2172	14.9313	15.0963	14.8436	15.0987	14.9642	15.0764	14.5669	14.7441	14.3942	14.7058	15.1377	13.1484	14.8486	14.8168	14.5047	15.5564	14.8502	15.4072	15.14
sp|Q9Z1R2|BAG6_MOUSE	Q9Z1R2	BAG6_MOUSE	Bag6	14.7825	14.6987	14.3494	13.9291	14.8376	13.0092	15.5764	14.2565	15.0595	15.253	14.8216	14.3823	15.5998	14.9708	15.0316	14.453	15.0853	14.616	14.5148	14.7353	14.9302	14.4224	14.3275	15.3715	14.3881	14.8775	14.8259	14.7883	14.4401	14.7656	14.5537	15.0626	14.3657	14.2175	14.8843	15.5033	14.8864	14.6447	14.2027	14.8436	14.6029	15.29	14.4952	14.3148	14.8138	14.772
sp|Q9DBJ3|BI2L1_MOUSE	Q9DBJ3	BI2L1_MOUSE	Baiap2l1	14.9212	14.9893	15.0559	15.3143	14.7846	15.0482	14.2925	14.9266	14.3662	14.6772	14.7109	14.6133	14.6718	14.4646	14.7663	13.3433	14.6657	14.5981	14.4119	15.193	14.7156	14.4761	14.6753	13.9283	14.697	15.0731	15.1043	15.0594	14.7701	14.8747	15.3051	14.352	14.4635	15.0461	15.1469	14.4626	15.5194	15.0986	13.2101	13.7463	14.5289	14.9481	14.585	14.7556	14.1678	15.1487
sp|Q80Y61|BI2L2_MOUSE	Q80Y61	BI2L2_MOUSE	Baiap2l2	15.4212	15.405	15.3949	15.7421	15.1877	15.8952	15.1311	14.5	14.446	14.9283	15.075	14.3935	15.6635	11.9708	13.9544	15.4888	14.3473	12.827	14.9419	14.8654	14.9722	14.5993	15.4368	15.2009	15.4254	14.6961	14.6469	13.6827	13.3416	15.1865	15.0865	13.95	14.5962	15.3219	14.7605	13.2559	14.4745	14.8703	14.8997	14.2324	14.9282	15.1711	15.2877	15.6255	15.2017	14.9949
sp|O08734|BAK_MOUSE	O08734	BAK_MOUSE	Bak1	15.9876	15.6951	15.1727	15.3919	15.5574	15.0374	15.4697	15.1499	14.9618	15.275	15.5763	15.4166	14.9588	15.0775	15.4577	15.5132	15.0708	15.132	15.2542	15.203	15.5769	15.3533	15.2053	14.9159	15.2323	14.8914	15.7683	15.825	15.5104	15.0862	15.247	15.25	15.4815	15.4914	15.2628	14.6244	15.9093	15.3949	15.1309	15.269	15.1215	15.8636	15.1151	15.1723	15.6962	14.9715
sp|O54962|BAF_MOUSE	O54962	BAF_MOUSE	Banf1	14.1827	14.5616	13.7114	14.0021	15.0737	14.411	13.9782	13.4378	15.3593	15.299	15.4218	15.0863	14.5038	15.1806	15.5686	14.7492	13.6843	16.0593	15.6288	15.7879	15.0428	15.4274	14.9419	14.988	14.5099	15.6413	14.4589	14.7047	14.6344	15.4225	14.1115	15.3838	14.1748	13.8463	12.6395	16.1411	14.8397	15.0377	13.3522	15.5944	14.8477	12.7242	14.1198	15.2294	13.1753	14.6971
sp|Q9DCT6|BAP18_MOUSE	Q9DCT6	BAP18_MOUSE	Bap18	14.5392	14.3439	14.1042	14.064	13.9404	14.0297	13.5375	14.1144	14.8099	13.9878	14.6937	13.9456	13.2089	14.7901	14.691	14.1403	13.1249	14.6538	14.4946	14.3292	14.3689	14.3404	14.3044	14.5187	14.4269	14.2038	14.413	14.2425	14.3793	14.2183	14.1955	14.5989	13.9516	13.9578	14.0161	13.7727	13.2458	14.2319	13.5961	14.0297	14.3995	13.5161	14.2022	14.3868	13.7384	14.6693
sp|Q07813|BAX_MOUSE	Q07813	BAX_MOUSE	Bax	15.7868	15.6998	15.8928	15.6141	16.5059	15.8584	16.2203	15.6365	15.7314	16.2736	15.7624	16.5141	16.1884	15.435	15.6003	16.4987	16.1246	15.8614	16.1063	16.1359	16.1594	15.8426	16.1981	15.4245	15.9188	16.3951	16.4301	16.2336	16.1125	16.1299	15.8682	15.9087	15.9627	16.1129	15.6299	15.5482	15.9169	16.057	16.0601	15.7006	15.6385	15.7201	15.6772	16.4147	15.5045	15.6648
sp|Q9Z277|BAZ1B_MOUSE	Q9Z277	BAZ1B_MOUSE	Baz1b	15.2034	14.722	14.8569	15.5425	14.8432	15.2056	14.8837	14.8196	14.5284	15.0948	14.6856	15.1396	14.8637	14.4043	13.9836	14.858	14.4853	14.5067	14.6298	15.0846	14.8344	15.1547	14.6448	14.4272	14.4851	15.0606	15.0063	14.7893	13.7008	14.4464	14.7331	14.9639	15.1166	14.8246	14.5373	14.5506	14.7798	14.9351	15.5851	15.3499	14.5327	15.2857	14.8144	14.9372	14.7302	14.3742
sp|Q91YE5|BAZ2A_MOUSE	Q91YE5	BAZ2A_MOUSE	Baz2a	13.7701	12.3167	15.5061	13.0145	16.1865	13.9645	13.3952	12.4511	15.6231	13.189	15.765	13.6468	15.4039	15.8277	15.9396	16.0234	12.3476	15.7857	15.3496	15.0746	15.1518	15.384	15.243	12.2806	12.8153	15.7227	13.0286	12.5467	14.9526	15.9703	12.8525	13.7497	13.2324	15.8541	15.4285	15.6521	15.9975	14.5106	13.3316	14.9165	15.6695	13.8049	12.7653	15.7112	13.2386	14.2489
sp|Q9R069|BCAM_MOUSE	Q9R069	BCAM_MOUSE	Bcam	13.8383	14.1788	14.0875	12.7759	13.9169	13.9844	14.0487	14.2037	13.9625	12.7667	13.7847	13.8243	14.2501	13.5907	13.8131	12.8137	13.7184	14.1592	13.9603	13.5091	14.5053	13.6603	13.6963	13.4192	13.8319	13.2487	14.4135	13.8889	13.551	13.5677	13.3517	14.0912	13.9284	14.1686	13.4847	13.4244	13.8931	13.2347	14.321	12.6791	13.8708	14.104	13.8499	13.9128	14.0103	13.9866
sp|Q61335|BAP31_MOUSE	Q61335	BAP31_MOUSE	Bcap31	14.6735	14.4088	14.5984	14.6153	14.6662	14.903	14.6496	14.9136	14.6144	14.532	14.9081	14.618	14.8254	14.7969	14.7405	15.1493	14.6844	15.0255	14.6911	14.8743	14.8606	14.7305	14.8678	14.4634	14.5406	14.4736	14.2993	13.8674	14.8301	14.6247	14.8922	14.4727	14.439	15.1192	14.9847	14.6921	15.2946	14.4338	15.3858	14.1777	15.0064	15.1289	15.1451	15.2148	14.4739	14.8558
sp|Q9D287|SPF27_MOUSE	Q9D287	SPF27_MOUSE	Bcas2	15.2314	15.1751	15.4791	15.8977	15.3284	15.6115	15.4725	15.1163	15.5168	15.7963	15.3423	15.4282	15.3769	15.202	15.3232	15.8888	16.0536	15.39	15.4769	15.5264	15.5003	15.5879	15.3014	15.2129	15.4635	15.3494	15.8483	15.68	15.7315	15.702	15.7439	15.4743	15.8322	15.6845	15.7839	15.1457	15.4721	15.5864	14.6022	15.3086	15.1833	15.3028	15.7949	15.4296	15.22	15.2468
sp|O35855|BCAT2_MOUSE	O35855	BCAT2_MOUSE	Bcat2	15.3205	14.7404	15.162	15.1201	15.0692	14.7246	15.0983	15.6635	15.0305	14.995	14.8514	15.1087	15.1101	14.9344	15.044	15.3331	15.4414	14.9159	15.5154	15.2893	15.3062	15.1662	15.245	15.1154	15.4091	14.8465	14.9653	14.4602	15.2068	15.0147	15.45	14.0391	14.3176	15.1423	15.7075	14.482	13.8607	15.3819	15.7378	14.6	15.3558	15.5067	15.339	15.2781	15.7558	14.2968
sp|Q9CWI3|BCCIP_MOUSE	Q9CWI3	BCCIP_MOUSE	Bccip	14.3956	14.352	14.3281	12.9829	14.2501	14.6591	14.2969	14.5896	14.2276	14.3917	14.0626	14.1005	14.5698	14.0612	14.092	13.2544	14.1405	14.3733	14.1579	14.1393	14.1509	14.1716	14.2848	14.0072	14.2297	14.0222	14.2663	14.5431	14.1167	14.1227	14.2146	14.1031	14.1817	14.1475	14.7271	13.7851	13.7714	14.1242	14.3996	13.7166	14.3347	13.9825	13.9612	14.4061	14.6238	13.7196
sp|P50136|ODBA_MOUSE	P50136	ODBA_MOUSE	Bckdha	14.1487	14.2932	14.1219	13.7286	14.7635	12.8752	14.0474	14.4967	14.183	14.7558	14.1487	14.5738	14.2372	14.4135	14.3548	14.6069	12.6187	14.6542	13.9835	14.4918	14.5783	14.2861	14.0543	13.8527	14.1713	14.7469	13.3473	13.1769	13.9681	14.6201	14.9782	12.8507	13.0147	14.7808	14.899	13.9992	13.7618	14.5155	14.6831	14.6302	14.0028	14.8071	14.5852	14.4692	13.2778	13.9415
sp|O55028|BCKD_MOUSE	O55028	BCKD_MOUSE	Bckdk	14.7108	14.7559	15.1829	15.1445	15.2555	15.1864	14.93	15.2847	14.586	14.9502	14.6431	14.9484	15.0546	14.7459	14.6461	14.8727	14.9613	14.4696	14.949	15.063	14.8343	15.065	14.7867	14.6677	15.3788	14.9138	14.7311	14.4897	15.0345	15.2032	15.2645	14.0105	14.1266	15.3278	15.0624	14.4662	14.2296	14.8224	15.2068	13.9859	15.1073	15.9115	15.5498	15.2241	15.0809	14.8102
sp|P59017|B2L13_MOUSE	P59017	B2L13_MOUSE	Bcl2l13	15.0653	14.6342	14.6671	14.5225	12.8201	14.714	14.2564	13.599	14.67	13.727	14.2102	13.0416	14.7691	14.3335	14.3651	14.589	13.0936	14.6134	12.3569	14.3511	13.2549	14.2022	14.4893	13.753	14.5348	14.619	14.1055	14.1242	14.4404	14.6735	14.6593	15.1774	14.8597	14.2468	14.2771	14.2244	15.111	13.0877	13.4178	14.403	13.6008	14.2289	14.7577	14.6558	13.9243	14.8866
sp|Q9CPT0|B2L14_MOUSE	Q9CPT0	B2L14_MOUSE	Bcl2l14	15.6002	15.468	15.7016	15.7864	15.7419	15.867	15.6865	15.3809	15.1294	15.6618	15.4265	15.6241	15.7213	14.8452	14.8383	15.6088	15.6355	15.1629	15.3796	15.333	15.2773	15.4389	15.4786	15.3059	15.6124	15.248	15.4736	14.8147	15.61	15.7372	15.769	14.4638	16.0117	16.094	15.715	14.6189	15.4168	15.5378	15.6901	15.3899	15.5665	16.3696	15.8031	15.5967	15.5772	16.0076
sp|O08664|BCL7C_MOUSE	O08664	BCL7C_MOUSE	Bcl7c	13.483	13.9989	12.7735	13.7596	13.6077	13.6734	14.4771	13.1586	14.8132	13.8587	14.453	13.6939	13.7167	15.6196	15.1414	13.3229	13.6552	14.3466	13.917	14.0369	14.2152	14.2393	14.2906	14.6629	14.2306	13.9704	14.2566	13.9018	14.1549	14.5143	13.948	14.3219	12.4338	14.0013	13.4422	14.1162	14.2993	14.2191	13.7631	13.5473	14.3827	13.0915	14.1708	14.0422	13.1598	13.9006
sp|Q8K019|BCLF1_MOUSE	Q8K019	BCLF1_MOUSE	Bclaf1	14.6188	14.9402	14.7071	14.8139	14.5569	14.7323	14.3217	15.1277	15.1309	14.5525	14.7794	14.6822	14.5423	14.4826	14.3249	14.5129	14.2309	14.4197	14.0494	14.7571	14.6496	14.5373	14.8052	13.4513	14.4882	14.3226	14.7777	14.9535	14.9312	14.581	14.5508	15.0773	14.5971	14.4091	14.5999	14.5957	14.2418	14.6656	15.0889	14.7003	14.7439	14.7364	14.9936	14.557	15.3538	14.1483
sp|Q9CZP5|BCS1_MOUSE	Q9CZP5	BCS1_MOUSE	Bcs1l	14.105	14.2169	14.4242	13.2158	13.4967	14.0022	13.3305	12.5703	13.749	13.464	13.8375	13.6709	12.747	13.4247	13.4094	13.8031	13.82	13.952	14.1926	14.0099	13.989	13.6352	14.0192	13.9371	13.8126	14.2401	13.3478	13.0583	12.9931	14.3219	13.5428	12.5981	13.6422	14.1244	12.5689	13.9561	13.8802	13.9442	13.4091	13.9212	13.4915	13.0861	12.954	13.9351	13.2479	13.3647
sp|Q80XN0|BDH_MOUSE	Q80XN0	BDH_MOUSE	Bdh1	17.0729	17.0173	17.0415	16.9265	16.8569	16.3177	17.0268	16.6484	16.9856	16.8659	16.7933	16.7514	16.9977	17.0846	17.0164	16.9717	16.987	16.8164	16.8429	16.9389	17.2584	17.1482	17.0224	17.0873	17.0451	17.709	15.8543	15.6024	16.9267	17.3745	17.1987	15.8917	16.4523	17.3424	17.2026	17.3967	17.0672	17.1716	15.6196	17.2039	17.1478	17.0585	17.0145	17.3062	16.3832	17.1913
sp|O35623|BET1_MOUSE	O35623	BET1_MOUSE	Bet1	11.9313	13.956	14.3208	14.8281	14.5541	12.6299	14.6759	14.6689	14.4252	13.9061	14.4733	14.723	13.4672	14.6784	14.6204	15.1502	14.5768	13.8868	15.0461	14.3984	15.2564	14.8458	14.247	14.6423	13.267	15.6288	13.0553	13.8693	14.7031	15.0609	12.7349	14.0209	13.0039	12.7524	13.5574	14.4389	15.5862	15.0376	13.3983	14.9431	14.978	13.4094	12.7921	15.155	13.3801	14.5432
sp|P28653|PGS1_MOUSE	P28653	PGS1_MOUSE	Bgn	14.8319	15.084	15.3601	15.1875	15.5534	15.5727	15.4033	15.6505	15.7046	15.5494	15.5377	15.5151	14.5381	15.2423	15.6698	15.8069	15.8208	14.4724	14.4062	15.1436	15.5766	15.5009	15.1317	14.9307	14.9456	15.3026	16.2363	16.2063	15.3313	14.886	14.543	16.1369	15.8737	15.5608	14.9845	15.4316	14.9821	15.3251	15.4194	14.3722	15.5878	15.8004	15.6101	15.6792	15.8462	15.0986
sp|O88738|BIRC6_MOUSE	O88738	BIRC6_MOUSE	Birc6	15.4269	15.1192	15.368	14.9284	15.2272	16.2009	14.8966	15.5669	14.61	14.0083	15.0304	15.1027	14.904	14.8512	14.9267	15.4773	13.5428	15.1105	15.11	14.858	15.1256	14.9942	15.0235	14.9653	15.252	14.8406	14.6566	15.0232	14.639	14.9341	14.8435	15.0383	14.78	14.9834	14.9684	14.7005	14.4861	15.1497	15.4345	15.0562	15.0238	15.3515	15.3492	15.384	15.4756	14.6684
sp|Q8VD62|CK068_MOUSE	Q8VD62	CK068_MOUSE	Bles03	14.886	14.5475	14.9076	15.1095	14.7652	14.956	15.0114	13.8631	13.9139	14.9908	13.4492	14.8191	14.0236	14.1501	13.1524	14.5017	14.5768	13.1231	14.7655	14.5331	13.8066	14.5019	14.2578	14.3666	14.2227	14.9081	14.4483	13.5234	14.7864	14.8596	14.2811	13.7206	13.843	14.5918	14.2814	13.7541	14.3724	14.8075	14.6899	13.932	13.9847	14.8682	14.837	15.5285	13.6485	15.0746
sp|Q8R016|BLMH_MOUSE	Q8R016	BLMH_MOUSE	Blmh	13.0004	14.2656	14.8789	14.3085	14.1365	14.3075	13.1665	12.2922	14.6062	14.4994	14.3531	14.7068	12.8404	14.2661	14.7176	13.0998	13.551	13.7578	14.3072	14.2021	14.1728	13.972	13.5811	13.4069	14.1945	13.8004	14.2328	13.7394	14.4528	14.0033	14.1412	13.7607	12.9203	14.3253	12.7362	14.6995	14.1768	14.2555	13.1237	14.526	14.1134	13.2604	13.565	14.2853	14.1764	13.9769
sp|Q9CWG9|BL1S2_MOUSE	Q9CWG9	BL1S2_MOUSE	Bloc1s2	13.3459	13.5425	13.439	14.5692	15.7092	14.6066	13.5036	13.3318	14.0131	14.6166	12.3538	14.3803	13.8537	16.0766	15.8004	13.6161	14.2049	13.5085	14.5393	13.928	13.8759	14.2589	14.5056	14.532	13.9224	14.4384	14.174	13.7148	13.8747	14.6004	14.2466	14.5825	14.2385	14.3317	14.2586	15.1718	14.0937	13.6188	13.9431	12.6099	14.3779	13.8112	14.0499	14.1362	13.8727	14.4434
sp|Q9CY64|BIEA_MOUSE	Q9CY64	BIEA_MOUSE	Blvra	15.4592	15.3084	15.2078	15.0642	14.3167	14.2727	14.902	15.4255	15.3079	14.5922	14.8266	14.1908	14.509	15.167	15.2685	14.911	14.4877	15.2708	14.7215	14.4877	14.9965	14.5909	14.7858	14.9279	14.7685	14.7336	14.9627	14.968	15.1547	14.7146	14.6243	14.6696	14.7918	15.0063	14.9288	14.9143	15.0955	15.0121	15.5369	15.2137	15.0193	14.4874	15.1312	14.7525	15.7361	14.8169
sp|Q923D2|BLVRB_MOUSE	Q923D2	BLVRB_MOUSE	Blvrb	14.6678	15.0574	15.3237	14.7457	15.3619	14.4061	15.3225	15.0951	15.1331	15.1333	15.0022	15.4582	15.5894	15.0708	14.95	14.9341	15.3169	15.0486	14.7891	15.1215	15.0272	15.0558	14.8987	15.0963	15.216	15.5525	14.6177	14.4324	14.8746	15.2962	15.371	14.9257	14.827	15.4815	15.3411	15.3162	15.3626	14.5901	15.0107	15.6583	14.734	15.1254	15.3543	15.4079	14.9412	16.3635
sp|Q91Z96|BMP2K_MOUSE	Q91Z96	BMP2K_MOUSE	Bmp2k	15.2219	15.1029	15.1068	15.1815	14.9341	14.9043	15.0364	14.9482	14.2956	14.815	14.3762	15.2261	14.8577	14.2486	13.8464	14.8991	15.1919	13.8858	14.8029	14.5439	14.5615	14.5329	15.2037	14.4921	15.112	14.779	14.7748	14.3998	15.0566	14.867	14.4833	14.4742	14.7132	15.0767	13.9656	14.7677	14.8364	14.6879	14.6292	14.7606	15.1564	15.0903	15.2178	15.2215	14.9108	14.6262
sp|Q6QD59|SEC20_MOUSE	Q6QD59	SEC20_MOUSE	Bnip1	14.823	14.8164	14.7342	14.6559	14.7884	14.8565	14.6048	14.2642	14.739	14.5558	14.3622	14.5329	14.6574	13.91	14.0598	14.3992	14.8362	14.2988	14.1077	12.6594	13.9027	14.9554	14.7229	13.603	14.6324	14.9789	13.6291	13.332	12.684	13.5955	15.7884	15.4101	16.1203	16.2208	15.9999	15.4019	13.266	15.6187	13.8013	12.5753	16.0178	15.6932	15.4032	14.7446	13.9779	14.2114
sp|E9Q6J5|BD1L1_MOUSE	E9Q6J5	BD1L1_MOUSE	Bod1l	15.5894	15.2479	14.7548	14.9752	15.1431	13.592	14.7717	14.0875	12.712	14.4629	14.7197	14.2083	14.5573	15.1847	14.5514	16.4294	14.5908	12.7573	15.182	14.7195	14.3696	14.9294	14.5113	13.8453	14.6372	12.8652	14.4013	14.7206	15.4443	14.4472	14.5157	14.634	14.7243	14.6328	14.3287	13.744	14.9056	14.357	14.9949	13.6241	15.0616	15.0349	15.1126	14.5395	15.2206	14.6143
sp|Q9D8S9|BOLA1_MOUSE	Q9D8S9	BOLA1_MOUSE	Bola1	15.1141	15.1264	15.1438	14.9083	14.8402	14.9786	14.6021	15.3565	14.2963	14.6776	15.2704	14.612	14.9712	14.6411	14.5539	14.5943	14.8979	14.8827	14.9044	15.0133	14.7737	14.8702	15.0049	14.5236	14.783	14.6637	15.2339	15.2134	14.8276	14.8925	15.1232	14.7655	15.3458	15.0207	14.8229	13.9053	13.8916	15.1445	14.7943	14.6129	14.881	14.7616	15.1519	14.8414	15.4345	14.6565
sp|Q8BGS2|BOLA2_MOUSE	Q8BGS2	BOLA2_MOUSE	Bola2	15.4135	16.1019	16.0109	16.5492	16.5935	16.2021	16.3215	16.4371	15.8751	15.9737	15.3945	16.5487	16.1268	15.4214	15.4331	16.6582	16.3818	15.8907	16.4056	16.068	16.0071	16.2984	16.138	14.8708	16.2771	15.7857	16.3728	16.3717	16.0037	15.9259	16.7424	15.6283	16.7717	16.4647	16.2368	15.4166	15.2025	15.8943	15.9404	15.6137	15.7526	16.7949	16.5084	16.3351	16.1731	16.1623
sp|P97452|BOP1_MOUSE	P97452	BOP1_MOUSE	Bop1	14.2702	14.3685	14.4054	14.4795	14.4254	14.8122	14.2287	14.1143	14.1153	14.15	14.3457	14.3313	14.5754	14.2574	14.0616	14.5618	14.5429	14.226	14.5403	14.5011	14.5443	14.603	14.6358	14.3351	14.5133	13.9639	14.7758	14.9054	14.3898	14.0796	14.5422	14.7347	15.0012	14.2147	14.5312	13.5654	12.6384	14.4563	13.6619	14.4538	14.5056	14.3949	14.5612	14.4136	13.9452	14.6147
sp|Q8R164|BPHL_MOUSE	Q8R164	BPHL_MOUSE	Bphl	14.2544	14.1835	14.2516	14.2646	13.8751	13.1825	13.7343	14.4008	14.4603	14.3367	13.9996	14.0426	14.4301	14.4276	14.4064	13.3474	13.0005	14.3287	14.0629	14.4558	14.3073	14.5215	13.5323	14.974	13.0361	15.3303	13.1061	12.9573	14.4619	14.4712	12.8004	14.2385	13.2358	13.6675	14.7058	15.2434	14.3933	14.3089	13.77	13.4727	14.264	13.7196	13.282	14.2123	14.8589	14.2773
sp|Q9Z0S1|BPNT1_MOUSE	Q9Z0S1	BPNT1_MOUSE	Bpnt1	15.3806	15.4617	15.3514	15.4857	14.7738	15.1987	15.1471	15.602	15.5307	15.059	15.0198	14.8161	15.1905	15.2953	15.3242	15.0819	14.7116	14.7364	14.9679	15.0301	15.1056	15.0649	15.3243	15.6425	15.1109	15.2359	14.2462	14.2792	14.7458	15.1824	15.64	14.5872	14.6389	15.3779	16.0289	15.4541	16.8549	15.1067	15.2711	15.1991	15.3192	15.1256	15.0253	15.018	15.167	15.6857
sp|Q7JJ13|BRD2_MOUSE	Q7JJ13	BRD2_MOUSE	Brd2	14.7033	15.075	14.8208	12.6669	13.8885	12.954	13.7269	15.1757	14.1333	13.677	14.59	13.6627	13.9734	13.8873	14.1662	14.0366	13.6295	14.4536	13.9961	14.1251	13.6751	13.8256	14.2863	14.0996	14.085	13.6154	14.3562	14.0227	13.9606	13.0663	14.7496	15.1287	14.6689	14.3742	14.2748	13.1646	13.6118	13.9868	14.6564	13.6124	14.3644	14.9828	14.0684	12.6706	14.4026	14.2949
sp|Q8K2F0|BRD3_MOUSE	Q8K2F0	BRD3_MOUSE	Brd3	13.8083	13.8657	13.7079	13.4848	13.5589	13.016	13.2123	13.7753	13.8463	13.0064	13.9147	13.5969	13.9069	14.5196	13.9648	12.8404	13.2185	14.1292	13.7619	13.6177	14.1306	14.0749	13.4599	13.9711	14.0612	13.7655	13.6334	12.9976	13.6749	13.6962	13.7427	12.5548	13.0901	13.7344	13.9857	13.6229	13.7256	14.1381	13.0666	13.4227	14.1201	13.3502	12.9614	13.6565	14.0424	14.2084
sp|Q9ESU6|BRD4_MOUSE	Q9ESU6	BRD4_MOUSE	Brd4	14.0387	14.4425	14.1977	14.6402	14.4219	14.5758	13.6435	14.1964	14.9277	14.2087	14.5929	13.9555	14.3212	14.3374	14.2608	14.4454	14.1775	14.1029	14.3863	14.6282	14.3591	14.187	14.7472	13.796	15.3405	13.8761	14.6114	14.0564	15.0271	13.7879	14.0273	13.3609	14.2898	14.2806	14.4626	14.127	13.7963	13.5926	14.9849	14.7813	14.4561	14.4882	13.6264	14.6477	14.5053	15.0081
sp|Q91VR8|BRK1_MOUSE	Q91VR8	BRK1_MOUSE	Brk1	15.3926	15.5104	15.5446	15.4053	15.0972	15.2688	15.3105	15.2754	14.7981	15.1477	15.2688	14.9762	14.7972	14.6474	14.7433	14.6944	15.1437	14.3793	15.8841	15.5455	15.2823	15.5794	15.6091	15.661	13.0173	14.1576	15.5238	15.4483	15.7766	15.0403	15.8846	15.2996	15.4085	16.0518	15.7249	14.4495	15.022	14.7149	14.0208	15.0937	15.3627	13.942	15.6757	15.3097	12.6156	15.2349
sp|Q8K2Q7|BROX_MOUSE	Q8K2Q7	BROX_MOUSE	Brox	14.214	14.0451	14.1651	14.093	14.0232	13.2276	13.995	14.7893	14.232	13.3516	14.197	13.2998	13.919	14.8203	14.5724	13.4149	13.7376	14.2882	14.4785	14.2221	14.3474	14.7871	14.1528	14.512	13.9931	14.382	13.7589	14.2798	14.2577	14.4583	13.1755	14.1573	12.3201	13.1048	13.4706	14.7377	15.1032	14.7461	13.7225	14.1583	14.0913	13.7763	12.8072	13.9721	13.6048	14.3607
sp|P18572|BASI_MOUSE	P18572	BASI_MOUSE	Bsg	16.8161	16.7354	16.7231	16.8351	16.6907	16.1215	16.4335	17.0601	16.6323	16.1854	16.7293	16.2014	16.7882	16.5637	16.7492	16.5163	16.5422	16.8652	16.5359	16.8143	16.6885	16.523	16.8606	16.3838	16.6231	16.0805	16.2226	16.6695	16.6531	16.6511	16.9756	16.714	17.1372	16.8853	16.8865	16.3988	16.5869	16.5005	15.6229	16.4389	16.8535	16.839	16.8811	16.9182	16.4388	17.282
sp|Q8R2Q8|BST2_MOUSE	Q8R2Q8	BST2_MOUSE	Bst2	14.8865	14.9654	14.3136	14.1304	14.5077	13.8633	14.6252	14.6024	14.8125	15.2014	14.7199	15.1401	14.37	14.3232	14.3517	15.3495	15.0849	14.8022	15.471	15.1897	15.2635	14.6744	15.2112	14.2803	14.7313	13.2436	15.5787	16.0224	14.8689	12.9215	13.5752	15.9379	16.0281	14.0879	13.1953	12.7556	13.9367	14.7714	14.4731	14.8468	15.1045	15.1503	14.7418	15.0034	15.0107	13.8394
sp|Q64152|BTF3_MOUSE	Q64152	BTF3_MOUSE	Btf3	17.2811	17.3259	17.2001	16.8566	17.2245	16.6297	17.3481	17.5508	17.22	17.2813	17.5071	17.0765	17.29	17.3643	17.1206	17.0815	17.3222	17.8704	17.6416	17.583	17.3146	18.122	17.2608	16.9571	16.9983	17.3953	17.1481	17.2692	17.7983	17.3084	17.1747	17.6084	17.4174	17.0301	17.1031	17.4138	16.9065	17.2875	16.2903	18.2999	17.3071	16.2249	17.2495	17.1786	16.5373	17.3301
sp|Q9CQH7|BT3L4_MOUSE	Q9CQH7	BT3L4_MOUSE	Btf3l4	13.9015	13.3643	14.8438	13.9324	15.5315	15.6596	14.828	13.5707	14.6737	15.36	14.7569	14.92	13.6802	14.6219	14.377	14.4216	14.7134	14.0991	14.4805	13.9515	14.0365	14.4445	14.5125	13.844	14.6728	13.77	14.7624	14.3995	14.7103	14.4456	15.0755	13.2932	14.8234	15.1368	14.0358	13.5804	13.4451	14.3954	15.1946	15.6346	13.2218	15.7643	15.284	15.6164	15.3519	14.7793
sp|Q9Z1S0|BUB1B_MOUSE	Q9Z1S0	BUB1B_MOUSE	Bub1b	14.205	13.6164	13.7551	14.0979	14.8552	14.1131	14.0549	12.6094	13.5715	15.2856	13.7958	14.2213	14.2178	13.1868	13.0665	14.4276	12.8704	13.3645	13.1213	14.2177	15.6457	13.706	13.3335	12.6499	13.2682	13.9761	14.7207	18.1758	12.5508	14.6408	13.4133	13.1573	12.4456	12.9188	15.3498	14.3382	14.7351	14.4013	12.8938	12.175	13.0263	13.6514	12.8152	13.1363	15.5085	13.2588
sp|Q9WVA3|BUB3_MOUSE	Q9WVA3	BUB3_MOUSE	Bub3	15.9376	15.8825	15.7334	15.755	15.3761	15.4134	15.7918	15.7851	15.6827	15.6586	15.8206	15.476	15.8737	15.5171	15.9713	15.6135	15.675	16.4213	15.7482	15.8005	15.5209	15.7661	15.7984	15.5832	15.7692	15.5869	15.6033	16.1152	15.6742	15.6554	15.7773	15.9156	15.8975	15.5253	15.9047	15.4769	14.8503	15.7731	15.9973	15.68	15.9002	16.5151	15.8224	15.4144	16.0057	15.8923
sp|O54825|BYST_MOUSE	O54825	BYST_MOUSE	Bysl	15.229	14.7912	15.45	15.1841	14.7434	15.0063	15.1232	14.6908	14.9296	15.4796	15.149	15.3115	15.0283	14.5372	14.7246	15.5052	15.5766	14.7845	15.8358	15.4177	14.8729	16.0011	15.0638	14.8628	15.0938	15.0927	15.5855	15.7425	15.1187	15.1842	13.165	15.4564	13.1041	15.5948	15.7309	14.0897	15.8037	15.5869	15.3703	15.1399	15.6228	13.6558	14.0359	14.9566	15.6818	15.4928
sp|Q9CQC6|BZW1_MOUSE	Q9CQC6	BZW1_MOUSE	Bzw1	15.1869	15.119	14.7521	15.342	15.0223	15.088	14.9241	15.0874	15.15	14.9436	14.8047	15.0038	14.5117	15.0396	14.7619	15.1949	15.1739	14.7007	14.9006	15.3004	15.2456	15.0336	14.9621	15.0704	14.8783	14.7314	15.0502	15.1064	14.7738	14.8472	14.8184	15.3222	15.0255	14.9071	14.8597	15.5253	13.7379	14.8839	15.214	14.7987	15.2479	15.7173	14.9437	14.8568	14.9517	15.0247
sp|Q91VK1|BZW2_MOUSE	Q91VK1	BZW2_MOUSE	Bzw2	16.0971	15.7489	16.026	15.8764	15.7862	15.5432	15.8212	15.5261	16.1624	15.512	15.8631	15.7272	15.622	15.8127	15.9175	15.529	15.369	16.0934	15.8101	16.2084	15.9296	15.7947	15.7085	15.7665	16.0729	15.8477	16.0422	16.1035	16.0713	15.8825	15.9805	15.8459	16.1409	16.1206	15.2836	15.5203	15.6241	16.1193	14.4217	16.0644	15.5703	15.7394	15.8496	15.7473	14.7836	15.5513
sp|O35658|C1QBP_MOUSE	O35658	C1QBP_MOUSE	C1qbp	15.4846	15.0453	15.285	14.9182	12.8127	14.9023	14.8338	16.0832	16.1997	13.6887	15.1241	14.2218	14.9334	16.17	15.7375	13.698	14.2797	15.0517	14.501	14.9183	15.0519	14.421	14.6837	15.3148	14.2223	15.1406	14.7141	15.8131	15.1171	14.9669	14.4241	16.133	14.7502	14.0728	14.7331	16.1855	14.0008	14.914	14.7049	15.6288	15.4647	14.2513	14.9686	14.5777	15.0302	15.1805
sp|P01027|CO3_MOUSE	P01027	CO3_MOUSE	C3	15.2531	15.4605	15.2103	15.2616	15.0328	14.9743	15.4377	15.5272	15.3387	15.4745	15.4737	15.4026	15.213	15.1027	15.3152	15.5417	15.4909	15.3295	15.3813	15.1347	14.9443	15.4326	15.5187	15.204	15.5644	14.8537	15.6479	15.642	15.5251	15.2914	14.6465	16.1526	15.5435	15.4565	14.9984	15.2483	14.8205	15.338	15.5569	14.5135	15.7026	15.6139	15.1896	15.4565	15.3825	16.7683
sp|P01029|CO4B_MOUSE	P01029	CO4B_MOUSE	C4b	14.9414	15.2472	13.8485	12.2477	13.6028	12.8486	14.3812	14.1682	14.6054	14.6305	15.0462	14.9815	14.4239	13.5515	14.3193	14.5568	14.4878	14.8959	14.7652	14.4997	12.7608	13.7638	13.7257	13.7198	14.2004	14.9693	15.6614	15.593	14.8028	14.526	13.6846	15.924	14.4045	14.1155	13.2194	14.3255	14.8206	12.525	13.9743	15.7198	14.2138	13.8736	13.5117	13.1627	14.7136	14.2529
sp|Q8VHB5|CAH9_MOUSE	Q8VHB5	CAH9_MOUSE	Ca9	13.9135	13.7991	13.7141	13.0884	14.5209	12.8126	13.9824	14.0265	13.9645	13.6739	14.4215	13.9594	14.1663	13.9789	13.7038	13.9169	13.7779	14.3057	13.2579	13.8597	12.529	13.5403	12.816	16.2345	12.8652	14.8044	12.7027	13.6043	13.3942	14.6065	14.9263	14.8505	14.1129	14.574	15.0231	14.1385	13.8539	12.987	13.8392	12.6982	15.2631	13.4851	13.702	13.5302	13.391	14.3506
sp|Q9CXW3|CYBP_MOUSE	Q9CXW3	CYBP_MOUSE	Cacybp	16.5212	16.4602	16.2847	16.3766	16.3928	16.7635	16.4964	16.1827	15.5708	16.2938	16.2389	16.8	16.2527	15.8099	15.7929	16.4422	16.5243	16.0726	16.6948	16.5717	16.5115	16.4825	16.6467	15.851	16.6591	15.6462	16.3423	16.2553	16.9309	15.9639	16.516	16.0231	16.5935	16.4396	15.9658	15.394	15.2232	16.6096	15.9014	16.1383	16.4598	16.6528	16.8694	16.5815	15.9906	16.2625
sp|B2RQC6|PYR1_MOUSE	B2RQC6	PYR1_MOUSE	Cad	16.5123	16.4224	16.3402	16.0042	15.8537	16.5102	16.0617	16.2154	16.2226	15.9228	16.2505	15.9537	16.0649	16.2575	16.2509	16.2763	16.0937	16.3176	16.5278	16.4308	16.2833	16.3517	16.4368	16.5339	16.3493	16.1137	16.5488	16.5665	16.3239	16.256	16.1414	16.6204	16.4846	16.0554	15.9213	15.9981	14.2449	16.3889	15.8336	16.214	16.3787	15.9473	16.0305	16.3236	15.9911	15.5813
sp|Q08331|CALB2_MOUSE	Q08331	CALB2_MOUSE	Calb2	12.7789	13.8082	13.1304	16.7032	14.8203	14.0299	12.8927	15.6473	13.7503	13.4189	14.0216	12.359	13.955	13.7885	14.6418	11.9082	13.2925	13.7885	12.0223	11.8421	13.1737	13.6526	13.194	13.4356	14.7934	12.8652	14.3442	12.4449	12.6661	12.8607	15.3027	12.7606	15.0067	14.984	15.2416	13.3006	14.6625	13.2463	15.5246	12.2936	13.1774	15.5773	15.5106	13.9031	15.3167	14.2019
sp|P0DP26|CALM1_MOUSE	P0DP26	CALM1_MOUSE	Calm1	17.1064	17.3829	17.6641	16.5125	16.8617	16.8144	17.4933	17.2925	18.7564	17.2157	18.1659	17.2574	17.7014	18.2023	18.3172	17.0355	17.3655	18.2929	17.673	17.4231	17.2934	17.307	17.5802	17.9416	17.1909	17.3393	17.0282	17.0065	17.4982	17.5026	18.0408	17.4676	17.1059	17.527	17.5152	18.5021	17.782	17.4806	17.4876	17.0802	17.8052	18.1738	17.1016	17.4805	17.8232	17.9648
sp|P14211|CALR_MOUSE	P14211	CALR_MOUSE	Calr	15.9852	15.9339	15.8268	15.4128	15.4028	15.2052	15.8499	16.4298	16.6006	15.287	16.2522	15.3665	15.8488	16.3439	16.4721	15.366	15.1632	16.0182	16.0768	16.249	16.1157	16.0213	16.2238	16.1248	16.0225	15.4632	15.5753	15.7884	16.1021	15.3773	15.5825	15.7776	15.099	15.347	15.7087	15.8759	15.8761	16.1104	15.3343	15.8881	16.3431	15.6691	15.8054	16.1381	15.4519	15.3729
sp|O35887|CALU_MOUSE	O35887	CALU_MOUSE	Calu	14.3773	14.1056	14.4276	14.6903	14.1266	14.3221	14.1115	13.7191	14.3032	13.9958	14.4705	13.7184	14.6525	14.8745	14.8786	13.7823	14.3477	14.6515	12.6492	14.3669	14.2489	14.3442	14.1825	15.2529	13.957	14.6605	14.1349	13.6784	14.0038	14.8016	14.6731	14.782	14.7485	15.0628	14.9775	14.9098	14.8818	13.9083	13.1708	14.4308	14.7634	13.2241	14.3936	14.8863	13.239	14.3286
sp|Q6PHZ2|KCC2D_MOUSE	Q6PHZ2	KCC2D_MOUSE	Camk2d	14.6592	14.5476	14.6023	14.5301	14.6689	15.0891	14.6375	14.6474	14.9574	14.4429	14.815	14.4586	14.728	15.0289	15.217	14.7307	14.5016	14.7615	14.4768	14.3927	14.6453	15.1452	14.575	14.803	14.7493	15.169	15.0392	15.0306	14.7907	14.8533	14.8929	14.6794	14.5933	14.6058	14.6426	14.9797	15.3983	14.6055	13.0063	14.7228	14.5608	14.9865	14.7367	14.6395	14.8148	14.3866
sp|Q80VC9|CAMP3_MOUSE	Q80VC9	CAMP3_MOUSE	Camsap3	15.4904	15.5729	15.5085	15.9329	15.434	16.2334	15.4845	14.9732	14.4409	15.3533	15.1782	15.5758	15.5858	14.9476	14.8245	15.5408	15.7518	15.2485	15.3394	15.4834	15.5341	15.2866	15.2954	15.2591	15.5515	15.8273	14.8885	14.5833	15.4257	15.7775	15.6607	14.7372	14.9865	15.3671	15.3662	15.5115	15.1858	15.5499	15.5223	16.5477	15.3402	15.3273	15.4067	15.2822	15.5725	15.295
sp|Q6ZQ38|CAND1_MOUSE	Q6ZQ38	CAND1_MOUSE	Cand1	16.4856	16.5682	16.4052	16.219	16.0267	16.3483	15.9901	16.4461	16.7336	16.1315	16.1	16.1055	16.1863	16.6495	16.6428	16.2632	16.0787	16.1524	16.2901	16.4399	16.3211	16.4202	16.2182	16.6363	16.2268	16.3174	16.3213	16.1197	16.261	16.343	16.326	16.5776	15.8931	16.3175	16.2402	16.4142	16.1248	16.4396	15.7831	16.2644	16.1765	16.5401	16.5281	16.3127	16.446	16.6396
sp|Q8VCF1|CANT1_MOUSE	Q8VCF1	CANT1_MOUSE	Cant1	14.585	14.4983	14.9922	14.8253	14.8697	14.0499	14.6945	15.001	14.5372	14.7486	14.5027	14.6113	14.2781	15.0363	14.2068	14.4074	14.1541	14.4912	14.7784	14.6207	14.5932	15.1131	14.8499	14.6456	14.9626	14.5722	14.3347	14.2432	14.3288	14.8279	15.0966	14.0324	14.3222	14.7887	14.5185	14.4939	14.3895	14.7133	14.3169	13.7396	14.2956	14.6716	14.7379	14.9436	14.8038	14.7887
sp|P35564|CALX_MOUSE	P35564	CALX_MOUSE	Canx	16.0654	15.6109	16.1839	15.4896	15.8936	15.2096	15.89	15.6476	16.4587	15.4179	15.9584	15.9255	15.5246	16.4353	16.0678	15.7199	15.5612	16.1182	15.877	16.1682	16.1032	16.3136	15.725	15.3708	15.5046	16.738	15.6088	15.9076	16.395	16.3651	16.0933	16.0716	15.9274	15.741	15.4433	16.6312	16.2543	16.1315	12.7583	16.5669	15.7102	15.8256	15.4796	16.3546	14.7016	13.5915
sp|P40124|CAP1_MOUSE	P40124	CAP1_MOUSE	Cap1	16.5951	16.774	16.9241	16.6001	17.1921	17.0155	16.9996	16.902	16.7267	17.0113	16.9704	16.954	16.8312	16.5993	16.8732	17.5479	17.0106	16.8643	17.1708	16.6183	16.8539	17.1679	16.9408	16.5676	16.9602	16.8694	17.3095	17.0095	17.1038	16.8824	16.8243	16.7393	16.4365	16.8559	16.8778	17.2757	17.8505	16.9286	16.5719	16.4187	16.6989	16.8398	16.9249	17.1488	16.7417	17.5773
sp|P24452|CAPG_MOUSE	P24452	CAPG_MOUSE	Capg	14.7062	15.2729	15.0771	14.7035	14.8465	14.7766	15.2018	14.7315	14.9586	15.2028	15.2303	15.0462	14.8735	14.6904	15.1426	14.8461	14.9699	15.3137	14.8395	14.6117	14.5836	14.7726	14.7366	14.5768	14.6514	15.1023	15.8488	15.6388	15.0142	14.8924	14.7619	15.6283	15.4155	15.3854	14.4521	15.067	15.3191	14.5877	15.3397	15.0159	14.8415	14.8267	14.814	14.7206	14.9411	14.7697
sp|O35350|CAN1_MOUSE	O35350	CAN1_MOUSE	Capn1	14.865	14.9519	14.9281	14.9991	14.9284	15.2123	14.8928	15.027	14.9253	14.7953	14.7944	14.7222	15.0256	14.8814	14.8224	14.7407	14.9459	14.7039	14.9286	14.8158	14.7912	14.9596	15.0775	15.092	15.106	15.1362	14.7321	14.5077	14.8264	14.9046	15.2636	13.8474	14.5722	15.1041	15.5516	15.0804	15.3786	14.8146	14.4885	14.9538	15.0349	14.5769	15.0166	15.0309	14.6505	15.3169
sp|Q3UW68|CAN13_MOUSE	Q3UW68	CAN13_MOUSE	Capn13	14.3883	14.2363	14.5915	14.9187	14.7671	15.0146	14.2166	15.6407	14.6059	14.5248	14.121	14.5292	14.5857	14.2096	14.2207	15.1194	14.8764	14.5242	14.8583	14.3664	14.5909	14.1426	14.8171	14.1235	15.1164	14.8788	13.6344	13.5853	14.6322	14.9323	15.6082	13.4157	13.2935	15.2505	15.2744	14.5526	14.4378	14.3675	14.7047	14.4181	14.7357	15.3183	15.5372	15.1101	14.9336	16.1425
sp|O88456|CPNS1_MOUSE	O88456	CPNS1_MOUSE	Capns1	14.4976	14.5777	14.7182	14.3586	14.4219	14.749	15.1684	12.8079	13.7577	14.1382	14.727	14.2481	14.7409	14.4287	14.7171	14.1618	13.9576	14.9278	14.62	14.8598	14.7367	14.4242	14.1819	14.4237	14.1218	15.5098	14.3271	14.102	14.3916	14.9723	14.7131	14.1181	13.9071	14.2065	13.4249	14.6163	15.0423	14.4762	12.9972	15.2217	13.431	15.6129	13.8971	15.0069	13.3139	14.5862
sp|Q60865|CAPR1_MOUSE	Q60865	CAPR1_MOUSE	Caprin1	16.6474	16.5512	16.5094	16.3936	16.2541	15.9323	16.2548	17.1565	16.5088	16.3975	16.6893	16.2572	16.6617	16.6775	16.6714	16.5543	16.3766	16.6365	16.7574	16.6583	16.6863	16.7099	16.6233	16.4208	16.5401	15.7738	16.354	16.7154	16.8805	16.3252	16.2262	17.0169	16.7021	16.2754	16.4079	16.3088	15.3098	16.7696	16.5715	16.0301	16.8323	16.589	16.6305	16.479	17.1009	16.2712
sp|P47753|CAZA1_MOUSE	P47753	CAZA1_MOUSE	Capza1	16.5085	16.7083	16.9078	16.4445	16.1191	15.8823	16.0851	16.6555	16.9668	16.1018	16.9637	16.63	16.5692	17.0656	17.2866	15.8442	16.3231	16.759	16.7771	16.8703	16.8253	16.5128	16.6965	16.5581	15.1468	16.8137	16.7318	16.5898	16.5675	16.7335	16.3287	16.8873	16.3928	16.3812	16.2196	17.1764	17.2886	16.5998	15.6822	16.5477	16.8884	17.1764	16.2523	16.3528	15.7344	16.7117
sp|P47754|CAZA2_MOUSE	P47754	CAZA2_MOUSE	Capza2	17.1349	17.2041	17.2752	17.1943	17.6665	17.6912	17.4927	17.4401	17.6556	18.1172	17.6019	17.5967	17.4373	17.6369	17.7885	17.3231	17.3887	17.6037	17.477	17.6325	17.4864	17.8026	17.406	17.5584	17.6331	17.6442	17.8473	17.5129	17.5337	17.6827	17.3495	17.7247	17.1693	17.2309	17.1766	17.3962	18.1151	17.8013	16.727	17.5765	17.4585	17.5922	17.5375	17.4117	17.389	18.064
sp|P47757|CAPZB_MOUSE	P47757	CAPZB_MOUSE	Capzb	16.74	16.417	16.6745	16.6294	16.2717	16.2698	16.5499	16.6915	16.5002	16.6379	16.5932	16.7542	16.6343	16.5075	16.8019	16.9349	16.3593	16.4925	16.4084	16.3803	16.4475	16.6482	16.5879	16.6685	16.6536	16.3797	16.8315	16.627	16.4285	16.5477	16.811	16.3549	16.6435	16.8955	16.9111	16.2741	16.9006	16.4902	16.3733	16.3708	16.5182	16.6043	16.7391	16.4803	16.7136	16.52
sp|Q8CIS0|CAR11_MOUSE	Q8CIS0	CAR11_MOUSE	Card11	15.2519	14.734	14.5731	13.2323	14.6342	13.0248	14.5596	13.5893	15.2077	13.0996	14.6582	13.1664	13.5467	14.8129	14.6135	12.2979	12.9976	14.4914	14.5918	13.8953	14.1517	14.8086	13.9561	14.266	12.672	14.2214	14.1361	13.9059	14.2269	14.2068	13.4029	12.6881	14.05	13.2415	14.0918	15.3146	14.1571	14.4318	13.8785	13.3511	14.2765	14.2657	13.9615	14.3826	14.2042	13.7159
sp|Q9CR86|CHSP1_MOUSE	Q9CR86	CHSP1_MOUSE	Carhsp1	15.6379	15.0489	15.2763	16.0856	15.8274	16.2656	15.8258	14.751	13.9463	15.8748	13.0087	15.6684	11.7843	12.9025	12.54	15.2117	15.5969	13.0453	14.3281	15.0114	14.8408	13.9699	15.4138	15.765	15.21	15.2761	14.0387	14.189	14.8018	14.178	14.0136	14.2791	14.3748	15.7832	15.6481	15.9948	14.0349	14.0562	14.2906	13.7278	15.1213	14.4615	14.8711	15.0939	13.6728	13.7629
sp|Q9WVG6|CARM1_MOUSE	Q9WVG6	CARM1_MOUSE	Carm1	14.8519	15	15.0244	14.6407	15.0974	13.8471	14.758	14.2298	14.5637	15.8062	14.6646	14.6914	14.9779	14.3524	13.8664	14.4076	13.6078	14.5731	14.0462	14.8268	15.1726	14.8567	14.0561	14.0709	14.4124	15.6018	13.8713	14.048	15.1219	14.5302	14.4311	14.2421	14.9875	14.4131	14.6366	15.8807	14.232	14.0236	14.3185	15.4748	14.0494	14.8242	14.5986	14.2939	15.42	14.9644
sp|Q9ER72|SYCC_MOUSE	Q9ER72	SYCC_MOUSE	Cars	16.0613	16.0588	16.0463	15.9434	16.092	15.3956	15.8858	16.1295	15.9798	16.0616	15.9957	16.0013	16.0021	15.7142	15.6321	15.9914	15.8875	16.0166	15.8926	15.8325	15.8547	15.8749	15.8407	16.0894	16.0919	15.4225	16.4506	16.6939	16.097	15.7609	15.5425	16.358	16.5481	15.8174	15.7197	15.6479	14.9463	15.8921	16.3613	15.5823	15.9111	16.2292	16.1047	15.9611	15.8195	15.555
sp|P29452|CASP1_MOUSE	P29452	CASP1_MOUSE	Casp1	15.4778	15.5368	15.0604	14.7461	14.6628	15.3831	14.7924	15.2127	15.4513	14.6556	15.5342	14.8489	14.8283	15.4587	15.4127	14.7505	14.6618	15.5983	15.1485	15.2187	15.3633	15.2566	15.2657	15.4454	15.1762	14.7956	15.1889	15.082	15.329	15.0142	15.1384	14.982	14.8198	15.158	15.3022	15.1422	15.7281	15.4265	14.4069	14.6582	15.091	15.1485	15.0464	15.0778	14.6985	14.9842
sp|P70677|CASP3_MOUSE	P70677	CASP3_MOUSE	Casp3	16.9698	16.7416	16.6526	16.6524	16.2548	15.8964	16.5534	15.7655	15.9266	16.3975	16.0473	16.2952	15.8236	15.9071	15.9176	16.0486	15.5496	16.2424	16.2347	16.2828	16.1274	15.9612	16.1567	16.1123	16.1063	15.5281	16.2318	16.3663	16.2734	15.8236	16.1365	16.1202	16.3225	15.9663	16.1241	15.5611	16.6702	16.3858	17.224	15.8032	16.1185	16.5709	16.4595	15.9888	16.8073	16.1202
sp|O08738|CASP6_MOUSE	O08738	CASP6_MOUSE	Casp6	14.6197	14.4921	14.5237	14.6183	15.0537	15.3895	14.8298	14.8881	14.7161	14.6238	14.5874	14.4868	14.5784	14.9381	14.8595	14.6083	14.4363	14.9575	14.5828	14.6259	14.6693	14.2802	15.0881	15.092	15.2093	15.0521	13.3972	13.0166	14.7798	15.2109	15.3127	14.1369	12.958	14.9433	14.4787	15.703	15.5348	14.6975	15.0353	14.7336	14.9517	15.4853	14.5846	15.2362	15.0145	15.2672
sp|P97864|CASP7_MOUSE	P97864	CASP7_MOUSE	Casp7	14.7762	14.7633	14.7645	15.1585	14.3174	14.4772	14.8284	14.845	14.229	14.8194	14.838	14.6045	14.6753	13.9572	14.0591	14.89	15.1403	14.4005	14.9748	14.8225	14.8412	14.4549	14.9328	14.8324	14.5156	13.8624	14.6474	14.0751	14.9264	13.8725	14.8046	14.5264	14.5056	14.6227	15.2776	14.1377	14.9788	14.4972	14.6895	14.3599	14.9335	15.235	14.6591	14.6382	14.6923	14.5638
sp|O89110|CASP8_MOUSE	O89110	CASP8_MOUSE	Casp8	17.016	16.4167	16.5395	16.5894	16.2156	15.3117	16.4675	16.451	16.0376	16.4579	16.9945	16.5083	16.5772	16.7163	16.5981	16.415	17.0105	16.8526	16.7093	16.8084	15.9202	16.3786	16.4865	16.0503	17.4463	16.4966	17.1001	17.1282	16.727	17.138	17.0623	15.7589	16.8308	16.7345	15.9978	15.483	16.2436	16.3742	16.6975	14.7471	15.6165	17.2579	16.4564	17.1753	16.9376	17.1679
sp|P51125|ICAL_MOUSE	P51125	ICAL_MOUSE	Cast	14.5344	15.0444	15.1069	15.0058	14.9822	14.1826	14.6806	14.5304	15.3446	14.5543	14.5082	14.5847	15.0789	14.2847	14.6135	14.9195	15.3055	14.6381	15.0016	14.9913	15.1423	14.5807	14.6181	14.5302	14.7976	15.1318	14.6349	14.6639	14.8775	14.9602	15.3536	14.8152	14.8329	14.6154	14.5827	14.5725	15.7968	14.9559	14.2764	14.6919	15.0129	13.4639	14.6184	14.8726	14.4578	15.6881
sp|P24270|CATA_MOUSE	P24270	CATA_MOUSE	Cat	16.2955	16.0509	16.7773	16.7783	16.3782	16.2812	16.252	15.8747	15.8308	15.9575	15.9787	16.1606	16.3844	16.266	16.3029	16.0838	15.9368	16.1287	15.9859	16.1535	16.1705	16.2805	16.2423	16.4616	16.263	16.4989	15.0541	15.0592	16.1436	16.721	16.7074	15.0884	15.228	16.7703	16.9317	16.3252	18.7062	16.2389	16.6964	15.8776	16.1334	15.2959	16.6259	16.1897	15.7282	16.1884
sp|O54724|CAVN1_MOUSE	O54724	CAVN1_MOUSE	Cavin1	14.244	14.2703	14.5164	14.1842	14.577	15.0259	14.3129	14.663	14.9118	14.2939	14.5813	13.6417	14.4927	15.0725	15.0505	14.1528	14.7623	14.4434	13.7262	15.6353	13.9906	14.3319	14.2238	13.4979	14.165	15.9437	14.2752	14.2553	13.5818	15.5555	13.9305	16.3074	13.6356	14.2238	13.5085	16.5246	16.0874	13.9718	13.9046	15.2479	13.5793	14.5457	13.7762	14.689	14.6806	14.2226
sp|Q63918|CAVN2_MOUSE	Q63918	CAVN2_MOUSE	Cavin2	14.1227	12.2749	14.351	12.8519	13.3196	13.6575	12.9958	14.2268	14.2704	13.2862	14.2542	12.5804	12.7532	14.3309	14.3608	11.9074	13.8382	13.4035	13.7312	13.6391	13.1759	13.7686	13.3717	12.3887	13.8332	13.6666	13.9007	13.5615	13.0787	13.363	12.4957	13.7511	13.2128	13.0221	12.4429	13.931	13.675	13.9217	13.1872	13.2926	14.0102	13.9806	13.9279	14.0526	13.796	13.3562
sp|Q08024|PEBB_MOUSE	Q08024	PEBB_MOUSE	Cbfb	14.2769	14.6441	14.0754	14.0504	14.4123	14.73	14.468	12.7859	13.9986	14.3401	14.259	14.6027	14.0115	14.0907	13.9968	14.7443	14.3029	14.2839	14.7052	14.9385	13.1741	14.5618	15.0765	12.9707	14.6703	12.8939	14.6662	14.5506	14.875	14.9005	14.3355	14.909	13.5686	15.0548	14.2137	14.2959	12.8567	14.8066	13.5193	13.6087	14.1559	14.806	14.022	14.5107	13.4634	14.0047
sp|P48758|CBR1_MOUSE	P48758	CBR1_MOUSE	Cbr1	16.4944	16.3706	16.5211	16.5693	16.2386	16.4417	16.3679	16.574	16.3552	15.9615	16.1644	16.1	16.3253	16.6278	16.4809	15.9602	16.2958	16.417	16.1852	16.2651	16.3178	16.0948	16.2972	16.5912	16.4052	16.6797	15.6384	15.4694	16.118	16.4637	16.6142	15.4967	15.8209	16.7998	16.6795	16.1973	18.5582	16.1689	16.349	16.0313	16.3941	16.5651	16.5428	16.3942	16.2611	16.3451
sp|P83917|CBX1_MOUSE	P83917	CBX1_MOUSE	Cbx1	14.5368	14.4598	14.1211	13.8279	14.2425	13.6313	13.8765	13.7907	14.6334	14.2889	14.4917	14.1604	14.5368	14.1925	14.5205	14.5379	13.0033	14.4646	14.5063	14.6306	14.6446	14.7839	14.6099	14.4704	12.7176	14.8152	12.8439	13.7233	14.8341	14.4922	13.2239	14.4698	14.2538	14.414	13.459	14.609	14.7372	14.4241	13.6005	14.3923	14.755	13.7009	13.712	14.5543	13.597	13.2978
sp|P23198|CBX3_MOUSE	P23198	CBX3_MOUSE	Cbx3	16.7811	16.7679	16.7396	16.6202	16.6706	15.9367	16.765	16.8755	17.2865	16.4891	17.1825	16.9446	17.0785	17.098	17.0445	16.8101	16.5016	17.2957	17.0782	17.0854	17.0449	16.9798	17.1458	17.1098	16.9704	16.8488	16.792	16.8229	17.0402	17.0129	16.9346	16.9031	16.6365	16.9497	16.6314	16.7	15.8607	16.8777	15.8041	16.8208	17.1696	16.5378	16.8906	17.3232	16.361	16.7901
sp|Q61686|CBX5_MOUSE	Q61686	CBX5_MOUSE	Cbx5	14.768	14.8008	14.7351	14.452	14.5899	15.684	14.6297	14.4797	14.3603	14.4732	14.6079	14.5821	14.8922	14.6955	14.8491	14.7985	15.0481	14.4577	15.1374	14.9851	15.0405	14.9934	14.6503	14.754	15.0924	14.7413	15.0421	14.8135	15.5232	14.9313	14.6852	14.4184	14.2382	14.5753	14.2004	14.0625	14.0547	15.1619	13.8414	16.06	14.8115	13.8481	14.7958	14.9559	13.9413	14.3628
sp|Q8K1A6|C2D1A_MOUSE	Q8K1A6	C2D1A_MOUSE	Cc2d1a	14.7613	14.8285	14.9137	15.1154	15.0628	14.5359	14.5215	14.9454	15.5505	14.9812	14.599	14.4745	14.931	14.5263	14.0611	14.6438	14.6439	13.4854	14.7612	14.6916	14.6808	14.9817	14.9115	14.7726	14.7273	14.2911	14.8882	14.4428	14.4847	14.5072	14.7886	14.6953	15.0122	14.8772	14.8546	13.9452	14.498	14.4369	14.196	14.6823	14.7562	15.2927	14.9627	14.902	14.8313	14.7196
sp|Q8BRN9|C2D1B_MOUSE	Q8BRN9	C2D1B_MOUSE	Cc2d1b	14.6367	14.7868	14.7301	15.0212	14.491	14.6609	14.4652	14.4152	14.0621	14.3477	14.209	14.4947	14.3852	13.9815	13.5686	14.4264	14.4005	14.1065	14.5625	14.6014	14.6074	13.5964	14.6366	14.5199	14.8124	14.2755	14.6357	14.6629	14.4598	14.4462	14.6827	14.7464	14.7832	14.8353	13.6947	14.1837	14.8749	14.0315	13.3867	13.7658	14.4621	13.7037	14.8958	14.6533	14.2675	14.5845
sp|Q8CH18|CCAR1_MOUSE	Q8CH18	CCAR1_MOUSE	Ccar1	14.7499	14.8594	14.5934	14.6512	14.3753	14.972	14.6876	15.0082	14.4562	14.4224	14.3551	14.3674	14.5672	14.4692	14.493	14.2884	14.6062	14.6519	14.6692	14.5985	14.8771	14.8282	14.6193	13.8099	15.0429	14.4887	14.393	14.5858	14.7455	14.3551	14.715	14.7357	14.9928	14.7885	14.4845	14.4929	14.7646	14.8932	13.5538	14.4276	14.6737	15.0968	14.6264	14.4369	14.1653	14.594
sp|Q8VDP4|CCAR2_MOUSE	Q8VDP4	CCAR2_MOUSE	Ccar2	15.2485	15.1985	15.1342	15.087	15.0635	15.2738	15.0451	14.8945	14.8666	14.8701	15.107	14.8644	15.2046	14.8535	15.1328	14.8373	14.8973	14.884	15.0796	15.0821	15.1812	15.2196	14.964	14.6656	15.1044	15.1729	14.8138	15.0374	15.0183	15.1457	15.1244	14.85	14.7372	15.1367	14.9269	14.9693	14.6211	15.0892	15.1429	14.8824	15.0275	15.2697	15.1168	15.2665	15.0488	15.4018
sp|Q8VE99|CC115_MOUSE	Q8VE99	CC115_MOUSE	Ccdc115	15.0183	14.8403	15.268	14.8986	14.8756	14.776	14.6327	14.6215	14.8385	14.7761	14.991	14.6544	14.4432	14.5891	14.3095	14.6053	14.6505	14.4304	14.8599	14.7529	14.7246	14.6592	14.7959	15.4622	14.8582	14.4272	14.9941	14.8589	14.5369	14.7084	14.6411	14.6345	14.6719	14.5151	14.4824	15.0557	14.0815	14.5342	15.1199	14.7243	14.6861	14.6101	14.9465	14.8462	14.6406	14.6901
sp|Q8R344|CCD12_MOUSE	Q8R344	CCD12_MOUSE	Ccdc12	15.7749	16.0752	15.7819	15.5688	15.628	14.4397	15.5235	15.2828	15.5629	15.4915	15.886	15.765	15.3545	15.2319	15.3633	15.8939	15.8718	15.7222	15.901	16.2144	16.0387	15.8865	15.9846	15.3282	15.7695	15.5634	15.7151	15.9777	15.8645	15.5938	15.7221	15.7274	15.5829	15.6328	15.4368	14.794	13.9366	15.8185	14.2742	15.7541	15.8323	15.2824	15.6922	15.9156	15.0875	16.036
sp|Q9D8X2|CC124_MOUSE	Q9D8X2	CC124_MOUSE	Ccdc124	16.1459	15.9731	15.7099	16.0208	15.778	15.6782	15.799	15.3557	15.3332	16.0135	15.7454	16.0759	15.8971	15.3053	15.5199	16.0825	15.9843	15.7004	16.3538	16.2859	15.8366	16.0968	16.1096	15.3114	15.7562	15.5179	15.982	15.9635	16.0669	15.8942	15.7914	15.9767	16.0908	15.8684	15.4437	15.2356	14.8133	15.9937	14.4757	15.9783	15.9934	15.9838	15.8591	15.8873	15.6113	15.7538
sp|Q8R0K4|CC137_MOUSE	Q8R0K4	CC137_MOUSE	Ccdc137	14.2966	14.206	14.2685	14.6763	13.5071	14.6258	14.3285	13.3817	14.0987	14.4777	14.4287	14.3661	13.9758	14.0494	13.7544	13.9317	14.1567	14.9166	14.8246	14.8877	14.8681	15.4494	14.729	12.6442	14.314	14.9627	15.3319	15.7322	14.5734	14.9652	12.8408	15.0699	14.7491	12.0699	13.6339	13.2454	12.3844	15.1891	13.3322	14.1333	12.4429	14.4928	14.8897	13.2821	14.1316	14.2974
sp|Q9JIG7|CCD22_MOUSE	Q9JIG7	CCD22_MOUSE	Ccdc22	14.0873	14.0531	13.9948	14.4297	13.7773	13.886	13.6278	14.6313	13.5636	13.6572	13.75	14.0298	13.904	13.6291	13.5102	14.0822	13.8449	13.7092	13.0384	14.127	14.3055	12.9316	13.0354	13.0669	13.1829	13.9941	14.632	13.9601	13.358	13.904	14.0783	14.1737	14.9734	14.5438	14.2156	14.6313	14.0096	13.976	14.6349	14.0904	13.3638	13.7471	14.1536	13.7187	13.4049	14.0108
sp|Q9CR29|CCD43_MOUSE	Q9CR29	CCD43_MOUSE	Ccdc43	15.6829	15.6996	15.1963	15.9847	15.4357	15.6986	15.6529	15.0794	14.3914	15.5323	14.6871	15.4183	14.898	14.6905	15.1262	15.3543	15.5298	14.7348	15.2416	15.5799	15.3643	15.1369	15.4413	14.8374	15.1185	14.6966	15.377	15.1824	15.2888	15.1563	15.4343	15.3911	15.9462	15.622	15.4137	14.2646	14.386	15.2585	15.8034	14.8928	15.4467	15.7942	15.6011	15.3414	15.1724	15.2681
sp|Q9D024|CCD47_MOUSE	Q9D024	CCD47_MOUSE	Ccdc47	15.6975	15.3667	15.4393	15.5717	15.5129	15.3685	15.2353	15.2525	14.8337	15.7571	15.1723	15.3223	15.6537	15.4429	15.4046	15.287	15.1162	15.2206	15.1443	14.6519	15.8308	15.1288	15.8111	15.6883	15.892	15.3489	15.1676	15.5639	15.7722	15.4064	16.104	15.147	15.4247	15.6085	15.9705	15.2475	15.3819	15.6119	14.2717	14.478	15.2437	15.3454	15.6409	15.4823	14.6184	15.1211
sp|Q810U5|CCD50_MOUSE	Q810U5	CCD50_MOUSE	Ccdc50	14.4121	14.2617	14.4626	13.8654	14.2034	14.5764	13.9371	13.8928	13.976	14.2377	14.5856	14.2256	14.7023	14.1254	14.3879	14.3931	14.4165	14.0076	14.2597	14.2295	14.3757	14.0542	14.1477	14.3325	14.6314	14.038	14.447	14.3661	14.3587	14.3217	14.3826	14.3303	14.6585	14.371	13.575	13.4917	13.7295	14.2366	14.6254	14.1928	14.0919	14.0881	14.7244	14.2949	14.649	13.9138
sp|Q3URS9|CCD51_MOUSE	Q3URS9	CCD51_MOUSE	Ccdc51	15.1497	12.9021	14.7653	15.6894	14.8264	15.1958	12.9226	14.1417	13.9159	14.4243	13.6902	14.9245	13.4758	13.007	14.5957	12.7866	14.7997	13.7604	14.0846	14.2559	14.1089	14.0585	13.8408	13.8744	13.9676	13.8482	14.632	14.6587	14.1991	14.1478	14.4591	14.5526	14.748	14.2453	14.1135	13.8987	14.0604	13.9448	14.177	14.1656	14.1907	13.8945	14.2097	13.9114	14.2119	14.0108
sp|D3YZP9|CCDC6_MOUSE	D3YZP9	CCDC6_MOUSE	Ccdc6	14.5026	14.6063	14.1671	12.8479	14.4866	13.4187	13.6659	14.0706	14.6669	14.3263	14.0486	14.31	13.7903	13.5852	13.731	14.2643	12.8825	14.2435	14.6961	14.896	14.4037	14.6357	14.0743	13.1904	13.4081	14.2494	13.7671	13.4536	14.5932	14.2976	14.0366	13.9386	13.2409	13.9217	13.3201	11.2882	14.7909	14.6357	13.6084	14.6544	13.4953	14.0372	14.113	14.435	14.2401	13.7151
sp|P09240|CCKN_MOUSE	P09240	CCKN_MOUSE	Cck	15.1302	15.1905	15.5507	15.2839	15.0892	14.7558	15.7888	14.338	12.4338	14.5872	14.9427	14.8597	15.3761	13.7539	14.94	13.8052	15.1623	15.312	14.9461	14.9881	14.9202	15.1458	14.4854	15.0288	15.2375	14.5393	14.8963	14.116	14.5047	15.0472	15.759	14.3959	14.0407	14.9551	14.5171	13.9844	14.3529	15.1561	14.7836	13.8505	15.5284	15.1617	16.2369	14.8904	13.9819	14.504
sp|P27784|CCL6_MOUSE	P27784	CCL6_MOUSE	Ccl6	14.2111	14.0614	14.4103	15.1351	14.2649	16.3981	14.7998	14.5867	14.4727	14.4735	12.6546	14.1287	14.3071	14.3896	14.9043	14.0813	14.0037	12.465	14.8919	14.0862	14.2807	14.5512	14.4815	15.1997	14.434	13.5959	14.1273	12.9839	14.5458	14.4403	14.5623	12.4596	14.0824	14.9184	13.9376	13.1591	13.4311	14.2498	15.0909	13.4174	14.5223	15.4447	15.093	14.9532	15.682	15.1706
sp|P24860|CCNB1_MOUSE	P24860	CCNB1_MOUSE	Ccnb1	13.8417	13.9295	13.7465	14.2333	14.0171	13.8042	13.3894	13.1971	13.6792	13.9552	13.5906	14.2383	13.2227	13.3921	13.2919	13.6456	13.1829	13.5584	14.0932	13.8166	14.1617	13.6852	12.9946	13.8398	13.9532	14.3653	14.3113	14.4828	13.4609	13.1419	14.0467	14.1371	14.8606	12.6816	12.5705	13.4547	11.8222	13.6811	13.1373	14.084	13.3365	13.2005	13.9687	13.9491	13.6362	13.4728
sp|P80314|TCPB_MOUSE	P80314	TCPB_MOUSE	Cct2	19.0541	19.052	19.0061	18.803	18.7073	18.1894	18.9671	19.038	18.9552	18.7239	18.8856	18.6346	18.9938	18.9741	19.0252	18.8985	18.3816	19.0525	18.8727	18.8974	18.8754	18.859	18.8946	19.0388	18.7472	19.011	18.972	19.1902	18.8222	18.9234	18.7093	19.2267	19.0023	18.7638	18.6521	18.8818	18.5061	18.8761	18.3682	19.099	18.8324	18.6211	18.8168	18.9502	18.6029	18.8353
sp|P80318|TCPG_MOUSE	P80318	TCPG_MOUSE	Cct3	18.2975	18.3206	18.2799	18.1776	18.1203	17.8177	18.2014	18.2347	18.4766	18.0995	18.5402	18.2004	18.2638	18.3353	18.4463	18.3525	18.0256	18.5229	18.2825	18.367	18.3916	18.326	18.3548	18.2885	18.3531	18.2326	18.4353	18.4997	18.2332	18.137	18.1125	18.39	18.3911	18.2304	18.2273	17.9882	17.6372	18.3206	18.253	18.0563	18.2995	18.3631	18.2747	18.3702	18.254	18.1767
sp|P80315|TCPD_MOUSE	P80315	TCPD_MOUSE	Cct4	17.687	17.5929	17.5686	17.4437	17.3404	17.5479	17.5777	17.4448	17.3393	17.4096	17.626	17.4788	17.6581	17.5565	17.7171	17.581	17.4978	17.5533	17.6213	17.6152	17.7461	17.6956	17.6656	17.5352	17.5843	17.7064	17.7151	17.8452	17.6171	17.4579	17.3518	17.4981	17.3781	17.3997	17.32	17.5501	17.0016	17.6497	17.0723	17.8555	17.5163	17.361	17.683	17.6924	17.2959	17.5832
sp|P80316|TCPE_MOUSE	P80316	TCPE_MOUSE	Cct5	17.1651	17.0311	17.2182	16.9436	16.8298	16.7853	16.9747	17.1959	17.3948	16.945	17.25	16.7788	16.9627	17.1861	17.2754	17.0933	16.7695	17.1344	17.1292	17.055	17.0712	17.1718	17.0992	17.3029	16.9673	17.0844	17.2244	17.2163	17.1534	17.0892	17.0823	17.5628	17.1625	16.9177	17.0297	16.874	16.8326	17.1421	16.7514	17.148	16.9638	16.6629	16.926	17.0105	16.7698	17.1189
sp|P80317|TCPZ_MOUSE	P80317	TCPZ_MOUSE	Cct6a	17.5989	17.7094	17.5972	17.5611	17.3834	17.5567	17.4675	17.776	17.7573	17.3489	17.5351	17.7551	17.6791	17.4206	17.6988	17.5909	17.5542	17.6589	17.8008	17.7885	17.7724	17.8656	17.7817	17.7136	17.6535	17.377	17.8155	17.8972	17.6865	17.5115	17.5663	17.6072	17.9512	17.5097	17.5912	17.1232	17.3392	17.8743	16.7172	17.7873	17.5258	17.3103	17.6371	17.6282	17.1414	17.4908
sp|P80313|TCPH_MOUSE	P80313	TCPH_MOUSE	Cct7	17.2882	17.4579	17.2619	17.2157	16.9567	17.4146	17.0033	17.2785	17.425	17.1439	17.4137	16.9852	17.2447	17.5006	17.5362	17.2516	16.8589	17.2511	17.1591	17.3374	17.2993	17.2798	17.3737	17.3748	17.2389	17.2001	17.3003	17.5631	17.3496	17.2312	17.2609	17.4893	17.5599	17.1387	17.2702	17.1566	16.6846	17.3131	16.8861	17.0915	17.2052	17.3218	17.3481	17.2217	17.0766	16.9482
sp|P42932|TCPQ_MOUSE	P42932	TCPQ_MOUSE	Cct8	18.8727	18.7231	18.6751	18.5833	18.4035	17.8563	18.5811	18.6191	18.6708	18.3123	18.6358	18.33	18.5315	18.6959	18.7422	18.6153	18.3552	18.6228	18.631	18.5111	18.6546	18.589	18.7202	18.7015	18.5671	18.1763	18.592	18.8104	18.5406	18.3092	18.364	18.8541	18.8513	18.5805	18.4777	18.2988	17.8565	18.5284	18.3933	18.2268	18.762	18.7665	18.7311	18.6396	18.605	18.3754
sp|Q8C1Y8|CCZ1_MOUSE	Q8C1Y8	CCZ1_MOUSE	Ccz1	15.6687	15.1097	15.1795	13.7327	13.4527	13.8693	13.5529	13.2292	15.6216	13.4748	15.2481	13.3961	14.598	15.4527	15.6748	13.1886	13.3552	13.6387	14.1718	14.1609	14.26	14.0654	14.2535	14.0393	14.3111	14.1031	14.5252	14.4694	14.2822	14.2196	13.9981	14.3706	14.2039	14.188	14.1884	13.6785	14.5681	14.0967	14.5857	14.3089	14.1134	15.3474	14.54	14.355	14.7607	14.46
sp|Q9JLQ0|CD2AP_MOUSE	Q9JLQ0	CD2AP_MOUSE	Cd2ap	15.0696	15.1309	15.1905	15.8052	14.8918	16.1083	15.1555	15.3889	14.985	14.8538	14.9421	14.8232	14.7246	14.7435	14.8559	15.2158	14.7223	15.1261	15.5793	15.3348	15.5243	15.1857	14.9784	14.869	14.7055	15.2891	14.6788	15.3731	15.2309	15.5892	14.9474	15.2915	14.7846	14.9637	14.8394	15.0973	15.4093	15.6239	13.8491	15.2388	15.2132	15.1706	14.925	15.2194	14.688	15.2473
sp|Q9CWK3|CD2B2_MOUSE	Q9CWK3	CD2B2_MOUSE	Cd2bp2	16.1217	15.7441	15.5937	15.7761	15.3008	15.9116	15.9175	15.4062	14.9448	15.693	15.6845	15.5853	15.1138	14.9195	15.0368	15.5667	15.9956	15.0025	15.5995	15.5186	15.2393	15.0928	15.5485	14.9694	15.5522	15.2771	15.6004	16.2096	15.6325	15.0562	15.9901	15.7489	16.3448	15.7777	15.476	14.5363	14.0973	15.6501	16.001	15.2581	15.2838	16.0431	16.1288	15.4464	15.8926	15.2765
sp|Q76KJ5|RPA34_MOUSE	Q76KJ5	RPA34_MOUSE	Cd3eap	14.7974	14.8135	14.2782	13.2477	13.6384	13.6221	13.7794	14.0687	14.6219	13.4682	14.7315	13.5039	14.9641	14.6768	14.908	13.5918	13.9412	14.9622	14.1657	14.7073	14.319	14.1121	14.4992	14.2366	14.0828	14.0554	14.117	14.7656	13.6207	13.7832	14.2575	14.5896	14.5536	13.9572	13.3386	13.9532	14.3385	14.3181	13.2123	15.193	14.5233	14.4653	13.9401	14.1332	14.1847	14.307
sp|P15379|CD44_MOUSE	P15379	CD44_MOUSE	Cd44	15.1464	15.5434	16.1696	15.093	15.2941	13.2615	14.3685	14.7798	16.0464	15.0962	14.9512	16.3013	15.5614	15.2632	15.1931	14.9341	15.5071	15.6064	15.8396	15.3341	15.097	15.1849	15.1595	14.9341	15.8514	15.2067	17.0191	16.4058	14.9229	15.4794	15.5737	16.6924	16.6746	15.4546	14.7226	14.3649	12.8375	15.4451	13.9259	14.0951	15.868	15.0234	15.2265	15.1563	13.6799	15.2663
sp|Q61735|CD47_MOUSE	Q61735	CD47_MOUSE	Cd47	15.0289	14.9812	15.1534	13.6259	14.3812	13.2705	14.0976	15.2641	15.7491	14.2637	15.3491	14.5583	15.3305	14.7576	14.6982	14.198	15.6177	14.5724	14.4921	14.827	14.8046	14.1917	14.2954	14.5777	14.748	13.1963	14.9025	14.3016	14.8404	15.3133	15.2936	14.4493	14.6673	14.99	15.1146	15.6488	14.6294	15.1907	14.5523	15.0769	15.0642	13.9883	15.0747	14.4836	14.6321	14.7994
sp|P04441|HG2A_MOUSE	P04441	HG2A_MOUSE	Cd74	16.8454	16.7498	15.1404	15.1014	14.8159	14.4092	15.5463	15.9308	16.2955	15.5279	16.7291	16.0875	14.6182	16.2404	16.1806	16.0068	15.4919	16.7441	17.1745	17.1849	16.7527	16.7118	16.5427	16.0945	15.247	14.3416	16.9512	16.7859	17.2124	12.4625	13.6564	17.5805	16.8722	13.1111	13.2138	13.8402	14.9389	16.8867	14.9382	16.7378	16.6947	16.4037	15.5174	16.0851	16.7533	14.9976
sp|P56389|CDD_MOUSE	P56389	CDD_MOUSE	Cda	14.789	14.944	15.3889	15.4974	15.424	15.3681	14.8726	14.5799	15.6851	14.7378	14.5633	15.102	15.1545	14.1926	14.7741	14.9453	14.9093	14.5851	14.924	15.1633	14.9568	15.0918	14.9015	14.998	15.3699	15.615	13.0406	12.1932	14.8868	15.6893	15.8612	12.7	12.8877	15.796	15.7221	16.0186	17.2342	14.7817	15.5212	14.9194	15.3298	14.5078	15.8731	15.3546	14.9318	16.0845
sp|Q8CFI2|UB2R1_MOUSE	Q8CFI2	UB2R1_MOUSE	Cdc34	15.3281	15.8835	14.8959	15.0172	13.4847	14.8023	15.5085	14.7828	14.8201	13.8801	14.6931	13.2279	15.2372	14.0355	14.5239	13.8375	13.8091	15.1436	15.2433	14.9187	14.9878	14.6258	14.653	14.0589	14.5492	13.8398	15.0841	15.2383	14.4796	14.1271	14.4615	15.1138	15.5815	14.8083	14.3552	13.2041	14.3782	14.3749	14.8749	14.2132	14.6455	14.3204	14.8972	14.6367	14.6954	14.554
sp|Q61081|CDC37_MOUSE	Q61081	CDC37_MOUSE	Cdc37	15.8913	16.0248	15.7886	15.6878	15.7379	15.8418	15.5711	15.8773	15.7671	15.6185	15.7949	15.6222	15.8753	15.9173	15.9099	15.915	15.6632	15.992	15.8377	16.0946	15.899	15.7816	15.8761	15.8378	15.6113	15.8456	15.8179	15.9683	16.2477	15.8527	15.5728	15.8959	15.5249	15.7255	15.5164	15.7195	15.2763	16.0102	15.5658	15.8582	15.8443	16.2128	15.8016	15.9066	15.6428	15.8173
sp|P60766|CDC42_MOUSE	P60766	CDC42_MOUSE	Cdc42	15.5784	15.3857	15.5291	15.2785	15.2042	15.2709	15.4207	15.4592	15.8062	15.3435	15.0117	15.1056	15.5896	15.7051	15.6603	15.3218	15.209	15.5429	15.2739	15.3702	15.4409	15.3492	15.3972	15.2773	15.2987	15.6184	14.9946	15.4224	15.4398	15.5143	14.8931	15.4355	14.9643	15.1232	15.3197	15.6741	16.0205	15.6688	15.7408	15.5532	15.4245	15.4287	15.281	15.4713	15.7379	14.2143
sp|Q7TT50|MRCKB_MOUSE	Q7TT50	MRCKB_MOUSE	Cdc42bpb	14.889	14.969	14.9915	14.8189	15.1103	15.2835	14.9327	14.3645	14.3267	15.2445	14.4981	15.1925	14.6352	14.0219	14.238	14.2007	15.2288	13.6233	15.1889	14.6504	14.7408	14.8896	15.0726	14.4837	15.1443	14.4768	15.2194	15.0799	14.8902	14.6867	15.2042	14.4356	14.8489	15.274	14.7865	14.1519	15.0387	15.1172	13.7785	14.5409	14.9504	13.4282	15.038	15.2885	12.4486	14.9676
sp|Q9JM96|BORG4_MOUSE	Q9JM96	BORG4_MOUSE	Cdc42ep4	15.0372	15.1306	15.3412	15.2446	15.171	15.5694	15.0339	14.6211	14.4558	15.1598	14.7997	14.8447	15.1518	14.8342	14.9576	15.2038	15.171	14.9591	14.8826	14.9873	15.3153	15.1371	14.6997	14.6267	15.2421	15.3801	15.2826	15.116	14.9979	15.0676	15.3521	15.0696	15.4039	14.8088	14.7545	14.7892	15.0156	14.9733	15.0181	14.8194	14.9239	15.2631	14.9936	14.8544	15.2554	15.3556
sp|Q6A068|CDC5L_MOUSE	Q6A068	CDC5L_MOUSE	Cdc5l	14.6948	14.5349	14.2341	14.7794	14.3643	13.5556	14.2573	14.158	14.7337	14.6737	15.0062	14.4279	14.3584	15.0215	14.9318	14.7004	14.5401	14.9776	14.9272	15.1317	15.0588	14.4743	14.268	14.4934	14.5623	15.1671	14.6157	14.7059	14.7842	14.747	14.3832	14.9147	14.572	14.7294	14.5069	15.2022	13.959	14.4475	12.8146	15.1813	14.5178	13.1203	14.337	14.6066	14.6961	15.3852
sp|Q8JZM7|CDC73_MOUSE	Q8JZM7	CDC73_MOUSE	Cdc73	14.9956	15.1525	14.894	15.2899	14.6855	15.9435	15.0322	14.8412	14.5712	15.1043	15.0508	15.2229	15.1359	15.1459	14.9839	14.751	14.9234	14.7585	15.1468	14.6995	15.1706	15.0086	14.9408	15.2623	15.3327	14.6805	15.4089	15.2895	15.5855	14.9703	15.0435	15.6359	15.114	15.0674	14.678	14.2107	14.2909	15.1085	14.6539	15.0534	15.2278	15.2944	14.3697	15.34	15.1392	15.0355
sp|Q99M54|CDCA3_MOUSE	Q99M54	CDCA3_MOUSE	Cdca3	14.8936	15.3815	15.3767	14.4679	14.8636	13.4719	14.4847	13.2476	14.3737	14.5441	14.4427	15.0135	14.3834	13.5845	13.6585	14.2617	14.7248	14.4192	15.6068	15.2922	15.2656	15.0647	14.9189	14.8568	14.6768	14.3386	14.2611	14.1773	15.3035	14.4984	14.1642	14.4514	13.2985	13.642	12.7397	13.0834	13.3236	15.1324	14.0354	14.9071	14.8082	14.8477	14.4541	15.0293	13.2123	14.4737
sp|Q5U462|CDCP1_MOUSE	Q5U462	CDCP1_MOUSE	Cdcp1	14.3951	14.3446	14.3141	13.3789	14.6314	13.8035	13.9695	14.5788	14.8318	14.314	15.1231	14.3803	12.7952	14.6332	14.5308	14.3722	14.3325	14.9415	14.4319	14.5715	14.6175	14.2317	13.8144	14.4674	14.2243	14.4274	14.6982	14.6886	14.2359	13.9088	14.6308	14.4511	14.383	14.4862	13.9234	13.9143	14.462	14.6428	12.8072	14.4595	14.2401	14.3015	14.2298	14.571	14.6854	14.7294
sp|P09803|CADH1_MOUSE	P09803	CADH1_MOUSE	Cdh1	16.7183	16.5195	16.5767	16.7663	16.4457	16.9258	16.4637	16.6986	16.7429	16.4069	16.6111	16.3484	16.7362	16.4243	16.4206	16.3618	16.5671	16.9267	16.4173	16.5924	16.6089	16.451	16.6402	16.538	16.4317	16.74	16.5681	16.4258	16.6401	16.7546	16.7387	16.4448	16.5019	16.5951	16.8377	16.6632	16.6659	16.5133	16.7738	16.6448	16.5372	16.3101	16.8908	16.5847	16.4803	16.7853
sp|Q9R100|CAD17_MOUSE	Q9R100	CAD17_MOUSE	Cdh17	16.6705	16.7849	17.0072	16.5657	16.8555	15.6506	16.6238	17.1134	17.3314	16.3316	17.1441	16.3207	16.9704	17.5683	17.4481	16.5804	16.4078	17.3878	16.7294	17.0621	16.8685	16.8318	16.5451	17.0344	16.5433	17.4095	16.2198	16.442	16.7967	17.3041	16.7454	16.6227	16.1703	16.7419	16.5358	17.6345	18.0702	16.9361	16.1225	17.287	17.0184	16.4141	16.6714	17.0146	16.3715	16.9418
sp|Q8VDP6|CDIPT_MOUSE	Q8VDP6	CDIPT_MOUSE	Cdipt	13.6098	13.8241	14.5095	14.1352	14.545	14.3402	14.162	14.674	14.2907	14.133	14.3072	13.644	14.3215	14.9051	14.5677	13.8266	12.9637	14.4279	13.8	14.2335	14.1111	14.0236	14.0269	14.05	13.8672	14.5511	14.4424	14.5365	14.2611	14.2902	14.248	14.3753	13.6752	14.0345	14.2177	14.3761	14.9284	14.0669	13.467	13.3455	14.4715	14.8172	14.1727	14.2745	14.1168	14.8422
sp|P11440|CDK1_MOUSE	P11440	CDK1_MOUSE	Cdk1	15.9993	15.8844	15.8706	16.2036	15.6261	16.5158	15.5566	16.0868	16.0504	15.9156	16.0275	15.7717	15.5188	15.8126	15.5651	15.9468	15.9289	15.8426	15.9222	15.7974	15.9819	16.006	15.8403	15.7101	15.7519	15.5804	16.2775	16.4012	15.8264	15.6454	15.6342	16.2815	16.5239	15.378	15.8269	15.486	16.8292	15.9833	15.7992	15.45	15.8892	15.7447	15.6976	15.6539	16.2664	15.8905
sp|P30285|CDK4_MOUSE	P30285	CDK4_MOUSE	Cdk4	13.9391	13.6998	15.4042	13.8909	15.0974	14.6468	14.8303	11.7589	13.7511	15.0249	14.0903	15.2683	14.6505	13.7308	13.7805	15.2223	15.1084	13.9516	14.4048	14.5871	14.3109	14.4107	14.3811	14.509	14.0425	14.2195	13.9451	13.4935	14.6507	13.906	14.8348	14.6176	15.3941	15.3421	14.3605	14.3148	14.1217	14.4645	14.0309	14.0497	14.1706	13.2795	14.5733	14.1807	14.1735	13.6887
sp|Q99LM2|CK5P3_MOUSE	Q99LM2	CK5P3_MOUSE	Cdk5rap3	15.4229	15.3574	15.5623	15.682	15.711	15.7638	15.4331	15.4747	15.6716	16.0075	15.1228	15.4346	15.5705	15.0477	15.1583	15.5842	15.4578	14.99	16.146	15.6754	15.7781	15.8759	15.7878	15.5226	15.7726	15.7115	15.2385	14.5729	15.7062	15.9846	15.6717	15.1287	15.32	16.0443	15.2229	15.0917	15.9378	15.8945	13.0116	14.9761	15.678	15.6408	15.6592	16.1861	14.4427	16.4576
sp|Q99J95|CDK9_MOUSE	Q99J95	CDK9_MOUSE	Cdk9	13.9114	13.605	15.2056	13.289	13.9716	15.6503	13.9486	14.1172	13.8818	13.8591	12.8633	14.108	14.4638	13.8903	13.944	14.5184	13.3402	12.83	14.2353	13.9072	13.9385	13.4878	13.9384	13.6131	13.813	13.6041	14.3585	14.1345	14.2027	13.7482	13.8185	14.0482	14.1558	13.8073	14.0119	13.6125	13.0358	13.577	14.8653	13.5828	13.9374	14.6474	14.1188	14.0878	14.8084	14.2413
sp|P46414|CDN1B_MOUSE	P46414	CDN1B_MOUSE	Cdkn1b	14.4786	14.1149	14.4236	14.3668	14.2303	14.3514	14.6152	13.0084	13.985	14.0679	14.505	13.3808	13.7108	13.7416	13.8964	13.9188	13.2459	13.8257	14.5123	14.0986	13.7829	14.124	14.16	13.5821	14.1845	13.2627	14.3757	13.9739	14.3315	13.9077	13.0816	13.6927	13.6909	14.4089	14.1622	13.0413	13.978	14.202	14.7232	13.132	14.0921	14.2611	14.3107	14.1641	14.5642	14.0809
sp|Q8BI72|CARF_MOUSE	Q8BI72	CARF_MOUSE	Cdkn2aip	15.2056	15.0336	15.2279	15.2745	15.2119	14.0085	15.1457	14.7002	13.9365	15.2371	14.524	15.1872	14.6019	14.6547	14.9039	15.2169	15.1997	14.5742	15.0689	14.761	14.3978	14.6479	14.8967	14.8859	15.3328	14.7802	15.0736	15.1068	14.8587	15.0525	15.2276	14.6594	14.846	15.0574	14.9657	14.4289	14.9468	14.7545	15.0372	14.0425	14.6692	15.1029	15.1579	14.6145	15.3931	14.9972
sp|Q9D211|C2AIL_MOUSE	Q9D211	C2AIL_MOUSE	Cdkn2aipnl	14.892	14.9229	14.9314	15.0673	14.4982	14.5656	14.5603	14.7569	14.2628	13.0652	14.7389	14.3642	14.5879	14.4232	14.3451	14.3791	14.2783	14.4367	14.6319	14.3619	14.3472	14.3073	14.9086	14.642	14.4261	14.3756	14.6803	14.7144	14.1706	14.5639	14.9821	14.8034	15.3502	14.8305	15.0309	12.6202	13.8621	14.5231	14.2102	13.8255	14.5261	14.8467	14.9959	14.6329	14.4444	13.7644
sp|Q4VAA2|CDV3_MOUSE	Q4VAA2	CDV3_MOUSE	Cdv3	16.489	16.7896	16.7532	16.067	16.857	15.9994	16.6886	13.9419	16.8003	16.6348	16.3558	16.7018	16.4635	16.4864	16.519	16.6439	16.6523	16.41	16.4523	16.5774	16.1066	16.6096	16.2098	16.0654	16.597	16.4969	16.524	16.6633	16.6662	16.3179	16.1502	16.8135	16.8025	16.0801	15.4701	16.0735	15.5374	16.3778	17.1606	16.5142	15.917	16.9538	16.5643	16.6759	16.5029	16.3238
sp|P43241|CDX2_MOUSE	P43241	CDX2_MOUSE	Cdx2	14.2221	14.3056	13.9808	14.0958	14.0814	13.7432	13.7576	14.3425	13.2407	13.9071	14.3022	14.2188	14.4135	14.0827	14.0706	14.1782	14.0182	13.9109	14.3424	14.2013	14.1632	14.0863	14.3	13.6265	14.2385	13.715	14.2093	14.4184	14.4091	14.175	14.0127	14.0122	13.7456	14.3133	13.9718	12.1515	13.4141	14.241	14.1774	14.07	14.0947	14.4683	14.1283	14.3802	14.2418	14.6457
sp|P28659|CELF1_MOUSE	P28659	CELF1_MOUSE	Celf1	14.3185	14.6959	14.5973	14.694	13.8384	13.8109	13.8073	14.1757	14.3203	13.0563	14.3093	13.9184	14.0334	14.0726	14.2972	13.4417	13.1193	14.0515	13.9884	13.6147	14.7223	13.1881	12.972	12.65	14.3114	14.8883	13.2753	14.1642	13.7929	13.2812	14.3676	14.6091	14.3157	15.1289	14.8165	14.8567	14.3019	12.7936	14.2762	14.7222	13.8718	14.3328	14.4731	13.8184	13.3034	14.0826
sp|O35216|CENPA_MOUSE	O35216	CENPA_MOUSE	Cenpa	14.2441	14.2278	13.8514	14.2824	13.8621	13.4548	13.6565	13.4371	11.7821	14.0265	14.1575	13.8538	13.6008	13.5551	13.8994	12.7053	14.0355	13.9308	14.0844	13.3054	13.6916	14.0376	13.9679	14.2226	14.1156	13.4113	14.0739	14.285	13.7827	12.9235	14.2316	12.1368	14.2894	13.9901	13.7831	13.066	13.3702	13.7349	14.105	12.0616	12.5894	14.4979	14.0808	13.7066	14.2997	14.1533
sp|Q9CXS4|CENPV_MOUSE	Q9CXS4	CENPV_MOUSE	Cenpv	16.144	16.1886	16.0538	15.9779	15.9607	16.3935	15.9504	15.5111	15.7145	15.7542	16.1414	15.6871	15.7618	15.771	15.9256	16.2947	15.7519	15.9522	16.0829	16.107	16.1305	16.0353	16.2149	16.3697	16.3374	16.0249	15.3646	15.6462	16.0416	16.0862	16.0357	15.7352	15.3087	16.1251	15.3745	15.9173	15.8608	16.2547	16.0157	15.98	16.0382	16.2839	15.8059	16.1637	15.0608	15.5955
sp|Q62036|CP131_MOUSE	Q62036	CP131_MOUSE	Cep131	13.8396	13.9766	14.0286	14.0557	14.3892	14.6354	13.8032	14.042	14.1254	14.8242	14.4326	13.7103	14.1165	14.0343	14.1165	14.1425	14.0353	14.413	14.1039	13.9171	14.1103	14.1545	14.1639	14.0976	14.5513	13.8801	14.9107	14.182	14.183	14.2151	14.4724	14.488	14.4205	14.4432	14.5793	13.9784	14.0137	14.2616	12.97	14.0071	14.3974	13.6236	13.979	14.5752	13.4027	13.9881
sp|Q80U49|C170B_MOUSE	Q80U49	C170B_MOUSE	Cep170b	13.0971	13.9045	14.0188	13.6989	13.28	13.5067	14.0282	13.4	13.151	14.1754	12.7418	13.6032	13.9464	12.2885	12.5822	13.266	13.4683	12.8522	13.6825	13.6539	13.6442	13.2867	13.5723	13.5528	12.467	12.8735	13.3434	13.5301	13.2003	13.2365	12.7406	13.5861	13.3846	13.4697	12.3744	13.7393	13.143	13.622	14.2414	12.5896	13.9341	13.2316	13.3997	13.6413	14.3736	13.8939
sp|Q8C172|CERS6_MOUSE	Q8C172	CERS6_MOUSE	Cers6	14.4999	14.0106	14.2563	14.5512	14.0827	13.935	14.3911	14.4188	13.8006	13.2636	12.9107	12.9426	12.5244	13.5638	13.8733	13.3479	12.7625	13.6283	14.316	14.1607	14.0849	14.01	14.011	14.8181	13.1299	13.5594	13.8839	13.2579	13.3512	13.6602	13.6185	13.8837	13.3122	13.388	13.4523	13.5399	14.12	13.1487	13.2687	13.4473	13.78	14.2175	13.3031	13.6134	13.8085	13.5933
sp|Q8VCT4|CES1D_MOUSE	Q8VCT4	CES1D_MOUSE	Ces1d	14.5849	13.8123	14.1241	13.1991	13.7324	14.1348	13.4941	13.0875	15.6909	13.0707	14.9002	13.4612	14.6179	15.3481	15.302	13.6013	13.6484	15.1827	14.4843	13.1012	14.922	15.0066	12.6134	15.302	12.8265	15.6535	12.3849	13.4239	14.3068	14.8266	13.505	15.4738	13.6428	13.2701	12.6517	15.5638	16.1978	14.999	13.1413	13.2394	15.1366	14.2858	13.7307	14.9781	13.8208	14.0434
sp|Q8QZR3|EST2A_MOUSE	Q8QZR3	EST2A_MOUSE	Ces2a	14.2112	14.9403	15.0561	15.0361	14.922	13.8879	14.3427	13.8182	14.0256	14.63	14.1379	14.8894	14.6107	14.4018	14.4906	15.5204	13.8902	13.9383	13.5856	14.5125	14.7996	15.0772	14.5341	14.8741	15.2967	15.4426	12.5331	11.7557	14.2102	15.0999	15.7709	12.0137	12.0424	15.4343	14.7867	15.6947	18.0017	14.0102	12.6295	14.5169	14.7886	15.6586	14.9878	15.4003	13.6664	14.8855
sp|Q8BK48|EST2E_MOUSE	Q8BK48	EST2E_MOUSE	Ces2e	15.7838	16.08	16.6993	16.7531	16.9122	15.2671	16.3766	16.0452	16.2687	15.7283	15.619	16.2686	16.4387	16.4653	16.6246	16.2942	16.2021	15.9039	16.1586	16.3396	16.1385	16.5022	16.3232	16.2872	16.8793	17.1725	12.6352	13.6642	16.1419	17.0904	17.3998	13.2634	13.6107	17.1976	17.2227	17.831	20.18	15.7326	15.7876	16.2658	16.2475	17.1824	16.6837	16.6079	15.0504	18.0838
sp|P04186|CFAB_MOUSE	P04186	CFAB_MOUSE	Cfb	13.5079	13.913	13.5301	14.098	14.0831	14.2069	14.1171	13.3643	14.1273	14.4507	14.2731	14.4717	13.1728	13.8623	13.7614	13.5797	12.9432	14.1246	14.0161	14.0912	14.0084	14.0088	14.0569	13.6604	14.2324	13.8898	14.1895	14.1979	14.0917	13.9476	13.5844	14.6946	13.7024	13.353	13.4751	13.9245	12.7687	14.2557	13.9319	13.0296	14.1126	14.1922	12.9667	14.483	13.5155	14.1646
sp|O88271|CFDP1_MOUSE	O88271	CFDP1_MOUSE	Cfdp1	14.8015	14.7185	14.7205	14.106	15.0265	14.601	14.3538	15.3964	15.368	14.6745	14.9257	15.0163	14.7955	15.3	15.2216	15.0088	13.4722	14.9591	14.7424	14.8315	14.8633	14.8337	14.7467	14.5855	14.4519	14.6211	14.9242	15.1152	14.6949	14.804	15.1549	15.175	14.9981	14.7306	15.197	15.0136	13.8013	14.7696	14.6151	14.4016	15.1207	14.9432	14.8937	14.6509	15.0194	14.751
sp|P18760|COF1_MOUSE	P18760	COF1_MOUSE	Cfl1	19.148	19.2978	18.9832	19.0504	19.0278	18.9744	19.2835	19.2609	18.8111	19.4289	19.3313	19.1491	19.0159	18.8683	19.1748	19.135	19.2073	19.0285	19.2669	19.1833	19.0955	19.1548	18.9563	19.0551	18.9216	18.8333	19.3983	19.2847	19.191	18.8974	19.0024	19.2004	19.2258	19.0711	18.9837	18.8286	19.223	19.1265	19.2478	18.9115	19.1593	19.4349	19.322	19.002	19.2869	18.8951
sp|P45591|COF2_MOUSE	P45591	COF2_MOUSE	Cfl2	14.231	14.8857	14.6567	14.8191	13.5505	14.0539	13.3064	15.5526	14.9424	13.2247	15.3255	13.3007	14.3055	15.1003	15.3435	13.038	13.1608	14.4667	14.8461	13.7801	13.5308	14.8744	13.3898	14.6102	13.455	14.5152	14.838	14.6524	12.6533	14.9485	14.5231	14.5617	14.9852	14.6887	14.3308	14.8706	15.2455	14.727	13.9301	13.2981	14.0273	13.8729	15.0333	13.5772	14.131	14.0451
sp|Q8BHG9|CGBP1_MOUSE	Q8BHG9	CGBP1_MOUSE	Cggbp1	14.4342	14.4875	14.3343	14.478	14.3043	13.3711	13.9497	13.7531	13.865	14.0796	14.5841	14.087	14.6903	14.3432	14.1393	14.5702	14.0419	14.7671	14.5506	14.0247	14.2591	14.1045	14.4973	12.6254	14.4493	13.7285	14.1376	14.4659	14.1549	13.2156	14.4041	14.3163	14.4253	14.2583	13.9497	14.4076	14.1451	14.5154	14.4444	14.7414	14.3997	14.9754	14.2505	13.9231	15.0499	14.3898
sp|P59242|CING_MOUSE	P59242	CING_MOUSE	Cgn	16.9085	16.615	17.0674	17.1747	16.4852	17.0614	16.5529	16.4134	16.6161	16.5091	16.5124	16.6278	16.5106	16.4473	16.2641	16.6524	17.0459	16.6265	16.4028	16.4532	16.2557	16.6134	16.7824	16.2416	17.0095	16.4351	16.7153	16.3678	16.6327	16.649	17.2979	16.2708	16.7684	16.9983	16.8318	16.2839	16.5068	16.5325	17.1395	16.2569	16.3955	16.9911	17.3216	16.8734	17.1091	16.8298
sp|Q9D0N7|CAF1B_MOUSE	Q9D0N7	CAF1B_MOUSE	Chaf1b	15.1086	14.9798	15.0083	15.4118	15.1726	13.6186	14.9837	13.1282	13.8645	14.9065	14.1887	15.3475	14.6258	13.7316	14.0024	15.1402	15.363	13.9868	13.9878	15.2789	14.5357	13.9045	14.1101	14.2408	13.8705	15.2369	14.3846	14.7176	13.6479	15.3107	14.4588	16.4345	14.8105	14.2244	14.252	15.5536	12.8461	14.7115	14.417	15.6732	16.5178	14.4782	13.4038	14.108	14.7376	14.3516
sp|Q9D1L0|CHCH2_MOUSE	Q9D1L0	CHCH2_MOUSE	Chchd2	16.4537	16.5188	16.1718	16.4254	15.9273	13.4076	15.8613	16.1223	16.0178	16.0428	16.2377	16.1629	15.9501	16.0131	15.9262	15.6983	16.3884	15.9526	16.0852	16.0171	16.1679	16.0313	15.6182	15.8256	15.9408	16.1107	15.4541	15.6514	16.0205	16.0028	16.4135	15.4801	15.6274	16.3484	16.5947	16.4742	15.6303	16.1659	15.9319	15.3297	16.2031	15.4102	16.3086	15.8872	16.1865	15.8097
sp|Q9CRB9|MIC19_MOUSE	Q9CRB9	MIC19_MOUSE	Chchd3	15.5864	15.6017	15.6135	15.7461	15.5338	15.9939	15.3516	15.7669	15.6135	15.7734	15.564	15.6799	15.7881	15.6819	15.5299	15.7476	15.6738	15.396	15.6873	15.606	15.6167	15.6158	15.7965	15.7484	15.9281	15.5708	15.3185	15.4245	15.7253	15.6587	15.9274	15.0023	15.5648	15.7096	15.8618	15.6195	15.7817	15.6673	15.8511	15.3934	15.556	15.5208	15.8466	15.8149	15.6491	15.9076
sp|Q9CQP3|CHCH5_MOUSE	Q9CQP3	CHCH5_MOUSE	Chchd5	13.4899	13.5003	16.3786	16.5337	14.1754	13.1316	13.8383	16.2739	13.1697	13.7471	12.2649	14.0543	12.2055	12.5343	12.9866	13.7266	13.8392	13.0042	14.0866	14.1266	13.2568	14.1068	13.9733	13.157	14.1357	12.8263	14.2394	14.0272	14.1365	14.0073	14.3189	13.269	13.5171	14.4224	13.7029	12.2836	13.5523	14.0303	14.0414	12.3134	13.9243	14.3427	14.5507	14.2724	14.6604	14.0859
sp|Q91VN4|MIC25_MOUSE	Q91VN4	MIC25_MOUSE	Chchd6	14.6775	14.3393	14.6909	14.3529	14.4491	14.5596	14.3652	14.2457	14.4819	14.3778	14.5863	14.7843	14.4446	14.2115	13.9904	14.7419	14.613	14.516	14.5065	14.5634	14.5167	14.2856	14.2627	14.3896	14.4586	14.2524	14.4136	14.3451	14.4415	14.182	14.4455	14.4038	14.489	14.0593	13.9586	15.2885	14.0266	14.2796	15.0812	14.7331	14.4671	14.9098	14.5008	14.4803	14.9011	14.6217
sp|Q6PDQ2|CHD4_MOUSE	Q6PDQ2	CHD4_MOUSE	Chd4	16.4095	16.284	16.5144	16.5005	16.2322	16.1165	16.3683	15.8338	15.5855	16.4287	15.9589	16.5792	15.9726	16.0132	16.1002	16.358	16.5657	15.6579	16.5033	15.9397	16.1425	16.2926	16.2667	16.1462	15.9705	16.0921	16.3079	16.239	16.3863	16.2094	16.6528	16.0064	16.2927	16.5574	16.1717	15.7455	15.5628	16.3122	16.324	16.0532	16.0956	16.0939	16.3896	16.2093	16.2551	16.336
sp|Q8BJ64|CHDH_MOUSE	Q8BJ64	CHDH_MOUSE	Chdh	15.6882	15.7569	15.9276	15.922	15.8998	16.2561	15.7504	15.5268	15.693	15.5362	15.3907	15.4631	15.6961	15.5753	15.4635	15.6792	15.517	15.5139	15.7311	15.827	15.7611	15.6462	15.7761	15.9969	15.9694	16.0895	14.7215	14.3762	15.7857	16.2053	16.1279	14.4772	14.3283	16.1186	16.192	15.5908	17.0588	15.8589	15.0969	15.6975	15.8604	15.3659	15.7971	16.0237	15.9038	16.2182
sp|Q8CGZ0|CHERP_MOUSE	Q8CGZ0	CHERP_MOUSE	Cherp	15.0295	14.4218	14.0879	14.583	14.8462	15.3538	15.5844	13.8657	14.4766	15.0935	14.7561	15.5144	14.9679	14.7242	14.4658	14.7863	15.053	14.9235	14.6257	14.9073	14.849	14.7597	14.8121	14.1431	14.5535	15.0581	13.7402	13.8765	13.1424	15.4186	15.6127	15.1518	15.7454	15.4256	15.3998	15.4244	14.2675	13.9148	14.2186	15.3162	15.5201	15.5104	15.3201	15.3485	13.7384	14.6893
sp|P26339|CMGA_MOUSE	P26339	CMGA_MOUSE	Chga	13.2004	13.9921	14.7803	13.9965	15.1212	15.0224	14.3788	11.7668	13.5947	15.3206	14.2821	14.6636	14.2332	14.446	14.0715	15.0221	14.9456	14.014	15.0116	14.4743	14.6023	14.9925	14.6494	13.2483	13.5777	15.1403	13.6527	13.2017	15.0405	14.6073	14.0237	13.7333	13.8037	13.6413	13.4879	15.7953	14.5628	13.8683	14.7033	14.8069	13.5631	14.2054	14.1277	14.4856	14.2713	14.1901
sp|P16014|SCG1_MOUSE	P16014	SCG1_MOUSE	Chgb	14.6617	15.1639	15.3371	15.3337	15.4671	15.8953	15.206	15.4513	15.0564	15.1605	15.763	15.2156	14.8511	15.6827	15.6103	15.6896	15.7095	15.5366	15.9924	15.7371	15.6068	15.4863	15.5812	15.5348	16.1938	15.4314	15.3446	14.8184	15.6044	15.6706	15.6765	13.6576	13.9895	15.884	15.7469	14.8242	14.596	15.2925	15.4435	15.1745	15.7134	15.5652	16.0968	15.3588	15.1659	15.2767
sp|Q922Q9|CHID1_MOUSE	Q922Q9	CHID1_MOUSE	Chid1	13.518	14.1792	13.7367	12.134	14.1091	13.7356	14.0042	12.0081	13.4369	14.2101	13.5847	14.47	14.1785	13.6267	13.7816	14.3473	14.1493	13.5155	14.2767	14.4368	14.2951	14.2815	13.9524	13.3485	13.2684	14.4011	13.5949	13.4984	14.3932	14.2288	12.8312	13.6224	12.1676	14.0215	13.0183	13.5785	14.5477	13.8524	13.254	14.2546	13.0889	13.785	12.695	14.2641	13.1308	13.8549
sp|Q921W0|CHM1A_MOUSE	Q921W0	CHM1A_MOUSE	Chmp1a	15.0045	14.9956	14.852	14.9402	14.1492	15.1041	14.8636	14.4241	12.135	14.8838	13.3148	14.4827	12.7665	13.7884	13.8426	15.4538	15.158	13.2211	14.3092	14.3852	14.4853	14.1855	14.2383	13.7574	14.1344	13.9863	14.5814	14.5751	14.3688	14.3778	14.4003	14.1472	14.5302	14.1723	14.4335	13.896	14.2917	14.3488	13.4549	13.8783	14.3882	15.2986	14.4922	14.4391	14.5141	13.9992
sp|Q9DB34|CHM2A_MOUSE	Q9DB34	CHM2A_MOUSE	Chmp2a	14.2436	14.4435	14.3841	15.0637	14.6339	15.2381	14.6242	14.2637	14.2509	15.4102	14.7676	15.1468	15.2075	14.4596	14.1693	15.296	14.9828	14.573	15.1693	15.082	15.172	15.219	14.8125	14.6346	14.3256	15.2085	14.8429	15.1263	15.0646	14.6809	14.7843	14.4146	14.6249	14.2013	14.4618	15.3395	15.3322	15.0176	14.0194	15.4071	14.3774	14.0945	14.2435	15.2078	12.8742	15.4065
sp|Q8BJF9|CHM2B_MOUSE	Q8BJF9	CHM2B_MOUSE	Chmp2b	15.401	14.5565	15.5867	13.5966	13.7079	14.8104	13.9413	14.8527	14.9649	14.7143	15.0875	13.4786	13.6113	12.9141	14.4024	13.9689	14.5814	12.907	14.0039	14.2651	14.1108	13.9023	14.0432	14.5019	13.7868	14.0688	14.4614	14.7343	14.4266	14.5865	14.2908	14.7412	14.5982	14.1851	14.6395	14.0162	14.6292	14.3933	14.4252	13.6943	14.6385	13.854	14.2191	13.88	14.5289	15.2189
sp|Q9CQ10|CHMP3_MOUSE	Q9CQ10	CHMP3_MOUSE	Chmp3	14.2328	13.8654	13.8173	14.4501	14.46	13.8248	13.9109	14.9632	14.8763	14.3657	14.4894	14.1496	13.8464	14.7213	14.3742	12.3388	13.0058	14.5785	14.1274	14.8644	14.5617	14.3137	14.3151	14.2506	13.9094	14.7512	13.9263	13.8383	14.538	14.6792	13.0587	14.4737	13.2053	13.8516	14.0608	14.7761	14.7011	14.867	12.5673	14.2211	14.6092	13.8918	13.3307	14.3795	13.3366	14.1435
sp|Q9D8B3|CHM4B_MOUSE	Q9D8B3	CHM4B_MOUSE	Chmp4b	16.989	16.7765	16.6456	16.7152	16.5152	16.4716	16.6374	16.9057	16.7206	16.5787	16.9958	16.5883	16.2065	16.696	16.7696	16.6155	16.6005	16.8858	16.7891	16.8417	16.5615	16.502	16.7918	16.7083	16.7046	16.3537	16.996	16.9628	16.7492	16.5853	16.7193	16.8701	16.8245	16.4574	16.5687	16.1957	16.6499	16.7601	16.7039	16.458	16.7275	16.6409	16.8214	16.7876	16.7393	16.7607
sp|P0C0A3|CHMP6_MOUSE	P0C0A3	CHMP6_MOUSE	Chmp6	14.8337	14.6912	14.847	14.6593	15.1236	15.0089	14.5139	14.7492	14.1908	14.5675	14.452	14.478	14.5526	14.3399	14.3857	14.644	14.3169	14.7833	14.5816	14.7698	14.4439	14.4416	14.3473	14.6314	14.7119	14.1272	14.7045	14.6364	14.5972	14.559	14.785	14.1463	14.8609	14.3725	14.8822	13.9053	14.3558	14.5848	15.1584	16.1088	14.8083	14.2822	14.3073	14.5818	15.0152	14.5676
sp|Q9D1P4|CHRD1_MOUSE	Q9D1P4	CHRD1_MOUSE	Chordc1	14.1013	13.6449	13.6506	12.7011	13.8449	13.374	13.7651	12.3154	13.5054	13.9581	13.4598	13.8021	13.4588	13.0523	13.5236	14.0619	12.8914	13.5983	13.8299	14.2865	13.9023	13.6827	13.8112	12.6782	12.8218	13.6397	12.9549	12.3861	13.6909	13.6267	12.8352	13.988	13.5095	13.3575	12.9325	13.4985	13.326	13.7997	14.1496	13.6487	13.9381	13.7169	13.6288	13.8126	12.6114	13.678
sp|P61022|CHP1_MOUSE	P61022	CHP1_MOUSE	Chp1	13.6231	14.2666	14.164	13.6315	13.6296	14.1452	13.9088	14.1508	15.4085	13.5125	14.8505	13.3605	14.7881	15.0125	14.9274	13.8191	13.5859	14.9403	14.4042	14.4379	14.0008	14.3141	14.1496	14.4035	13.9639	13.7707	13.7987	13.6246	14.2026	13.9254	14.2827	14.1479	13.8027	14.5134	14.0466	14.4721	15.6192	13.9133	13.6264	14.7184	14.5144	13.5842	14.7128	13.8408	14.7965	14.5076
sp|Q8C025|CHPT1_MOUSE	Q8C025	CHPT1_MOUSE	Chpt1	14.0017	13.7177	13.4538	14.5853	13.9508	14.3739	13.6501	13.7524	14.8811	14.224	13.7622	13.9385	14.6741	14.7294	13.8033	14.1146	14.4686	13.9543	13.8656	13.8446	13.6566	14.4721	14.3355	14.2441	14.6483	14.1907	12.407	13.3144	14.3057	14.6237	14.6415	12.3439	13.1017	14.8485	14.5187	14.509	16.1174	13.6538	13.8224	12.9956	14.2418	14.6737	14.5227	14.5006	14.6541	14.8132
sp|Q8BIW9|CTF18_MOUSE	Q8BIW9	CTF18_MOUSE	Chtf18	14.2308	13.944	14.1969	14.4422	14.5206	13.9229	13.8244	13.8204	13.8977	14.7227	14.5955	14.7763	14.1816	12.4238	13.6588	14.7863	14.459	14.6185	14.4207	14.4964	14.5155	14.5886	14.5453	14.7521	14.5776	14.3835	15.2025	14.8258	14.5263	14.3009	13.1781	14.7283	14.0884	13.9539	13.7945	13.1213	12.6058	14.4129	13.9535	13.7996	14.6487	13.7049	13.6837	14.4654	13.26	14.9444
sp|P0CG14|CTF8A_MOUSE	P0CG14	CTF8A_MOUSE	Chtf8	15.4057	15.1023	15.5803	15.431	15.602	15.8133	15.3308	14.4088	14.2167	15.3489	15.0147	15.4203	15.1388	14.2707	14.4015	15.2898	14.9743	14.6761	15.6081	15.628	15.5256	15.44	15.7686	14.7596	15.6529	14.3762	15.4913	15.0696	15.4627	15.6362	15.8366	16.5214	13.9275	13.9592	15.6086	14.3197	13.9238	15.2999	15.72	13.1164	15.5051	15.8435	13.836	15.7481	13.5543	14.9828
sp|Q9CY57|CHTOP_MOUSE	Q9CY57	CHTOP_MOUSE	Chtop	16.3404	16.2297	16.2596	16.6376	16.5069	16.5644	16.6049	16.3125	15.2267	16.4733	16.1471	16.6244	16.1058	16.0533	15.999	16.556	16.6485	16.1486	16.3642	16.2071	16.2964	16.1383	16.2831	16.2036	16.535	16.1543	16.4533	16.3374	16.3514	16.1317	16.5708	15.9004	16.4464	16.7163	16.3491	15.3443	15.4669	16.2059	16.9581	16.1685	16.3389	16.4858	16.5941	16.3788	16.7779	16.2878
sp|Q99KN2|CIAO1_MOUSE	Q99KN2	CIAO1_MOUSE	Ciao1	12.8597	13.8643	13.7557	14.4394	12.9776	13.3262	14.1059	14.1678	13.3901	13.9261	13.628	14.0114	13.1025	13.046	12.7984	13.1272	13.836	12.9556	13.5477	13.6325	13.7814	13.6604	13.7163	13.4042	13.7819	13.1118	13.4905	13.6257	13.6922	13.5114	13.5836	13.3507	13.2988	13.6463	13.595	12.7842	13.7337	13.5732	12.8761	12.5059	13.8457	14.4619	14.0419	13.5956	13.1285	13.736
sp|Q9DCL2|CIA2A_MOUSE	Q9DCL2	CIA2A_MOUSE	Ciao2a	14.1269	13.563	13.8399	13.434	13.7339	14.8771	13.8142	16.9829	14.9504	13.76	13.4433	13.0642	13.6644	14.4825	13.8093	13.3489	13.9762	14.129	14.423	14.4797	14.1602	13.8871	14.2159	14.7906	14.5771	12.2861	15.8718	15.0517	14.1201	15.0443	14.5405	11.8602	14.9912	14.4333	15.0495	12.2573	12.0058	14.3101	14.0792	12.5294	15.2408	14.4292	13.9568	14.8878	12.0212	14.883
sp|Q8WTY4|CPIN1_MOUSE	Q8WTY4	CPIN1_MOUSE	Ciapin1	13.93	14.0572	13.8782	13.1431	14.5667	13.9388	14.8096	12.9729	14.3365	14.5192	14.2417	14.4222	14.2567	13.8103	14.0609	14.2591	13.3476	14.094	13.8669	14.5971	14.2734	15.4963	14.4192	13.4227	14.4877	14.5166	12.9562	14.2017	14.4095	14.2433	14.2791	14.1681	14.2681	14.3262	13.1925	13.2704	14.3794	14.1302	13.4524	14.2516	13.6877	13.524	13.4384	14.4379	13.2705	14.1069
sp|Q9Z0F4|CIB1_MOUSE	Q9Z0F4	CIB1_MOUSE	Cib1	14.2914	14.4019	14.2861	14.5964	14.4626	14.5404	14.2353	14.3801	13.5759	14.0771	14.2512	14.38	14.08	13.5655	13.7034	14.0656	14.5114	13.9694	14.7037	14.3902	14.4688	14.3192	14.4401	14.353	14.7212	13.6217	14.2284	13.9237	14.6162	13.5329	14.0997	13.9878	14.2665	14.1418	13.7194	12.6791	14.3936	14.3639	14.5476	12.8301	14.1377	14.6436	14.8919	14.5563	14.4824	14.2797
sp|Q91WS0|CISD1_MOUSE	Q91WS0	CISD1_MOUSE	Cisd1	13.1731	13.404	13.4823	13.7921	14.7344	14.3081	13.9947	13.7556	13.1378	14.1909	13.5509	14.3209	13.6682	13.4809	13.4216	14.3669	14.0242	13.6305	13.8351	13.8939	14.0446	13.6817	13.8693	12.9957	14.1775	13.6249	13.9426	13.7918	13.8967	13.8724	14.0622	13.1543	14.2375	13.7096	14.1794	14.5862	14.3888	13.5632	13.3603	13.3706	13.7304	13.441	14.0308	13.9755	13.2399	13.83
sp|P49025|CTRO_MOUSE	P49025	CTRO_MOUSE	Cit	15.2644	13.0731	14.0823	13.5205	13.2752	13.7538	13.5931	13.7356	14.5443	14.4569	14.4901	13.0277	13.0334	14.5403	14.5611	13.4303	13.0631	14.284	13.8205	14.0152	13.6092	14.0059	13.8721	13.866	14.0701	13.9136	14.0656	13.9263	14.2558	13.5192	13.2854	14.1048	14.2955	13.8062	14.981	12.6816	13.9412	13.787	14.5908	14.259	14.3116	12.624	14.2449	14.022	12.7193	14.8956
sp|Q3V1H1|CKAP2_MOUSE	Q3V1H1	CKAP2_MOUSE	Ckap2	13.7496	13.461	13.7856	13.3156	13.8451	12.9095	13.7155	13.2114	12.4908	14.3102	13.2504	14.2476	13.9435	13.1606	12.891	14.5664	14.2232	13.328	13.818	13.5839	13.9131	13.959	13.9398	13.3276	13.8704	13.3551	13.563	13.7833	13.574	13.3358	13.674	12.8805	12.9055	13.5989	13.2514	12.3979	13.173	13.4906	13.9845	13.8536	13.3716	14.273	13.8591	13.2994	14.5722	13.4708
sp|Q8BMK4|CKAP4_MOUSE	Q8BMK4	CKAP4_MOUSE	Ckap4	14.1959	14.5027	13.9891	14.1015	13.9424	13.8309	14.4782	13.2457	14.1609	14.562	14.0329	14.4381	14.2742	14.0367	13.8308	13.9406	13.4378	14.1603	14.7591	14.7757	13.932	13.0919	13.7908	13.7424	13.5576	14.5513	15.7283	15.09	13.3521	14.3674	13.9431	14.9869	14.9865	13.4865	13.0239	14.0763	14.7204	13.608	13.9553	13.6658	13.979	13.6474	13.8341	13.9325	13.1566	14.0758
sp|A2AGT5|CKAP5_MOUSE	A2AGT5	CKAP5_MOUSE	Ckap5	15.2887	15.246	15.2215	15.6998	14.8623	15.0844	15.4012	15.2055	15.1653	15.2036	15.2619	15.3937	14.7766	15.0849	14.4932	15.4325	14.9074	14.6043	15.2619	15.004	14.8068	15.0913	15.0572	15.2349	15.3344	15.0128	15.3187	15.3127	15.0735	14.6021	15.3158	15.1555	15.4637	15.2163	15.2092	14.7125	14.3399	14.9774	15.5279	14.5482	15.1272	15.4593	15.5485	15.0976	15.6899	13.9586
sp|Q04447|KCRB_MOUSE	Q04447	KCRB_MOUSE	Ckb	17.759	17.925	18.2981	17.943	18.3693	16.9701	18.3628	18.6916	18.8796	18.4032	18.5697	18.1303	18.4908	18.7557	18.8658	18.3692	17.9526	18.6559	18.104	18.1519	17.8553	18.6278	18.1772	18.5375	18.0682	18.5911	18.1248	18.6071	18.2459	18.7773	18.2337	18.6774	18.6325	17.9342	18.0329	18.8925	20.0838	18.0504	17.3064	18.3215	18.4362	17.692	17.9836	18.179	17.7631	17.9614
sp|P30275|KCRU_MOUSE	P30275	KCRU_MOUSE	Ckmt1	17.2492	17.2801	17.4076	17.0099	16.9327	16.6423	16.736	16.7551	17.3512	16.838	16.7757	16.8488	16.6693	17.1217	17.3068	16.81	16.4116	16.9158	16.7236	17.0625	16.9903	17.1567	16.7444	17.095	17.0002	17.6911	15.7749	15.7163	17.0186	17.5569	17.2571	15.7741	15.459	17.3255	17.2875	17.7448	20.01	16.8375	16.6269	17.3867	16.7774	16.9093	16.7577	17.1654	15.7429	16.8551
sp|Q9D7Z6|CLCA1_MOUSE	Q9D7Z6	CLCA1_MOUSE	Clca1	15.1318	12.6667	15.0089	14.1591	15.1084	13.8932	14.105	13.6334	13.8711	13.2719	14.4167	15.2066	15.1733	14.1637	13.9864	14.7932	13.8955	13.8225	14.287	14.2869	13.7777	14.5214	14.4768	14.8748	14.2717	15.0257	13.1338	12.2653	14.4208	15.3421	15.2931	13.8913	13.2275	14.3801	14.8209	15.3805	14.91	13.9814	13.2345	13.5366	14.3242	14.4726	14.6301	14.4118	13.2829	14.5419
sp|Q9QX15|CA3A1_MOUSE	Q9QX15	CA3A1_MOUSE	Clca3a1	15.3936	15.0982	15.1172	14.8143	14.7891	14.2122	15.2534	15.5931	15.1496	15.3735	15.6174	15.3003	15.2975	14.9824	14.9596	15.0877	14.8139	15.6118	15.5937	15.3365	15.3327	15.5202	15.8156	15.3839	15.3269	15.0149	14.7513	14.5056	15.3335	15.2732	14.8891	14.2868	14.8806	15.1882	15.097	14.5034	13.4377	15.4321	14.9777	15.2669	15.422	15.4382	15.5257	15.2337	15.9301	15.5066
sp|Q9Z0S5|CLD15_MOUSE	Q9Z0S5	CLD15_MOUSE	Cldn15	13.4365	14.0607	13.1926	14.2143	13.5422	15.4792	13.583	13.3852	13.3467	13.7847	14.4255	13.5778	13.4786	14.1798	13.6252	13.6719	13.9941	13.8317	14.6494	14.0797	12.9396	13.295	13.6007	13.5147	13.5418	14.9046	14.2493	14.1804	13.2842	14.3282	13.3035	12.5773	13.1754	13.2878	13.4401	14.735	14.5019	13.5395	13.9763	14.9957	13.3943	13.2399	14.0438	13.4775	14.9585	14.9385
sp|O88552|CLD2_MOUSE	O88552	CLD2_MOUSE	Cldn2	15.3467	15.2414	14.9773	14.8309	13.3743	13.6765	12.8386	14.5821	14.3343	13.5701	14.665	14.5617	13.6393	14.7639	15.0229	14.4646	13.3694	14.3241	13.8618	14.0975	14.6148	13.323	14.1068	15.2266	14.3615	14.0204	14.5341	14.8305	14.5705	13.4401	14.142	15.6256	14.1582	14.8086	14.4422	13.3585	14.0762	13.9203	14.9147	13.3302	14.0784	14.3829	14.4933	14.1962	15.4601	13.9994
sp|Q9Z0G9|CLD3_MOUSE	Q9Z0G9	CLD3_MOUSE	Cldn3	15.6626	15.2459	15.6063	15.6469	15.6111	16.0183	15.5825	14.9458	15.6476	14.9581	15.1509	15.0666	14.6836	15.6583	14.8929	13.4105	14.5399	14.7034	15.241	15.2125	15.1102	15.0713	15.3798	15.1109	15.1466	14.9424	14.5757	14.5437	15.4326	15.3017	15.4155	14.4764	14.875	15.478	15.1039	15.5629	15.2716	15.3803	15.3492	15.0513	15.1615	15.1717	15.4592	15.3424	15.3793	15.7696
sp|Q9Z261|CLD7_MOUSE	Q9Z261	CLD7_MOUSE	Cldn7	15.6154	15.4763	15.6781	15.0178	14.9211	15.9976	15.2098	16.1282	15.9751	14.9317	15.5727	15.1737	14.9934	16.5273	16.2862	14.889	15.3588	15.8573	16.0202	15.9578	16.2002	15.8766	15.9834	17.7871	15.3167	15.6807	14.6617	15.3567	15.7019	16.1952	14.7208	16.5591	14.9147	15.0654	14.1811	16.4477	16.1855	16.1955	13.5623	16.4558	15.6485	14.9749	14.2428	15.7498	13.7718	15.5877
sp|Q9Z1Q5|CLIC1_MOUSE	Q9Z1Q5	CLIC1_MOUSE	Clic1	18.1896	18.326	18.1136	17.8117	18.2298	17.0574	17.6253	17.5819	18.2353	17.9062	17.8462	18.0225	17.6696	17.6385	17.8463	17.7739	17.8314	17.7173	18.0447	18.0581	17.9207	17.8017	17.6502	18.0236	17.7586	17.669	18.2956	18.0571	17.8839	17.758	17.7065	18.5418	18.1391	17.4825	17.4831	17.7241	18.12	17.9212	17.2278	17.9664	17.9852	18.0758	17.3481	17.8593	17.6313	17.5902
sp|Q9QYB1|CLIC4_MOUSE	Q9QYB1	CLIC4_MOUSE	Clic4	14.3104	14.3189	14.1129	14.2249	13.8809	14.0385	14.0918	14.4086	14.2933	14.0045	14.8186	14.0394	14.4421	14.4434	14.6441	13.583	14.0585	13.8114	13.892	14.2311	14.0522	14.0973	14.3521	14.4183	14.1749	13.8042	15.1029	14.9372	14.3302	13.8384	13.9655	15.1361	14.7193	14.0513	13.7811	13.8884	13.9999	14.3488	14.2595	14.1357	14.3199	12.725	14.3068	13.8164	14.603	14.2155
sp|Q99KN9|EPN4_MOUSE	Q99KN9	EPN4_MOUSE	Clint1	15.3747	15.3505	15.3125	15.296	15.2	15.6973	15.1564	15.0244	15.1816	14.8904	15.3408	15.2348	14.9706	15.0952	15.3112	15.214	15.0886	15.4254	15.2964	15.5284	15.3315	15.1851	15.1249	15.2134	15.5097	15.2738	15.2066	14.8395	15.3575	15.167	15.4687	15.1004	15.1477	15.1111	15.3369	15.1616	15.4558	15.2059	14.9309	15.2163	15.222	15.3262	15.5452	15.4216	14.5628	15.7175
sp|Q922J3|CLIP1_MOUSE	Q922J3	CLIP1_MOUSE	Clip1	14.604	14.0204	14.3588	14.6039	13.8982	12.6791	14.3299	12.7386	13.5686	14.1903	13.9314	14.1423	14.0432	13.7861	14.0305	14.4269	13.7	14.4016	14.1391	13.9567	13.3499	13.9025	13.9935	13.4806	14.4847	13.4188	14.2449	14.4417	14.2477	14.0111	14.271	13.9292	14.3539	14.07	13.8975	13.8825	12.2197	13.9416	14.3741	13.2204	13.9492	14.1649	14.2492	14.3098	14.6763	14.3078
sp|Q9Z0H8|CLIP2_MOUSE	Q9Z0H8	CLIP2_MOUSE	Clip2	15.3617	14.886	15.5341	14.0329	15.5232	15.8307	15.2598	14.7615	15.4746	15.3464	15.413	15.4017	15.4379	15.0231	15.2471	15.2179	15.5838	15.6566	15.8707	15.9766	15.9813	16.2714	15.8369	15.7294	15.7752	15.59	16.1582	13.045	15.9023	16.2174	14.5514	15.9898	13.6372	15.7995	15.6884	15.0124	15.268	16.3101	13.7173	14.8265	15.8293	13.8164	13.9743	15.9754	13.7379	15.9041
sp|Q61189|ICLN_MOUSE	Q61189	ICLN_MOUSE	Clns1a	14.7959	14.6439	14.8791	14.5846	13.3936	14.7449	13.7543	15.0871	15.2057	13.5071	15.3961	14.0004	14.5285	15.6261	15.1861	13.9561	14.3711	15.0853	14.4734	14.4293	14.4446	15.0175	14.5044	14.6963	14.3018	14.4915	14.6579	15.0018	14.4576	14.5716	14.2367	14.8867	14.5161	14.4617	14.5007	15.2494	15.7115	14.6511	14.0839	14.4021	14.5965	14.2438	14.5709	14.4256	14.5348	14.9295
sp|Q60649|CLPB_MOUSE	Q60649	CLPB_MOUSE	Clpb	13.4105	14.9175	13.901	15.0999	14.3393	14.5013	14.8864	14.3494	14.309	14.6838	13.8582	14.4077	14.1409	13.6156	13.3242	13.7954	12.8004	13.1676	14.4952	12.5889	13.9147	13.1222	15.0613	15.5794	13.9574	12.6982	14.4183	14.1952	13.0199	13.4496	14.404	13.4681	14.4794	14.6896	13.8525	13.5589	12.3987	13.069	15.5574	13.083	13.7791	15.1122	14.9615	15.5638	15.7849	14.2265
sp|O88696|CLPP_MOUSE	O88696	CLPP_MOUSE	Clpp	14.1941	14.1847	13.9157	13.5671	14.8593	16.2382	14.4917	14.965	14.8861	14.7435	14.3734	14.3556	14.4165	14.6956	14.7651	13.0512	14.8659	14.5989	14.5946	14.7291	14.6221	14.7085	14.3145	14.6323	14.5925	14.6413	14.724	14.6452	15.0599	14.502	14.7794	14.4118	14.1294	14.0709	14.1507	14.478	14.3614	14.4786	14.206	15.0837	14.7521	14.1052	14.3436	14.2919	14.3428	14.6494
sp|Q9CQC2|COL_MOUSE	Q9CQC2	COL_MOUSE	Clps	15.4855	15.1356	15.3958	15.5865	15.1034	14.7074	15.2734	15.6359	16.2004	15.5935	15.4953	15.3224	15.4877	15.6491	15.46	14.8432	15.2974	15.4376	16.2218	15.3715	15.6384	15.8486	15.9597	15.8679	16.1622	15.5509	14.6568	13.6862	16.1449	15.6797	15.2695	13.389	12.9688	16.0877	15.7411	15.2126	14.4956	16.3261	13.7851	15.4334	15.8794	16.9217	15.9131	16.0713	15.3824	16.9638
sp|Q8VBZ3|CLPT1_MOUSE	Q8VBZ3	CLPT1_MOUSE	Clptm1	15.2591	15.0673	15.2989	15.6393	14.5592	13.7524	14.7189	14.5964	14.9287	14.753	14.6989	14.6589	14.7161	14.8887	14.7678	14.3951	14.0869	14.6428	14.4041	14.7094	14.6368	14.5268	14.7726	14.9489	14.6344	14.9349	14.799	14.4637	14.6665	14.6113	14.9225	14.8079	14.7974	14.6561	14.1898	14.7417	14.9278	14.7236	14.6752	15.1837	14.8431	14.8222	14.6164	14.8828	15.2444	14.2352
sp|Q8BXA5|CLP1L_MOUSE	Q8BXA5	CLP1L_MOUSE	Clptm1l	14.4852	14.329	14.4303	14.3344	14.3491	13.4202	14.5284	14.2507	13.8083	14.2946	13.9355	13.9247	14.4176	14.4759	14.2843	13.823	13.0022	14.2092	15.2404	14.3727	14.9268	15.4977	14.0143	14.3848	12.3936	15.639	12.4301	12.9346	15.2856	16.0951	13.381	14.187	12.3879	15.3392	14.9837	13.953	12.399	15.2112	13.4921	14.2866	14.2887	13.0252	12.4043	15.5117	13.3886	14.4319
sp|Q9JHS4|CLPX_MOUSE	Q9JHS4	CLPX_MOUSE	Clpx	14.9811	15.1006	15.0265	14.9716	14.7634	14.8899	14.8255	14.9368	14.8764	14.6354	14.7603	14.8298	14.6206	14.7655	14.2023	14.9111	15.048	14.8306	14.7161	14.8795	14.808	14.9316	15.082	14.8348	14.9029	14.5264	14.7616	14.9352	14.9182	14.7915	15.0009	14.4053	14.9647	14.7512	15.0697	14.3997	14.5612	14.8216	14.953	14.4283	14.8215	15.2774	15.0284	14.8727	15.0195	15.2338
sp|O08585|CLCA_MOUSE	O08585	CLCA_MOUSE	Clta	15.4639	15.4625	15.4339	15.5358	15.4598	16.7181	15.9626	15.6937	15.0634	15.3128	15.2437	15.6893	15.1311	15.6583	15.4138	15.3857	15.9534	14.7853	15.634	15.5184	15.6418	15.7657	15.3924	14.8566	15.6221	15.4476	15.391	15.5575	15.85	15.5448	15.937	15.6461	15.7373	15.7542	15.9356	15.7495	15.7524	15.7094	14.6857	15.5367	15.3194	15.7485	14.8849	15.8131	14.6189	15.8086
sp|Q6IRU5|CLCB_MOUSE	Q6IRU5	CLCB_MOUSE	Cltb	14.5024	14.5663	14.6779	12.7752	14.8849	13.4397	14.8269	14.8669	14.81	14.3764	14.7945	14.6416	15.0838	14.8279	14.7875	14.3385	15.0042	14.8417	14.5757	14.7008	14.6701	14.6888	14.5333	13.9028	14.8825	14.4492	14.6719	14.7104	14.7124	14.6522	14.5205	15.0698	14.7395	14.722	14.4446	14.9382	15.1881	14.8276	14.0726	14.8527	14.8876	13.3221	14.569	14.8661	12.8988	15.243
sp|Q68FD5|CLH1_MOUSE	Q68FD5	CLH1_MOUSE	Cltc	17.8771	17.8334	17.8062	17.6421	17.5034	17.3103	17.7655	17.5285	17.7867	17.5795	17.8117	17.5597	17.7258	17.964	18.0398	17.798	17.4914	17.7781	17.7829	17.8169	17.8061	17.9465	17.7215	17.8906	17.6721	17.9209	17.6476	17.6014	17.7844	17.8652	17.5544	17.806	17.6436	17.8395	17.6945	17.8544	18.2867	17.8385	17.1566	17.9298	17.5599	17.1452	17.6242	17.7957	17.0163	17.5341
sp|Q5SW19|CLU_MOUSE	Q5SW19	CLU_MOUSE	Cluh	16.8934	17.007	16.8546	16.8853	16.6635	16.2862	16.5258	16.9153	16.6132	16.4851	16.7854	16.5613	16.7946	16.6902	16.5388	16.7421	16.6983	16.6641	16.8774	16.7978	16.8652	16.898	16.8153	16.9615	16.8234	16.5755	16.3777	16.6472	16.978	16.7399	16.8878	16.6162	16.8239	16.6826	16.7614	16.5375	15.3061	16.837	16.4446	16.4592	16.9006	16.7628	16.8904	16.7663	16.8729	16.528
sp|Q8R4N0|CLYBL_MOUSE	Q8R4N0	CLYBL_MOUSE	Clybl	14.1328	13.9364	14.3214	14.1022	14.2596	13.055	14.7503	12.2847	14.0801	14.264	13.9863	13.9829	14.2718	14.1333	14.0472	13.7814	13.5048	14.0715	14.6484	14.7323	14.9148	15.0792	15.2344	12.7119	13.5491	13.8866	12.6691	13.5724	14.7362	14.3935	13.3265	13.1712	12.5716	13.6714	12.9373	14.7217	13.4798	14.7615	13.6298	13.2492	14.8639	13.6136	13.5889	14.8892	13.8454	13.8756
sp|Q99KK2|NEUA_MOUSE	Q99KK2	NEUA_MOUSE	Cmas	14.6365	14.7503	15.0588	15.0313	14.8546	14.3772	14.8589	15.5456	15.3794	14.8018	14.9879	14.3903	14.7122	15.4436	15.5412	14.9464	14.5331	15.3514	14.5593	14.829	14.6316	14.8682	14.5518	14.759	15.3628	15.0819	15.2439	15.0746	14.6986	14.9212	15.2033	15.243	14.3561	14.5843	15.4439	15.1032	15.388	14.575	14.9053	15.4571	14.8485	15.1282	14.934	14.9212	15.1278	15.1992
sp|Q9CPZ8|COXM1_MOUSE	Q9CPZ8	COXM1_MOUSE	Cmc1	16.2333	15.9107	15.961	16.3449	16.4879	16.8708	16.3914	16.3327	15.8591	16.6067	16.2429	16.5932	16.433	15.4829	15.5469	16.625	16.435	15.9625	15.8924	16.4135	16.2691	15.7912	16.6785	16.5946	17.0748	15.8666	16.4319	16.2923	16.2985	16.1271	16.7992	15.6002	15.9769	16.7749	15.8386	15.4458	14.9619	16.4084	16.4796	15.6017	15.9819	16.9824	16.6291	16.6407	16.6282	16.2873
sp|Q8K199|COXM2_MOUSE	Q8K199	COXM2_MOUSE	Cmc2	13.7566	13.7292	13.0512	15.6517	13.6611	15.5189	15.303	14.553	13.6877	15.7608	14.2213	15.5592	14.0549	13.062	13.7123	15.6122	15.655	13.2889	14.9709	14.6623	14.7197	14.9383	14.8371	14.7211	14.8835	14.2003	14.4864	14.4731	14.8467	14.4554	15.1441	13.8615	14.1369	14.8653	13.5859	12.9769	13.9216	14.8541	14.2151	14.1297	14.8334	13.7652	14.5622	14.7985	13.9136	14.8579
sp|Q9DBP5|KCY_MOUSE	Q9DBP5	KCY_MOUSE	Cmpk1	15.8503	15.8775	16.1348	16.1447	16.1506	15.8082	16.2225	16.4865	16.6514	15.7854	16.0055	15.5624	16.3041	16.5051	16.5556	15.7415	15.7416	16.31	15.8818	16.0943	16.0756	15.9606	16.0548	16.2411	15.9738	16.0962	15.6942	15.572	15.9972	16.4042	16.1391	15.6747	15.5146	16.1558	16.2285	16.14	16.596	16.1302	16.3309	15.8202	16.3077	16.5637	16.3661	16.1471	16.5962	16.4465
sp|Q3U5Q7|CMPK2_MOUSE	Q3U5Q7	CMPK2_MOUSE	Cmpk2	14.5056	14.4421	13.9646	14.0004	14.0795	12.946	14.1124	13.5553	14.4291	14.5993	14.6287	14.4476	13.9575	14.1792	14.1546	14.1051	14.2538	14.4952	13.855	14.0921	13.9371	13.9423	13.9804	13.5968	15.1869	13.4806	13.6504	13.7184	13.6435	12.515	13.6238	16.1201	14.4353	13.6824	13.8376	15.1853	15.7256	13.8486	14.609	14.7436	14.6797	14.4715	14.0798	13.6478	13.9954	14.1452
sp|P53996|CNBP_MOUSE	P53996	CNBP_MOUSE	Cnbp	16.6098	16.8841	16.6793	16.2038	16.0115	14.9483	15.9595	15.6957	16.7903	15.9939	16.431	16.2086	16.1294	15.3097	15.4176	16.1909	14.6174	16.4963	16.6488	16.624	16.8949	16.2335	16.1088	15.9893	16.2252	16.8696	16.3542	16.355	16.5505	16.4054	15.8844	16.3999	15.3956	15.6183	14.9086	16.17	15.1602	16.5216	13.4759	17.0114	16.0595	15.4231	15.7344	17.0215	14.822	15.5826
sp|Q9D1A2|CNDP2_MOUSE	Q9D1A2	CNDP2_MOUSE	Cndp2	16.4186	16.4253	16.4441	16.4195	16.2921	16.1751	16.2735	16.5914	16.3116	16.377	16.3506	16.2979	16.3529	16.1255	16.2035	16.3367	16.6526	16.2084	16.1478	16.1053	16.0856	16.2538	16.1365	16.0239	16.0643	16.148	16.5679	16.4094	16.121	16.1562	16.3173	16.2929	16.5122	16.5575	16.5836	16.1995	19.3319	15.9997	16.5477	15.9959	16.0289	16.3775	16.314	16.1083	15.9979	16.5119
sp|Q08091|CNN1_MOUSE	Q08091	CNN1_MOUSE	Cnn1	14.5602	14.7074	15.2859	14.3242	14.5583	12.8088	14.8708	14.7419	15.3279	15.1465	14.7132	14.764	14.5759	15.2073	15.3785	14.6645	14.5644	14.8924	15.4396	15.0469	14.4021	14.0845	14.5586	14.805	14.646	15.0551	15.0507	14.5511	14.7955	14.7326	14.475	15.6296	14.9392	14.5853	14.4862	15.3237	14.9331	14.8417	14.2453	14.8684	14.9213	14.7365	13.4693	15.3491	13.667	14.3641
sp|Q9DAW9|CNN3_MOUSE	Q9DAW9	CNN3_MOUSE	Cnn3	16.6349	16.376	16.2432	16.4173	16.497	16.38	16.4331	16.6999	16.2562	16.3896	16.424	16.3796	16.2857	16.5719	16.4866	16.7444	16.3875	16.5211	16.6983	16.6734	16.84	16.2753	16.4751	16.1996	16.3428	16.3875	16.3617	16.121	16.7634	15.8183	16.1776	16.3861	15.8397	15.9945	16.4445	16.502	15.3087	16.8811	17.1841	17.2084	16.654	16.1911	16.5912	16.4502	17.423	16.3322
sp|Q69ZF7|CNNM4_MOUSE	Q69ZF7	CNNM4_MOUSE	Cnnm4	14.2507	13.5411	14.0403	13.5545	13.3199	14.2203	13.5364	13.9246	14.4283	13.5584	14.6927	14.4772	14.1097	14.2604	13.9904	13.8804	13.9127	14.2348	14.163	13.6713	14.4165	13.93	13.7262	13.975	13.7692	14.5182	13.6295	13.8827	13.9793	14.1598	14.1184	12.9802	14.1422	13.7028	14.2572	14.4249	14.9239	14.4237	13.2699	14.5902	14.123	13.8127	14.3726	13.7555	13.1812	13.7634
sp|Q6ZQ08|CNOT1_MOUSE	Q6ZQ08	CNOT1_MOUSE	Cnot1	15.5115	15.6052	15.3769	15.3914	15.4771	15.6626	15.1587	15.1314	15.2279	15.3419	15.1057	15.2884	15.1966	15.1222	14.9822	15.3175	15.2915	15.1739	15.2845	15.3828	15.2775	15.256	15.1351	15.3036	15.3503	15.1991	15.3768	15.3191	15.3665	15.3173	15.3582	15.2983	15.3516	15.3646	15.3149	15.2205	14.9175	15.3879	15.4359	15.031	15.2729	15.6379	15.1435	15.3458	15.3947	15.542
sp|Q8C5L3|CNOT2_MOUSE	Q8C5L3	CNOT2_MOUSE	Cnot2	14.3066	14.7483	14.7114	14.677	14.304	13.7185	12.6253	14.8515	14.9104	14.2879	15.3017	13.3612	14.9743	15.2383	15.139	14.4165	13.9284	15.1136	14.5958	14.8095	13.9674	14.8278	14.7573	14.5328	15.2109	14.9586	14.4042	14.0846	14.6377	15.0557	13.7025	14.5968	14.4328	13.7991	14.2966	14.3841	14.3194	14.546	13.5318	14.9317	14.6258	14.6864	14.5121	14.4241	14.2896	14.8722
sp|Q8K0V4|CNOT3_MOUSE	Q8K0V4	CNOT3_MOUSE	Cnot3	14.6987	13.5734	14.6415	14.6901	14.3604	14.7721	14.3436	13.6267	13.5913	14.2404	13.8216	14.2835	14.2554	13.5506	13.9452	14.4884	14.1651	14.1077	14.6721	14.6328	14.1734	14.2008	14.491	13.5074	14.8038	13.8162	14.2297	14.5072	14.4845	14.109	14.8971	14.0826	14.8391	14.7423	14.9896	13.4131	13.9866	14.5854	13.398	12.6896	14.1755	12.9155	14.6322	14.2771	13.4821	13.4013
sp|Q9JKY0|CNOT9_MOUSE	Q9JKY0	CNOT9_MOUSE	Cnot9	15.0108	17.8203	14.7214	14.7435	14.4958	14.4218	14.5513	14.5113	14.7384	14.3524	14.4087	14.8934	14.4559	14.1304	14.173	14.2769	15.3943	13.8128	14.9702	14.9432	14.5181	14.7971	14.8665	14.8272	14.9504	14.2777	14.9136	14.9029	14.9156	14.752	14.8452	14.5169	14.7782	14.9693	14.6277	13.8536	13.7416	14.7116	14.7472	14.5395	14.7684	14.7236	14.8861	14.6586	15.3663	14.7616
sp|P16330|CN37_MOUSE	P16330	CN37_MOUSE	Cnp	15.2925	14.9961	15.001	14.3915	14.3384	13.6303	14.7627	15.2494	15.0762	14.7108	15.2001	14.7501	14.8382	14.8705	15.0205	14.691	14.542	15.1536	14.6785	14.886	15.0579	14.7539	14.942	15.0211	14.913	14.2627	15.3171	15.5455	14.8331	14.3183	14.5271	15.3093	15.11	14.7551	14.5499	12.801	14.0634	14.6432	15.0345	15.5687	15.1366	14.449	14.8514	14.8408	15.6032	14.6518
sp|Q9QXT0|CNPY2_MOUSE	Q9QXT0	CNPY2_MOUSE	Cnpy2	16.7723	16.7481	16.9873	16.5675	16.9291	16.948	17.001	16.361	16.8117	16.7528	16.827	16.7183	17.1827	16.7473	16.8886	16.7817	16.4893	16.8881	17.0545	17.1649	17.1271	16.7412	16.3305	16.2183	16.5602	17.3509	16.5643	16.8983	17.3706	17.2709	16.6348	15.7386	16.1853	16.3284	16.3045	16.7671	17.0194	17.2191	17.0579	17.3689	16.7493	16.9614	16.7787	16.6715	17.1661	17.1771
sp|Q9DAU1|CNPY3_MOUSE	Q9DAU1	CNPY3_MOUSE	Cnpy3	14.573	14.0351	14.4667	13.7876	13.955	14.4415	14.0463	14.9317	14.6054	13.9429	14.8601	14.4568	14.694	15.2341	15.3968	14.4341	14.3405	14.8455	15.0034	15.1521	14.7591	15.1035	14.358	14.8421	13.5253	14.1312	13.7576	13.0092	15.1355	14.5003	13.4169	14.4899	13.5404	14.9029	14.6925	13.2579	15.1118	14.6328	14.8453	14.7043	15.0868	15.3872	13.8749	14.846	15.5037	14.5817
sp|Q9D2R6|COA3_MOUSE	Q9D2R6	COA3_MOUSE	Coa3	16.6766	16.3584	16.4073	16.5039	16.1037	15.8867	16.357	16.4339	16.0417	16.2483	16.4473	16.3019	16.4869	16.3941	16.2424	16.4712	16.2374	16.2024	16.692	16.4715	16.2669	16.4714	16.6227	16.4985	16.6683	16.3484	15.8714	15.776	16.5845	16.5804	16.4539	15.8578	16.0702	16.6907	16.3484	15.9864	15.679	16.6535	15.9528	15.801	16.4969	16.7014	16.4625	16.5412	16.1543	16.5245
sp|Q9DBL7|COASY_MOUSE	Q9DBL7	COASY_MOUSE	Coasy	14.9513	14.8532	15.1018	15.0979	14.3402	15.3668	14.4976	14.6705	14.6399	14.1521	14.7956	13.9814	14.7346	14.9129	14.9727	14.2434	14.9944	14.7817	14.9221	14.9487	15.024	14.9313	14.8409	15.1272	14.7119	15.4956	14.1543	14.3797	14.6489	15.2447	14.748	14.4722	14.0581	14.0822	15.0861	15.1024	15.4295	14.9204	13.4002	15.18	14.8097	14.6983	14.2465	14.6847	14.2846	14.7645
sp|Q9Z160|COG1_MOUSE	Q9Z160	COG1_MOUSE	Cog1	15.4134	15.3876	15.4606	15.7209	15.638	15.5041	15.5254	15.2493	14.6613	15.8527	14.93	15.5235	15.2231	14.6282	14.37	15.5611	15.7561	14.8427	15.3603	15.1794	15.3355	15.1656	15.3246	15.0145	15.4987	14.861	15.3567	14.9103	15.3419	15.1301	15.829	14.4003	15.5358	15.5234	15.7283	14.5487	14.9047	14.9537	15.7286	14.7909	15.2115	16.1861	15.9503	15.2277	15.8741	15.7392
sp|Q921L5|COG2_MOUSE	Q921L5	COG2_MOUSE	Cog2	14.3664	14.5449	14.6851	15.1615	14.7981	14.3171	14.7446	14.8319	14.0744	14.9864	14.5563	14.5768	14.596	14.4466	14.1873	14.5507	14.6417	14.2084	14.6227	14.6179	14.5201	14.866	14.6035	14.5066	14.7051	14.2995	14.7287	14.426	14.9189	14.5417	14.8277	14.2778	14.4884	14.8238	14.3972	13.7942	14.4045	14.8722	14.3519	14.8853	14.5351	14.4955	14.6105	14.7018	14.5887	13.9656
sp|Q8CI04|COG3_MOUSE	Q8CI04	COG3_MOUSE	Cog3	14.7111	14.6207	14.3477	14.6194	14.1882	14.207	14.6382	14.624	13.8456	14.0377	14.0357	13.9808	14.4025	14.8113	14.5974	14.0843	14.0984	14.1228	14.2311	14.4755	13.803	14.3358	14.5292	14.4233	14.7976	13.8187	14.699	14.1262	14.341	14.4982	13.9472	13.952	14.2224	14.6458	14.4462	15.3753	14.4823	14.1771	14.0867	13.52	14.0703	14.736	14.5481	14.0531	14.618	14.6018
sp|Q8C0L8|COG5_MOUSE	Q8C0L8	COG5_MOUSE	Cog5	15.0709	14.9222	14.9218	14.9837	14.9136	14.6827	14.6474	14.8558	14.6579	15.0287	14.5573	14.7574	14.8079	14.3956	14.3486	14.809	14.8322	14.5003	14.8574	14.6504	14.7462	14.6502	14.7411	14.558	15.0341	14.4862	14.6076	14.5208	14.7949	14.693	15.0722	14.0699	14.5412	15.185	15.3059	14.3025	14.3811	14.8341	15.386	13.7673	14.6919	15.3238	15.1375	14.7101	15.4908	14.6489
sp|Q60847|COCA1_MOUSE	Q60847	COCA1_MOUSE	Col12a1	14.8595	15.1214	15.1326	14.9896	15.0504	15.2289	14.9187	15.1557	14.5874	14.9265	15.0464	15.0634	15.6373	15.0012	14.8058	14.9265	15.1405	15.0802	14.7418	14.8937	14.9149	14.9394	14.4814	14.6158	14.91	15.2712	15.4328	15.2417	15.0366	15.4704	14.8467	15.4352	15.3307	15.2061	15.1894	15.1079	15.1351	14.8566	14.9423	14.8092	15.0104	15.3445	14.7745	14.9978	15.0721	14.6278
sp|O35206|COFA1_MOUSE	O35206	COFA1_MOUSE	Col15a1	14.5516	14.8584	14.8199	15.5083	14.325	14.5535	14.5679	14.7476	15.1698	14.4023	14.5969	14.3208	15.09	14.2949	15.4917	14.3294	14.3166	14.5071	14.4473	14.4789	14.4485	15.0356	14.0826	14.4517	14.4383	15.2044	13.5162	13.504	14.3773	15.1263	14.9289	14.909	15.3427	15.464	14.8861	15.463	14.792	14.5763	14.9337	14.1655	14.6326	14.7134	14.9295	14.8791	14.9509	14.4829
sp|P39061|COIA1_MOUSE	P39061	COIA1_MOUSE	Col18a1	15.2675	15.3698	15.4477	15.0559	14.8485	15.4298	14.8712	15.3694	15.3889	14.8882	15.6713	14.8109	15.5975	15.7056	15.3062	14.763	15.0147	15.6214	14.1327	14.6467	15.4128	15.13	14.4036	14.6812	15.3641	15.7078	15.7929	16.4069	14.6974	15.4577	14.9304	16.5043	15.9304	15.3546	15.1882	15.5464	15.3273	14.6865	15.3967	14.9202	15.2417	15.0084	15.0312	15.4719	15.2692	13.7824
sp|P11087|CO1A1_MOUSE	P11087	CO1A1_MOUSE	Col1a1	16.1545	16.0307	16.1771	15.7979	17.6406	16.6863	16.385	17.3995	17.989	17.01	17.9349	17.1051	18.1082	18.0707	17.9567	17.2838	16.7068	18.2459	16.7659	17.4567	17.0052	17.2586	16.8139	16.434	16.6689	17.4434	18.6659	18.2266	17.0223	17.2497	17.1378	17.795	17.7952	17.4893	17.096	17.8478	15.3234	16.7767	16.9818	16.1839	17.2058	16.2525	17.1292	17.5333	17.4655	17.0011
sp|Q01149|CO1A2_MOUSE	Q01149	CO1A2_MOUSE	Col1a2	19.0066	19.2584	18.978	18.6462	18.9423	18.1313	18.2452	18.5071	19.4322	18.4969	19.1544	18.6372	19.4528	18.9947	19.4331	18.6297	18.571	18.7363	18.8753	19.1802	18.6776	18.721	18.742	18.537	18.6381	18.8375	19.6916	19.4891	18.9912	18.9777	18.8531	19.2727	19.323	19.0492	18.9431	18.4702	16.8062	18.9353	19.0016	18.1769	19.3601	18.3226	18.8118	19.1324	19.0638	19.1788
sp|P28481|CO2A1_MOUSE	P28481	CO2A1_MOUSE	Col2a1	17.6426	17.9843	17.5924	17.8035	18.0584	16.1351	17.4083	16.9738	16.7259	17.4412	17.6057	18.3014	18.1594	17.158	17.4837	17.6242	18.348	16.8163	15.2626	15.3379	15.2375	18.1812	16.0901	19.8388	20.0499	14.4263	19.7741	19.7713	15.3631	19.0946	15.609	19.4596	21.0064	16.1979	19.8473	18.0287	14.751	15.1723	16.4233	14.9717	20.2061	18.768	15.1595	19.9148	18.9502	15.827
sp|P02463|CO4A1_MOUSE	P02463	CO4A1_MOUSE	Col4a1	14.6142	14.781	14.9569	15.1155	15.0895	15.0845	15.095	15.0963	14.999	14.9873	15.3841	14.9666	15.3553	15.3451	15.5752	14.9298	14.987	14.7969	14.7476	14.9747	15.0712	15.2359	14.7958	14.636	14.8838	15.6332	15.2171	15.3099	15.129	15.2951	13.8462	15.7072	15.2642	15.7314	15.3693	15.8259	15.34	14.8345	14.4346	14.8743	15.2561	13.1829	15.4187	15.3589	15.3655	14.2577
sp|P08122|CO4A2_MOUSE	P08122	CO4A2_MOUSE	Col4a2	18.2139	18.9353	19.0398	18.6452	19.362	19.2377	18.5222	19.2934	19.2183	19.1621	19.3054	19.0529	19.4667	18.9584	19.1864	19.1661	19.2883	19.2121	18.8438	18.9334	18.9343	18.9918	18.8436	18.6408	18.976	19.1416	20.054	19.7482	18.8443	19.256	19.0364	19.4909	19.8014	19.4716	19.4343	19.0419	18.729	18.7106	18.7287	17.7861	19.4626	19.0297	18.7464	19.3	18.9219	18.8751
sp|Q9EQG9|C43BP_MOUSE	Q9EQG9	C43BP_MOUSE	Col4a3bp	14.4034	13.9672	14.1716	14.1878	13.5351	13.6638	14.2148	13.6348	13.8241	14.0681	14.386	14.1837	14.228	14.1977	13.9956	13.9491	14.0324	14.3569	14.0643	14.6819	14.4412	13.8869	14.4728	14.4076	14.0668	14.5478	13.4368	12.788	14.1908	14.6643	14.3503	14.1514	13.2205	14.3489	14.1302	13.936	14.8293	13.7286	13.5393	15.2804	14.4551	13.1789	12.6603	14.8744	13.1676	14.1559
sp|Q3U962|CO5A2_MOUSE	Q3U962	CO5A2_MOUSE	Col5a2	13.9665	14.1072	13.4887	13.7538	14.5836	13.2015	14.3046	13.1592	13.2548	14.7847	14.3423	14.1825	14.0895	13.8722	14.2661	14.0157	14.443	14.1877	14.3012	15.3133	12.8541	14.6769	14.3923	13.1202	13.5897	14.8268	16.0849	15.5209	14.6489	13.5544	13.7303	15.2761	13.4636	13.0011	12.6732	13.2052	12.4475	13.3733	13.4387	13.9688	14.198	13.7214	14.1498	14.7937	13.6812	14.0901
sp|Q04857|CO6A1_MOUSE	Q04857	CO6A1_MOUSE	Col6a1	17.9204	17.9161	17.9191	17.9697	17.8915	17.7078	17.9624	18.0369	18.4106	17.7575	18.2351	17.7817	18.3913	18.2079	18.2399	17.9956	17.9812	17.9565	18.0887	18.079	17.8874	17.9548	17.6527	17.589	17.9969	18.23	18.6526	18.2501	17.9923	18.1682	17.9168	18.304	18.0391	18.2362	17.9792	18.3054	17.7477	17.829	17.9166	17.5924	18.165	17.9314	17.8453	18.0858	17.9862	18.0366
sp|Q02788|CO6A2_MOUSE	Q02788	CO6A2_MOUSE	Col6a2	16.1793	16.0459	16.417	16.1802	16.492	16.9874	16.6973	16.2591	17.0034	16.306	16.8906	16.531	16.7992	17.0022	16.9906	16.2117	16.3664	16.5704	16.633	16.781	16.3901	16.5762	15.9631	16.1092	16.1563	17.0865	17.3873	17.0366	16.4374	16.9576	16.3626	17.101	16.4497	16.8449	16.4372	16.9193	16.6141	16.1673	16.5121	15.9927	16.5352	16.7016	15.7845	16.6528	16.3052	17.2052
sp|A2AX52|CO6A4_MOUSE	A2AX52	CO6A4_MOUSE	Col6a4	13.6549	13.7854	13.8758	12.8498	14.3348	13.1116	14.3352	12.8951	13.9018	12.4784	13.9671	12.9204	14.2265	13.8402	14.165	13.0969	13.6724	13.9905	13.4959	13.198	12.9783	13.4722	12.725	12.921	13.5286	13.9437	13.9398	13.8049	13.2129	14.0257	14.1892	13.507	13.5453	14.2461	13.6477	14.1468	15.0528	13.1489	14.3079	13.1393	13.2389	14.2995	13.2619	13.5451	13.1302	13.5758
sp|A6H584|CO6A5_MOUSE	A6H584	CO6A5_MOUSE	Col6a5	14.9792	15.2627	14.6923	14.8712	15.0678	14.4868	14.8774	14.8245	14.8534	15.2729	14.9395	14.9775	14.9201	15.2838	15.3323	15.1371	15.4839	14.8629	15.243	15.0685	14.6797	15.0649	15.0347	15.26	15.1151	15.4489	15.8251	15.2474	15.031	15.4146	14.8065	15.1794	14.4317	15.1795	14.6277	15.4127	14.2534	14.8905	13.6283	15.1277	15.3712	15.0291	14.8203	15.1105	14.8866	15.1484
sp|Q8K297|GT251_MOUSE	Q8K297	GT251_MOUSE	Colgalt1	14.8894	14.3614	14.6931	14.7029	14.4606	14.2141	14.1836	14.2714	14.4605	14.4573	14.3475	14.3965	14.7877	15.1858	14.7662	13.9831	14.552	14.4119	14.4959	14.4912	14.6304	14.898	14.6373	14.4208	14.5377	14.6536	14.9671	14.7871	14.901	14.7581	14.7944	14.5146	14.9467	14.4878	15.0906	14.4276	14.8033	14.7711	13.1622	14.4602	14.5047	12.9764	13.2653	14.3873	14.9169	15.4285
sp|Q63829|COMD3_MOUSE	Q63829	COMD3_MOUSE	Commd3	14.9147	14.7003	14.4154	13.8656	15.6452	14.1084	14.2551	14.8923	15.2999	14.5994	14.429	15.0419	14.4746	15.5274	14.4428	14.5057	15.1348	14.6622	14.5365	14.8032	14.6713	14.4362	14.7323	14.2878	14.7915	14.3907	15.2326	14.7907	14.7594	14.5625	14.9346	14.7854	14.9555	14.5441	14.4921	14.1237	14.6196	14.3323	15.298	13.2021	14.9289	16.0619	15.2627	14.3314	15.5055	14.3738
sp|Q8K2Q0|COMD9_MOUSE	Q8K2Q0	COMD9_MOUSE	Commd9	14.4144	14.6711	14.3887	14.502	14.4387	14.8689	14.5714	13.225	14.0763	14.3025	14.392	14.5546	14.4562	14.2187	14.329	14.6764	15.0159	14.361	14.3602	14.3829	14.3979	14.5181	14.4468	14.4002	14.5065	14.504	14.3851	14.4394	14.1296	14.4444	14.8346	14.0827	14.5386	14.6714	14.569	14.4687	14.162	14.4497	14.495	14.2539	14.0146	14.13	14.8525	14.2111	14.5453	14.6224
sp|O88587|COMT_MOUSE	O88587	COMT_MOUSE	Comt	16.0312	15.2953	15.7135	15.847	15.8936	15.9304	15.5409	15.5077	15.0549	15.9115	15.5099	15.6711	15.0753	15.0256	15.0408	15.501	15.7515	15.1351	16.6727	15.5372	16.0446	16.2261	13.5218	16.2524	13.6097	15.9016	13.4774	14.0308	16.2819	16.1376	14.414	15.9306	15.646	16.7271	16.6113	15.7137	16.8543	16.1696	16.6863	15.805	16.1448	14.2991	16.4518	13.4147	14.5921	15.7399
sp|Q8BIG7|CMTD1_MOUSE	Q8BIG7	CMTD1_MOUSE	Comtd1	14.1489	14.2242	14.2636	14.5823	14.7307	15.6878	14.6605	12.1306	13.0714	14.8986	12.6922	14.8113	14.2428	12.9049	12.8035	14.9241	14.9753	14.3423	14.5181	13.8413	13.7318	14.8312	13.4016	13.5204	14.0096	15.0911	14.0484	14.0252	14.4059	13.4657	14.0061	14.1132	13.9639	13.7062	13.4619	14.1062	14.1472	13.79	14.1444	16.3278	14.0638	14.2667	14.0882	13.7514	14.3153	14.1665
sp|Q8CIE6|COPA_MOUSE	Q8CIE6	COPA_MOUSE	Copa	16.7431	16.7386	16.7864	16.7043	16.7002	16.6519	16.6612	16.9101	16.7864	16.5409	16.4697	16.448	16.5881	16.7923	16.6482	16.521	16.3851	16.6348	16.7351	16.8308	16.7335	16.7906	16.8861	16.9941	16.7983	16.5596	16.4544	16.3882	16.6046	16.7372	16.7373	16.4938	16.3386	16.7997	16.6331	16.5033	17.2044	16.7599	16.0835	16.3563	16.7098	16.7474	16.634	16.7968	16.2549	16.4028
sp|Q9JIF7|COPB_MOUSE	Q9JIF7	COPB_MOUSE	Copb1	15.8547	15.8627	15.9575	15.8213	15.9944	14.9089	15.979	15.8899	16.2903	15.9173	15.8061	15.9136	15.9549	16.3812	16.471	15.9082	15.5145	16.1589	16.1505	16.089	16.189	16.1024	16.1547	16.3828	15.9111	16.2943	15.8756	15.8235	16.0623	16.2649	15.7304	16.0487	15.4142	15.5735	15.245	16.3278	16.713	16.1491	14.3772	16.4211	15.9515	15.3342	15.6569	16.1581	15.4757	16.1944
sp|O55029|COPB2_MOUSE	O55029	COPB2_MOUSE	Copb2	16.7254	16.6042	16.7205	16.5918	15.7992	16.0265	16.439	16.6839	16.7043	15.9277	16.302	16.0884	16.3718	16.6517	16.5358	16.2102	16.0387	16.4602	16.2998	16.242	16.2749	16.3145	16.5477	16.8171	16.4284	16.2379	16.2949	16.0774	16.2732	16.3371	16.2549	16.1648	16.2048	16.6216	16.7422	16.3313	16.9573	16.2082	16.2153	16.4121	16.3896	16.6748	16.2238	16.253	16.5234	16.632
sp|O89079|COPE_MOUSE	O89079	COPE_MOUSE	Cope	15.5193	15.8381	15.7751	15.9508	15.8126	15.6887	15.8149	16.0115	15.8418	15.9831	15.6824	15.7822	15.9931	15.9248	15.8392	15.7911	15.6795	15.8411	15.7721	15.6605	15.6788	16.1688	15.889	15.7203	15.8514	15.9844	15.6674	15.6547	15.9381	15.9118	15.8022	15.4519	15.6857	15.9137	15.9214	15.6709	16.2876	15.817	15.3923	16.3648	15.5679	15.7723	15.8205	15.9278	15.861	15.9588
sp|Q9QZE5|COPG1_MOUSE	Q9QZE5	COPG1_MOUSE	Copg1	17.1804	17.1692	17.4242	17.1471	16.7814	15.616	17.0012	17.2994	17.4441	17.1049	16.9702	16.7554	17.2203	17.2518	17.3345	17.1674	16.4851	17.1883	17.2754	17.0849	17.0987	17.1586	17.2723	17.526	17.0427	17.1235	16.7031	16.7372	16.9122	17.347	17.1055	16.8137	16.6672	16.9432	16.7904	16.9667	18.0772	17.2655	16.3631	16.9111	16.9217	17.0862	16.804	17.0853	16.7289	17.2461
sp|Q9QXK3|COPG2_MOUSE	Q9QXK3	COPG2_MOUSE	Copg2	14.4313	14.5393	15.0621	14.5926	14.5678	13.8414	14.0824	14.5744	15.1949	14.5245	14.6563	14.6716	14.5774	14.7957	14.5634	14.5344	15.1172	14.8519	14.713	14.7203	15.1962	14.7694	15.0883	14.9288	14.7789	14.9462	14.5653	14.6191	15.0174	14.8745	14.7268	14.4705	13.387	14.7011	14.1389	14.6718	15.3126	14.9424	12.4783	14.4735	14.9265	14.2455	14.7567	14.6968	14.6223	14.5475
sp|O88543|CSN3_MOUSE	O88543	CSN3_MOUSE	Cops3	16.2637	15.8979	16.0284	16.4266	15.8829	16.8096	15.9688	15.7597	15.4765	15.592	15.7501	15.763	16.178	15.9064	16.2191	16.232	15.7301	16.2711	16.3597	16.1896	16.1669	16.0234	16.0292	15.9652	16.0679	15.7753	15.9069	16.1167	16.0814	15.922	15.608	16.0737	15.7765	15.7791	15.7166	15.9836	15.4787	16.1193	15.9948	16.4201	16.0744	16.0398	16.0265	16.2493	16.2892	16.0692
sp|O88544|CSN4_MOUSE	O88544	CSN4_MOUSE	Cops4	15.7608	16.0807	15.8736	15.7141	15.8028	15.1763	15.7008	16.0544	16.1377	15.5949	16.1442	15.5099	15.3959	16.1318	16.0796	15.897	15.6634	16.1611	15.9302	15.8543	15.9687	15.8752	15.8955	15.9833	15.9076	15.6591	15.9308	16.0604	15.9792	15.7723	15.6614	16.0867	15.9464	15.7877	15.8953	15.741	15.5645	15.8569	15.5457	15.7552	15.7784	15.9595	15.7841	15.71	15.4289	14.6586
sp|O35864|CSN5_MOUSE	O35864	CSN5_MOUSE	Cops5	14.5219	14.6311	14.3132	14.0803	13.9651	13.925	13.9744	15.0971	14.3086	13.4933	14.7534	13.8891	14.1329	14.8577	14.659	14.3752	14.3333	14.6035	14.5969	14.6721	12.8657	13.829	14.5223	15.4298	14.497	14.2377	15.0544	14.4635	14.6063	14.688	14.5486	15.1924	14.5117	14.3104	13.8984	14.499	12.0219	14.5158	13.4786	13.4088	14.7027	14.3469	14.4098	14.9432	14.6202	14.7108
sp|Q9CZ04|CSN7A_MOUSE	Q9CZ04	CSN7A_MOUSE	Cops7a	14.9295	15.1369	14.8157	14.547	14.512	14.3004	14.2328	14.8129	14.8415	13.8637	14.8039	14.6871	14.708	15.1163	14.9614	14.685	14.5588	14.8799	14.8215	14.7204	14.8767	14.5941	14.9754	15.3035	14.501	14.7821	14.8435	14.8439	14.7693	14.1462	14.4227	15.3268	15.1389	14.4797	14.3859	14.6674	14.5049	14.7622	13.2215	15.516	15.0462	14.6035	14.2966	14.6513	14.3875	14.5031
sp|Q8VBV7|CSN8_MOUSE	Q8VBV7	CSN8_MOUSE	Cops8	15.6729	15.2313	15.5974	15.2315	15.0336	16.9879	15.4993	15.4387	15.4382	14.7436	15.3854	15.149	15.9646	15.766	15.6095	15.1955	14.7956	15.3462	15.8699	15.5816	15.8136	15.5108	15.4766	15.3474	15.4451	15.5853	15.6073	15.7329	15.7394	15.53	15.4892	15.742	15.681	15.2463	15.0977	15.3023	15.2357	15.6838	15.1604	15.1901	15.4618	14.7621	15.0261	15.6133	15.1978	15.4092
sp|P61924|COPZ1_MOUSE	P61924	COPZ1_MOUSE	Copz1	15.4497	15.1774	15.0701	14.7803	15.6028	13.5346	15.6593	15.0692	15.5441	15.2993	15.5277	15.1596	15.6834	15.2061	15.6653	15.2795	13.1207	16.0357	15.253	15.5044	15.4989	15.4849	15.3567	15.3647	15.0486	15.6723	14.8507	14.6621	14.9867	14.9448	14.9802	14.5304	12.9221	14.7008	15.0004	15.1331	16.0004	15.0891	14.9148	16.2574	15.2186	15.5955	15.6795	15.3274	15.3197	15.6735
sp|Q8BMS4|COQ3_MOUSE	Q8BMS4	COQ3_MOUSE	Coq3	14.4726	14.461	14.4207	14.2733	14.3327	14.5825	14.2882	14.3253	14.9291	14.3506	14.7627	14.5718	13.5391	14.7196	14.148	14.3855	13.3755	14.9079	14.6103	14.7827	14.4584	14.5687	14.5184	14.55	14.6632	14.6827	13.8651	13.9969	14.5981	14.7049	14.8616	13.3881	13.7784	14.3915	14.3184	14.0411	14.2259	14.4612	13.7459	14.2361	14.5722	14.7369	14.5041	14.5815	14.4268	15.2413
sp|Q8BGB8|COQ4_MOUSE	Q8BGB8	COQ4_MOUSE	Coq4	14.1175	14.3187	13.8896	13.1604	12.9555	14.2431	13.2779	14.5205	14.4613	13.0503	14.6909	13.5337	13.8982	14.6747	14.9129	13.4211	13.23	14.8086	13.8879	15.3268	14.8785	14.2155	14.1176	14.0123	13.7647	12.7472	13.9381	13.5657	13.9708	12.7782	14.7063	13.826	13.3176	12.7918	14.6145	14.2677	14.411	13.6356	12.6691	14.1659	14.3256	15.12	14.3548	14.3964	12.9417	13.8909
sp|Q9CXI0|COQ5_MOUSE	Q9CXI0	COQ5_MOUSE	Coq5	14.4846	14.1666	14.1083	13.2942	14.1132	14.2404	14.1796	14.0202	14.078	13.4599	14.6101	14.0971	13.7613	14.541	14.4166	12.7834	13.1947	14.3571	14.3662	14.168	14.4274	14.73	13.9836	14.6575	14.2729	14.4585	12.9209	14.4116	14.2457	14.2236	12.9702	13.5457	12.9733	14.137	14.5517	14.2047	14.2398	14.3078	13.6613	14.4714	14.2052	13.2207	12.8588	14.1202	13.5259	13.8377
sp|Q8R1S0|COQ6_MOUSE	Q8R1S0	COQ6_MOUSE	Coq6	13.7034	14.0027	13.9418	14.0031	14.0661	14.5292	14.0062	14.0533	13.4471	14.2352	13.8368	14.3988	13.4609	13.5631	13.7172	14.4273	14.2359	13.6935	13.5612	14.2082	14.4695	13.7815	14.0073	13.9427	14.5649	14.2738	13.4665	13.4625	14.1764	14.3445	14.4621	13.3308	13.1705	14.1977	14.0847	13.9736	13.3589	14.2713	13.4129	13.4604	14.1558	14.4962	14.4817	14.0613	13.8051	13.838
sp|P97478|COQ7_MOUSE	P97478	COQ7_MOUSE	Coq7	14.9087	14.8326	14.9471	15.3835	14.9143	14.681	14.8518	14.9931	14.7364	14.6906	14.9461	14.9154	14.8615	14.8338	14.6001	14.9491	15.0283	14.6855	14.8018	14.7272	14.1837	15.0339	15.1097	15.0249	15.225	14.4732	14.7261	14.8324	14.8854	14.7374	15.2362	14.4601	14.7927	15.0782	15.3888	14.4568	14.6995	14.73	15.1272	14.2609	14.6845	15.5583	15.2575	14.9654	15.1816	14.9864
sp|Q60936|COQ8A_MOUSE	Q60936	COQ8A_MOUSE	Coq8a	15.7796	15.6098	14.9572	14.6377	14.756	12.9276	14.6283	14.8369	14.3103	13.6588	14.6478	14.4289	14.69	14.7834	14.9469	13.1143	12.6829	14.9642	14.5938	14.7926	14.6009	14.4761	14.5649	14.5619	14.2417	14.8386	12.7865	14.2286	14.5812	15.0387	15.1691	14.1949	12.3993	14.7121	14.4237	14.9546	14.6368	14.7048	15.1397	14.8474	14.5064	14.5334	14.1537	14.6809	14.1787	14.4903
sp|Q8K1Z0|COQ9_MOUSE	Q8K1Z0	COQ9_MOUSE	Coq9	15.2079	14.6384	15.4887	15.1156	15.166	15.2632	15.3711	14.8487	14.0723	14.8114	14.6371	14.4315	15.0603	15.574	15.7497	14.1117	14.2942	15.4298	15.1599	15.3334	15.3585	15.3051	14.6308	15.1721	14.8644	15.113	14.1511	14.3804	15.2745	15.4764	15.0248	14.078	13.9123	15.5278	15.5975	14.7917	15.3352	15.298	15.0146	14.6072	15.2986	13.8324	15.5277	15.1589	14.6832	15.3728
sp|O89053|COR1A_MOUSE	O89053	COR1A_MOUSE	Coro1a	14.4915	14.6007	13.9635	12.7263	14.6944	12.572	14.6826	15.7116	14.3311	14.6146	14.9671	15.1845	14.9928	14.4157	15.1507	15.1047	14.7184	14.4046	13.6657	13.6891	13.2561	13.6666	13.7453	13.0258	13.2873	15.5712	16.3481	16.1317	13.6232	14.6137	15.3081	16.2992	15.6645	15.4205	13.3792	15.8098	16.3662	13.8822	15.6721	14.7367	12.7178	13.9086	13.3378	13.0651	15.7989	14.4807
sp|Q9WUM3|COR1B_MOUSE	Q9WUM3	COR1B_MOUSE	Coro1b	15.768	15.9319	15.8888	16.3774	15.9817	16.5282	16.0214	15.1038	15.5995	16.0548	15.5922	16.3085	15.8393	15.312	15.1862	16.0466	16.0797	15.5722	15.9582	15.8469	15.9348	15.9072	15.9089	15.017	16.0245	15.6794	15.7493	15.5157	16.0479	15.7156	16.0462	15.3092	15.4391	16.2238	15.9313	15.6748	16.0383	16.0321	15.8303	15.7015	15.8146	16.2229	16.3721	16.3665	15.4803	16.1492
sp|Q9WUM4|COR1C_MOUSE	Q9WUM4	COR1C_MOUSE	Coro1c	16.7736	16.975	16.8795	16.5308	16.8884	16.4523	16.8807	16.3547	17.0005	17.1516	16.9377	17.1513	16.8734	16.4466	16.7759	17.1708	16.8066	16.9161	17.2277	17.0394	17.0306	16.906	16.9652	16.8635	16.783	16.9664	16.7806	16.992	17.1153	17.037	16.8138	17.017	16.6199	16.6842	16.4368	16.6176	17.8541	16.9819	15.8848	16.7197	16.831	16.9176	16.5479	17.2063	15.6088	16.9588
sp|Q8C0P5|COR2A_MOUSE	Q8C0P5	COR2A_MOUSE	Coro2a	14.3108	14.3454	14.6166	15.0761	13.8797	14.5174	14.7208	14.0141	13.4916	14.3333	12.3892	14.6935	13.853	13.8186	13.6815	14.5469	14.5826	13.3608	14.4027	13.2768	14.5761	14.3068	14.2535	13.9759	14.135	14.3453	13.8602	13.6773	14.0761	13.8909	14.7191	13.0283	13.8247	14.5842	14.5705	14.2439	15.7451	14.2775	13.4899	13.5176	14.0515	14.425	14.1723	14.8201	13.1011	14.382
sp|Q9D2V7|CORO7_MOUSE	Q9D2V7	CORO7_MOUSE	Coro7	14.8157	14.7009	14.8267	14.9631	14.5494	14.5139	14.4989	14.6702	14.4256	14.7425	14.4447	14.4963	14.6764	14.3992	14.2472	14.3674	14.4292	14.6005	14.4034	14.3809	14.7422	14.4932	14.437	15.3902	14.453	14.7484	12.7458	13.719	13.773	14.991	15.1211	14.3581	14.7239	15.0652	15.0743	14.5369	15.3468	13.9261	15.2138	15.0081	14.6414	14.3666	14.953	14.7218	14.218	14.252
sp|Q9CQI6|COTL1_MOUSE	Q9CQI6	COTL1_MOUSE	Cotl1	15.0456	15.409	15.2408	15.4396	15.2572	15.482	15.4923	15.1133	15.5266	15.4988	15.1743	15.438	14.8244	15.3244	15.208	15.3497	15.3481	15.4903	15.1597	15.1394	15.0355	15.1937	15.3636	15.2582	15.0733	15.4363	15.4464	15.071	15.2052	15.2824	15.1265	15.204	15.0338	15.4333	15.1435	16.3605	15.4882	15.208	15.4475	15.5812	15.1903	15.6305	15.2531	15.2754	15.4529	15.3453
sp|Q8BH51|COX14_MOUSE	Q8BH51	COX14_MOUSE	Cox14	16.0452	15.6001	15.7387	15.9138	15.1305	16.2137	15.6769	14.104	15.7339	14.5426	14.7862	14.965	14.553	14.4291	14.2532	14.2745	15.3774	14.5347	14.9905	14.8872	14.9065	14.7887	15.1561	15.097	15.7614	15.4698	15.8147	16.014	15.666	14.7893	15.6094	13.8406	15.1751	15.7419	15.3074	12.4529	14.2171	15.6883	15.5726	14.2813	15.0081	15.0486	15.6145	15.1624	15.7475	14.915
sp|P19783|COX41_MOUSE	P19783	COX41_MOUSE	Cox4i1	17.4585	17.3522	17.4987	17.2685	17.6923	17.0572	17.6195	17.4537	17.5609	17.5484	17.5033	17.6697	17.3531	17.5532	17.4219	17.683	17.2931	17.5765	17.7037	17.9312	17.5264	17.7173	17.8214	17.5667	17.7075	17.5455	16.8867	17.0212	17.7093	17.6693	17.7995	16.9714	16.9892	17.638	17.7799	17.367	17.9839	17.7482	16.233	17.6984	17.76	16.8998	17.6271	17.9916	16.5521	17.2599
sp|P12787|COX5A_MOUSE	P12787	COX5A_MOUSE	Cox5a	17.905	17.4894	18.1495	17.8784	17.5194	17.031	17.7116	16.6541	17.4042	17.7479	17.8278	17.7719	17.1888	17.7672	18.0224	17.7393	17.2723	17.6165	17.845	17.8232	17.9544	17.907	17.9924	17.961	17.9009	17.7097	17.225	17.2148	17.7768	17.7566	17.9825	17.2473	17.1588	17.8164	17.7219	17.2393	18.3086	17.9486	15.9591	17.564	17.6859	17.2034	17.6419	17.8868	16.614	17.522
sp|P19536|COX5B_MOUSE	P19536	COX5B_MOUSE	Cox5b	16.1347	16.4528	16.6386	16.376	16.0752	15.3685	16.3619	16.0829	16.3933	15.7146	16.3342	15.836	16.3292	16.4637	16.5587	16.0542	15.7291	16.7021	16.3196	16.4506	16.5923	16.1395	16.0869	16.5453	16.367	16.147	15.4086	15.7076	16.2805	16.446	16.1788	15.7014	15.6891	16.0565	16.4233	16.5432	16.6377	16.1811	16.0106	16.1893	16.7387	16.5913	16.3715	15.9567	15.6481	15.2527
sp|P56391|CX6B1_MOUSE	P56391	CX6B1_MOUSE	Cox6b1	16.5853	16.351	16.3932	16.394	15.5896	15.1246	15.961	16.5464	16.6482	15.3651	15.7132	15.4032	15.5582	16.3337	16.6153	15.3066	15.3672	15.9194	15.4038	15.7762	15.8077	15.9145	14.9335	15.5453	16.176	16.6184	15.4044	15.2132	15.5376	16.2654	16.4734	15.8238	14.9459	16.135	16.6891	17.6455	16.7418	15.7009	15.8195	15.9875	16.1246	16.1697	15.9841	15.9129	16.0135	15.5827
sp|Q9CPQ1|COX6C_MOUSE	Q9CPQ1	COX6C_MOUSE	Cox6c	18.0818	18.1544	18.0578	18.5397	18.3384	18.552	18.4169	18.302	17.6967	18.3422	17.8436	18.5669	18.2551	17.7979	17.9475	18.4829	18.5985	17.8555	18.3033	18.2998	18.0824	18.1767	18.3915	18.3336	18.6077	17.9229	17.7328	17.8395	18.3257	18.0995	18.7724	16.9635	18.0375	18.7143	18.316	17.5695	18.6653	18.2898	18.726	17.7419	18.1363	18.3033	18.5912	18.3688	18.4333	18.282
sp|Q61387|COX7R_MOUSE	Q61387	COX7R_MOUSE	Cox7a2l	14.5441	14.5296	14.6315	14.6047	14.2259	14.2737	14.45	14.3705	13.2628	14.4967	14.392	14.2634	13.9852	14.0215	14.2234	14.5327	14.0921	14.1147	14.7871	14.3805	14.5901	14.6294	14.612	14.6693	14.9002	13.8194	14.0884	12.6645	14.2099	14.3869	13.9341	14.3762	14.5148	13.6715	14.4005	13.6827	13.6661	14.8392	15.0072	12.7206	14.5591	14.5298	14.2699	14.3977	15.2145	14.2456
sp|P56393|COX7B_MOUSE	P56393	COX7B_MOUSE	Cox7b	17.0738	14.1709	17.0732	17.3832	17.644	17.3657	17.4398	12.5085	12.3267	15.3085	15.5024	17.786	17.1428	13.1042	14.1179	17.7583	17.8004	14.6944	16.7853	16.3267	16.114	16.5171	16.5102	14.9885	16.921	15.4512	16.0617	15.6024	16.2507	16.0147	17.3762	13.3972	16.2439	17.5643	16.1255	12.4032	16.4221	16.0926	15.6032	14.4959	15.2268	16.1765	16.6417	17.0492	14.9396	16.5048
sp|P17665|COX7C_MOUSE	P17665	COX7C_MOUSE	Cox7c	14.8912	15.0287	14.8459	13.5356	13.0088	15.4526	14.5998	13.3003	14.0792	13.4793	14.5154	13.0858	14.3001	14.8674	15.0282	13.8799	13.7461	14.4281	13.7431	14.3915	14.6812	14.9625	14.3772	15.1645	14.6377	13.7838	13.3803	13.8607	14.5447	14.2343	14.1001	13.3101	14.1141	13.883	13.6892	13.9415	15.0516	14.7466	13.1924	15.3611	14.0331	14.025	14.7083	14.1786	14.0124	14.4059
sp|O89001|CBPD_MOUSE	O89001	CBPD_MOUSE	Cpd	14.266	14.4283	14.1602	12.9804	14.498	13.7244	14.1104	14.076	14.5774	14.1257	13.9893	14.0544	13.1872	14.2471	13.8735	14.07	12.984	14.1599	14.1931	14.7167	14.6081	14.1573	14.3873	14.4092	13.6995	14.4437	12.7073	13.7037	14.2928	14.4441	12.5953	14.4144	13.1058	14.5703	14.5044	14.321	13.5337	14.1869	13.6324	13.2414	14.7163	13.4659	12.8059	14.5881	13.8234	13.796
sp|Q8C166|CPNE1_MOUSE	Q8C166	CPNE1_MOUSE	Cpne1	15.2384	14.9923	14.8182	15.2625	15.1595	15.4726	15.4029	15.0545	15.0784	15.6339	15.016	15.6791	15.3091	14.3698	14.4398	15.0712	15.3762	14.5784	14.7497	14.9554	15.028	15.0716	15.1011	14.2883	15.1155	14.9001	15.5375	15.4125	14.8272	15.0044	15.2529	15.5126	16.0476	15.5045	15.1805	15.0796	15.2935	14.7056	14.8993	14.1447	14.9109	15.4617	15.3783	15.3108	15.2557	15.3587
sp|Q8BT60|CPNE3_MOUSE	Q8BT60	CPNE3_MOUSE	Cpne3	15.7973	15.7203	15.7482	15.388	15.402	15.2404	15.3906	15.525	15.9611	15.1741	15.6636	15.2839	15.5036	15.7815	15.8936	15.2325	15.1852	15.7452	15.6616	15.5659	15.6607	15.5378	15.4275	15.8309	15.6597	15.5732	15.5496	15.3693	15.6091	15.4362	15.791	15.6475	15.3476	15.5223	15.6403	15.8009	15.6432	15.5822	15.0127	15.4624	15.5789	15.6261	15.3598	15.6436	14.9141	15.936
sp|P36552|HEM6_MOUSE	P36552	HEM6_MOUSE	Cpox	14.7056	14.8487	14.4972	13.8297	14.3216	13.2816	14.208	14.6633	15.4486	13.0887	14.7396	13.2699	14.4793	15.07	15.0742	13.8218	13.019	15.0258	14.5869	14.6569	14.7026	14.3069	14.1561	14.3055	14.0343	14.3883	14.2814	14.44	14.4596	14.7269	14.17	14.5419	14.0199	13.991	14.0719	14.6291	14.8856	14.6984	13.4397	14.1989	14.4662	14.7184	14.0981	14.4436	12.6708	14.8407
sp|Q8BFS6|CPPED_MOUSE	Q8BFS6	CPPED_MOUSE	Cpped1	14.8557	14.9324	14.9135	15.8604	15.941	16.0788	15.4154	14.8434	14.3266	15.5088	14.793	15.6391	15.5195	14.5248	14.7446	15.6364	15.9787	14.9213	15.2677	15.0695	15.1572	15.4923	15.4153	15.1103	15.4338	14.9089	15.08	15.0338	15.256	15.29	15.6303	14.7041	15.1998	15.8768	15.4518	14.7415	15.2335	15.0149	15.2827	14.4513	15.144	15.8778	15.5958	15.4942	15.4369	15.1144
sp|Q9WVJ3|CBPQ_MOUSE	Q9WVJ3	CBPQ_MOUSE	Cpq	14.3572	14.3366	14.9967	14.6313	14.1861	14.0156	14.3323	14.2317	14.4206	13.8556	14.759	14.3847	13.2123	14.1545	14.8495	14.3599	14.0159	14.7888	14.1912	14.7044	14.6568	14.246	15.0122	14.7625	15.0776	14.6713	13.5531	12.6542	14.9187	15.393	15.0778	13.3887	12.5798	14.8398	14.6313	14.4171	14.2216	14.4603	12.5472	14.1721	14.0179	14.9983	14.547	15.0704	14.0218	14.6079
sp|Q8C196|CPSM_MOUSE	Q8C196	CPSM_MOUSE	Cps1	18.6486	18.5864	18.791	18.6015	18.6685	18.4269	18.5934	18.8788	18.7965	18.2424	18.8179	18.3588	18.9436	19.1534	19.136	18.5835	18.3948	18.8594	18.7218	18.9798	18.9552	19.0907	19.0843	19.3256	19.055	19.1933	16.9296	17.3679	18.8561	19.2551	19.0882	17.111	17.391	19.1541	19.1704	19.3084	18.1829	18.9438	18.3521	18.8511	19.0497	18.6824	19.0727	19.1421	18.408	19.138
sp|Q9EPU4|CPSF1_MOUSE	Q9EPU4	CPSF1_MOUSE	Cpsf1	15.2234	15.2951	15.2254	13.3177	14.8292	13.2138	14.9527	14.3027	14.8922	14.4147	15.0667	14.4304	14.8841	14.9649	15.219	14.9106	14.6914	15.1068	14.9307	15.018	14.9799	15.117	14.671	14.8729	15.0443	14.8467	14.8644	14.9965	15.1244	15.0258	14.3509	14.8737	14.4419	14.5617	13.5069	14.5298	14.4898	14.9403	14.7639	14.8237	14.5667	14.4383	14.5737	14.8885	14.1699	15.0904
sp|O35218|CPSF2_MOUSE	O35218	CPSF2_MOUSE	Cpsf2	14.7592	14.8613	15.1796	14.5325	14.4479	13.2927	14.8085	14.5249	14.9307	14.6621	14.4178	14.7245	14.4661	14.1165	14.5375	14.3957	14.455	14.8494	15.3607	15.1032	14.7834	15.2653	15.0944	14.7319	14.7049	14.762	15.0121	15.1964	15.0173	14.5702	14.3851	15.0612	14.8109	14.6088	12.6293	14.2212	14.4425	15.1314	13.6705	14.6834	14.7085	13.0916	13.5288	14.9928	13.3753	14.0486
sp|Q9QXK7|CPSF3_MOUSE	Q9QXK7	CPSF3_MOUSE	Cpsf3	15.0608	15.3297	15.145	15.3535	14.8928	14.8229	14.7621	14.6932	14.9912	14.6104	15.2551	14.9066	14.7499	14.7018	14.8196	15.2486	15.1454	14.6802	13.9556	15.0875	15.2046	14.765	15.0972	14.5409	14.3952	14.7811	14.6863	15.1894	14.2659	15.0944	15.2433	15.6875	15.4786	15.6518	15.1451	15.0058	14.8949	14.6207	13.4109	15.0224	15.6628	15.6527	15.1484	15.5094	14.5555	16.5736
sp|Q6NVF9|CPSF6_MOUSE	Q6NVF9	CPSF6_MOUSE	Cpsf6	15.4823	15.7293	15.4272	15.4094	15.2588	13.7834	15.1063	15.8984	16.3338	15.185	15.7926	15.0503	15.9298	15.823	15.8364	15.3247	14.8427	15.8366	15.7795	15.8654	15.7185	15.7664	15.1595	15.5759	15.3133	15.238	15.4198	15.635	15.4658	15.6867	15.1094	15.8737	15.3179	15.3921	15.21	15.4951	15.405	15.6752	15.0456	15.3574	15.7581	15.2637	15.0199	15.4074	15.1209	15.6358
sp|Q8BTV2|CPSF7_MOUSE	Q8BTV2	CPSF7_MOUSE	Cpsf7	15.5401	15.3215	15.4091	15.6721	15.1388	15.3384	15.406	15.2049	16.0112	14.9787	15.3824	15.1338	15.2444	15.1029	14.9859	15.1184	15.0214	15.1527	15.395	15.3853	15.3783	15.2273	15.4061	15.3435	15.4829	14.9849	15.1171	15.1729	15.435	15.2322	15.4293	15.2253	15.1784	15.4154	15.5025	14.6281	15.1257	15.2198	15.3706	14.8529	15.3684	15.2504	15.5042	15.5316	15.5808	15.2652
sp|P97742|CPT1A_MOUSE	P97742	CPT1A_MOUSE	Cpt1a	14.7819	14.8879	14.7876	15.9135	14.5513	13.259	14.2924	15.4644	14.9251	14.4494	14.6542	14.5112	14.5509	13.8403	14.4875	13.9931	13.902	14.3913	14.598	14.5722	14.7305	14.5219	14.4968	13.8101	14.8283	15.1902	13.8782	13.9251	14.3144	14.6602	14.7539	14.8811	13.4543	14.6172	14.556	14.5851	15.0044	14.5934	14.2853	15.1871	14.6273	15.0482	14.378	14.4973	14.4702	14.8428
sp|P52825|CPT2_MOUSE	P52825	CPT2_MOUSE	Cpt2	15.9572	15.9664	15.9757	15.9797	15.7036	15.3586	15.6625	15.7724	15.6318	15.4955	15.6711	15.6455	14.8691	15.6872	15.8658	15.5229	15.4268	15.7042	15.7878	15.7216	15.8557	15.5194	15.7307	15.9652	15.8535	15.7052	15.2294	15.1043	15.8409	15.9225	16.1793	15.0573	14.889	15.9032	15.8397	15.6925	16.8625	15.7631	14.6708	15.876	15.8493	15.7769	15.5183	15.8375	14.8925	14.7006
sp|Q01147|CREB1_MOUSE	Q01147	CREB1_MOUSE	Creb1	14.4575	14.5814	14.4287	13.0613	14.7172	13.704	14.9631	12.5122	14.459	14.7739	15.1362	15.0617	15.1234	14.6551	14.1254	15.3321	14.672	14.1879	15.1043	15.2057	14.6824	14.7398	14.9021	14.8537	14.7204	15.1739	14.6411	13.9921	14.7208	14.8787	14.3843	14.4987	13.097	14.8009	13.3578	14.4185	14.2994	14.2549	13.1217	14.803	14.8224	13.4749	14.7608	15.0589	13.1596	14.5629
sp|Q8CDG5|CRERF_MOUSE	Q8CDG5	CRERF_MOUSE	Crebrf	13.2902	14.4112	14.0172	14.7634	15.128	14.4406	13.6515	13.4821	13.9191	14.5086	14.0214	15.3071	14.0931	13.6604	16.0534	16.1534	13.2101	13.9559	11.2182	12.5359	15.7496	15.7921	12.8156	13.3137	14.7469	16.1919	14.6284	15.6799	15.6871	16.2434	12.2005	13.1237	12.5951	13.5813	12.8728	17.0549	17.3937	16.7303	14.5637	16.0049	12.4571	12.2852	12.6075	13.5476	15.4791	14.1866
sp|Q9CYA0|CREL2_MOUSE	Q9CYA0	CREL2_MOUSE	Creld2	14.7797	14.7053	15.0851	14.3249	13.9382	13.3813	14.5327	14.7537	15.6063	14.0007	15.1545	13.9563	14.5065	15.3182	14.8103	14.2278	13.7061	14.9399	14.5079	14.8024	15.0839	14.809	15.1113	15.3154	13.3516	14.1246	13.2254	14.831	14.333	14.3286	12.4832	15.8228	13.883	14.2788	14.1682	14.9248	14.5281	14.701	14.6734	15.1642	15.5261	14.1897	13.7998	14.9163	15.7082	14.8465
sp|P63254|CRIP1_MOUSE	P63254	CRIP1_MOUSE	Crip1	14.5719	14.0781	13.9425	14.1822	14.2795	14.5972	14.4177	13.8108	13.8393	13.5849	14.0583	13.871	14.022	13.1341	13.7993	13.4825	13.8169	13.3574	13.9153	14.1976	14.6578	13.4171	14.0942	14.1253	13.3091	14.7134	12.0057	12.3579	14.5051	14.4859	13.7402	13.4799	13.1699	13.7177	13.2993	14.5497	16.4188	14.4646	13.7206	14.4643	14.4836	13.8623	13.4515	14.2392	13.4228	14.1471
sp|Q64010|CRK_MOUSE	Q64010	CRK_MOUSE	Crk	15.0026	14.982	15.0423	15.3529	15.0808	15.1977	15.2777	14.953	14.7522	15.0957	15.0443	15.1929	14.7559	14.8805	15.2081	15.0525	15.4746	14.7835	15.0638	15.0693	15.2728	14.9886	15.1043	15.1695	15.3856	14.9639	15.2123	15.1127	15.1811	15.33	14.3313	15.1654	13.7324	15.418	15.3637	15.6474	15.3906	15.1638	15.0944	14.9956	15.2831	15.0408	13.2997	15.3056	15.6079	15.4293
sp|P47941|CRKL_MOUSE	P47941	CRKL_MOUSE	Crkl	14.942	13.8926	15.0018	14.8631	15.3141	13.7055	14.9173	14.0308	14.7477	14.7778	14.9217	14.7626	14.61	14.4661	14.6945	14.5791	15.225	14.629	14.3349	15.0884	14.961	14.5253	14.4722	14.8207	14.6827	14.6505	14.5276	14.6131	14.6837	14.9409	13.3242	14.5164	13.0412	14.6195	14.4536	14.8686	15.4377	14.9752	15.1441	14.9571	14.6015	15.3684	14.9429	14.1985	15.3712	14.8429
sp|P63154|CRNL1_MOUSE	P63154	CRNL1_MOUSE	Crnkl1	15.2729	15.3484	15.2066	14.9476	14.9762	13.9831	14.7196	15.0552	14.7431	15.075	14.867	14.9142	14.9434	14.5436	14.764	14.7785	15.7934	15.1285	14.9602	15.111	15.1525	15.2208	15.1743	15.0692	15.0667	14.6838	15.2303	15.2638	15.0866	14.8669	15.041	14.9652	15.6179	15.2063	15.1123	14.7682	14.4354	15.0493	12.9943	14.6201	15.1366	14.8984	15.1161	15.0464	14.697	13.3013
sp|Q9DC50|OCTC_MOUSE	Q9DC50	OCTC_MOUSE	Crot	14.0659	14.3514	14.2613	13.6094	14.1609	13.3422	14.1815	13.1392	13.3166	14.0106	13.9411	13.8983	14.1963	14.0156	14.503	14.0068	13.4025	14.5705	14.525	13.9315	14.3438	14.5017	13.008	14.2874	14.1839	14.6902	12.567	13.4058	14.5814	14.3899	13.2061	13.4323	13.3055	13.4482	12.9519	14.1951	16.4203	14.2706	13.8275	14.5081	14.1454	13.214	13.3819	14.5536	13.1838	14.2883
sp|Q99KP3|CRYL1_MOUSE	Q99KP3	CRYL1_MOUSE	Cryl1	16.6361	16.4691	16.5463	16.371	15.6946	16.5939	15.8103	16.4068	16.2043	15.333	16.2263	15.5366	16.0355	16.3371	16.555	15.758	14.9616	16.0197	16.4546	16.1889	16.1734	16.2686	16.5137	17.0794	16.5512	16.3052	14.5347	14.5659	16.0712	16.6091	16.4968	14.8177	14.4246	16.4868	16.4438	16.7073	17.7705	16.1578	15.28	16.0436	16.1849	15.9846	16.2045	16.4016	15.5225	17.8958
sp|Q9CZU6|CISY_MOUSE	Q9CZU6	CISY_MOUSE	Cs	17.7198	17.9469	17.6834	17.4483	17.5723	16.9809	17.5436	17.8324	17.7892	17.5672	17.8914	17.5097	17.5592	17.8734	17.9711	17.6369	17.4283	17.6474	17.8751	17.7918	17.6922	17.9093	17.7859	17.7981	17.6697	17.5316	17.6436	17.6432	17.7867	17.8292	17.7581	17.5624	17.3834	17.465	17.4927	17.6358	18.893	17.8619	16.5513	17.509	17.669	17.1518	17.5384	17.8919	17.082	17.1448
sp|Q9DBE0|CSAD_MOUSE	Q9DBE0	CSAD_MOUSE	Csad	13.5368	12.8522	14.4417	13.5787	13.2615	12.7414	13.488	13.0209	13.7784	13.073	13.699	14.0933	14.307	14.1796	14.0885	14.2204	12.538	13.7267	13.6194	13.3194	13.787	13.984	13.9222	14.2304	14.5092	14.9884	12.7545	12.1391	13.6654	13.482	13.942	11.9253	12.3933	13.823	13.5321	13.7037	13.0944	13.6726	13.5561	13.9211	13.7227	14.2668	13.9637	14.0049	13.0152	13.6673
sp|Q91W50|CSDE1_MOUSE	Q91W50	CSDE1_MOUSE	Csde1	16.3712	16.2973	16.3769	16.4539	16.5501	16.7173	16.3435	15.942	15.9108	16.5979	16.3345	16.3851	16.3748	16.168	16.1489	16.5887	16.458	16.2681	16.3813	16.4388	16.3975	16.5774	16.4321	16.1239	16.4528	16.0832	16.6253	16.6343	16.3903	16.1093	16.3189	16.4681	16.642	16.1758	16.0947	15.9654	15.7347	16.3341	16.5896	16.457	16.2857	16.2561	16.4525	16.416	16.5934	16.0842
sp|Q9ERK4|XPO2_MOUSE	Q9ERK4	XPO2_MOUSE	Cse1l	16.6018	16.6804	16.51	16.5652	16.5714	16.6558	16.5407	16.4472	16.3101	16.4333	16.4988	16.4973	16.5507	16.3804	16.5459	16.4298	16.8049	16.5887	16.7394	16.9164	16.6958	16.5011	16.7324	16.6106	16.6843	16.3923	16.7614	16.9313	16.7274	16.2701	16.5732	16.7393	16.8529	16.6536	16.3809	16.2616	15.7337	16.6872	15.6873	16.4489	16.4802	16.2248	16.6412	16.6623	16.4288	16.4833
sp|P41241|CSK_MOUSE	P41241	CSK_MOUSE	Csk	15.6741	15.6736	15.7194	15.9675	15.8693	15.4376	15.8433	15.575	15.4721	15.869	15.6656	15.8226	15.8203	15.3883	15.4114	15.9279	15.5457	15.5447	15.7684	15.8112	15.76	15.6206	15.779	15.7077	15.963	15.5496	15.5604	15.4442	15.8804	15.7973	15.8223	15.2118	15.4117	15.7777	15.4811	15.2798	15.8897	15.6963	15.9427	15.1845	15.6479	16.0259	15.4762	15.7679	16.084	15.6011
sp|Q8BK63|KC1A_MOUSE	Q8BK63	KC1A_MOUSE	Csnk1a1	14.3959	14.5718	14.2285	14.3092	14.2871	14.3954	14.3686	14.2367	13.8582	14.1228	13.7559	14.3365	14.3194	13.9185	13.3435	14.7627	14.3236	13.2377	14.1132	14.2629	13.9927	14.0899	14.6297	14.6187	14.0948	14.008	13.7453	13.4602	14.1185	13.9028	14.2967	14.5536	14.5463	14.2294	14.5146	14.5975	14.1684	14.1945	14.8084	13.3306	14.4688	14.397	13.6784	14.1066	13.2307	14.3369
sp|Q9DC28|KC1D_MOUSE	Q9DC28	KC1D_MOUSE	Csnk1d	15.2238	14.6832	14.6257	15.123	14.4078	13.1948	14.8466	15.1619	14.6693	15.1626	14.7841	14.1745	14.5689	14.9884	14.4957	14.1497	15.3481	14.8091	14.4803	14.6126	14.5484	14.4954	14.899	14.8425	14.8039	14.6194	14.5237	14.8812	14.6884	14.4631	14.8632	14.9858	14.7157	14.5999	15.0116	14.6544	14.0692	14.0833	14.7899	14.2968	15.2657	14.6943	14.8921	14.9566	14.889	14.8632
sp|Q60737|CSK21_MOUSE	Q60737	CSK21_MOUSE	Csnk2a1	15.1169	15.3904	15.2288	13.7401	15.0425	15.4925	15.0244	13.339	15.1712	14.6552	15.1567	14.9596	14.7933	14.9937	15.385	14.963	15.701	15.4078	15.4423	15.8358	15.3824	15.1879	15.214	14.7584	15.4815	15.7986	15.3008	15.3019	15.2286	15.39	14.982	15.6266	15.0802	14.7938	13.845	15.5759	15.6707	14.9042	13.3393	16.2765	14.8286	13.2142	14.0045	15.2392	12.6386	15.6576
sp|O54833|CSK22_MOUSE	O54833	CSK22_MOUSE	Csnk2a2	13.4938	14.1493	17.687	15.1111	14.7721	13.8367	13.2203	13.3823	12.1475	14.9271	16.2582	13.0833	14.9127	13.6567	15.5966	13.9072	14.7881	17.4306	16.0784	16.2141	16.2321	16.2675	16.3297	12.4712	12.5218	16.1644	12.9536	13.1723	14.7546	16.4457	12.1446	17.0928	12.958	14.4347	13.3874	13.5189	15.355	14.7636	12.7371	14.5608	17.1042	13.9416	12.6466	16.715	12.5755	14.4628
sp|P67871|CSK2B_MOUSE	P67871	CSK2B_MOUSE	Csnk2b	14.0705	13.7109	13.8572	13.1891	12.4276	13.0001	16.8401	14.5148	14.7332	15.193	14.2005	13.0297	14.8244	13.8128	14.0996	12.5083	15.5887	14.7731	14.203	14.8801	14.6025	14.675	14.6293	14.7227	13.629	14.1087	13.2513	13.5091	12.9583	14.2593	13.6806	15.0567	13.1489	13.4047	14.8938	13.4482	14.5553	14.5338	13.4213	14.5544	15.0021	14.4485	13.5314	14.5475	13.9046	14.7674
sp|P97315|CSRP1_MOUSE	P97315	CSRP1_MOUSE	Csrp1	16.8521	17.0458	17.1084	16.8835	17.2757	17.2174	17.2526	16.8037	16.8772	17.5676	16.9498	17.111	17.1801	16.8686	16.999	17.2803	17.2421	16.7551	17.1746	17.0833	17.2884	16.8706	16.7692	16.6605	17.2849	17.565	17.8868	17.3465	17.276	17.0998	16.8144	17.514	17.168	17.4685	16.7564	17.2732	16.5903	16.8079	16.0743	17.1253	17.0449	17.0956	16.86	17.3738	16.6327	17.2074
sp|P97314|CSRP2_MOUSE	P97314	CSRP2_MOUSE	Csrp2	16.0478	16.1944	16.1607	16.4686	16.2541	16.1904	15.9301	15.9669	15.7764	16.1568	15.1706	16.1895	15.8765	15.2845	15.3542	16.0001	16.148	15.4018	16.1194	16.3037	15.8718	16.0446	16.0777	15.6421	16.3051	15.9341	15.2074	15.4563	16.4619	15.9136	16.0061	14.9244	15.1223	15.9715	15.6221	15.3391	17.7332	16.3232	15.5813	16.0302	15.9907	15.9555	15.917	16.3425	15.6602	16.2467
sp|P21460|CYTC_MOUSE	P21460	CYTC_MOUSE	Cst3	14.7744	15.1257	14.655	14.7696	14.1359	14.2903	14.4886	14.595	14.3058	14.4439	14.6522	14.7515	14.6096	14.6115	14.5964	14.1739	14.3454	14.1494	14.2044	14.6269	14.5909	14.3283	14.0118	14.3149	14.8016	14.9564	14.8506	14.4143	14.6966	14.9928	14.6638	14.4203	14.0044	14.6538	14.9313	14.8476	14.5905	14.4094	13.8808	13.7359	14.6961	15.0589	14.5653	14.5543	14.4093	14.8191
sp|Q62426|CYTB_MOUSE	Q62426	CYTB_MOUSE	Cstb	14.3522	14.7764	14.8193	13.9193	14.0304	15.398	14.215	14.7535	15.4212	13.8478	15.2472	13.5826	14.6295	15.5247	15.4967	13.7374	14.7185	14.8667	14.3095	14.5329	14.3652	14.1425	14.7714	15.3486	14.51	14.7422	14.9794	14.476	14.4125	15.0301	14.7284	15.4062	14.3033	14.6778	14.7969	15.4688	15.1526	14.5396	12.9211	15.1386	14.6621	14.8124	14.1331	14.4648	14.1788	14.3216
sp|Q99LC2|CSTF1_MOUSE	Q99LC2	CSTF1_MOUSE	Cstf1	14.8197	14.5142	14.9373	14.8685	14.5125	13.7615	14.8963	14.9925	14.0874	14.3492	14.2396	14.6089	14.8338	13.7756	13.6391	14.8004	13.7116	14.2655	14.7056	14.4242	14.5042	14.5924	14.7343	13.7449	12.656	12.9818	14.8448	15.331	14.7544	14.214	14.869	15.0869	15.3855	14.5274	14.23	14.3133	13.333	14.5665	15.6051	13.6339	14.7248	13.7429	13.6548	14.8246	15.4351	14.649
sp|Q8BIQ5|CSTF2_MOUSE	Q8BIQ5	CSTF2_MOUSE	Cstf2	16.6869	16.7402	16.7421	17.1527	16.7529	17.4046	16.7667	16.5632	16.3541	16.6197	16.6539	17.0636	16.7813	16.4327	16.222	16.8777	17.1128	16.7324	16.622	16.6956	16.7779	16.6502	16.7838	16.3061	16.8791	16.53	17.1037	17.2865	16.5157	16.7294	17.2063	17.05	17.3793	17.0938	16.7689	15.8365	16.2123	16.5857	16.6437	16.4419	16.7682	17.1187	17.017	16.828	16.6592	17.0198
sp|Q8C7E9|CSTFT_MOUSE	Q8C7E9	CSTFT_MOUSE	Cstf2t	14.7702	13.5253	13.8738	14.8227	14.5531	15.0617	14.4505	13.7663	14.9122	14.5732	15.626	15.2249	13.6192	15.7875	13.7735	13.8885	14.3464	15.6825	14.7521	16.8392	16.3486	16.7863	12.5605	12.8272	12.8387	16.8694	12.745	15.6619	16.2689	16.3406	14.2611	15.6387	12.6785	15.9105	12.7525	12.9609	12.1025	16.5605	12.5325	15.3754	15.1193	13.109	12.1346	15.9207	15.491	14.7786
sp|Q99LI7|CSTF3_MOUSE	Q99LI7	CSTF3_MOUSE	Cstf3	14.4273	14.3879	14.23	14.6491	14.1376	15.3454	14.2888	14.0106	14.0689	13.7808	14.333	14.0589	14.3014	14.7475	14.1108	14.1778	14.9391	14.2534	14.4963	14.3388	14.4161	14.7536	14.4392	14.6143	14.8249	14.4698	14.8641	14.7518	14.4873	14.0024	13.2682	14.6299	13.091	14.5162	14.6188	14.8364	14.8326	14.5866	13.2527	14.8619	13.9748	14.0804	13.8728	14.2718	14.22	14.5305
sp|O88712|CTBP1_MOUSE	O88712	CTBP1_MOUSE	Ctbp1	15.4428	15.5091	15.5296	15.3021	15.5603	15.9066	15.5243	15.4108	15.0065	15.474	15.717	15.5085	15.662	15.0472	15.2612	15.631	15.4086	15.3231	15.3352	15.3273	15.6112	15.5881	15.5033	15.4768	15.3604	15.3975	15.1072	15.2253	15.3771	15.5145	15.8449	15.4514	15.6153	15.7667	15.9156	15.4577	14.9693	15.3552	15.1486	15.0602	15.7149	15.8587	15.4619	15.7073	15.1854	15.6111
sp|P56546|CTBP2_MOUSE	P56546	CTBP2_MOUSE	Ctbp2	15.327	15.2089	15.4395	14.8916	13.9152	13.2291	14.7062	14.6525	15.4195	13.3413	15.2769	14.8089	15.0215	14.922	15.7466	14.536	12.7875	15.1285	14.5378	14.3929	14.7093	14.6795	14.9113	15.3229	14.714	14.7367	14.7801	14.9516	14.5086	14.3689	14.6412	15.2771	14.8463	14.4876	14.9187	14.8741	14.1747	14.5485	14.6979	14.0985	14.8953	14.5243	14.8189	14.3396	14.7816	14.3328
sp|Q5SUQ9|CTC1_MOUSE	Q5SUQ9	CTC1_MOUSE	Ctc1	14.681	14.2707	14.4045	14.4926	14.0457	13.2989	14.242	14.5142	14.0467	12.8049	14.4452	14.2629	14.0254	14.2024	14.3967	12.3908	13.1708	14.255	14.1221	14.0462	14.4079	14.3885	14.4012	14.4928	13.6004	14.131	12.5525	14.022	14.1678	14.4784	13.8987	13.9767	14.0577	13.9606	13.7145	14.6663	14.0019	13.5838	13.5448	14.6196	14.4763	13.1109	13.6059	14.2505	13.6472	13.5739
sp|Q61164|CTCF_MOUSE	Q61164	CTCF_MOUSE	Ctcf	14.0907	13.9623	13.9031	13.9547	13.6699	14.1303	13.914	13.6402	13.7903	13.7698	13.7093	14.0828	13.8494	13.8679	13.5381	14.2166	13.9983	13.6965	13.9228	14.2174	13.6882	13.7714	13.9804	13.2707	13.8817	13.6016	13.8983	13.9657	13.6766	14.3746	14.2527	13.6526	14.0462	14.1034	13.8703	12.9699	13.9148	13.7145	13.7244	14.3364	14.2343	13.836	14.1065	13.9551	13.7099	13.7322
sp|Q8VCN5|CGL_MOUSE	Q8VCN5	CGL_MOUSE	Cth	16.6291	16.458	16.8133	16.75	16.5996	16.3635	16.4683	16.2669	16.2681	16.3749	16.4157	16.5136	16.9006	16.5563	16.8478	16.7924	16.4573	16.6924	16.2809	16.5799	16.4337	16.4732	16.407	16.6271	16.7186	16.7072	17.0919	17.7186	16.454	16.7001	16.3784	17.1723	17.2053	16.3167	16.3412	16.47	17.0473	16.4931	15.8703	16.2637	16.0933	16.61	16.241	16.5419	16.0149	15.9409
sp|P26231|CTNA1_MOUSE	P26231	CTNA1_MOUSE	Ctnna1	17.3014	17.0927	17.2963	17.2164	17.2302	17.4348	17.2095	17.3201	17.2515	17.1188	17.1529	17.3209	17.3193	17.2139	17.1853	17.0532	17.4872	17.3821	17.0972	17.2674	17.2204	17.2297	17.2006	17.0992	17.242	17.2468	17.302	17.1972	17.1951	17.2356	17.5502	17.2449	17.2669	17.2832	17.3118	17.0614	17.464	17.2603	17.3856	17.153	17.2491	17.05	17.36	17.3866	17.3196	17.1823
sp|Q02248|CTNB1_MOUSE	Q02248	CTNB1_MOUSE	Ctnnb1	16.9496	16.9402	17.0269	16.9506	17.1645	16.774	16.9226	16.6511	16.9472	16.9728	17.06	17.077	17.1765	16.935	16.9497	17.1201	16.9911	17.217	16.9207	17.0255	17.1305	17.0703	16.9039	16.7143	16.9346	16.9625	17.1809	17.1012	17.0382	17.1162	16.9877	16.8444	16.9531	16.9697	16.8683	16.4842	17.2962	17.0245	17.2567	16.8816	16.8088	16.9293	17.0377	17.1352	17.1628	17.1298
sp|Q9CWL8|CTBL1_MOUSE	Q9CWL8	CTBL1_MOUSE	Ctnnbl1	13.6615	13.8423	13.5563	14.0834	13.8632	14.3788	14.0273	13.4863	12.9801	13.8332	13.4508	14.0718	13.4407	13.0355	13.284	13.437	13.5106	13.3339	13.5776	13.5952	13.9096	14.1127	14.0487	12.809	13.3643	13.8712	13.6932	13.8001	13.8776	13.4651	13.9226	13.4948	13.9713	13.643	12.9926	12.6267	13.0201	13.8085	13.4939	13.51	13.6126	14.6679	13.6899	13.6548	13.682	14.0016
sp|P30999|CTND1_MOUSE	P30999	CTND1_MOUSE	Ctnnd1	16.2753	16.2346	16.3486	16.0321	16.0899	16.1738	15.8216	16.0617	16.1636	15.8047	16.149	15.9669	16.0475	16.1159	15.9617	15.8792	15.5651	16.1203	15.9979	16.0593	15.9775	15.9147	15.9352	15.9321	15.8988	15.9886	16.2001	16.0348	15.9829	16.1297	16.2868	16.041	16.042	15.9736	16.3998	15.8365	16.3515	16.0178	15.9834	16.2971	15.9525	15.6154	16.1452	16.0125	16.2107	15.7875
sp|P70698|PYRG1_MOUSE	P70698	PYRG1_MOUSE	Ctps1	15.3416	15.1208	14.8484	15.1179	14.9601	14.713	14.8993	14.5033	14.5328	15.2568	14.8523	15.0959	14.6664	14.4755	14.2814	15.0451	14.56	14.786	14.7942	15.012	14.6657	14.5038	14.8274	14.9275	14.936	14.6985	15.2434	15.0479	14.4929	14.3051	14.5797	15.3318	15.4487	15.269	14.5121	14.7402	14.5841	14.4129	14.8173	14.9333	14.7601	14.5078	15.1707	15.0723	14.9901	15.5999
sp|P16675|PPGB_MOUSE	P16675	PPGB_MOUSE	Ctsa	13.7228	14.1939	14.8149	14.7112	13.6139	13.2881	14.1584	14.6519	14.1678	14.4487	14.5339	14.26	13.33	14.0469	13.8381	12.8785	13.9904	13.9847	13.8768	14.038	14.0839	13.5836	13.8553	13.7328	12.8978	14.0319	14.1087	13.8848	14.141	14.3243	14.3367	13.793	14.0502	13.9188	14.6401	13.8224	14.3376	14.2207	14.1728	14.0819	14.1997	14.3164	14.153	13.9996	14.3494	14.1707
sp|P10605|CATB_MOUSE	P10605	CATB_MOUSE	Ctsb	15.4529	15.0465	15.3418	14.7208	14.8491	14.0796	15.3903	15.0793	15.7452	14.378	15.5075	14.7253	14.7172	15.3297	15.2353	14.7448	15.3487	15.5546	14.8498	15.281	15.2126	14.8991	14.8784	15.026	14.7672	15.5613	15.4545	15.5475	15.4307	15.2317	14.3889	15.6321	13.9328	14.7144	15.2576	15.7483	15.2535	15.1859	13.9682	16.2581	15.6439	14.89	14.8286	14.9482	14.0797	15.3611
sp|P97821|CATC_MOUSE	P97821	CATC_MOUSE	Ctsc	15.3914	15.5831	15.3245	14.9982	14.8907	13.2609	14.9963	16.3954	15.3924	14.4079	15.7978	14.6654	15.4677	15.408	15.6786	15.0931	14.7636	15.5927	14.2643	15.3898	15.2846	15.1141	15.0512	14.7306	14.0082	14.9703	16.6308	15.8961	15.3793	15.3377	14.73	15.3055	15.8071	14.9242	15.7216	14.6721	15.0517	15.0048	15.7631	15.1315	15.1357	15.4926	14.7197	14.2639	15.8813	15.9044
sp|P18242|CATD_MOUSE	P18242	CATD_MOUSE	Ctsd	15.0318	14.9282	15.2402	15.0541	14.8784	13.6204	14.855	15.6953	15.6364	14.8543	15.7467	14.5104	15.0682	16.0707	15.99	14.5435	14.4848	15.366	15.0587	15.2531	15.7314	15.3071	14.8801	15.1959	15.3981	15.118	15.2303	15.0561	15.2026	15.3959	15.007	14.7781	14.4543	15.1663	15.0557	15.2223	14.5135	15.2481	14.4321	13.5606	15.2264	15.9221	15.2276	15.0485	15.6718	15.2578
sp|Q9WUU7|CATZ_MOUSE	Q9WUU7	CATZ_MOUSE	Ctsz	15.0486	15.728	14.9922	16.0106	15.9635	16.6595	15.7092	14.3575	14.3741	15.7623	13.7275	15.5612	13.4091	14.0034	13.3708	13.0348	16.015	14.1674	15.7279	14.9516	14.7791	14.9071	15.2664	14.2714	15.6523	14.4741	15.1416	14.7188	15.3065	14.4512	15.4602	12.7261	14.8714	15.5243	14.7926	14.8404	14.9287	15.0569	15.004	14.9055	14.0808	14.7618	15.2388	15.1224	14.88	14.7833
sp|Q60598|SRC8_MOUSE	Q60598	SRC8_MOUSE	Cttn	15.1647	15.3597	15.2319	15.2168	15.2207	14.9733	15.2877	15.4485	15.1373	15.4746	15.3002	15.5113	15.4623	15.0601	15.0962	15.5273	15.0713	15.3794	15.4655	15.5436	15.3399	15.2763	15.4294	15.0667	15.4198	15.1306	15.2672	14.9197	15.4194	15.196	15.2453	15.0681	14.7426	15.1571	14.4678	14.8716	15.6266	15.4818	15.7585	15.306	15.2062	15.4946	15.4704	15.4285	15.5856	15.5671
sp|Q99LJ0|CT2NL_MOUSE	Q99LJ0	CT2NL_MOUSE	Cttnbp2nl	13.5886	13.7259	13.4796	14.0846	13.1075	13.8319	12.9532	12.5827	13.9884	13.6587	14.222	12.9256	13.2191	14.223	13.1803	13.8833	14.4275	13.7568	13.4549	13.3123	13.3043	13.6359	13.3074	12.998	13.1527	13.2086	14.0955	13.1698	12.8606	13.9028	13.1751	13.1597	12.7082	13.251	15.0575	13.3776	12.6238	12.9323	14.8844	13.2246	13.6239	15.3531	15.0314	13.5348	14.9183	13.6744
sp|Q3U308|CTU2_MOUSE	Q3U308	CTU2_MOUSE	Ctu2	15.8482	15.2473	15.6835	16.2827	15.5956	15.6996	15.5187	14.4505	15.1926	15.8095	14.6582	15.6092	15.3834	14.4231	14.3152	14.5567	15.3067	14.7828	15.3598	15.2529	14.5962	15.0425	15.3069	14.6828	15.8205	14.7395	15.6367	15.5959	15.2572	14.9066	15.6694	15.1433	15.8279	15.4989	14.8131	14.718	13.9504	14.949	15.9402	14.967	15.0236	15.7086	15.8669	15.4453	15.8264	14.5554
sp|Q9D4H8|CUL2_MOUSE	Q9D4H8	CUL2_MOUSE	Cul2	15.3548	15.2467	14.7757	13.7611	13.3415	14.2898	13.8883	15.276	15.2202	13.7329	15.0471	12.8256	14.4682	15.2648	14.7896	14.1588	14.0067	15.2844	14.5084	14.4001	14.3827	14.3281	14.7409	14.7186	14.5238	14.1726	14.689	14.7036	14.835	12.9768	14.5505	14.8577	14.7965	14.6184	14.5856	14.5183	12.4064	14.6456	15.0235	14.1103	14.742	14.8276	14.5985	14.6765	15.1612	13.9465
sp|Q9JLV5|CUL3_MOUSE	Q9JLV5	CUL3_MOUSE	Cul3	14.7334	14.05	14.6618	14.2642	15.0308	16.1266	14.2825	14.5391	14.6166	15.1974	14.3944	13.1759	12.1897	14.7735	14.7147	12.3811	13.3307	14.4196	15.2162	14.8737	14.9203	13.313	13.5904	13.42	15.0719	15.1018	13.9671	12.789	12.8651	15.3555	13.9669	12.7777	14.9729	14.9313	13.3057	15.7448	14.507	15.3751	14.4207	15.0144	12.9193	14.9484	14.0248	14.4211	13.5084	14.6794
sp|Q3TCH7|CUL4A_MOUSE	Q3TCH7	CUL4A_MOUSE	Cul4a	15.0003	14.8281	13.3381	13.8666	14.6069	14.3872	14.2802	15.2265	15.0661	13.5167	14.833	14.0458	14.8609	16.0579	15.9084	13.0217	14.0225	14.7541	14.4426	14.1013	14.146	13.8825	14.3489	14.5898	14.2647	14.2541	14.315	14.2533	14.1486	14.0946	14.1092	14.2118	14.1971	13.8888	15.3294	14.6379	14.5779	14.0335	15.6031	14.6405	14.2834	14.8715	15.4789	14.5424	17.1848	16.0569
sp|A2A432|CUL4B_MOUSE	A2A432	CUL4B_MOUSE	Cul4b	15.8562	15.9119	15.8135	15.5367	14.6052	14.3292	15.0623	15.4405	15.6053	13.7447	15.2607	13.8044	15.3091	16.3464	15.8863	13.3224	13.6398	15.3196	14.953	14.5825	14.6276	14.2416	14.9061	15.4582	14.7248	15.7358	14.8706	14.3802	14.9548	14.7718	16.8266	15.5086	14.7989	14.4972	16.5399	14.9536	15.6356	14.4999	14.9838	17.8603	14.9986	12.8578	14.6873	14.202	15.1344	14.9214
sp|Q9D5V5|CUL5_MOUSE	Q9D5V5	CUL5_MOUSE	Cul5	14.0553	14.0502	15.8724	14.4559	13.346	14.0308	13.7261	13.1567	15.3549	12.9223	15.5116	14.1022	14.4378	14.6037	14.4475	13.2564	13.7301	15.5115	15.0994	15.05	13.978	15.5119	15.8648	14.8403	16.0092	14.9421	13.5251	13.5447	15.0517	14.8375	12.8227	13.6282	12.5282	15.4277	13.0263	14.2413	14.4667	15.4145	12.6017	14.9238	13.6631	13.4753	12.7002	15.9249	11.758	13.7895
sp|Q9CQ89|CUTA_MOUSE	Q9CQ89	CUTA_MOUSE	Cuta	15.5244	15.9703	16.2875	14.9013	15.6896	14.1309	15.7287	14.7564	15.6624	15.4957	16.0108	15.5455	15.7012	15.1922	15.9355	15.6712	14.5509	16.2474	16.384	16.2744	16.3873	15.9908	15.8109	15.6283	16.2309	16.0984	14.8983	15.3438	15.9228	16.1089	15.986	15.1981	14.3527	15.6554	14.6543	15.2408	15.8099	15.7612	12.715	15.4913	15.6811	14.6736	15.5592	16.3656	14.2798	15.893
sp|P70403|CASP_MOUSE	P70403	CASP_MOUSE	Cux1	14.7072	14.803	15.1263	14.7723	14.2865	14.7467	14.3623	14.4936	15.1124	14.5391	14.4916	14.6683	14.4534	14.3205	15.0582	14.5248	14.6471	14.6393	14.4485	14.9563	14.5141	14.9473	15.05	14.18	15.2924	13.6163	14.9738	14.0123	14.8969	13.5115	15.3779	14.1086	15.0033	15.2768	15.1637	14.006	14.5952	13.6901	15.0403	13.6371	14.9617	15.4642	15.6701	15.1514	14.0828	14.7413
sp|Q9JHS9|CWC15_MOUSE	Q9JHS9	CWC15_MOUSE	Cwc15	16.2176	16.1973	16.3043	15.8896	15.9369	16.539	16.2835	16.0768	15.865	15.9403	16.12	16.095	16.1672	15.4932	15.4643	15.9393	16.3109	15.8278	16.1322	16.0957	16.2373	15.8024	16.122	15.8436	16.3112	15.6503	16.352	16.4297	16.289	15.7485	16.2833	16.0885	16.277	16.1712	16.1351	15.2803	15.2376	15.9968	15.9702	15.8301	16.0752	15.9333	16.3808	16.0278	16.301	16.1419
sp|Q9DBF7|CWC25_MOUSE	Q9DBF7	CWC25_MOUSE	Cwc25	14.5653	14.5463	14.4236	13.9962	13.5289	15.4853	14.1088	13.6791	13.9508	13.4968	14.4714	14.0838	14.2128	13.9224	14.056	14.5532	13.8253	13.799	14.4359	14.1781	14.1882	14.4826	14.1913	14.3034	14.4262	13.8115	14.1489	13.625	14.7363	14.3699	14.4551	13.2476	13.4175	14.3833	14.0157	13.3487	15.5672	14.449	13.5663	15.3635	13.8591	13.4717	14.3423	14.6712	13.0022	14.4806
sp|P97792|CXAR_MOUSE	P97792	CXAR_MOUSE	Cxadr	14.7338	14.2684	14.3982	13.6914	13.0056	13.6498	13.2272	12.4748	15.4864	13.5736	14.4828	14.0966	14.6436	14.2407	14.1633	14.279	13.2126	14.5995	13.2072	14.8318	14.2152	12.5692	13.5093	13.2206	13.8597	15.2864	13.5665	13.5566	13.6237	14.7178	14.6433	13.1156	14.3973	14.1721	13.7268	14.7798	15.1997	14.6188	13.8405	14.8647	14.319	13.7294	13.4536	13.9289	13.3872	14.5066
sp|P56395|CYB5_MOUSE	P56395	CYB5_MOUSE	Cyb5a	15.3311	15.4073	15.5592	15.3155	15.4232	15.5267	15.5988	15.7777	15.8159	15.309	15.6778	15.2218	15.5633	15.9188	16.0027	15.4678	15.7708	15.7495	15.6935	15.5622	15.4716	15.6656	15.5179	15.6445	15.4867	15.5151	14.9979	14.673	15.7204	15.6067	15.7772	14.9296	14.7605	15.8121	15.7342	16.4264	17.9439	15.528	15.6198	15.5005	15.5302	14.7299	15.5516	15.5904	15.6662	14.2355
sp|Q9CQX2|CYB5B_MOUSE	Q9CQX2	CYB5B_MOUSE	Cyb5b	15.6278	15.6734	15.7345	15.3433	16.3091	16.6467	16.3286	14.7095	15.69	15.9651	15.8789	16.2743	16.0873	15.8426	16.0211	16.1602	16.2724	15.9388	16.1486	15.8611	15.8823	15.841	15.6369	15.4139	15.7052	16.1915	15.9381	15.827	16.0964	16.148	16.0198	15.7255	15.8771	15.9969	15.8208	15.9614	17.6894	15.8173	15.7934	15.6118	15.6513	15.3651	15.6411	16.0092	16.0858	15.9222
sp|Q9DCN2|NB5R3_MOUSE	Q9DCN2	NB5R3_MOUSE	Cyb5r3	15.51	15.5805	15.7623	15.6268	15.5114	16.1018	15.5831	15.1815	15.9178	15.55	15.364	15.6292	15.5663	15.8106	15.8382	15.4357	15.2269	15.709	15.6808	15.4746	15.5045	15.7358	15.5352	15.7888	15.835	15.9268	15.1161	15.056	15.4146	15.8615	15.8927	15.0605	15.1237	15.648	15.4531	15.61	17.8743	15.5047	15.5952	15.648	15.559	14.9992	15.4751	15.7357	15.2488	15.6926
sp|Q9D0M3|CY1_MOUSE	Q9D0M3	CY1_MOUSE	Cyc1	16.8898	17.0531	16.8727	16.5123	16.7449	16.3556	16.9298	16.1308	16.6264	16.9196	16.8484	16.7831	16.59	16.8145	16.8981	16.9743	16.9338	16.6173	16.7322	17.2017	17.6924	17.4094	16.6329	16.8177	17.5419	17.4046	16.2474	16.3081	17.1895	17.1993	17.0309	16.5313	16.3345	16.9223	16.7648	17.3316	17.4497	17.1907	13.1924	17.9055	17.2299	15.8731	16.6982	17.3812	14.0286	16.186
sp|P62897|CYC_MOUSE	P62897	CYC_MOUSE	Cycs	15.8165	15.8624	15.642	15.5186	15.5039	15.5045	15.8439	15.2568	15.6337	15.5703	15.7475	15.5759	15.3571	15.8401	15.7239	15.6965	15.604	15.2164	15.9467	15.9592	16.0182	15.9375	15.5522	15.6506	15.7306	15.5269	15.4791	15.6867	15.9088	15.5834	15.2909	15.3138	15.2123	15.1003	15.282	15.6492	16.1167	16.1422	15.9991	15.8949	15.5008	14.1521	15.5571	15.7013	15.4782	15.6178
sp|Q7TMB8|CYFP1_MOUSE	Q7TMB8	CYFP1_MOUSE	Cyfip1	16.2053	16.1964	16.22	16.235	15.9614	16.3332	16.0676	15.7476	15.6674	15.998	15.8956	16.1036	15.7197	15.5459	15.4492	16.0688	16.0399	15.84	15.9922	15.8355	15.8052	15.8198	15.9556	15.9197	16.0296	15.6572	16.1916	15.8062	15.9484	15.9917	16.1944	15.8921	16.0669	16.3758	16.2424	15.2157	16.3335	15.8513	16.1361	15.436	15.8976	16.0556	16.1493	16.1113	16.0311	16.0668
sp|Q9DBX6|CP2S1_MOUSE	Q9DBX6	CP2S1_MOUSE	Cyp2s1	14.2507	14.0216	14.4277	14.129	14.2632	13.6953	13.1408	14.2075	13.3165	13.121	13.9498	13.9604	14.933	14.0455	13.7417	13.5624	13.1957	14.0528	13.9648	13.774	12.8705	13.9321	14.0218	14.564	14.2106	14.4854	12.8489	12.7126	12.8494	14.1782	14.5959	12.6638	13.4087	14.3785	15.1539	14.4145	15.2045	13.3296	14.1388	13.1292	14.0834	13.8883	14.2088	13.9004	14.1115	14.5949
sp|Q64464|CP3AD_MOUSE	Q64464	CP3AD_MOUSE	Cyp3a13	14.016	13.7718	14.0933	14.1332	14.4669	14.2501	14.2504	13.7182	14.5869	14.1466	15.1749	14.2718	14.1685	14.2954	14.372	13.7923	14.0912	15.0376	13.2659	14.2474	14.0754	13.3594	12.4088	12.6171	14.0601	12.9145	14.3352	13.7823	13.6998	14.42	14.9042	14.3294	14.4966	15.6263	15.3089	14.6476	20.0484	13.2437	16.1426	12.4257	11.8554	14.7058	14.572	14.2341	15.2292	14.9197
sp|Q8K0C4|CP51A_MOUSE	Q8K0C4	CP51A_MOUSE	Cyp51a1	14.9381	14.8423	14.9004	14.6041	14.1859	13.2475	14.3044	14.8083	14.4919	14.2908	14.7094	14.1418	14.1481	14.2004	14.5018	14.5502	13.663	14.6923	14.7209	14.7617	14.4001	14.7331	14.3363	15.0067	14.5537	14.5577	14.7776	15.2285	14.5447	14.5776	14.3788	14.4311	14.8726	14.0795	14.0428	14.5807	12.9988	14.3465	13.2136	12.6748	14.5884	14.9734	14.6831	14.3914	14.3766	14.7986
sp|Q8BHG2|CZIB_MOUSE	Q8BHG2	CZIB_MOUSE	Czib	14.3447	14.907	14.5533	13.7817	13.7172	13.5734	14.0439	14.2195	14.0843	13.4473	14.6253	13.5459	12.5646	14.5772	14.6991	13.0135	13.1523	14.0324	14.3417	14.3389	13.732	14.3294	14.0632	14.1998	13.9404	14.2247	14.0997	14.262	14.1787	14.1262	13.3996	14.3068	13.8597	14.0869	13.8898	14.1967	13.9086	14.0609	13.1283	13.7508	14.1396	13.2885	14.0344	13.8381	12.5985	13.8547
sp|Q3UHC7|DAB2P_MOUSE	Q3UHC7	DAB2P_MOUSE	Dab2ip	15.8007	15.4697	15.7331	13.7382	15.1272	14.765	15.1074	14.5069	15.7025	15.0392	15.5839	15.4972	15.5427	15.4779	15.5723	12.4948	12.2662	15.3165	15.3888	14.2936	14.2467	14.7049	15.2199	15.2135	14.2459	14.432	15.5185	15.0716	14.3807	15.3006	15.2778	15.3162	15.2687	15.6923	15.3925	14.4842	15.932	14.2401	15.2275	14.0772	14.044	14.824	15.1203	15.1971	15.0014	15.813
sp|P61804|DAD1_MOUSE	P61804	DAD1_MOUSE	Dad1	16.8161	16.4857	16.468	15.7447	15.6366	14.0248	15.6083	16.9851	16.4856	15.2587	15.8639	15.1721	15.9829	16.1513	14.2656	15.5982	15.2853	15.7418	15.8085	15.9335	15.87	15.839	16.1281	16.8345	15.4711	15.6751	15.6179	15.2813	15.5608	15.9572	15.8332	15.9351	15.2873	15.6821	16.08	15.9626	15.5761	15.7145	15.1035	14.8731	16.0408	16.3132	15.4836	15.695	15.8048	16.2953
sp|Q62165|DAG1_MOUSE	Q62165	DAG1_MOUSE	Dag1	14.2494	14.1047	14.4942	14.2122	13.9534	13.2827	13.6381	14.2487	14.0361	14.0103	13.7139	13.7876	13.9026	13.2132	13.6192	13.5532	13.2586	13.9933	14.0828	14.115	14.1229	13.9751	13.8006	13.6486	13.1452	13.9666	13.3547	12.8889	13.6518	14.5818	14.2266	13.6629	12.9572	14.7384	14.6726	14.1414	13.5907	14.3366	13.2537	13.5322	14.4259	13.9191	13.506	14.2233	13.3868	14.1445
sp|Q91XC8|DAP1_MOUSE	Q91XC8	DAP1_MOUSE	Dap	15.6657	15.2616	15.6875	15.6015	16.059	16.5176	16.1094	15.5444	15.0127	15.978	14.9206	15.6709	15.9588	15.1001	14.5918	15.633	15.971	14.8033	15.9201	15.75	15.6206	16.092	16.1404	15.3115	16.4477	15.6667	15.4519	14.8987	15.9543	16.3923	16.7084	14.0454	14.0368	16.6618	16.093	14.9926	15.9172	15.8809	16.2583	15.0507	15.0825	15.712	16.1514	12.0812	15.812	18.9146
sp|Q9ER88|RT29_MOUSE	Q9ER88	RT29_MOUSE	Dap3	14.8012	15.0956	14.7949	13.9894	14.7346	13.4613	14.4516	14.0931	14.9047	14.5345	14.7747	14.7561	14.5506	14.5401	14.5945	14.6589	14.6863	14.6329	14.8051	14.9864	14.9287	14.8976	14.7165	14.8959	14.7646	15.0251	14.1359	14.228	14.8033	14.9042	14.4733	14.7339	13.9277	14.4429	14.4966	15.3372	14.5089	14.5751	13.4574	14.7357	14.4775	13.0991	14.602	14.6165	14.5071	15.2296
sp|O54784|DAPK3_MOUSE	O54784	DAPK3_MOUSE	Dapk3	14.3032	13.9635	14.0516	13.9317	14.0649	12.8652	14.0249	14.1558	13.5181	14.3195	14.0842	14.1413	14.6097	13.4413	12.6672	14.2466	13.4573	14.2385	13.7573	13.8267	13.6869	13.8464	13.9365	14.2801	13.7507	13.4052	14.0467	14.1672	14.0707	14.028	13.5259	14.3057	13.8534	13.8099	12.9249	14.1216	13.9398	13.8525	13.9727	13.3319	14.1439	14.34	14.2438	13.9227	14.0355	14.558
sp|Q922B2|SYDC_MOUSE	Q922B2	SYDC_MOUSE	Dars	16.3342	16.4029	16.3438	15.9307	16.3018	17.1305	16.1838	16.5238	16.5115	16.2595	16.5132	16.4152	16.2731	16.6388	16.5857	16.2092	16.1954	16.3826	16.5529	16.4321	16.389	16.5125	16.3235	16.7892	16.4789	16.226	16.4936	16.4273	16.2616	16.3445	16.3524	16.637	16.6918	16.2053	16.6215	16.701	16.4002	16.4265	15.8972	16.2444	16.4188	16.1616	16.27	16.4681	15.9765	16.3123
sp|Q8BIP0|SYDM_MOUSE	Q8BIP0	SYDM_MOUSE	Dars2	14.6532	14.6693	14.1743	15.1568	14.2806	15.487	14.2849	14.0461	14.788	15.0705	14.8575	12.2227	14.7717	14.718	14.8289	14.5943	13.1844	14.821	13.9637	15.2295	14.8229	14.5314	13.5725	14.2555	14.6301	15.2842	13.3831	12.4726	14.5626	15.2255	15.3491	14.5814	13.247	14.9949	14.6675	14.9955	15.353	14.2196	13.9393	14.8244	14.6072	15.4244	14.1797	14.8756	13.7215	14.4965
sp|Q9JII5|DAZP1_MOUSE	Q9JII5	DAZP1_MOUSE	Dazap1	15.8001	16.0252	15.7317	16.4	15.6319	13.4254	17.0212	14.9624	15.8028	16.4837	15.9623	16.1877	15.7218	15.6398	15.8489	16.9099	16.6852	15.9788	16.9831	16.9118	16.6349	16.2822	16.5927	14.1797	13.8152	17.1452	15.7593	16.2437	16.488	17.0008	15.138	16.5323	15.1052	13.6902	15.1895	17.2461	16.6314	16.6867	14.3847	16.6782	16.6497	15.3084	14.9902	16.6641	14.3971	15.9413
sp|P31786|ACBP_MOUSE	P31786	ACBP_MOUSE	Dbi	16.4494	16.6993	16.7343	16.7893	16.7658	16.9869	16.9607	16.2014	16.7429	16.8732	17.0342	16.8453	16.5085	16.8719	17.1191	16.6672	16.7932	16.871	16.9558	16.9934	16.8249	16.7404	16.7477	16.6542	16.6997	17.1014	16.224	16.2149	17.1243	16.9987	16.9939	16.1551	16.4949	16.7601	16.8347	16.9004	17.8381	16.8329	16.7605	17.2781	16.7337	16.0696	16.7201	16.8648	16.3539	17.3601
sp|Q62418|DBNL_MOUSE	Q62418	DBNL_MOUSE	Dbnl	17.2208	17.1109	16.9776	16.9005	16.9985	16.7927	16.843	16.8752	16.8519	16.9678	16.8908	17.0444	16.9133	16.8211	16.8261	17.0294	17.4582	16.6795	16.9238	16.8832	16.9019	16.7419	16.8591	16.6858	16.934	16.5317	17.3507	17.0345	16.9492	16.6031	16.936	17.0125	17.3064	16.9267	16.8255	16.4113	16.6182	16.9269	17.701	16.8581	17.0661	17.4768	17.3001	16.723	17.3149	16.8766
sp|P53395|ODB2_MOUSE	P53395	ODB2_MOUSE	Dbt	12.7951	13.8126	14.7293	14.008	13.2779	15.9991	13.4077	14.5015	15.1818	13.2839	14.8418	13.2595	13.0147	14.9905	15.2596	12.8922	14.3741	15.0649	14.3277	15.1065	15.2889	14.5341	15.0802	14.7742	12.734	14.8253	13.6132	12.7267	14.6753	14.6566	13.3639	14.4349	12.267	15.1398	14.4968	15.3393	14.394	15.1343	12.9597	14.1325	15.3349	13.8172	13.019	13.1216	12.7438	14.4517
sp|Q6PAC3|DCA13_MOUSE	Q6PAC3	DCA13_MOUSE	Dcaf13	15.1966	15.0834	15.3035	15.0201	14.9803	14.8055	15.0597	14.5229	14.2724	14.8935	14.3374	14.8508	13.7655	14.0174	13.9838	14.8221	14.9306	14.0171	14.5764	14.737	14.4085	14.67	14.6758	14.4418	15.0699	13.9546	15.3325	15.5351	14.4951	14.0698	14.8602	14.7916	15.5647	14.8107	15.0853	13.1218	15.1939	14.5423	14.2884	13.4178	14.7189	14.7505	14.8615	14.8895	14.9307	14.0675
sp|P61963|DCAF7_MOUSE	P61963	DCAF7_MOUSE	Dcaf7	14.1304	14.2807	14.5912	14.1727	14.0445	13.3934	13.7236	14.62	14.7825	13.5698	14.6854	14.0487	13.9505	14.6535	14.7816	13.6334	14.2862	14.6575	14.6259	14.6942	14.3903	14.6306	14.3619	14.4178	14.2779	14.7197	14.1075	14.0527	14.3699	14.5634	13.8876	13.8084	13.811	13.8724	12.1032	14.5513	14.4606	14.3874	12.9262	15.8813	14.6205	14.1526	13.8884	14.6283	13.8176	13.9941
sp|Q8BHC4|DCAKD_MOUSE	Q8BHC4	DCAKD_MOUSE	Dcakd	14.696	14.8026	14.6351	14.9798	14.5677	14.9824	14.5647	14.33	14.749	14.5237	14.7371	14.4908	13.9584	14.2528	14.5864	14.3654	14.7335	14.169	14.4191	14.8359	14.6542	14.5668	14.4941	14.731	14.8683	14.2401	14.6294	14.4123	14.4838	14.3224	14.489	14.3596	14.7995	14.4619	14.9104	14.1231	14.1142	14.6454	14.9005	14.5209	14.4073	14.4528	15.0744	14.4641	14.8065	14.5907
sp|P28654|PGS2_MOUSE	P28654	PGS2_MOUSE	Dcn	14.5695	14.6396	14.6831	14.2758	14.1709	15.7997	14.26	15.2427	15.3992	14.6559	15.3494	13.7152	15.1956	15.5428	15.5319	14.0153	14.3058	15.3739	14.4461	15.2126	14.4921	14.8213	13.6102	14.9103	14.9677	15.7318	16.0015	15.9161	15.1217	15.1388	14.3971	15.6361	14.4435	14.9659	14.6323	15.6005	13.2376	14.6105	12.9337	16.351	14.2251	14.4293	14.754	14.909	14.5937	14.5447
sp|Q9DAR7|DCPS_MOUSE	Q9DAR7	DCPS_MOUSE	Dcps	16.7383	16.8263	16.7612	16.4172	16.7259	17.4649	16.6124	16.3055	16.1183	16.3122	16.6204	16.4748	16.9725	16.2947	16.5217	16.678	16.2268	16.4497	16.8454	16.8085	16.7558	16.8541	16.927	16.8083	16.9411	16.8748	16.3517	16.4812	16.7848	16.86	17.0968	16.3721	16.1377	16.9759	16.5918	15.7689	16.0898	16.7479	15.6745	16.4352	16.8133	16.568	16.6459	17.0987	15.4725	17.239
sp|O08788|DCTN1_MOUSE	O08788	DCTN1_MOUSE	Dctn1	15.2499	15.4722	15.4781	15.4459	15.1513	15.1508	15.0231	15.3894	15.5835	15.3682	15.543	15.1594	15.3482	15.5043	15.4031	15.2592	15.5469	15.4962	15.4542	15.3403	15.4154	15.524	15.3685	15.2695	15.2049	15.3014	15.2929	15.4256	15.5167	15.3828	15.6041	15.0847	15.4313	15.2768	15.6098	15.235	15.6801	15.2923	14.8339	15.3298	15.3498	15.4478	15.4708	15.4437	15.2727	16.1058
sp|Q99KJ8|DCTN2_MOUSE	Q99KJ8	DCTN2_MOUSE	Dctn2	16.7708	16.8218	16.7303	16.5044	16.5283	16.1597	16.5117	16.9029	17.1028	16.3809	16.4466	16.3224	16.5524	17.118	16.8147	16.5984	15.9667	17.1576	16.8348	17.0581	17.1453	16.6457	16.7151	16.9933	16.7238	17.0839	16.3351	16.4845	16.8205	16.9161	16.4235	16.9879	16.0273	16.5704	16.0567	17.3546	16.8399	16.7281	15.8394	16.8267	16.7459	16.1294	16.2454	16.766	15.7883	18.0282
sp|Q8CBY8|DCTN4_MOUSE	Q8CBY8	DCTN4_MOUSE	Dctn4	14.2974	14.9505	14.4952	14.4852	14.4429	12.784	13.7842	12.6769	14.56	14.5654	13.6918	14.7159	14.0472	13.5526	13.526	13.9388	12.6673	13.8765	14.2083	14.7368	14.2797	14.4302	14.771	13.39	13.8214	14.3993	13.5884	13.6136	14.0934	13.9248	13.8497	13.9749	13.1062	13.3058	12.974	14.9129	14.3628	14.752	12.834	13.9247	13.5493	13.0947	14.2751	14.6135	13.8003	14.9689
sp|Q9QY93|DCTP1_MOUSE	Q9QY93	DCTP1_MOUSE	Dctpp1	15.0651	15.0237	15.1484	15.089	14.8674	12.4	15.0828	14.726	13.6746	14.7134	14.4157	14.8855	14.6633	14.3737	14.7431	14.6672	14.7839	14.4961	14.2046	14.815	14.0674	13.6898	15.1144	14.1001	14.6596	16.4457	14.3993	13.9956	14.4536	14.8111	14.1741	14.7491	14.2727	14.2575	15.0581	16.2359	14.1767	14.3348	14.36	14.1803	14.4203	14.768	13.8932	15.2427	15.3489	14.5571
sp|Q9QZ73|DCNL1_MOUSE	Q9QZ73	DCNL1_MOUSE	Dcun1d1	14.0415	13.865	14.4571	14.0652	13.9446	14.521	13.3608	13.3749	13.6647	14.157	14.1143	14.0593	13.4789	14.686	14.2464	13.5239	13.595	14.1358	14.0878	14.5253	14.4051	12.7447	14.2891	13.8578	14.2031	14.6011	13.0236	14.0051	14.4187	14.6704	13.8053	14.4478	13.8399	12.1873	14.6045	13.9541	14.2365	14.2449	13.685	13.7371	14.3047	13.6331	13.12	14.1624	14.1425	15.0911
sp|Q9CWS0|DDAH1_MOUSE	Q9CWS0	DDAH1_MOUSE	Ddah1	16.7774	14.3844	14.6832	14.7277	14.9994	15.391	14.8771	16.9618	14.3991	15.1422	14.5241	15.1821	14.853	13.76	13.7591	14.7396	15.1496	14.1843	14.511	14.1109	13.4944	13.8497	13.8441	14.0222	14.3055	20.6409	15.6996	15.5957	14.1992	13.7154	14.5042	15.1953	16.05	14.6965	14.2644	13.5401	13.9143	14.0768	14.1871	21.6252	14.6929	14.8487	14.3728	14.0043	14.7813	14.5132
sp|Q99LD8|DDAH2_MOUSE	Q99LD8	DDAH2_MOUSE	Ddah2	14.6131	14.9014	15.1399	15.2075	15.0643	14.7413	15.0109	14.4755	14.6732	14.8383	15.1625	14.7742	15.3893	13.9788	14.6433	15.318	14.5954	14.2693	14.4921	14.739	14.6334	14.7275	14.8549	14.5087	15.0655	14.2043	15.4606	15.0654	14.8517	14.886	14.6242	14.8138	14.7642	15.0906	14.4224	14.5336	14.7424	14.7586	14.6715	15.0773	15.0211	15.1131	15.0452	15.0245	15.0024	14.887
sp|Q3U1J4|DDB1_MOUSE	Q3U1J4	DDB1_MOUSE	Ddb1	15.7433	15.7718	15.5678	15.522	14.9657	15.8636	15.152	15.5063	15.5234	15.0678	15.221	15.0588	15.211	15.4792	15.3334	15.2512	15.011	15.2979	15.4046	15.4332	15.3286	15.4988	15.6235	15.6895	15.1055	15.2654	15.4268	15.3294	15.2657	15.3203	15.3399	15.7082	16.0552	15.4114	15.4689	15.1065	15.0629	15.3457	14.738	15.5323	15.4445	14.8029	15.4194	15.2527	15.4409	14.5164
sp|O88533|DDC_MOUSE	O88533	DDC_MOUSE	Ddc	14.2689	14.0436	13.4028	13.8361	14.0306	14.5493	13.6027	14.125	13.7337	13.981	13.5262	14.1731	13.8216	13.8644	14.0981	13.6138	12.9583	13.6859	13.6914	14.1264	14.0673	13.5898	14.0908	14.3558	13.2573	14.7742	13.0372	12.5052	13.909	14.8153	13.383	13.0462	12.8364	13.2672	12.7843	14.7275	16.7644	13.9611	13.1844	15.7368	13.7232	13.1651	13.3338	14.321	13.5184	13.9448
sp|A2ADY9|DDI2_MOUSE	A2ADY9	DDI2_MOUSE	Ddi2	15.4104	15.5808	16.1927	16.6203	16.3882	16.0048	15.8311	15.3402	15.2417	16.0241	15.607	16.2326	15.8084	15.6809	15.4718	15.9691	15.7895	15.7887	15.6695	16.24	15.8608	15.959	15.9879	15.3983	15.8257	16.121	15.483	15.711	15.7332	16.2107	16.1683	15.7799	15.7893	16.2661	15.8971	16.2588	16.367	15.7306	14.1784	15.8394	15.952	16.0294	15.8833	16.2753	14.8583	16.5278
sp|O54734|OST48_MOUSE	O54734	OST48_MOUSE	Ddost	17.1749	17.2748	17.2966	16.8025	16.667	16.2105	16.79	17.3367	17.5918	16.5478	17.5522	16.6296	17.1581	18.0374	17.9109	16.5175	16.3702	17.5156	17.2506	17.2626	17.2201	17.4044	17.3735	17.9625	17.1361	17.3358	16.7093	16.7943	17.0124	17.3922	17.2073	16.9306	16.4121	16.9367	17.1701	17.5803	17.0721	17.1839	16.3854	16.676	17.0114	17.4031	16.8829	16.9497	16.4208	17.5489
sp|Q80WW9|DDRGK_MOUSE	Q80WW9	DDRGK_MOUSE	Ddrgk1	15.7218	15.4355	15.7208	16.212	16.3515	16.1298	16.0838	15.8914	16.0242	16.3517	15.6134	15.6342	15.4242	15.7228	15.6295	16.5054	16.0344	16.6726	16.1005	15.7421	15.8237	16.0276	16.2198	15.9668	16.0898	15.4724	15.5392	15.7501	16.1421	16.1765	16.234	15.6463	15.3454	16.2215	15.9804	15.5793	15.5709	16.1814	16.4001	15.3662	16.1082	16.0918	16.4649	16.3861	16.1115	17.0142
sp|O35215|DOPD_MOUSE	O35215	DOPD_MOUSE	Ddt	15.0963	14.5214	14.6169	15.2741	14.3181	14.7372	14.5705	15.6213	15.4848	15.6463	15.331	15.2525	14.4608	16.0441	15.7301	15.7416	15.3408	15.2485	15.5034	15.6381	15.2807	15.3909	15.6097	14.8365	14.8661	15.6528	14.946	14.7533	15.4796	15.5512	14.9179	14.7983	13.9386	15.074	14.6256	15.6491	15.6278	15.2482	13.8551	15.2583	15.1374	15.4037	15.6611	15.4223	15.4284	15.0519
sp|Q91VR5|DDX1_MOUSE	Q91VR5	DDX1_MOUSE	Ddx1	15.6834	15.964	15.7032	15.7081	15.5789	15.6859	15.6144	15.5989	15.8557	15.4772	15.9546	15.3757	15.6936	15.644	15.9596	15.6634	15.0145	15.6994	15.707	15.792	15.6764	15.8248	15.7111	15.6951	15.8025	15.6049	15.7267	15.9016	15.5954	15.7898	15.7474	15.5867	15.5252	16.1036	15.8867	15.5428	15.5368	15.7319	14.8154	14.8722	15.7808	16.0931	15.6163	15.9353	15.2103	13.6074
sp|Q80Y44|DDX10_MOUSE	Q80Y44	DDX10_MOUSE	Ddx10	14.6122	14.8461	13.5531	13.6458	14.1239	13.9671	14.4629	13.7382	13.931	13.8412	14.4114	13.144	12.9801	14.4	14.2237	13.4318	12.9278	14.3326	14.4665	14.2144	14.4978	14.1733	14.7172	14.8048	14.399	12.173	14.7504	14.9217	12.8855	13.7426	14.0403	15.1284	15.1286	14.4097	14.1366	12.0229	12.6593	11.9095	13.7617	12.4396	14.0552	14.4098	13.9799	14.0769	13.9543	14.3292
sp|Q501J6|DDX17_MOUSE	Q501J6	DDX17_MOUSE	Ddx17	16.7423	16.5807	16.7341	16.578	16.4557	16.8244	16.4513	16.6268	16.4552	16.0594	16.6083	16.1468	16.4567	16.6239	16.5569	16.2757	16.228	16.4095	16.6407	16.5223	16.3171	16.563	16.4159	16.58	16.6266	16.5568	16.4474	16.2872	16.6454	16.5302	16.6353	16.264	16.3221	16.6029	16.7136	16.2832	16.0129	16.5642	16.7729	16.3792	16.467	16.2417	16.6586	16.6249	16.5452	16.499
sp|Q8K363|DDX18_MOUSE	Q8K363	DDX18_MOUSE	Ddx18	15.8267	15.9316	15.6942	15.7879	15.6135	15.771	15.9458	15.4321	15.4308	15.5638	15.6729	15.7689	15.9699	15.3997	15.1293	15.8995	15.7271	15.5767	15.5349	15.3629	15.5072	15.5647	15.5094	15.2797	15.6816	15.1645	16.3432	16.2051	15.5266	15.1955	15.7304	16.0055	16.5856	15.7208	15.7185	15.1061	14.6475	15.1	15.6326	17.3654	15.6292	15.907	15.652	15.617	15.919	15.4632
sp|Q61655|DD19A_MOUSE	Q61655	DD19A_MOUSE	Ddx19a	15.8526	15.7445	15.8055	15.8268	15.5027	15.6183	15.4463	15.7665	15.3915	15.3185	15.4102	15.733	15.4514	15.2672	15.3647	15.2749	15.34	15.4684	15.4129	15.4381	15.4963	15.4922	15.5987	15.245	15.6519	15.2941	15.6453	15.5217	15.6704	15.4524	15.4097	15.5672	15.461	15.6291	15.8181	15.2959	14.85	15.477	15.4264	15.5743	15.7531	15.9211	15.8421	15.6813	15.7495	15.3484
sp|Q9JJY4|DDX20_MOUSE	Q9JJY4	DDX20_MOUSE	Ddx20	16.8749	16.5426	16.5729	16.4064	16.3641	16.4346	16.3611	16.2209	15.8098	16.0793	16.4697	16.4348	16.5238	16.1919	16.1338	16.4167	16.7146	16.1236	16.5438	16.3058	16.5573	16.9474	16.4477	16.4417	16.6515	15.8785	16.5152	16.5996	16.4577	16.3661	16.3603	16.3384	16.644	16.2344	16.5712	16.7444	13.2737	16.743	16.4457	16.2853	16.1758	16.831	16.4928	16.3032	16.8577	16.2692
sp|Q9JIK5|DDX21_MOUSE	Q9JIK5	DDX21_MOUSE	Ddx21	17.2857	17.306	17.0982	17.0376	16.7928	16.1812	16.8527	17.274	17.147	16.6826	17.1626	16.7215	16.8067	17.2152	17.1583	16.8874	16.6971	17.1475	17.0276	17.1287	17.2166	17.1798	17.0595	17.0054	16.8573	16.6966	17.668	18.0548	16.9365	16.7538	16.5215	17.9436	17.6651	16.5388	16.6279	16.7348	15.2584	16.9926	16.5659	17.0702	17.1215	16.925	16.7721	16.9251	16.934	16.3806
sp|Q9ESV0|DDX24_MOUSE	Q9ESV0	DDX24_MOUSE	Ddx24	14.5993	13.9616	14.2183	14.6334	14.1259	13.4997	14.5809	13.5243	14.0501	14.6743	13.9876	14.7795	13.6966	13.6818	13.9042	14.2529	13.3572	13.9484	14.624	14.4958	14.4266	14.4176	14.4276	14.2196	14.191	12.6424	14.6205	14.8855	14.7415	13.6913	13.1734	14.4663	13.758	13.293	12.7903	13.7581	12.8986	14.4365	14.6267	13.8468	14.4661	14.2283	13.9554	14.3987	14.7342	13.941
sp|Q921N6|DDX27_MOUSE	Q921N6	DDX27_MOUSE	Ddx27	15.1952	15.4025	15.2506	15.3683	15.0139	15.3458	15.2491	15.5253	14.9686	14.9077	15.3041	15.2692	15.3196	15.074	14.9927	15.2021	14.7204	15.2639	15.455	15.1928	15.4344	15.2704	15.298	15.1302	15.1156	15.2291	15.822	16.1399	15.097	14.8682	14.986	15.8352	16.002	15.2552	14.9368	14.6444	12.8774	15.1247	14.984	14.911	15.1754	15.5632	15.2372	15.1175	15.3572	15.5445
sp|Q8VDW0|DX39A_MOUSE	Q8VDW0	DX39A_MOUSE	Ddx39a	15.9781	16.3261	15.9241	15.5899	15.5809	15.0656	15.62	15.8397	16.3612	15.5848	16.0855	15.9052	15.8385	16.3208	16.1744	15.6833	15.681	16.1814	16.081	16.4297	16.0932	16.1393	15.7908	15.8903	15.5446	15.9231	15.9271	16.4703	16.2825	16.0601	15.3748	16.5033	15.7766	15.1383	15.7872	15.833	15.1523	16.2421	15.5511	16.344	15.852	14.8706	15.6626	15.9968	15.8944	15.9876
sp|Q9Z1N5|DX39B_MOUSE	Q9Z1N5	DX39B_MOUSE	Ddx39b	17.6958	17.7749	17.8431	17.5067	17.4924	17.5484	17.6582	18.023	17.9758	17.6597	18.1218	17.6683	17.8866	18.3894	18.3099	17.7439	17.8034	17.8588	17.9716	18.0748	17.8419	17.9573	18.0044	18.2301	17.9015	17.849	17.9572	18.0667	17.9628	17.9549	17.8776	18.0578	17.7762	17.8397	17.9328	17.8711	17.1919	17.9082	16.9137	17.7076	17.962	17.4503	17.7439	17.9159	17.5193	17.3547
sp|Q62167|DDX3X_MOUSE	Q62167	DDX3X_MOUSE	Ddx3x	18.0608	17.9256	17.988	17.8635	17.5205	17.6842	17.7082	18.0161	18.0824	17.6961	17.8852	17.5832	17.5955	18.0992	18.0675	17.8505	17.728	18.0409	17.9587	17.79	17.864	17.9837	17.7802	17.8156	17.7764	17.7925	18.2167	18.298	18.0834	17.8051	17.4954	18.2592	17.9332	17.5273	17.5188	17.7716	17.5121	17.9199	17.9442	17.8525	17.8746	17.6675	17.872	17.8118	17.9691	17.5648
sp|Q810A7|DDX42_MOUSE	Q810A7	DDX42_MOUSE	Ddx42	15.1966	15.2839	15.4048	15.1513	15.0026	15.0172	15.0999	14.5531	15.0123	15.1522	15.0849	15.139	14.8601	14.9688	15.0712	15.2491	15.5243	14.8655	15.2864	15.4235	15.246	15.1987	15.4054	14.9861	15.5265	14.9406	15.1579	15.4453	15.3072	14.8888	14.844	15.1502	15.2745	15.0471	14.9793	14.4101	14.7081	15.2288	13.8485	14.8742	15.2048	15.331	15.0542	15.2182	15.4697	15.6384
sp|Q569Z5|DDX46_MOUSE	Q569Z5	DDX46_MOUSE	Ddx46	15.9343	15.9314	15.9625	15.8472	15.6448	15.2844	15.5278	15.6685	15.8248	15.786	15.7195	15.6424	15.7535	15.6622	15.6687	15.8048	15.8737	15.7481	15.6739	15.746	15.6933	15.4348	15.662	15.7643	15.8838	15.5963	15.7054	15.8442	15.75	15.6373	15.7084	15.8374	15.948	15.8924	15.6743	15.5839	15.1265	15.6823	15.7664	15.3174	15.5686	16.3933	15.985	15.7866	16.2654	15.3149
sp|Q9CWX9|DDX47_MOUSE	Q9CWX9	DDX47_MOUSE	Ddx47	15.425	15.387	15.2993	15.347	14.6769	13.7224	15.0105	15.2546	15.2377	14.8843	15.4483	14.9598	15.2241	15.1349	15.0021	15.0367	14.964	15.0885	15.1164	14.9009	14.9269	15.1471	15.0142	15.0884	14.7679	14.9004	15.4653	16.0498	15.0241	14.942	15.0823	15.4563	15.6867	14.8063	15.041	14.7704	14.4531	15.0612	14.8752	15.0831	15.1473	15.4017	14.6872	14.8199	14.9394	14.0009
sp|Q4FZF3|DDX49_MOUSE	Q4FZF3	DDX49_MOUSE	Ddx49	15.3579	15.2498	15.2504	15.9085	14.3718	15.5562	15.2418	14.1649	14.8742	12.7954	15.3355	14.8795	14.5779	13.3665	14.5447	15.7613	13.1539	14.0859	14.9797	14.815	14.6224	14.5002	14.7661	14.8567	15.307	14.4543	15.2356	15.1423	14.5618	14.0695	14.7561	14.9338	15.0373	14.4669	14.5544	13.4577	12.8179	14.8476	15.2599	14.7135	14.6417	14.4378	15.2628	14.9194	15.2968	14.3294
sp|Q61656|DDX5_MOUSE	Q61656	DDX5_MOUSE	Ddx5	18.0629	18.1827	18.0827	17.9074	17.7841	17.5671	17.7471	18.2475	18.1846	17.6068	18.2432	17.6411	17.9022	18.1452	18.164	17.8354	17.6737	18.2706	17.8936	17.9506	17.999	17.9123	17.9311	17.8537	17.8689	17.8082	18.3362	18.5221	17.9674	17.7894	17.9368	18.3452	18.2569	18.0653	18.0538	18.2119	17.215	17.9757	17.6571	17.6104	18.0823	17.9252	17.9911	18.022	17.6913	18.1241
sp|Q6P9R1|DDX51_MOUSE	Q6P9R1	DDX51_MOUSE	Ddx51	14.5478	14.3442	14.4922	15.0008	14.7237	13.755	14.6497	12.9541	16.48	13.2062	14.5669	14.7052	12.5105	14.5809	14.17	13.5	13.348	13.9398	14.5304	14.5698	14.8115	14.5897	14.4035	14.9127	12.7346	15.1206	13.2299	15.2033	14.0803	14.3649	13.2646	15.0385	13.5137	13.5971	13.1532	12.9709	12.8548	14.6219	14.9819	15.4481	14.2618	13.4205	13.1505	14.7456	15.6383	13.7972
sp|Q8K301|DDX52_MOUSE	Q8K301	DDX52_MOUSE	Ddx52	14.3458	14.5591	14.1294	13.1145	14.3032	13.2126	14.6045	12.7154	14.0576	14.5477	14.3046	14.6132	14.2343	13.4996	13.5224	13.9632	12.8801	13.8858	13.7324	14.3658	14.2126	14.1579	14.2575	12.5122	14.1062	13.9591	14.4936	14.8124	14.0776	13.7182	14.0491	14.8192	14.653	14.4887	13.0236	12.9024	12.5244	13.614	13.0954	13.2272	14.1397	14.5477	13.477	14.3478	14.4245	13.9907
sp|Q8K4L0|DDX54_MOUSE	Q8K4L0	DDX54_MOUSE	Ddx54	15.6175	16.0928	15.7784	15.8389	15.723	15.4411	15.6968	15.4429	15.1855	15.3867	16.132	15.4853	15.2616	15.3558	15.1972	15.7205	15.3352	14.985	15.5742	15.5625	15.2356	15.5966	15.1114	15.3372	15.5418	15.6059	15.9883	16.1826	15.3362	15.4194	15.5095	15.7705	16.1044	15.3949	15.6446	13.9404	15.6387	15.3364	15.7201	15.8423	14.8261	15.8119	15.8924	15.5557	16.0345	15.0381
sp|Q9D0R4|DDX56_MOUSE	Q9D0R4	DDX56_MOUSE	Ddx56	15.8657	14.7677	15.641	16.2185	15.8287	15.632	15.8373	13.4392	15.2355	15.0362	15.9165	15.9792	15.4048	14.0394	14.6474	16.3529	15.1986	15.4615	15.2107	15.6665	14.5705	15.7059	15.5021	14.559	15.5626	15.2916	15.786	16.2374	15.6241	15.0765	15.5452	15.7762	16.2163	15.3948	14.9257	15.1728	12.3086	15.0793	16.015	15.7281	14.2899	15.5653	15.8155	16.0523	16.0751	14.8758
sp|P54823|DDX6_MOUSE	P54823	DDX6_MOUSE	Ddx6	15.5442	15.5773	15.3236	15.0568	14.8962	15.2565	15.0617	15.4912	15.3248	14.6325	15.46	14.6966	15.1274	15.6561	15.7076	14.9161	14.4869	15.5273	15.3323	15.4235	15.3942	15.2106	15.213	15.6554	15.1247	15.4581	14.9263	15.3757	15.2315	15.1333	15.0655	15.5053	14.8405	14.6405	15.1053	15.5975	15.0939	15.1795	15.7001	15.2871	15.3793	14.883	14.9129	15.1144	14.8309	14.7238
sp|Q9CQ62|DECR_MOUSE	Q9CQ62	DECR_MOUSE	Decr1	15.0578	15.1394	15.2778	15.1219	14.9833	15.4449	15.0058	15.2938	15.2751	14.7841	15.1266	14.6646	15.3747	15.7342	15.5469	15.1039	14.6064	15.0046	15.2535	15.3806	15.4299	15.4493	15.0402	15.3471	15.3683	15.5002	14.3144	14.0579	15.2041	15.4865	15.5978	14.1198	13.5975	15.4522	15.4567	15.6199	16.4673	15.2726	14.8979	14.7621	15.3914	14.9765	15.3536	15.2202	14.8012	14.6601
sp|P11477|DEFA1_MOUSE	P11477	DEFA1_MOUSE	Defa1	16.1951	16.1616	16.0675	14.6337	16.6904	17.1869	16.522	15.692	17.7792	17.3693	16.5914	17.1733	16.3233	15.823	16.0516	16.2459	16.4551	16.4736	17.3268	16.5759	16.7253	16.8929	16.854	16.7371	17.3888	16.9819	16.4809	15.0537	16.7879	17.0242	17.4033	15.9148	15.4454	17.5029	16.2519	16.7816	13.7061	17.2471	13.903	16.8168	16.3016	15.9162	16.3361	17.1465	15.6501	18.1693
sp|P50711|DFA13_MOUSE	P50711	DFA13_MOUSE	Defa13	15.6723	15.6423	15.3027	15.6939	15.7885	16.3709	15.5956	15.1582	16.3632	16.3854	15.7928	16.323	15.6734	14.9688	15.2606	15.487	15.5464	15.4142	16.3092	15.6376	16.1318	16.093	16.3547	15.8888	16.5105	15.9649	15.922	14.4002	16.0473	16.0588	16.606	13.4851	14.3686	17.3107	16.833	15.821	13.5678	16.1324	13.9594	15.528	15.7393	15.0166	16.0883	16.7859	15.0979	16.8033
sp|Q45VN2|DFA20_MOUSE	Q45VN2	DFA20_MOUSE	Defa20	17.2345	16.5662	16.5709	16.8273	16.5732	16.8493	17.1709	16.6352	17.9988	17.9922	17.261	17.7204	16.3994	15.0811	15.8891	17.2901	16.5991	15.9807	17.3185	16.3279	16.3249	16.4283	17.1114	16.8634	17.4991	15.9733	20.2831	16.4217	16.9547	16.5251	17.0814	15.6207	15.1445	17.1435	17.2388	17.2932	14.7644	17.2972	17.0859	16.5928	16.8547	17.3313	16.453	16.75	17.2761	18.5905
sp|Q8C1N8|DFA22_MOUSE	Q8C1N8	DFA22_MOUSE	Defa22	16.0398	15.5833	15.5609	15.2591	15.3484	19.189	16.3858	14.9123	18.0779	16.9943	16.3167	16.7758	16.9423	14.8223	15.709	15.116	13.5408	16.1489	17.7127	15.6825	15.3307	15.717	15.446	16.9668	16.0656	15.5681	20.2852	15.2018	15.4775	15.7313	15.4652	15.4015	15.326	15.5099	15.5193	16.8609	14.8571	16.8577	16.2847	16.2981	15.9709	16.7043	14.8676	16.2166	15.7586	15.6233
sp|Q5G865|DFA24_MOUSE	Q5G865	DFA24_MOUSE	Defa24	16.9298	17.0062	16.1833	15.7886	17.1296	17.6812	16.683	16.1938	19.2094	17.678	17.8644	17.399	17.3782	17.5008	17.4932	16.6945	16.7326	17.6027	18.4111	17.713	17.7548	18.1979	17.9378	17.5119	18.2492	18.3866	17.4889	14.7083	18.0629	17.8852	18.1534	14.7521	15.2477	18.2932	18.0262	17.6136	13.014	17.9361	14.9691	17.6167	17.1359	16.7326	17.4697	18.0401	16.4144	18.1079
sp|P28310|DEFA3_MOUSE	P28310	DEFA3_MOUSE	Defa3	15.3306	15.6216	15.2982	13.987	16.0267	16.2743	15.8248	13.4901	17.2355	16.818	16.3013	16.7298	15.5183	15.2509	15.5322	15.6801	15.9031	15.7181	17.1035	16.3842	16.3024	16.7084	16.9675	16.0467	17.1229	16.2939	16.1767	13.2499	16.7761	16.4736	16.9885	12.3963	13.274	17.5224	16.529	15.8279	12.8296	16.9418	14.1846	16.162	15.8087	13.3149	15.7048	17.2299	13.4907	16.0594
sp|P17533|DFAR1_MOUSE	P17533	DFAR1_MOUSE	Defa-rs1	17.6815	17.3396	17.752	18.0124	17.912	17.4053	18.2739	18.8384	19.2252	18.2389	18.5732	17.7042	17.8986	18.3948	18.4141	16.9698	17.5093	17.3068	18.911	18.5571	18.5883	17.9635	18.7205	18.471	18.6802	18.2559	17.5999	14.3648	18.7027	18.5883	18.3999	13.5425	14.3574	19.0598	18.9187	18.4908	13.2921	19.2689	19.2263	18.433	18.9951	18.6848	18.8274	18.7609	19.5141	20.3944
sp|Q7TNV0|DEK_MOUSE	Q7TNV0	DEK_MOUSE	Dek	17.7682	18.0814	18.1532	17.7117	17.9998	17.6979	17.7851	17.8266	18.1352	17.6691	17.8872	17.7859	18.0996	17.8701	18.1531	17.5136	17.84	17.9855	17.7367	17.8505	17.8204	18.0174	17.2748	17.7101	18.0299	17.9546	18.0158	18.3373	18.0575	17.8243	18.1264	17.7972	18.5072	18.102	18.2076	17.8142	16.9444	17.9627	17.2263	17.3897	17.9056	18.5084	17.9471	17.4803	18.397	17.2837
sp|Q8C4S8|DEN2A_MOUSE	Q8C4S8	DEN2A_MOUSE	Dennd2a	15.6764	15.5377	12.1899	16.0982	16.6198	16.0849	16.4163	15.6109	15.8166	16.9115	12.623	16.8914	16.4181	15.549	11.0694	16.4381	16.6342	12.0385	15.2862	15.1508	15.223	15.5433	15.3045	14.347	15.5307	15.0411	16.5814	16.2369	15.48	15.6104	15.5984	15.2596	15.9272	15.9973	15.5845	11.7346	13.8855	15.4266	15.8864	14.112	15.4445	15.0229	15.5139	15.7856	15.4216	14.6195
sp|A6H8H2|DEN4C_MOUSE	A6H8H2	DEN4C_MOUSE	Dennd4c	14.1912	14.0761	14.0678	14.8194	13.5162	13.0376	14.5715	12.9273	14.5276	14.6233	14.3694	14.384	14.5122	14.4738	14.1864	14.142	13.9387	14.4627	14.8392	15.3195	14.2295	14.817	15.0593	13.267	13.2034	14.7564	13.4621	14.0609	15.0107	15.2217	13.19	14.2344	13.9384	13.7877	13.4159	13.609	12.9562	14.932	14.2816	14.7709	14.5856	13.4743	13.6262	14.3286	13.8633	15.1238
sp|Q9CQJ6|DENR_MOUSE	Q9CQJ6	DENR_MOUSE	Denr	14.6421	14.3945	14.2263	13.494	14.4578	13.5518	14.7059	14.0159	13.5085	13.6327	13.5816	14.6534	13.7956	14.6436	13.5993	13.2236	13.9458	14.0118	13.1031	14.9439	14.7932	14.2563	14.4237	13.0777	13.3793	14.8549	13.7041	13.9619	14.3385	14.4721	13.3712	14.8502	14.4413	13.448	13.6349	14.2299	13.0499	14.3316	13.4802	14.9042	14.2267	13.473	13.8101	14.7808	12.7855	13.2623
sp|Q570Y9|DPTOR_MOUSE	Q570Y9	DPTOR_MOUSE	Deptor	14.797	14.3837	14.616	14.431	14.8684	14.3613	14.6526	14.9126	14.1517	14.3638	14.3299	14.5464	15.2138	14.1489	14.0921	14.5353	14.6782	14.5087	15.0249	14.5304	14.7333	14.6101	14.5804	14.6626	15.3113	14.896	14.459	12.2278	14.6092	15.022	14.9423	13.0463	14.0182	15.1406	15.0618	14.1411	13.9483	14.9425	14.2462	14.0925	14.5955	14.711	15.0001	14.8071	15.0264	15.5609
sp|Q91YP3|DEOC_MOUSE	Q91YP3	DEOC_MOUSE	Dera	15.3153	15.4232	15.6605	15.4572	15.4677	15.6234	15.0383	15.5823	15.7657	14.9964	15.3411	15.3907	15.1591	15.2919	15.1452	15.5121	15.1949	15.1494	15.7188	15.2238	15.1917	15.4175	15.3829	15.6084	15.344	14.9129	15.4654	14.8481	15.6731	15.2003	16.1039	14.4222	15.0041	15.5987	15.9317	14.5047	16.1725	15.6586	15.4227	14.4424	15.2987	15.7211	15.685	15.5798	15.2391	15.4857
sp|Q99J56|DERL1_MOUSE	Q99J56	DERL1_MOUSE	Derl1	15.319	15.3622	15.4059	14.2629	14.9812	13.7716	15.4545	13.8619	15.3288	14.4931	14.5664	14.4901	14.7577	14.5675	14.7088	13.1619	13.2846	15.3011	15.291	15.1651	14.8236	15.0444	14.914	15.3091	14.9517	14.8718	14.4793	14.8915	14.4927	14.9556	14.4592	15.0211	14.3691	14.5117	13.8265	14.5803	15.7858	14.9705	13.3352	14.5701	14.7527	13.7702	13.2141	15.1579	13.1042	14.4184
sp|P31001|DESM_MOUSE	P31001	DESM_MOUSE	Des	16.9829	17.1847	16.9112	17.0547	17.1951	16.268	16.8136	16.8866	16.5749	18.2466	17.105	16.6898	16.9497	17.0595	17.2116	16.8262	16.9263	17.0496	16.9426	16.7519	16.5609	16.8105	16.0232	16.4761	16.5014	17.2818	17.7655	17.031	16.8163	16.8795	16.7184	17.1952	17.4364	17.1421	17.1034	17.1993	17.8883	16.6195	16.9417	18.3772	17.0057	17.1051	16.7297	16.9691	16.632	16.9473
sp|Q8BH86|GLUCM_MOUSE	Q8BH86	GLUCM_MOUSE	Dglucy	14.4172	14.4188	14.9023	14.8071	14.8328	14.4974	14.4494	14.5668	14.9775	14.5809	14.7341	14.4204	15.0255	14.7798	14.7442	14.6684	14.3002	14.6137	14.624	14.9873	14.555	14.4512	14.7057	14.9698	15.1598	15.2534	13.7234	13.737	14.735	15.419	15.0365	13.0846	13.1219	15.2958	14.9182	15.1704	15.8791	14.6092	14.3261	13.9319	14.86	15.134	14.9749	14.9966	13.945	15.5327
sp|P00375|DYR_MOUSE	P00375	DYR_MOUSE	Dhfr	15.5253	15.7652	15.5506	15.1142	14.8152	13.6398	14.8036	15.462	16.3103	14.9989	15.5545	14.775	15.2556	15.7132	15.7792	14.7923	14.4332	15.7735	15.6188	15.5924	15.015	15.3065	15.2749	15.9935	15.5076	15.4443	14.8025	15.1587	15.4423	15.472	15.3515	15.3715	14.5403	15.0358	15.0969	15.1353	15.0993	15.3718	13.9848	15.2425	15.6301	15.3907	15.4255	15.3752	14.4128	14.7966
sp|O35435|PYRD_MOUSE	O35435	PYRD_MOUSE	Dhodh	14.8954	14.8371	14.4437	14.6316	14.409	13.8785	14.4544	14.2158	14.0472	14.1193	14.0823	14.1527	14.237	13.4624	14.1547	14.2679	14.1123	14.1103	14.3712	14.255	13.9931	14.2552	14.413	14.5562	14.48	14.1284	14.2486	14.3921	14.2996	14.3331	14.3777	13.9945	14.1764	14.2157	14.4218	14.0423	13.9187	14.4334	13.9605	13.6957	14.2084	14.4319	14.3837	14.343	14.4381	14.4758
sp|Q99L04|DHRS1_MOUSE	Q99L04	DHRS1_MOUSE	Dhrs1	15.4056	15.4149	15.4991	15.5732	15.418	14.9762	15.1855	15.4251	15.1623	15.2464	14.7566	14.9732	15.5621	15.2224	15.1596	15.5055	15.1215	15.0851	15.0816	14.842	14.6872	14.9946	15.446	15.495	15.4625	15.0724	14.5205	14.3619	14.9201	15.3552	15.9155	13.9028	14.4623	15.7091	15.9079	15.3039	18.4564	14.8481	16.1518	14.4623	15.0356	15.6441	15.4455	15.2178	15.3358	15.7225
sp|Q3U0B3|DHR11_MOUSE	Q3U0B3	DHR11_MOUSE	Dhrs11	14.4076	14.4242	14.9603	12.8298	13.9327	14.0771	13.0496	14.6791	14.2941	13.7435	14.3258	13.4047	13.9286	14.003	14.6895	14.2587	13.4055	14.5463	13.3643	13.7644	14.3503	13.9958	14.2568	14.8271	14.1579	13.0213	11.4234	12.6106	13.7921	14.7513	14.9564	12.6444	12.2394	15.2149	14.9136	14.8517	16.3409	14.2079	13.3457	14.5472	14.2349	14.6754	14.6146	14.3221	14.0157	14.5658
sp|Q99LB2|DHRS4_MOUSE	Q99LB2	DHRS4_MOUSE	Dhrs4	16.1711	15.9767	15.8857	15.7983	15.8206	16.3346	15.7046	16.1687	15.9522	15.9641	15.8318	15.9076	16.1281	16.6198	16.3702	15.6899	15.5744	16.0867	16.2164	16.2522	16.2434	16.2158	16.2008	16.2634	16.1272	16.3149	14.8058	15.4768	16.1891	16.2688	16.2039	14.9152	15.2647	16.2618	16.2876	16.3161	16.4457	16.1602	15.2856	15.9731	16.4485	16.1476	16.0905	16.1939	15.409	16.8864
sp|Q99J47|DRS7B_MOUSE	Q99J47	DRS7B_MOUSE	Dhrs7b	14.6302	14.6389	14.5469	14.6676	14.674	14.6278	14.5398	14.4798	13.9781	14.8671	14.1344	14.8193	14.5039	14.1214	14.1099	14.8309	14.5726	14.1769	14.4437	14.7209	14.7094	14.6803	14.6067	14.6778	14.5441	14.6396	13.6757	14.2738	14.5973	14.8296	14.3329	13.8399	14.5136	14.3349	14.4504	14.9217	15.334	14.9262	14.7167	14.4006	14.5485	14.672	14.6113	14.6361	12.7417	14.0974
sp|O35286|DHX15_MOUSE	O35286	DHX15_MOUSE	Dhx15	17.0053	16.9294	16.8608	16.8369	16.7788	16.4741	16.879	16.9301	16.9716	16.4894	17.0833	16.7543	16.9433	17.2132	17.0976	16.7052	16.8879	17.1707	16.8566	16.8745	16.9897	16.9304	16.9185	16.9865	16.9307	16.718	17.1948	17.1594	16.9503	16.7955	16.9273	17.0324	17.2078	16.9106	16.9769	16.594	16.3559	16.8044	16.7723	16.691	16.8368	16.9865	16.8874	16.7961	16.9322	17.5893
sp|Q6PGC1|DHX29_MOUSE	Q6PGC1	DHX29_MOUSE	Dhx29	14.2412	14.1595	13.4052	14.1477	14.0161	13.361	13.688	13.745	14.1147	13.7573	12.6021	13.5227	13.5278	14.0226	13.3361	13.1904	14.0124	13.5146	13.8472	14.085	13.8566	13.5606	13.6827	13.7784	13.6861	13.8925	13.916	13.6423	14.0769	13.919	12.5237	13.9155	13.1526	13.5896	13.1566	13.8344	12.0908	14.1393	13.2142	13.9589	14.101	13.4109	14.4788	13.8358	14.2012	14.2735
sp|Q99PU8|DHX30_MOUSE	Q99PU8	DHX30_MOUSE	Dhx30	14.74	14.9789	14.8015	13.2014	15.1495	15.8284	14.6258	13.604	14.3555	14.8481	14.6145	14.9085	14.9261	14.5045	14.4069	14.7907	13.9876	14.7544	14.7711	14.7415	15.0898	14.7495	15.1779	14.7426	14.8737	14.3764	13.0703	14.9918	14.8781	15.0097	14.2194	14.8351	14.5875	14.6695	14.4928	14.7681	14.5099	14.4001	13.2295	13.8212	14.7674	15.1382	14.774	14.843	15.0117	15.2482
sp|Q8VHK9|DHX36_MOUSE	Q8VHK9	DHX36_MOUSE	Dhx36	15.0947	15.1271	15.2353	15.0132	14.7868	15.1526	15.0197	14.6332	14.8143	14.8813	15.1511	14.9388	15.2676	14.565	14.5162	15.148	14.9112	14.9959	15.1051	15.0758	15.2605	14.8265	15.3325	15.3231	15.5816	14.5727	14.9815	15.0486	15.1019	14.9873	15.6217	15.0953	15.3371	15.3601	15.322	14.5304	13.3619	15.3515	14.2337	14.9148	14.913	13.9132	15.0705	15.6658	13.9901	14.9416
sp|O70133|DHX9_MOUSE	O70133	DHX9_MOUSE	Dhx9	17.0992	17.1285	17.1031	16.9511	16.8544	17.2017	17.0322	16.8819	17.1381	16.8987	16.7459	17.0545	16.8782	16.9463	16.9615	16.9129	16.8795	16.8946	17.0057	17.0001	17.1183	17.1131	17.0483	17.1231	17.0755	16.8112	17.037	17.1058	16.9029	16.817	17.1084	16.9789	17.015	17.2066	17.0326	17.0945	16.5826	16.93	16.7867	16.827	16.9718	16.8892	16.9511	16.8757	16.9353	17.2533
sp|Q9JIQ3|DBLOH_MOUSE	Q9JIQ3	DBLOH_MOUSE	Diablo	14.2507	13.6866	14.2744	14.6144	14.2674	13.65	14.5451	14.1411	13.9479	14.1467	13.9578	14.2398	14.2049	13.5561	13.4179	14.268	14.7561	13.7389	14.2855	14.375	14.5659	14.0699	14.0208	14.2572	13.7008	14.1323	13.6807	14.0412	13.8961	14.914	13.7081	12.9632	14.2314	14.4069	14.3617	14.324	12.9911	14.4351	14.3298	14.1246	13.9667	15.0963	13.8698	13.7395	14.0081	14.3097
sp|O08808|DIAP1_MOUSE	O08808	DIAP1_MOUSE	Diaph1	14.8881	14.6648	14.7602	13.8134	14.6945	14.2861	14.6363	14.6935	14.923	14.534	14.6783	14.6093	14.8084	14.7997	14.7063	13.5227	14.6073	14.9157	14.3113	14.4702	14.8445	14.5634	14.6675	14.3536	13.0036	15.1086	13.4712	14.5687	13.6919	14.922	14.4666	15.0254	14.9128	15.7416	15.3861	15.0357	15.3923	13.8685	13.2518	14.9845	15.1623	15.485	15.0298	14.7414	13.3523	14.3613
sp|Q9CSH3|RRP44_MOUSE	Q9CSH3	RRP44_MOUSE	Dis3	15.6321	15.4673	15.5688	15.6761	15.3825	14.9443	15.2257	15.6683	15.4783	15.1606	15.6192	15.225	15.3978	15.5735	15.3027	15.3254	15.6514	15.521	15.4856	15.4662	15.4274	15.5388	15.4682	15.5489	15.3199	15.2459	15.8879	15.9405	15.4707	15.2773	15.3458	15.6603	15.7817	15.4468	15.0516	15.0725	14.5766	15.6003	15.3194	15.1866	15.5121	15.5844	15.3946	15.3812	15.739	14.7337
sp|Q9ESX5|DKC1_MOUSE	Q9ESX5	DKC1_MOUSE	Dkc1	15.6187	15.514	15.4823	15.6402	15.1525	15.4661	15.61	14.3092	15.2612	15.0607	15.0334	15.3135	15.0702	14.9864	14.9907	15.0829	15.1392	15.1799	15.3143	15.2955	14.967	15.2738	14.9806	15.0456	15.1784	15.1077	15.2768	15.8607	15.3933	15.1478	14.9954	15.5917	15.6654	15.2267	15.3544	14.8689	14.3946	15.37	15.2818	15.5763	15.4313	15.0481	15.1088	15.2086	14.9034	14.894
sp|Q8BMF4|ODP2_MOUSE	Q8BMF4	ODP2_MOUSE	Dlat	16.3634	16.7354	16.4619	15.7806	16.4974	15.0663	16.0687	15.7534	16.1969	16.2477	16.4781	16.4719	16.463	16.3064	16.4629	16.4084	15.9628	16.5646	16.6676	16.6716	16.6137	16.4413	16.5052	16.1584	16.2889	16.6958	15.5262	16.2964	16.6833	16.7852	16.1587	16.0472	15.5853	16.0923	15.556	16.6783	16.8885	16.5876	14.9907	16.5581	16.1473	15.6699	15.9392	16.5912	15.6106	16.052
sp|O08749|DLDH_MOUSE	O08749	DLDH_MOUSE	Dld	16.5152	16.4394	16.7323	16.6776	16.5646	16.4261	16.6381	16.6412	16.6859	16.578	16.6398	16.3491	16.6336	16.7055	16.5148	16.5762	16.4561	16.7953	16.5551	16.7088	16.5791	16.543	16.6821	16.0612	16.5163	16.5607	16.1756	16.2856	16.6201	16.9124	16.5658	16.0014	16.3278	16.6122	16.6113	16.8135	17.0282	16.6663	16.8474	16.5239	16.4476	16.9156	16.8239	16.8455	16.6228	16.9414
sp|Q811D0|DLG1_MOUSE	Q811D0	DLG1_MOUSE	Dlg1	14.6481	14.5268	14.6026	14.4377	14.4847	14.5127	14.276	14.3732	14.6023	14.3828	14.9214	14.4497	14.4709	14.7592	14.5811	13.9773	14.4176	15.0562	14.4326	14.6436	13.9822	14.3911	14.0538	14.3056	14.861	14.5513	14.1848	13.9992	14.5813	14.4606	14.2698	14.5596	14.7243	14.503	14.6311	15.0401	14.7564	14.2636	14.4874	14.5638	14.7873	15.3497	14.477	14.5283	14.832	13.7238
sp|Q9D2G2|ODO2_MOUSE	Q9D2G2	ODO2_MOUSE	Dlst	16.9554	17.0209	17.0808	17.0049	16.8575	16.3373	16.888	16.2183	16.3363	16.7922	16.5022	16.518	16.6728	16.7127	16.5014	16.6419	16.6667	16.4426	16.7322	16.8233	16.559	16.8673	16.8289	16.4639	16.7644	16.8444	16.3634	16.2866	16.4335	16.6729	16.843	15.9025	16.6788	16.7955	16.6659	16.3	17.7382	16.4502	16.6711	16.6216	16.5426	17.027	16.8274	17.1026	16.4185	16.6076
sp|Q9JI44|DMAP1_MOUSE	Q9JI44	DMAP1_MOUSE	Dmap1	14.6061	14.8141	14.5886	14.5277	14.3174	12.9542	14.5298	14.2926	14.4741	14.3061	15.1995	14.9191	14.8883	14.2018	14.4804	13.9297	14.7126	14.0474	14.3122	14.3661	13.9612	14.6065	14.2977	14.5283	14.527	14.3803	14.5298	14.7716	14.6529	14.3316	14.7618	14.0022	14.4162	14.4554	14.4567	13.7066	13.8599	14.5912	15.1146	14.2334	14.2923	14.6542	14.5273	14.2418	15.1054	13.5837
sp|Q60997|DMBT1_MOUSE	Q60997	DMBT1_MOUSE	Dmbt1	16.3821	16.3887	16.7116	16.7509	15.8063	16.4471	16.5185	16.1559	15.1386	15.8104	15.3872	16.0017	16.1096	15.4958	15.7325	15.9581	15.7045	15.1335	16.4223	16.5746	16.1851	16.3884	16.3724	16.578	16.9104	15.9256	13.0047	13.6389	16.6043	16.3059	16.6608	14.5363	13.9137	16.4716	16.4101	15.8336	14.189	16.37	16.5504	15.9611	16.4832	16.3607	17.3925	16.5138	16.8928	16.8103
sp|P11531|DMD_MOUSE	P11531	DMD_MOUSE	Dmd	14.4	14.3581	14.668	14.5185	14.2729	13.025	14.7977	13.4729	13.5324	14.445	14.403	14.4471	14.1489	14.4483	14.5508	14.6635	14.2507	14.0967	15.0943	14.8186	15.4457	15.126	13.9759	13.371	14.1218	15.9865	13.6018	13.9587	13.8232	14.901	13.7916	13.3809	12.9423	13.3349	14.0496	12.5179	13.8009	14.7587	13.9546	16.0422	14.9124	14.4859	14.182	14.7768	13.5945	15.4846
sp|P63037|DNJA1_MOUSE	P63037	DNJA1_MOUSE	Dnaja1	15.6055	15.589	15.5496	15.6776	15.43	15.4086	15.4538	16.1529	16.0366	15.3186	15.9921	15.2776	15.8024	16.0108	16.0294	15.7275	15.4985	15.8825	15.725	15.8858	15.7454	15.7841	15.8563	15.9912	15.8037	15.3715	15.692	15.776	15.7491	15.5938	15.5421	16.1035	15.9469	15.6355	15.4821	15.1128	15.4852	15.8902	15.0561	15.585	16.1167	15.3564	16.0935	15.8232	15.4617	15.6897
sp|Q9QYJ0|DNJA2_MOUSE	Q9QYJ0	DNJA2_MOUSE	Dnaja2	14.9587	14.8322	14.8252	15.2247	14.8349	15.6963	14.7943	15.1978	14.1387	14.9618	14.2291	14.8814	14.979	14.5435	14.6054	15.0324	15.0962	14.9028	14.9533	14.759	14.6094	14.8886	14.5308	15.2056	14.944	14.9324	14.9552	15.0236	14.7233	14.4865	14.8192	14.4569	14.9075	14.622	14.7703	15.7959	14.9677	14.6354	15.3943	15.256	14.6089	14.2899	14.343	14.9556	15.7673	15.6355
sp|Q99M87|DNJA3_MOUSE	Q99M87	DNJA3_MOUSE	Dnaja3	16.1079	15.926	15.6517	15.9361	15.6108	15.1777	15.6385	15.7221	15.4477	15.6782	15.968	15.4028	15.1191	15.6284	15.865	15.8747	15.5813	15.3966	15.5659	15.7781	15.6074	15.8628	15.7022	15.7114	15.9015	15.766	15.7123	15.5686	15.7523	15.86	15.8299	15.727	15.365	15.6112	15.7845	15.8924	15.0094	15.8805	14.9245	15.7856	15.9079	15.4378	15.3407	15.8594	15.4544	15.6645
sp|Q9QYJ3|DNJB1_MOUSE	Q9QYJ3	DNJB1_MOUSE	Dnajb1	14.2401	14.368	14.0315	13.876	14.3415	13.9211	13.2879	13.7293	14.8179	13.4334	14.7779	14.2928	14.4317	15.2336	15.6225	14.3576	14.6084	15.3121	13.032	14.1955	14.5515	14.4826	14.5855	13.8211	13.6569	14.1107	12.9328	14.7084	13.7182	14.2272	14.4969	14.5682	15.4783	15.3079	13.8724	14.4836	15.075	13.0258	12.9192	14.7594	15.1115	16.3149	15.3935	15.0448	14.1513	15.4738
sp|Q99KV1|DJB11_MOUSE	Q99KV1	DJB11_MOUSE	Dnajb11	15.3852	15.1966	15.1502	15.0105	15.1946	13.7896	15.0854	15.6627	15.3289	14.9365	15.2892	14.9667	15.2825	15.2328	15.2582	15.2078	14.5098	15.5023	15.1894	15.3207	15.2337	15.2919	14.8611	15.0715	14.913	15.2165	15.0854	15.1166	15.3969	15.1961	14.8551	14.9021	14.5016	14.8178	14.8169	15.3176	15.3135	15.2948	15.2497	15.4795	15.2688	14.8432	14.8882	15.1837	15.359	15.2207
sp|O54946|DNJB6_MOUSE	O54946	DNJB6_MOUSE	Dnajb6	14.1746	14.1422	13.9269	14.234	14.4057	14.4161	14.3734	13.8238	13.4563	14.7398	13.9957	14.4616	14.5153	13.7781	13.7285	14.4605	14.343	13.9039	14.3009	14.5473	14.2327	14.5279	14.2591	14.4299	14.6548	14.206	14.2075	13.8371	13.2834	13.5519	13.8709	14.2534	14.2372	13.9053	13.8176	14.3886	13.954	14.4043	13.7646	13.8806	14.1689	14.3708	14.4061	14.7044	14.1543	15.0833
sp|Q5U458|DJC11_MOUSE	Q5U458	DJC11_MOUSE	Dnajc11	15.0785	15.0764	15.0059	15.0419	14.8018	15.3626	14.8146	14.668	14.3215	14.756	14.8155	14.6034	14.933	14.5296	14.4178	14.9758	14.8034	14.7297	14.5228	14.6504	14.6534	14.9155	15.0373	14.574	14.9026	14.0761	14.7695	14.7972	14.9476	14.8135	15.0038	14.8442	15.1396	14.8009	15.2381	14.549	14.5383	14.7704	14.9093	15.1369	14.8155	14.6977	14.9085	14.8853	15.2055	15.6442
sp|P54103|DNJC2_MOUSE	P54103	DNJC2_MOUSE	Dnajc2	15.1348	14.8204	15.3654	14.5748	14.113	13.4669	14.6861	14.4821	14.4401	14.6964	14.6545	14.9737	14.2776	14.6301	14.3421	14.4517	13.7522	13.7469	14.3387	14.4212	14.0937	14.4444	14.5623	14.405	14.5904	14.0437	14.751	14.9365	14.7881	14.3461	14.6471	14.511	14.5423	14.4159	14.4674	14.1977	12.6411	14.5328	15.0238	14.5454	14.5112	14.9359	14.6893	14.3053	15.2263	14.5751
sp|E9Q8D0|DJC21_MOUSE	E9Q8D0	DJC21_MOUSE	Dnajc21	15.3402	14.8199	14.8624	14.5792	14.0711	13.9406	14.6814	13.592	14.1749	14.3941	14.6003	14.4208	14.3034	14.548	14.4877	14.9955	14.6245	14.6024	14.7192	14.9666	14.5498	14.4089	14.1429	14.8225	14.4237	14.5945	14.3777	14.3629	14.5752	14.1403	14.6382	14.5714	14.4569	14.2568	13.9261	13.9927	14.4925	14.6635	15.255	14.6421	14.184	14.7173	14.4035	14.6054	14.668	14.4805
sp|Q91YW3|DNJC3_MOUSE	Q91YW3	DNJC3_MOUSE	Dnajc3	14.7735	14.2523	14.5507	14.9409	15.1202	15.0173	15.2241	15.1743	15.4226	15.2215	15.0193	14.6292	14.8267	15.2083	14.9444	14.9552	14.5068	15.1309	15.0068	15.2912	14.8821	14.6635	15.0386	14.6711	15.0297	14.8735	14.8105	14.6724	14.8863	14.9613	15.2343	14.6668	14.6199	14.9626	15.1372	15.0475	14.9361	14.8327	15.0285	14.1456	15.1546	15.3953	14.6989	15.3567	15.374	14.5193
sp|Q9QYI3|DNJC7_MOUSE	Q9QYI3	DNJC7_MOUSE	Dnajc7	15.396	15.1436	15.2622	15.3339	15.2361	15.7825	15.1971	15.419	15.2781	15.0222	15.3087	15.2046	15.1026	15.0366	14.9512	14.9875	15.5925	14.8682	15.2791	15.1699	15.1674	15.1979	15.3405	15.0997	15.1573	14.9788	15.5717	15.51	15.3039	15.157	15.069	15.5405	15.75	15.1368	15.0563	14.8636	14.8658	15.1801	15.0506	15.2367	15.2504	15.3194	15.3495	15.3384	15.2435	14.1717
sp|Q6NZB0|DNJC8_MOUSE	Q6NZB0	DNJC8_MOUSE	Dnajc8	15.7794	14.7125	15.567	15.5557	15.3994	14.8407	15.5423	15.8918	15.2128	15.5598	15.6347	15.3605	15.5453	15.3764	15.5003	15.4072	15.8232	15.2384	15.7295	15.6593	15.8596	15.4211	15.6039	15.8284	15.378	15.2295	15.5033	15.1636	15.677	15.0632	14.6422	15.7421	15.3091	15.233	15.5473	14.7352	15.2262	15.6995	15.8312	15.6264	15.846	15.5323	15.5525	15.5267	14.7551	15.5701
sp|Q91WN1|DNJC9_MOUSE	Q91WN1	DNJC9_MOUSE	Dnajc9	15.5853	15.5189	15.3984	15.6907	15.1402	15.7026	15.4875	15.7236	15.6617	15.4317	15.3256	15.3571	15.2345	15.2392	15.2811	15.2054	15.2819	15.1813	15.8129	15.5522	15.7984	15.6851	15.4003	15.6214	15.2886	15.4081	15.2652	15.4275	15.5959	15.5016	14.7902	15.4701	15.3887	15.6761	15.6394	15.1021	13.9691	15.8563	15.3601	15.0453	15.7019	15.8152	15.5667	15.1759	15.2553	15.8849
sp|Q8K1M6|DNM1L_MOUSE	Q8K1M6	DNM1L_MOUSE	Dnm1l	15.0888	15.0789	14.8453	15.1673	14.7812	14.5064	14.8609	14.5116	14.4714	14.9137	15.1613	14.5738	14.5916	14.1761	15.0653	15.0223	14.7897	14.6989	15.0723	14.9322	14.7173	14.714	15.0109	15.1816	15.1448	14.4867	14.4467	14.768	14.8054	14.7177	15.0622	15.0386	14.9223	13.9069	14.4723	15.0797	15.0561	14.9704	12.8316	14.7937	15.2077	15.8583	14.129	14.819	15.3115	14.7254
sp|P39054|DYN2_MOUSE	P39054	DYN2_MOUSE	Dnm2	15.0301	14.8803	15.0941	14.9918	14.7676	13.8665	14.7984	15.1044	14.8437	14.5896	14.4537	14.6961	14.9118	14.6406	14.5423	14.5172	14.5488	14.8764	14.6947	14.6388	14.863	14.1451	14.3687	14.8544	14.7358	14.9421	14.8021	14.5031	14.4213	14.7869	14.5978	14.623	14.9534	14.479	14.6898	14.841	15.3843	14.6026	14.9314	14.8941	14.8595	14.9205	14.7769	14.3452	15.0758	15.376
sp|P13864|DNMT1_MOUSE	P13864	DNMT1_MOUSE	Dnmt1	16.0862	15.7101	15.6943	15.6033	15.6158	15.7789	15.6248	16.105	15.7975	15.7458	15.7845	15.591	15.6118	15.9154	15.8993	15.5263	15.3401	15.757	15.8569	15.8451	15.7978	15.8156	15.6962	15.5602	15.3535	15.7382	15.9117	16.1426	15.9564	15.6714	15.6151	16.1535	15.9896	15.5313	15.6249	15.5975	14.3546	15.6422	15.8474	15.9403	15.8223	15.7739	15.8716	15.5692	16.1019	15.8781
sp|Q9Z2W0|DNPEP_MOUSE	Q9Z2W0	DNPEP_MOUSE	Dnpep	16.4315	16.5959	16.58	16.3476	16.4401	16.3635	16.3122	16.5587	16.6347	16.2049	16.398	16.1912	16.4652	16.5003	16.6559	16.3461	16.1129	16.557	16.4137	16.4784	16.4695	16.5987	16.3929	16.2015	16.3152	16.5768	16.2049	16.2024	16.3415	16.7205	16.3835	16.1414	15.8355	16.3964	16.5543	16.3239	17.2753	16.3783	16.5967	16.3278	16.2457	16.5911	16.5329	16.5009	16.5438	16.3203
sp|Q80VJ3|DNPH1_MOUSE	Q80VJ3	DNPH1_MOUSE	Dnph1	14.0141	14.0309	14.1337	13.6479	13.8074	13.734	14.3254	13.0442	13.4678	14.2207	14.1105	13.8682	14.5532	13.8082	13.8522	13.8136	13.5929	14.2005	14.5917	14.5204	13.9861	14.2729	13.3498	14.4353	13.5507	14.4507	13.2461	13.0577	14.1711	14.5606	13.2904	15.4668	12.5727	13.5281	13.4572	15.1057	12.5708	14.3703	13.2511	14.2931	14.8022	13.3074	13.304	14.1971	13.6282	14.1608
sp|B9EJR8|DAAF5_MOUSE	B9EJR8	DAAF5_MOUSE	Dnaaf5	15.0315	15.2771	15.3575	15.3191	15.1015	14.7818	14.1351	13.4681	15.6737	14.9337	14.6123	15.1336	13.7702	13.4527	13.4488	14.6689	14.0946	14.4611	14.9686	14.8349	14.291	14.4446	14.304	14.4206	14.8606	14.5843	15.1155	15.0646	14.9056	14.3563	13.6399	14.7058	14.4117	14.6003	14.5354	15.1571	13.5499	14.5683	13.3231	15.2975	14.0936	15.254	14.5803	14.9949	15.2195	14.4284
sp|Q8BUR4|DOCK1_MOUSE	Q8BUR4	DOCK1_MOUSE	Dock1	14.9472	14.7279	14.866	15.2054	14.8938	14.811	14.9971	14.958	14.2226	14.8129	14.9956	14.8408	15.0931	15.1833	14.4825	14.6913	14.6872	14.6393	15.2995	15.1179	14.9581	14.7961	15.2598	12.9025	14.8405	14.6481	15.3195	12.7925	14.8956	14.865	15.4953	14.8754	12.4011	15.2134	15.6319	14.3568	14.5457	14.9411	15.6651	14.4797	15.2839	16.0349	15.7585	14.8607	15.3439	15.1056
sp|Q8R1A4|DOCK7_MOUSE	Q8R1A4	DOCK7_MOUSE	Dock7	15.8107	15.1674	15.7193	14.997	15.3114	15.857	15.6415	14.8483	14.4098	15.1261	14.9816	14.976	15.2269	14.4791	14.4672	14.9437	14.5674	14.6451	14.8168	14.8271	15.1165	14.8014	15.0619	14.7482	15.3675	14.9266	14.9081	14.8903	15.038	14.9727	15.2175	14.3063	14.7845	15.3454	15.5063	15.5653	16.0171	14.9248	15.4274	15.3156	14.9368	14.7676	15.1603	15.1136	14.8995	15.0587
sp|Q99LN9|DOHH_MOUSE	Q99LN9	DOHH_MOUSE	Dohh	14.9478	15.3539	15.465	13.8257	13.9338	13.7087	13.788	14.0158	14.8868	13.6057	14.5438	14.8785	13.5515	14.6563	14.6063	13.6433	13.9988	15.467	13.9577	14.1436	14.9217	14.3935	14.3781	14.4944	13.2289	15.106	14.3507	14.6634	14.4107	14.6311	14.4391	14.7216	15.3673	14.4269	14.4949	14.2042	13.1017	14.4718	14.5264	13.9105	14.3779	14.9087	14.6207	14.807	13.2566	14.1798
sp|Q61103|REQU_MOUSE	Q61103	REQU_MOUSE	Dpf2	14.1335	14.4816	13.948	13.3024	12.9932	13.6852	13.2523	13.0568	14.3799	13.2291	14.6776	12.9338	13.9453	13.8507	14.9348	13.4261	13.7179	14.7571	13.588	14.1602	14.4099	14.327	13.499	14.0137	13.5255	14.7482	13.1465	12.8794	14.2574	14.5868	13.5743	13.8733	12.8793	12.4342	13.7451	14.7527	14.3993	14.1967	13.7659	14.9095	13.4787	13.3411	12.8754	14.3194	13.3716	13.8362
sp|Q5NCQ5|DPH1_MOUSE	Q5NCQ5	DPH1_MOUSE	Dph1	15.0294	15.1647	14.6096	14.9045	14.9112	12.9916	14.9385	14.5043	13.785	15.1151	14.269	15.2166	14.7763	13.82	13.845	15.3866	15.2782	14.1063	14.78	14.9392	14.5253	14.8446	14.6499	14.1718	14.6796	14.5362	15.0229	14.8004	14.8622	14.4247	14.5587	14.3615	14.7078	14.8879	14.3201	13.809	13.3339	14.5874	14.5528	14.1087	14.447	15.4491	14.6715	14.8356	15.1102	14.7002
sp|O70152|DPM1_MOUSE	O70152	DPM1_MOUSE	Dpm1	15.4248	15.2683	15.2153	15.5452	14.9117	15.4322	15.2633	15.7367	15.2186	14.7951	14.9052	15.0185	15.1726	14.4351	14.9649	15.1992	14.9827	15.0627	15.1351	15.0118	15.0772	14.965	14.8361	15.194	14.9952	15.345	15.1783	15.1578	15.0582	15.1201	15.4988	15.1349	15.0425	15.2268	15.1351	15.5454	15.0816	14.8659	15.3793	15.4502	15.0406	15.0063	15.1117	14.8527	15.3825	15.8437
sp|Q9D1Q4|DPM3_MOUSE	Q9D1Q4	DPM3_MOUSE	Dpm3	15.5742	15.4899	15.5533	15.6129	15.015	14.4178	15.3999	15.7625	15.2539	15.3339	15.1099	14.9608	15.1904	15.1991	15.2556	15.3014	14.6441	15.194	15.2425	14.9626	15.2209	15.4183	15.2943	15.6347	15.2455	14.8695	14.9802	14.9107	15.1357	15.3583	15.886	15.153	14.9596	15.8623	15.9822	14.8106	14.9445	15.2442	15.328	14.2589	15.3722	14.7599	15.3042	15.5458	15.7184	15.7357
sp|Q99KK7|DPP3_MOUSE	Q99KK7	DPP3_MOUSE	Dpp3	16.0578	16.2163	16.0539	16.0334	15.5447	13.5577	15.8755	16.1442	15.9857	15.7561	15.9434	16.0538	15.2131	16.1865	16.1639	15.724	15.8578	15.901	16.3888	15.8254	15.7083	16.0615	15.8238	16.1401	15.3815	16.1544	15.626	15.5592	16.077	16.1398	15.3898	15.9448	15.3846	15.5059	15.3099	15.864	16.0021	16.2342	15.2532	16.2818	15.6624	15.8011	15.425	15.6323	15.8263	16.4219
sp|P28843|DPP4_MOUSE	P28843	DPP4_MOUSE	Dpp4	15.49	14.8039	15.7803	15.6306	15.3845	15.3498	15.2798	15.1449	13.9634	15.0876	14.9674	15.1269	15.2783	14.8011	14.8554	15.1099	14.882	14.495	15.0399	13.9677	15.2569	15.3093	13.9641	15.8609	14.401	15.4839	14.3599	13.7229	15.1898	15.1227	15.0653	14.2515	14.2709	15.9708	15.4939	15.4588	17.5489	15.3418	15.7071	15.0658	15.5589	14.6545	16.3075	14.2752	14.4967	15.2592
sp|Q9ET22|DPP2_MOUSE	Q9ET22	DPP2_MOUSE	Dpp7	13.9693	14.0027	14.4767	14.7359	14.208	13.7921	14.337	13.7743	13.8574	13.9291	13.8788	13.9313	14.2262	13.9401	13.8703	13.9665	14.0454	13.6565	14.1927	14.9388	13.3587	14.225	13.7321	13.8113	14.2678	15.1246	13.5102	13.3268	13.6053	15.179	13.5218	13.8837	13.5378	13.5512	13.764	15.1209	14.5951	12.9268	14.3798	15.0856	13.2011	13.712	14.2805	13.8357	14.2281	13.9862
sp|Q9QZZ6|DERM_MOUSE	Q9QZZ6	DERM_MOUSE	Dpt	15.2758	15.6504	15.5249	15.6117	15.8661	15.2991	15.4946	15.1131	15.7272	15.5163	15.7563	15.8529	16.0367	15.5392	15.6246	15.7379	15.8027	15.2502	14.9637	15.764	15.4519	15.6526	15.4093	14.6492	15.2538	15.8302	16.6294	16.4823	15.6891	15.492	15.7484	15.9578	16.1006	16.2364	15.7213	15.7905	14.3648	15.4452	15.3611	15.2227	15.7189	14.8432	15.668	15.905	15.6681	15.8821
sp|Q99LT0|DPY30_MOUSE	Q99LT0	DPY30_MOUSE	Dpy30	15.2198	15.2953	15.1893	15.2359	14.6286	14.8343	15.0813	15.574	14.5925	14.6081	15.4009	14.4937	14.5025	14.8469	15.3323	14.7504	15.0449	14.7624	15.1464	15.0344	15.2741	14.829	15.295	15.0377	14.9499	14.6024	14.8772	14.841	15.165	14.9637	15.2606	15.063	15.0615	14.8402	15.3601	14.1066	14.2589	15.0837	15.0702	14.4904	15.1839	14.8359	15.4363	15.0365	14.9861	14.9472
sp|Q8CHR6|DPYD_MOUSE	Q8CHR6	DPYD_MOUSE	Dpyd	15.1594	15.0877	15.4064	14.9407	15.6149	14.3247	14.8673	12.9531	14.4294	14.5785	15.0541	14.3937	15.072	14.3061	14.6543	15.1196	12.8465	15.0032	14.9938	15.125	14.733	14.5594	15.3544	15.6032	14.7329	15.1958	12.9886	13.6469	14.7145	15.5673	14.569	13.925	12.1918	15.0428	14.2898	15.122	16.8406	14.8172	13.2195	14.8999	14.541	15.4691	14.9681	15.5266	13.0799	15.2671
sp|O08553|DPYL2_MOUSE	O08553	DPYL2_MOUSE	Dpysl2	15.994	16.1123	16.3994	16.4684	16.5882	16.2524	16.3973	16.4082	16.402	16.6403	16.4397	16.4896	16.7489	16.4047	16.5373	16.4579	16.4065	16.2978	16.4007	16.4202	16.5716	16.6654	16.1271	16.0613	16.6174	16.7656	16.6021	16.2107	16.5845	16.5651	16.197	16.1311	15.5612	16.7465	16.1597	16.6121	16.5723	16.6653	16.2783	16.4394	16.5636	16.2322	16.3752	16.6477	16.3938	16.7961
sp|Q62188|DPYL3_MOUSE	Q62188	DPYL3_MOUSE	Dpysl3	14.2967	14.4962	14.5659	13.2204	14.6221	13.6811	14.8762	13.3577	14.9226	14.4905	14.8246	14.6363	14.7956	14.724	15.0937	14.4124	12.6511	14.7946	14.8447	14.932	14.7033	14.0035	13.8008	13.7475	14.1093	15.6848	13.6866	14.1257	13.9765	13.4026	13.2307	15.8001	13.6697	14.5237	14.0648	15.7285	15.4334	15.0199	13.6045	14.9058	15.0582	14.152	13.5085	14.549	13.4261	14.9831
sp|Q91WV0|NC2B_MOUSE	Q91WV0	NC2B_MOUSE	Dr1	14.75	14.8224	15.466	14.926	15.0735	14.289	15.6646	15.3461	14.0849	15.7656	14.3202	15.4792	12.835	14.2285	14.3768	15.5332	15.5534	14.3249	14.7192	14.7998	14.8364	14.8654	14.5862	14.7049	14.4566	15.0575	13.6962	13.6543	15.9843	14.8458	14.9717	14.906	15.1375	14.8931	14.3368	15.4651	14.6636	15.0019	14.666	14.6277	15.0389	14.8519	14.7118	14.8788	15.9018	15.1862
sp|P32233|DRG1_MOUSE	P32233	DRG1_MOUSE	Drg1	16.1797	16.0095	16.2347	16.1506	16.0922	16.0027	15.9859	15.2703	15.7513	15.8722	15.4469	16.038	15.8657	15.6254	15.7211	16.0298	15.8999	15.9433	16.0787	15.8211	15.9174	15.8092	15.7132	15.742	15.922	15.596	16.1738	15.7243	15.983	15.8498	16.2025	15.858	16.3082	16.2454	15.6612	15.5692	15.3767	15.9351	16.4913	15.7241	15.7727	15.8089	16.0626	15.6577	16.1746	15.6607
sp|Q9QXB9|DRG2_MOUSE	Q9QXB9	DRG2_MOUSE	Drg2	14.8352	14.8362	14.983	14.3684	13.6504	14.5715	13.5372	13.7812	15.4475	14.4984	14.1573	14.2228	14.4125	13.9508	14.6544	13.7817	14.5797	14.5091	13.9982	14.8351	14.8784	14.3429	14.1459	13.98	13.9356	14.4426	14.1727	14.363	13.6193	14.6537	14.4893	14.8909	14.4676	14.5679	14.5323	14.6677	12.7648	12.717	14.3292	15.4936	15.1204	15.2366	14.5302	14.6473	14.3438	15.086
sp|P55292|DSC2_MOUSE	P55292	DSC2_MOUSE	Dsc2	15.8827	15.7128	15.6946	16.0908	15.7777	15.7469	15.4882	15.6158	15.4944	15.8038	15.6523	15.6157	15.3806	15.4711	15.42	15.5985	15.6271	15.773	15.5494	15.5918	15.6425	15.6416	15.7818	15.6115	15.8623	15.7892	15.4563	15.3117	15.533	15.7843	15.9043	15.2126	15.2595	15.732	15.5342	15.7044	15.7392	15.6893	16.0021	15.675	15.4534	15.5751	15.9659	15.9852	15.7812	15.8011
sp|O55111|DSG2_MOUSE	O55111	DSG2_MOUSE	Dsg2	16.9682	16.91	16.8037	17.0209	16.8255	16.9309	16.5979	16.7067	16.6884	16.7476	16.6827	16.7616	16.9522	16.5609	16.6186	16.7584	16.8759	16.7937	16.518	16.6645	16.7856	16.7735	16.6672	16.6208	16.9929	16.7162	16.9052	16.7722	16.7816	16.8599	17.0755	16.7409	16.7995	16.8186	16.9705	16.4962	16.6693	16.8284	16.9308	16.2692	16.6999	16.8681	16.9138	16.9644	17.2026	17.0145
sp|E9Q557|DESP_MOUSE	E9Q557	DESP_MOUSE	Dsp	17.2341	16.9805	17.1774	17.3185	17.1045	17.2136	16.9173	17.1012	16.8394	17.1821	16.9872	16.9699	17.1159	17.1176	17.0097	17.2592	17.0598	16.9986	16.6418	16.6631	17.0465	17.3086	16.773	16.8075	17.0681	17.6399	17.5479	16.7268	17.1055	17.5551	16.9442	16.3168	16.3308	16.9241	17.189	17.4792	17.5386	17.0496	17.0532	18.3819	16.7353	17.0212	17.1911	17.0077	17.3331	17.1373
sp|Q9R0P5|DEST_MOUSE	Q9R0P5	DEST_MOUSE	Dstn	18.3405	18.3984	18.3617	18.5695	18.0466	16.5279	18.1574	18.4719	18.064	18.4054	17.9481	18.1917	18.1932	17.7757	18.0829	18.3398	18.1381	17.7704	17.9378	17.7895	17.9826	17.7641	17.8902	18.4031	18.0864	18.195	18.1545	17.7622	17.9481	18.2781	18.3023	17.8693	17.8412	18.5151	18.4478	18.5478	19.1556	17.9956	17.7528	17.3681	17.9149	18.8151	18.1259	18.1508	17.6811	18.6662
sp|Q9DD18|DTD1_MOUSE	Q9DD18	DTD1_MOUSE	Dtd1	15.854	15.7124	15.402	15.7234	15.3941	14.9536	15.1239	15.235	14.939	15.3583	15.1287	15.1861	15.142	14.9947	15.0062	14.8229	15.2175	15.0449	15.5337	15.4769	15.2222	15.3289	15.3663	15.5533	15.6142	14.7237	15.5262	15.6219	15.577	15.0135	15.3702	15.3725	15.1992	15.3429	15.3149	13.3961	13.636	15.5321	15.7748	14.9408	15.2965	14.6465	15.3536	15.7161	15.9079	15.6824
sp|Q3UIR3|DTX3L_MOUSE	Q3UIR3	DTX3L_MOUSE	Dtx3l	15.8253	15.7155	15.1991	14.9907	14.5848	14.1333	14.6994	15.3701	15.3744	14.7955	15.5802	15.1538	14.8129	15.1027	15.0714	14.987	15.0729	15.4025	15.5223	15.5002	15.6255	15.0716	15.258	15.0133	15.0699	14.1653	15.7721	15.5027	15.5436	13.9674	13.8049	15.6532	15.9033	14.2774	14.4254	14.3737	15.253	15.4433	15.3896	15.1965	15.3756	15.2102	15.1403	14.9077	15.4412	14.6516
sp|P97930|KTHY_MOUSE	P97930	KTHY_MOUSE	Dtymk	15.0338	14.9068	14.7264	14.7095	14.7339	14.8895	14.48	14.3548	14.4031	14.7492	14.5708	14.6919	15.028	14.7838	14.6369	14.8761	14.5826	14.7204	14.8975	14.6761	14.8855	14.8932	14.5508	15.2591	14.8774	15.0402	14.7909	14.8044	14.2412	14.573	14.9821	14.4169	15.1247	14.9777	14.9924	15.3406	13.5182	14.8546	13.4001	14.2351	14.8753	14.9538	15.007	14.7573	14.3906	14.8645
sp|Q91XI1|DUS3L_MOUSE	Q91XI1	DUS3L_MOUSE	Dus3l	14.8821	15.0589	14.9973	14.7338	14.9271	13.5313	15.174	13.2633	14.6191	14.9518	14.353	15.0017	15.0677	14.3974	14.7342	14.8546	14.37	14.675	14.9138	14.869	15.1168	15.2261	14.7254	14.4052	15.0077	15.0399	15.1392	15.0524	14.6729	15.1406	14.8184	14.7923	14.7936	15.0458	12.9053	14.911	14.5229	15.024	13.3396	14.9162	14.6775	13.2502	14.7529	14.7762	13.5536	14.8354
sp|Q9D7X3|DUS3_MOUSE	Q9D7X3	DUS3_MOUSE	Dusp3	13.7069	13.9893	14.0584	14.2494	13.991	12.9798	14.1105	13.5606	13.5459	14.291	13.7245	14.108	14.4864	13.7196	13.8422	14.0153	13.8889	13.5953	14.4083	14.1018	14.1506	14.1192	13.7961	13.6461	14.155	14.411	14.7099	14.2653	13.9996	13.8123	13.8696	14.2917	13.8864	13.9131	13.074	12.5854	13.8111	13.9023	12.937	14.0467	13.6404	13.9052	13.9155	14.1208	13.3202	14.0678
sp|Q9JHU4|DYHC1_MOUSE	Q9JHU4	DYHC1_MOUSE	Dync1h1	16.7455	16.8121	16.6957	16.716	16.7042	16.8017	16.6198	16.6966	16.697	16.7066	16.7279	16.6822	16.6544	16.846	16.6817	16.7668	16.6444	16.6943	16.7987	16.8298	16.7551	16.7967	16.8124	16.7406	16.877	16.6985	16.7015	16.4949	16.7173	16.7806	16.7565	16.4826	16.4369	16.6908	16.7997	16.7191	16.9944	16.8409	16.4324	16.7035	16.6966	16.5588	16.676	16.818	16.7303	16.8005
sp|O88487|DC1I2_MOUSE	O88487	DC1I2_MOUSE	Dync1i2	16.5413	16.4189	16.3624	16.7536	16.3589	15.5435	16.5287	15.9824	15.9492	16.5297	16.2974	16.448	16.3125	16.0312	16.4102	16.2277	16.4427	16.362	16.5195	16.43	16.4029	16.3497	16.5516	16.1605	16.3946	16.1976	16.1461	16.2454	16.6107	16.5901	16.4413	16.0791	15.6645	16.1504	15.8636	16.2323	16.4003	16.5116	17.1778	16.0505	16.3391	15.3715	16.6169	16.5123	16.2404	16.8952
sp|Q8R1Q8|DC1L1_MOUSE	Q8R1Q8	DC1L1_MOUSE	Dync1li1	16.2199	16.0232	16.1287	15.9482	15.8228	15.3524	15.8233	15.8367	15.6494	15.6031	15.7105	15.811	15.9632	15.6718	15.4027	15.3553	15.7719	15.4187	15.8067	16.007	16.0297	15.7767	15.9342	15.8666	15.8847	15.4194	15.6269	15.6697	15.9821	15.9287	15.3207	15.5626	15.9383	15.6609	15.2916	14.6811	16.0637	16.1524	16.3752	15.2366	15.7736	15.6194	16.0763	15.9222	15.6625	15.7966
sp|Q6PDL0|DC1L2_MOUSE	Q6PDL0	DC1L2_MOUSE	Dync1li2	15.0966	14.3835	14.9533	14.8931	14.8371	13.6056	14.7999	14.7698	14.6969	14.6337	14.7115	14.4264	14.8202	14.2751	15.0876	14.721	14.4147	14.7564	14.7311	14.8027	14.7469	14.7158	14.4986	14.4231	14.5106	14.3921	14.8614	14.8436	14.7968	14.6568	14.7002	14.6481	15.1537	14.6845	14.1477	14.5845	14.5085	14.7282	15.0944	14.5912	14.7998	14.4551	14.7753	14.4289	14.5436	14.3273
sp|Q9D0M5|DYL2_MOUSE	Q9D0M5	DYL2_MOUSE	Dynll2	14.6781	14.6978	14.5888	14.1663	14.4012	13.507	14.598	13.9005	15.0188	14.0228	14.1571	14.0486	14.5346	14.2015	14.4129	14.1688	13.6254	14.5315	14.1594	14.3908	14.594	14.2336	14.1998	14.4205	14.5963	14.8696	14.4743	14.5068	14.322	14.4328	13.733	14.4611	14.7085	14.7554	14.4449	14.541	14.8452	14.7925	12.2377	15.4327	14.6576	13.6483	13.0647	14.361	13.0058	14.4259
sp|P62627|DLRB1_MOUSE	P62627	DLRB1_MOUSE	Dynlrb1	17.3454	17.5805	17.7523	17.4155	17.2604	18.3726	17.0263	17.2756	17.6132	17.3219	17.2138	17.4244	17.236	17.1083	17.2035	17.0307	17.4294	17.2362	17.5364	17.4209	17.4903	17.2807	17.549	17.5668	17.4754	16.8931	17.3333	16.9242	17.5841	17.2798	18.0408	16.9616	17.5377	17.4566	17.2504	16.7436	17.0829	17.4567	17.2764	17.6245	17.6232	17.7362	17.4977	17.46	17.1867	17.3377
sp|P97426|ECP1_MOUSE	P97426	ECP1_MOUSE	Ear1	13.2066	14.3002	14.4576	13.6428	14.4239	13.8642	13.8168	13.4439	13.4952	14.1193	13.5031	13.4688	14.6816	12.4697	13.2903	13.1999	13.8649	13.4596	13.4947	12.5725	13.085	12.7761	13.6923	14.2528	13.857	14.8269	13.4211	12.2308	14.0196	14.9238	13.2456	14.2378	13.4488	14.2473	14.1557	14.9841	14.6107	12.8467	13.5434	13.0643	14.2066	13.6309	12.7003	14.7386	13.2495	13.6394
sp|P97425|ECP2_MOUSE	P97425	ECP2_MOUSE	Ear2	13.0669	14.6511	14.7923	13.6723	15.2219	14.6648	14.4077	12.8492	14.2481	15.2352	13.814	14.6051	15.4424	13.2704	13.7879	14.0886	13.9616	13.7636	14.5137	14.4845	13.5015	12.9118	13.9674	13.3727	14.0277	15.3704	14.0323	14.5209	15.4641	15.646	14.4776	14.7279	13.5795	13.3482	13.5666	15.1666	14.9789	13.5571	14.3869	12.8758	13.245	14.0505	14.0375	15.9377	13.5658	14.3759
sp|Q9CXJ1|SYEM_MOUSE	Q9CXJ1	SYEM_MOUSE	Ears2	14.0409	14.0039	14.1345	12.3918	13.9418	13.381	13.9787	13.5085	13.7584	13.9423	13.7035	13.8753	14.034	13.4879	13.5728	14.0675	13.8177	13.9208	14.2222	14.1631	14.1409	14.0751	14.2137	13.5659	13.8615	14.6271	13.938	13.7147	14.0188	14.6319	13.5715	12.4157	12.9399	13.8575	12.8308	13.931	13.7089	14.1906	12.9667	14.118	13.5182	13.66	13.0046	14.2413	13.2143	14.3943
sp|Q9D903|EBP2_MOUSE	Q9D903	EBP2_MOUSE	Ebna1bp2	15.2844	14.3338	15.3567	15.2843	14.8835	15.5361	15.0091	14.5493	14.6724	14.8788	15.0624	15.424	13.6478	14.4747	14.6249	15.3811	14.849	14.6744	15.0181	15.5154	15.1428	15.0908	15.3444	14.8881	15.2687	13.9227	15.6325	15.551	14.9671	14.4538	15.1962	15.3307	15.9701	14.947	14.8313	13.7121	12.9073	14.713	15.0322	13.5031	15.0138	14.8934	14.6917	15.2719	15.0808	14.3856
sp|P70245|EBP_MOUSE	P70245	EBP_MOUSE	Ebp	13.4775	14.9753	14.9914	15.3589	14.2731	13.5656	15.7201	14.4977	15.278	14.7748	14.9307	15.3641	14.1045	15.1323	15.1249	15.5453	14.9728	13.6575	15.7964	15.4817	14.5667	15.2855	14.4445	15.1023	15.4814	15.7953	14.1466	14.1056	15.5114	15.39	14.8078	14.4971	13.2317	15.3029	14.2733	15.0811	15.1877	15.0594	12.9363	15.1904	13.6532	14.7001	15.0473	14.123	14.4182	15.4276
sp|O35459|ECH1_MOUSE	O35459	ECH1_MOUSE	Ech1	16.3933	16.4274	16.8484	16.2585	16.8139	16.3254	16.6696	16.0521	16.2833	16.5614	16.549	16.6979	16.6921	16.5391	16.6349	16.658	16.5738	16.4391	16.5587	16.5223	16.5726	16.6024	16.6352	16.4878	16.93	16.6365	16.4423	16.5327	16.4988	16.9094	16.9149	16.0664	15.8673	16.8491	16.5294	16.4229	17.2134	16.4825	15.1643	16.101	16.8399	17.0291	16.5742	16.7754	15.9669	16.5693
sp|Q9D9V3|ECHD1_MOUSE	Q9D9V3	ECHD1_MOUSE	Echdc1	14.5399	14.021	14.4338	14.4382	14.1432	13.5062	14.6469	14.5105	14.2788	14.2988	13.79	13.7433	14.2516	14.569	14.3341	13.7406	13.8235	13.6454	14.3208	14.43	14.5959	14.3467	14.5159	15.0996	14.3881	14.9709	13.1508	13.6276	14.2167	14.6892	14.6208	14.6972	13.6112	14.2093	13.1812	15.058	14.3005	12.4941	13.0596	14.9066	14.4044	14.6264	13.2834	14.1332	13.1343	14.1146
sp|Q3TLP5|ECHD2_MOUSE	Q3TLP5	ECHD2_MOUSE	Echdc2	14.8803	14.9463	14.9888	14.8299	14.9341	13.6379	14.7133	12.2472	13.7459	15.3169	14.1484	15.261	14.3952	13.4815	14.2646	15.1285	14.2446	14.439	15.1798	15.1208	14.9897	14.9872	14.7062	14.5289	15.1421	15.2844	13.8665	14.6239	15.0519	14.9179	13.8714	13.9812	13.2844	14.1528	12.7322	13.87	14.7739	15.1471	13.6107	14.1042	14.1334	14.2693	14.1665	14.7582	14.1502	14.6496
sp|Q8BH95|ECHM_MOUSE	Q8BH95	ECHM_MOUSE	Echs1	15.8337	15.9866	16.004	15.8629	15.9034	15.7858	15.7488	16.1164	15.9502	15.6727	15.8407	15.7505	16.0097	16.1961	16.0305	15.748	15.7102	15.9949	16.0476	15.9679	16.0538	16.0052	16.0195	16.3	16.0005	15.9849	15.5279	15.6649	16.0723	16.1868	16.2009	15.2183	15.5276	15.9372	15.9917	15.8837	16.2495	16.161	15.1539	15.9495	15.9398	15.674	16.1457	15.9134	15.4399	16.0942
sp|P42125|ECI1_MOUSE	P42125	ECI1_MOUSE	Eci1	16.6977	16.5367	16.8384	17.0753	16.8404	17.0851	17.0226	16.5915	16.7584	16.8665	16.8644	16.9816	17.1187	16.8637	16.6057	16.8529	16.9042	16.7166	17.0215	16.6346	16.8408	16.7424	16.974	17.4494	17.0126	17.173	16.0316	16.038	16.7379	17.4065	17.1716	16.1196	15.7073	17.2945	17.0137	17.3291	17.6081	16.9867	16.7188	16.4672	16.9676	17.0595	16.7693	17.1423	16.413	16.9896
sp|Q6PDI5|ECM29_MOUSE	Q6PDI5	ECM29_MOUSE	Ecpas	15.673	15.6494	15.5379	15.3227	15.5428	14.5286	15.5457	15.5041	15.3557	15.5155	15.6702	15.4779	15.4837	15.4029	15.5348	16.0951	14.9055	15.6299	15.6284	15.5285	15.7515	15.562	15.3843	15.4311	15.3805	15.5657	15.5128	15.791	15.6039	15.6611	15.5863	15.5838	15.4903	15.392	15.1679	15.5116	15.5056	15.5257	14.6564	15.4765	15.492	15.274	15.3782	15.5573	15.1651	15.0575
sp|Q9QZH6|ECSIT_MOUSE	Q9QZH6	ECSIT_MOUSE	Ecsit	14.9337	15.0367	15.0681	15.0942	15.0259	14.5116	15.0844	14.8009	14.538	15.2796	14.9957	15.2973	13.6944	14.5253	14.5332	15.3206	14.4682	14.5375	14.7452	15.1061	14.9675	15.0351	15.1616	14.9554	15.1948	15.1486	14.7177	14.6692	14.836	14.943	15.2679	14.2807	15.0637	15.2492	15.1816	14.7927	15.0462	14.6471	14.5343	12.0545	14.8402	14.6435	15.2307	15.0269	14.7784	14.8419
sp|Q8K2D3|EDC3_MOUSE	Q8K2D3	EDC3_MOUSE	Edc3	14.8187	14.6144	14.512	15.2537	14.2889	13.5404	14.1062	14.4084	14.316	13.9507	14.1777	15.3583	13.9806	14.2718	14.153	13.2009	13.3232	14.242	14.2488	13.8701	14.1659	13.6332	14.1496	14.8587	13.5932	13.8201	14.6123	14.3262	14.2296	13.9994	14.2029	14.4364	14.1124	14.0979	14.9791	13.9145	13.7313	14.287	14.7762	13.2497	14.4659	14.9716	15.1066	13.8133	15.1233	14.8474
sp|Q3UJB9|EDC4_MOUSE	Q3UJB9	EDC4_MOUSE	Edc4	15.4629	15.2371	15.431	15.4678	15.1438	15.8648	15.0899	15.1807	15.3018	15.366	15.055	15.4119	15.2045	15.3866	14.9116	15.0558	15.1116	15.3698	15.2389	15.3393	15.3734	14.9665	15.164	15.1483	15.1514	15.302	15.6842	15.6214	15.2956	15.0918	15.2459	15.5453	15.039	14.881	15.0371	15.2995	14.8287	15.4201	15.4315	14.9957	15.3883	15.4886	15.3256	15.3808	15.8946	13.7954
sp|Q9JMG1|EDF1_MOUSE	Q9JMG1	EDF1_MOUSE	Edf1	16.6298	16.4058	16.6458	16.9648	16.4392	16.5867	16.8133	15.8356	15.8091	16.4481	16.1659	16.7733	16.1695	15.8608	15.8729	16.6713	16.7445	15.9307	16.7677	16.706	16.7072	16.6415	16.571	16.2672	16.7736	15.9976	16.4046	16.2561	16.6072	16.3162	16.3986	16.2332	16.1088	16.3961	16.216	15.3645	15.2584	16.628	16.0618	16.2979	16.4387	16.966	16.6352	16.4633	16.668	16.7861
sp|Q8BL66|EEA1_MOUSE	Q8BL66	EEA1_MOUSE	Eea1	14.7688	14.5887	14.6939	14.3306	14.2219	14.501	14.5899	14.529	13.846	14.7522	14.426	14.4215	14.5289	14.19	14.1498	14.0751	14.6061	14.4249	13.3212	13.8603	14.5696	14.2268	13.1363	15.063	12.6836	14.6717	14.8744	13.2717	15.0611	14.8966	14.8454	14.7777	15.6078	15.2	15.038	14.4832	16.2633	14.8556	13.7738	14.5599	14.2747	13.8998	14.1966	13.9877	14.0666	14.5708
sp|Q921E6|EED_MOUSE	Q921E6	EED_MOUSE	Eed	13.3915	13.3842	13.0403	12.6255	14.3869	13.7411	13.7235	13.3807	14.3834	13.8108	13.9093	14.065	13.4978	14.4302	14.2947	13.5627	13.7719	13.9585	12.4157	14.7765	13.1894	12.8814	12.7793	15.1478	12.6958	14.8718	14.1197	13.3944	13.0849	14.3352	13.3464	15.245	13.2364	13.3539	13.108	15.6257	13.0608	12.7362	13.9434	14.4445	14.9348	14.2282	13.5221	13.8266	12.7329	13.9345
sp|P10126|EF1A1_MOUSE	P10126	EF1A1_MOUSE	Eef1a1	20.1434	20.3801	20.4697	19.9101	20.4669	19.8287	20.4721	20.2615	20.8382	20.5668	20.4786	20.382	20.1687	20.8927	20.9172	20.7001	19.847	20.5001	20.6639	20.6307	20.4345	20.5854	20.7275	20.5479	20.5775	20.4097	20.4205	20.4738	20.4454	20.3673	20.2216	20.7483	20.547	20.1837	20.1499	20.7457	19.9805	20.4882	19.9943	20.8208	20.2403	19.9036	20.0696	20.4799	19.9781	20.2614
sp|O70251|EF1B_MOUSE	O70251	EF1B_MOUSE	Eef1b	17.2137	17.2692	17.0875	17.7462	16.8589	16.6569	17.1362	17.3892	17.0775	17.3158	17.0358	16.6589	17.1313	17.5952	17.3919	17.3558	17.6016	17.0616	17.5272	17.2176	17.3981	17.5028	17.3214	17.0569	17.3647	16.7765	17.457	17.4318	17.198	17.3128	17.2345	17.3712	17.4331	16.9648	17.4481	18.0665	15.9669	17.5357	16.6985	16.3114	17.4283	17.0796	17.4426	17.1592	16.6693	17.0991
sp|P57776|EF1D_MOUSE	P57776	EF1D_MOUSE	Eef1d	18.228	18.0614	18.083	18.0281	17.9509	18.2028	18.1845	18.432	18.1768	17.7515	18.5384	17.9973	18.2327	18.1886	18.2791	18.0847	18.2953	18.4783	18.3906	18.4231	18.2735	18.3976	18.5287	17.9851	18.2559	17.9499	18.289	18.3034	18.2876	18.1853	18.5207	18.0425	18.6072	18.4336	18.3592	17.4348	17.1278	18.2932	17.3402	17.8903	18.6335	17.9756	18.5883	18.482	17.7915	18.2441
sp|Q9D1M4|MCA3_MOUSE	Q9D1M4	MCA3_MOUSE	Eef1e1	13.4861	13.4351	13.8942	13.7202	14.0979	15.3238	14.2101	13.0711	14.9811	14.5677	14.7339	15.1202	12.6338	14.9838	14.439	14.1796	14.4371	15.2699	14.6178	15.0743	14.4153	14.469	14.6302	14.4079	14.3673	14.3976	14.7679	15.0683	14.616	14.6438	14.3551	15.4085	14.4795	14.0975	12.0803	14.4467	14.6767	14.5414	12.8913	14.6189	14.356	14.251	12.0786	14.5955	12.5248	13.8157
sp|Q9D8N0|EF1G_MOUSE	Q9D8N0	EF1G_MOUSE	Eef1g	17.8762	17.8899	17.9168	17.6658	17.9463	18.1281	17.7862	17.89	18.4018	17.8918	18.2562	17.8053	18.0761	18.0787	18.3221	18.1083	17.783	18.2838	18.2756	18.1353	18.178	18.3329	18.268	18.3698	18.1952	17.8782	18.1244	18.1994	18.0521	17.8224	17.8707	18.3668	18.3384	17.912	17.7412	17.6826	17.2082	18.0096	17.7866	17.8418	18.0036	17.6068	18.0314	18.1462	17.7827	17.552
sp|P58252|EF2_MOUSE	P58252	EF2_MOUSE	Eef2	19.3433	19.3859	19.4636	19.3207	19.1698	18.7939	19.5454	19.1524	19.5801	19.4067	19.3421	19.1845	19.266	19.1045	19.5185	19.4322	19.1434	19.3792	19.3896	19.3822	19.3966	19.5902	19.5416	19.413	19.3894	19.3675	19.512	19.6061	19.4149	19.2358	19.0175	19.6328	19.385	19.207	18.983	19.4779	18.8353	19.313	18.7177	19.4619	19.3169	19.0285	19.2732	19.5658	18.8443	19.2921
sp|O08796|EF2K_MOUSE	O08796	EF2K_MOUSE	Eef2k	14.0944	13.9979	13.8137	14.4913	13.9262	13.0081	14.0882	13.8387	14.9555	13.8707	13.7803	14.1954	13.3907	14.2108	14.3301	14.011	13.8282	13.1531	13.5517	13.857	14.1537	13.456	14.004	13.3771	13.8743	14.5351	13.96	13.9467	13.8749	14.2552	13.951	13.9254	13.4763	14.0754	13.8754	15.5076	13.5169	13.7841	13.6765	13.4997	13.7783	14.7601	14.0494	14.3124	13.4424	13.3994
sp|Q9JHW4|SELB_MOUSE	Q9JHW4	SELB_MOUSE	Eefsec	14.1683	14.3435	14.4577	14.6682	14.2047	14.8699	14.3644	13.5031	13.5508	14.3647	13.9889	14.2598	14.258	13.7319	13.7194	14.3875	14.638	13.7157	14.3205	14.1793	14.0851	14.1188	14.3613	13.9737	14.4528	14.0968	13.5903	14.1891	13.9887	14.3871	14.7412	13.6163	14.3421	14.6002	14.6933	14.725	14.1181	14.239	14.585	14.0596	13.6828	13.5707	13.3748	14.1666	14.5334	13.7894
sp|Q9D8Y0|EFHD2_MOUSE	Q9D8Y0	EFHD2_MOUSE	Efhd2	16.4446	16.6575	16.6287	16.6376	16.487	16.618	16.6065	16.1346	16.001	16.6942	16.3712	16.6546	16.443	15.978	15.9428	16.5207	16.7401	15.9251	16.5383	16.1978	16.1542	16.3575	16.4832	16.2177	16.6669	15.9887	16.8626	16.5271	16.3676	16.1511	16.8542	16.3244	16.6285	16.4995	16.7675	16.4563	17.0519	16.3033	16.5201	15.9141	16.1917	16.1064	16.4984	16.3372	16.2617	16.0859
sp|Q8C0D5|EFL1_MOUSE	Q8C0D5	EFL1_MOUSE	Efl1	15.8267	15.7445	15.7996	15.9796	15.8064	15.3052	15.7798	15.7998	15.5413	15.7422	15.8635	15.6184	15.8552	15.6185	15.7135	15.7622	15.9536	15.6097	15.6681	15.6595	15.6286	15.7208	15.6884	15.5342	15.6289	15.5777	15.7683	15.8307	15.7498	15.7585	15.7929	15.7375	15.9316	15.935	15.6363	15.9133	16.0278	15.6465	15.5771	15.6031	15.5072	16.3218	15.7606	15.7104	15.6651	15.7173
sp|O08810|U5S1_MOUSE	O08810	U5S1_MOUSE	Eftud2	15.9881	15.9258	15.8262	15.467	15.6399	14.6147	15.6129	15.9448	16.1723	15.4228	16.0043	15.4746	15.7681	16.1994	16.1087	15.6102	15.2653	16.1221	15.819	15.8061	15.7409	16.008	15.5857	15.6921	15.6223	15.6711	15.7453	15.9314	15.8322	15.7425	15.669	15.9093	15.6379	15.3598	15.6592	15.6519	15.2529	15.839	15.6675	15.8452	15.7789	15.9998	15.5789	15.7592	15.9458	14.2535
sp|Q9WVK4|EHD1_MOUSE	Q9WVK4	EHD1_MOUSE	Ehd1	15.2604	15.175	15.355	15.4372	15.6177	13.4074	15.5406	15.6956	15.198	15.6473	15.1461	15.9182	15.1262	14.8258	15.0723	15.6435	15.2881	15.2595	15.5125	15.4358	15.6208	15.2471	15.0765	14.5301	15.0544	15.039	15.5207	15.6298	15.5286	15.4886	15.1903	15.1615	14.9323	14.9953	14.7793	14.8882	16.7068	15.5527	15.2655	14.9631	15.185	15.2552	15.0153	15.322	15.0243	15.3511
sp|Q8BH64|EHD2_MOUSE	Q8BH64	EHD2_MOUSE	Ehd2	13.8184	14.6062	14.5578	14.0857	14.3738	14.5874	14.6725	12.6726	14.1115	14.5056	14.0884	14.3194	14.4311	14.1002	14.31	14.2136	13.478	14.4076	14.763	14.4544	14.6211	14.4299	13.7618	14.0322	13.1126	15.1956	13.1552	15.0622	14.1561	14.8747	13.3295	15.042	13.2551	13.8434	12.9156	15.3743	15.4318	14.2687	13.7977	14.4389	13.9162	13.8062	13.8255	14.6819	13.4639	15.0922
sp|Q9EQP2|EHD4_MOUSE	Q9EQP2	EHD4_MOUSE	Ehd4	15.3877	15.6019	15.5595	15.4051	15.4852	15.762	15.5038	15.4063	15.3987	15.6933	15.3306	15.5518	15.612	15.1051	15.191	15.5728	15.4097	15.2347	15.4634	15.4701	15.5579	15.4311	15.1027	15.3557	15.3976	15.5532	16.1709	15.6837	15.598	15.6292	15.1242	15.7211	15.8783	15.1152	14.8541	15.6709	16.2755	15.6063	15.1854	15.2348	15.2849	15.337	15.0213	15.3608	15.2333	15.2375
sp|Q9DBM2|ECHP_MOUSE	Q9DBM2	ECHP_MOUSE	Ehhadh	15.7093	15.7878	15.7953	15.5558	15.6566	15.1119	15.8543	15.5213	15.5147	16.0837	15.7004	15.6379	15.7993	15.7857	15.7799	16.0722	15.3341	15.7942	15.771	15.7517	15.7353	15.8314	15.7547	15.8611	16.0546	16.0285	14.3784	14.0463	15.7724	16.2393	16.1901	14.1966	14.3644	16.2105	15.9993	16.0381	17.913	15.8475	14.9894	15.5756	15.8609	16.2729	15.8716	15.751	15.4365	15.6719
sp|Q5DW34|EHMT1_MOUSE	Q5DW34	EHMT1_MOUSE	Ehmt1	14.187	14.2569	14.2883	14.2236	14.1989	13.4841	14.1111	13.9317	13.9835	13.4016	14.5183	13.9959	14.1971	14.3023	13.9736	14.1477	13.515	14.3386	13.7863	14.2128	14.5661	14.3909	14.1777	14.1989	13.7633	14.0863	14.1005	14.1685	14.4261	13.8568	13.1507	14.0284	13.2149	14.3422	14.3728	13.8985	12.7378	14.1592	14.3394	13.9752	14.5669	14.4537	13.4566	14.202	14.9503	14.1369
sp|Q9Z148|EHMT2_MOUSE	Q9Z148	EHMT2_MOUSE	Ehmt2	13.8378	13.2604	16.3919	14.1001	13.7698	16.9451	16.7342	11.6288	11.973	12.3669	13.6048	16.4887	13.3638	13.2445	13.4787	13.8885	16.1871	13.1229	13.4746	13.6627	13.9545	13.6217	14.1257	13.4793	14.197	13.85	13.9498	13.1077	13.8399	13.6798	15.1797	13.9002	15.244	15.0964	15.4389	13.7104	13.3424	13.7212	14.2542	14.8393	13.4388	15.4858	14.9592	14.2871	13.7404	14.179
sp|P48024|EIF1_MOUSE	P48024	EIF1_MOUSE	Eif1	14.2652	14.1887	14.3718	13.4092	15.1832	15.0776	15.3833	12.8017	14.3473	15.0733	13.8479	15.3367	14.8665	13.9342	14.555	15.2048	12.845	14.5041	15.0091	14.9204	13.4626	15.107	13.7215	14.7655	14.2797	15.7014	13.5477	13.4021	15.1698	14.6628	13.9915	15.6265	13.1133	13.9765	13.0898	14.6851	14.0042	14.5408	14.9199	15.7559	14.0434	14.4999	13.738	15.1798	13.879	14.3339
sp|Q8BMJ3|IF1AX_MOUSE	Q8BMJ3	IF1AX_MOUSE	Eif1ax	16.3343	16.2841	16.3135	16.0353	16.1982	15.6862	16.0419	16.5883	16.9166	16.2929	16.6018	15.8636	15.9687	16.2919	16.4486	15.3382	16.1002	15.7422	16.3753	16.5364	16.2591	16.3673	16.4851	16.3919	16.1102	15.7883	16.4967	16.6915	16.2744	16.036	16.2037	16.811	16.4075	15.8201	16.0248	15.9658	15.0421	16.2634	15.743	16.1905	16.3415	15.2609	16.3303	16.0881	16.2649	16.0575
sp|Q8BJW6|EIF2A_MOUSE	Q8BJW6	EIF2A_MOUSE	Eif2a	16.958	16.8403	16.8648	16.9665	16.7239	16.483	16.8545	16.9219	16.5489	16.1917	16.5462	16.2558	16.1332	16.4653	16.2698	16.36	16.7191	16.2264	16.9242	16.7466	16.5102	16.5872	16.7458	16.3821	16.6582	16.0904	16.4895	16.6343	16.7409	16.526	16.7314	16.6383	16.5233	16.3319	16.5308	15.9067	15.5153	16.7277	17.5856	16.5017	16.7707	16.2736	16.8335	16.455	17.1328	16.2066
sp|Q99LD9|EI2BB_MOUSE	Q99LD9	EI2BB_MOUSE	Eif2b2	14.5072	14.7507	14.3548	14.034	14.4161	13.6222	14.2939	14.4327	14.2849	13.7793	14.9307	14.8832	14.064	14.7108	14.9601	14.1552	13.0114	14.8601	14.3277	14.2794	14.2155	14.4961	13.7585	14.325	14.1748	14.4482	14.5949	14.1978	13.647	13.9307	14.1889	14.4603	14.3704	14.0258	14.2428	14.3868	13.8561	14.2295	14.6883	15.4332	14.3565	14.9241	14.7638	13.8049	14.9499	14.6214
sp|Q61749|EI2BD_MOUSE	Q61749	EI2BD_MOUSE	Eif2b4	15.6348	15.5343	15.5802	15.6757	15.2471	15.2714	15.3513	15.573	15.1676	15.336	15.217	15.113	15.29	15.3852	15.3294	15.2754	15.476	15.197	15.4191	15.1409	15.2919	15.4166	15.5078	15.9508	15.6355	15.0205	15.743	15.8716	15.1747	15.0393	15.2474	15.6981	15.7744	15.469	15.1154	15.1344	14.2359	15.2857	15.5774	15.2436	15.1129	15.6368	15.5052	15.129	15.6047	15.1896
sp|Q8CHW4|EI2BE_MOUSE	Q8CHW4	EI2BE_MOUSE	Eif2b5	17.1282	17.2806	16.9886	17.2114	16.5846	14.0767	16.845	16.8081	16.6356	16.696	16.2083	16.7566	16.9613	16.3068	16.4598	16.6321	16.9855	16.3677	16.5862	16.6192	16.5575	16.7725	16.8918	16.7748	16.8838	15.8684	17.0044	17.1214	16.649	16.4141	16.715	16.8259	17.3107	17.2103	16.2513	15.7034	14.6072	16.4906	16.7323	15.959	16.7244	17.2567	16.7862	16.9078	16.7758	16.6169
sp|Q6ZWX6|IF2A_MOUSE	Q6ZWX6	IF2A_MOUSE	Eif2s1	17.7594	17.7024	17.7685	17.7299	17.5889	17.1628	17.4062	18.0883	18.2356	17.6625	18.0638	17.6678	18.07	18.056	17.8681	17.9079	17.6845	18.3158	17.9379	17.772	17.7631	17.6491	17.851	17.6459	17.7004	17.1522	18.2419	18.2428	17.7397	17.6263	17.7816	18.0126	18.3668	17.7737	17.9304	17.5461	17.1248	17.7474	18.1476	17.4794	18.0368	18.2566	17.9133	17.7686	17.8999	17.342
sp|Q99L45|IF2B_MOUSE	Q99L45	IF2B_MOUSE	Eif2s2	15.8284	15.5277	15.5242	15.7953	15.3256	15.7643	15.1501	15.8725	15.3345	14.8388	15.2545	15.0545	15.2747	15.2521	15.5522	15.6629	15.6977	15.4387	15.1033	15.4721	15.4726	15.4418	15.409	15.1711	15.2605	15.2701	15.9478	16.2525	15.2261	15.144	15.3996	16.1398	15.9157	15.2246	15.3922	16.1909	14.9803	15.1557	14.8325	15.2205	15.4725	15.4754	15.6091	15.5123	15.5312	16.1839
sp|Q9Z0N1|IF2G_MOUSE	Q9Z0N1	IF2G_MOUSE	Eif2s3x	17.0821	17.0546	17.2379	17.4032	17.0053	17.1886	17.3234	17.3937	17.2238	17.2096	17.1693	17.2079	17.2215	17.3644	17.1578	17.2932	16.9398	17.1559	17.1785	17.1668	17.1047	17.0652	17.2215	17.5933	17.1787	16.8058	17.4672	17.4971	17.1565	17.119	17.1477	17.7289	18.0909	17.2675	17.4666	16.6953	16.7549	17.1537	16.7067	16.9274	17.2752	17.0942	17.4462	17.1934	16.9453	17.1839
sp|P23116|EIF3A_MOUSE	P23116	EIF3A_MOUSE	Eif3a	17.1572	17.0796	17.0455	16.867	16.782	16.7922	16.9551	16.8286	16.9159	16.8634	16.9459	16.8386	17.0066	16.8312	16.839	16.9765	17.0047	17.0801	17.0348	17.0965	16.9888	17.1699	17.0669	16.8252	17.0276	16.7726	17.0348	17.0834	17.0237	16.9728	17.0169	17.1913	17.1033	16.9437	16.8875	16.7113	16.3293	17.0159	16.5866	16.9211	16.8495	16.8715	16.942	17.0502	16.6963	16.981
sp|Q8JZQ9|EIF3B_MOUSE	Q8JZQ9	EIF3B_MOUSE	Eif3b	16.9132	16.8725	16.9725	16.7624	16.8932	16.3608	16.8541	16.7503	17.0172	16.4566	16.6709	16.5851	16.5843	16.7849	16.6935	17.0097	16.8822	16.8812	17.059	16.9623	16.896	16.9986	16.9881	16.784	16.9249	16.5417	17.0795	16.9836	16.9146	16.7944	16.7264	17.0779	16.8968	16.5653	16.5182	16.1922	15.9436	16.9903	16.5842	16.7393	16.8191	15.9565	17.0804	16.943	16.9566	16.7603
sp|Q8R1B4|EIF3C_MOUSE	Q8R1B4	EIF3C_MOUSE	Eif3c	17.6146	17.5663	17.5344	17.348	17.3011	17.2516	17.4157	17.3209	17.4625	17.3266	17.3286	17.3279	17.3953	17.425	17.2451	17.5545	17.3972	17.3959	17.5227	17.5392	17.3271	17.4984	17.5647	17.4058	17.5084	17.1359	17.6818	17.6043	17.454	17.3361	17.2903	17.6487	17.6232	17.45	17.3165	17.1426	16.521	17.5227	17.4844	17.3421	17.3178	17.2228	17.377	17.5727	17.4061	17.3605
sp|O70194|EIF3D_MOUSE	O70194	EIF3D_MOUSE	Eif3d	16.8378	16.6473	16.8217	16.6573	16.3679	16.4318	16.6605	16.2966	16.6034	16.48	16.7447	16.6956	16.629	16.647	16.6362	16.7083	16.8411	16.6068	16.894	16.6117	16.7312	16.9018	16.5944	16.672	16.9103	16.6677	16.7726	16.8233	16.9516	16.5746	16.703	16.803	16.9042	16.6975	16.58	16.2063	16.2587	16.969	15.6949	16.6612	16.5519	16.4317	16.7226	16.6697	16.0101	16.4274
sp|P60229|EIF3E_MOUSE	P60229	EIF3E_MOUSE	Eif3e	16.6671	16.5439	16.489	16.5796	16.7044	16.5798	16.6101	16.6587	16.5056	16.6878	16.6124	16.6779	16.6782	16.5202	16.3795	16.8236	16.6913	16.4293	16.6045	16.5676	16.5487	16.5726	16.6951	16.7769	16.8161	16.2891	16.7103	16.6513	16.5905	16.3956	16.7916	16.7597	16.9597	16.5455	16.7522	16.0223	15.6236	16.5088	16.9471	15.9361	16.5353	16.9917	16.9076	16.7534	17.0046	16.2729
sp|Q9DCH4|EIF3F_MOUSE	Q9DCH4	EIF3F_MOUSE	Eif3f	16.7309	16.8561	16.8565	16.6543	15.9612	15.5951	16.4999	17.2476	16.9858	16.3175	17.0932	16.0356	16.5016	17.2138	17.1705	16.5821	16.4584	16.8026	16.8647	16.6564	16.7633	16.9183	16.7972	17.1115	16.7454	16.4615	16.7893	16.9295	16.5058	16.6487	16.5673	17.2792	16.9538	16.4779	16.4523	16.427	15.7257	16.6776	16.1845	16.2613	16.6297	16.5572	16.5135	16.5878	16.8579	16.1955
sp|Q9Z1D1|EIF3G_MOUSE	Q9Z1D1	EIF3G_MOUSE	Eif3g	14.9109	15.131	15.3068	14.4073	15.1678	15.6335	15.5185	15.2896	15.3804	15.6437	15.1878	15.5141	14.6605	15.5253	15.3313	15.5906	14.6584	15.3926	15.5556	15.3502	15.2037	15.2135	15.179	15.3111	14.9928	16.0732	15.573	15.158	15.6489	15.3424	14.5262	15.5269	14.63	14.8545	15.2762	16.5144	15.098	15.2408	14.7198	15.7081	14.7122	14.9107	14.3897	15.0918	15.5746	15.6256
sp|Q91WK2|EIF3H_MOUSE	Q91WK2	EIF3H_MOUSE	Eif3h	16.5954	16.4193	16.5059	16.687	16.4721	15.621	16.3514	16.5476	16.6619	16.4981	16.3307	16.5872	16.4712	16.3577	16.2623	16.5114	16.5178	15.8769	16.5706	16.5786	16.6335	16.5492	16.7866	16.6563	16.84	15.9957	16.3988	16.2944	16.5395	16.1146	16.2541	16.3343	16.296	16.2841	16.0426	15.8347	15.1776	16.5688	16.3477	16.2776	16.5548	16.7947	16.6811	16.7127	16.7939	16.3927
sp|Q9QZD9|EIF3I_MOUSE	Q9QZD9	EIF3I_MOUSE	Eif3i	16.323	16.1716	16.3262	16.4406	16.3269	17.0025	16.6014	16.2941	15.7302	16.1804	15.9844	16.28	16.2323	15.6007	15.6721	16.0451	16.5225	16.1069	16.3634	16.4404	16.3838	16.2879	16.341	15.7431	16.3531	16.0292	16.5546	16.4432	16.4324	16.1105	16.1557	16.1108	16.3127	16.2153	16.1286	15.9928	15.5421	16.4556	15.577	16.1301	16.3519	16.2164	16.6014	16.4302	16.0582	16.1879
sp|Q3UGC7|EI3JA_MOUSE	Q3UGC7	EI3JA_MOUSE	Eif3j1	15.7584	15.4519	15.9832	16.0785	16.2726	14.331	16.0625	15.7747	15.4143	15.7754	15.7517	15.953	16.1641	15.6617	15.7709	15.8372	15.8399	15.9441	15.9788	16.1352	15.7032	15.8118	15.7383	15.55	15.4402	16.039	15.9947	15.8058	15.9842	15.9127	14.8794	15.7883	15.5751	15.2977	16.0471	16.1474	15.173	15.612	16.3222	16.1163	15.4036	15.5621	15.3809	16.2679	16.0704	15.729
sp|Q9DBZ5|EIF3K_MOUSE	Q9DBZ5	EIF3K_MOUSE	Eif3k	15.9391	16.1323	15.9361	16.1382	15.9336	15.9295	15.7704	15.9747	16.3723	16.1986	15.9087	16.0963	15.8934	16.3151	16.1215	15.6153	16.1814	16.3585	16.549	16.3701	16.3761	16.1317	16.3295	15.9622	15.8191	16.3859	15.9738	16.2758	16.4222	16.3236	15.3002	16.2703	15.4632	15.3552	15.2341	17.0801	15.828	16.2995	15.0687	16.079	16.1942	16.2675	15.8132	16.4071	15.6433	16.5462
sp|Q8QZY1|EIF3L_MOUSE	Q8QZY1	EIF3L_MOUSE	Eif3l	15.6136	15.7074	15.6488	15.5691	15.3341	16.5057	15.4841	15.5732	15.9606	15.4364	15.6556	15.3674	15.4761	15.8959	15.8142	15.6245	15.4227	15.6753	15.6469	15.6878	15.6358	15.7995	15.7198	16.2097	15.6905	15.6108	15.6484	15.8083	15.6174	15.6739	15.5932	16.2677	15.7904	15.2678	15.5106	15.6414	15.1872	15.8426	15.1244	15.8337	15.5841	15.8602	15.2678	15.7817	15.3457	16.238
sp|Q99JX4|EIF3M_MOUSE	Q99JX4	EIF3M_MOUSE	Eif3m	17.7306	17.3204	17.5992	17.3274	17.3919	15.3	17.6714	17.573	16.4685	16.9925	17.6657	17.1201	17.4698	17.1611	17.63	17.5297	16.4457	17.5056	17.4764	17.2958	17.3071	17.2578	17.1786	17.2762	17.6962	17.2688	17.7381	17.079	17.3728	17.0137	16.9176	17.5035	16.8277	16.8629	16.6749	16.8383	16.3774	17.5266	16.4554	17.5703	17.1429	17.669	17.7339	17.503	17.2899	17.3196
sp|P60843|IF4A1_MOUSE	P60843	IF4A1_MOUSE	Eif4a1	19.4945	19.6317	19.6246	19.5736	19.4953	19.0791	19.6543	19.7484	19.699	19.6192	19.4965	19.6822	19.4983	19.6365	19.6497	19.7568	19.6458	19.5008	19.7414	19.6296	19.5671	19.8883	19.9366	19.9287	19.6889	19.3634	19.9398	20.0068	19.7475	19.682	19.5435	20.2383	20.1097	19.5313	19.3995	19.1554	18.9381	19.7081	18.4952	19.5691	19.7465	19.1102	19.5489	19.7108	18.8049	19.4375
sp|P10630|IF4A2_MOUSE	P10630	IF4A2_MOUSE	Eif4a2	14.2737	13.9631	14.8863	14.8035	14.7722	15.1075	15.054	13.9719	14.8286	14.4082	14.4448	14.2465	14.9518	15.0846	14.8859	14.0072	14.298	14.7635	13.7014	14.6598	14.3958	13.6729	14.0837	13.6321	14.0753	15.8666	14.1867	13.7477	13.4207	15.0723	15.0016	14.0431	15.2509	15.594	14.9549	15.5525	16.1614	14.3138	14.1232	14.6003	15.8724	13.8578	14.6601	15.7767	13.8492	14.6361
sp|Q91VC3|IF4A3_MOUSE	Q91VC3	IF4A3_MOUSE	Eif4a3	17.9716	18.0422	17.9364	18.0819	17.7121	17.7074	17.9718	17.8678	17.6915	17.8214	17.923	17.7225	17.621	17.7894	17.8347	18.0279	18.1051	17.6438	17.9338	17.7828	17.7713	17.8395	17.9251	18.0454	17.8751	17.5245	18.0219	18.069	17.8371	17.7145	17.9338	18.0107	18.2577	18.0284	17.942	17.4702	17.0763	17.8182	18.1272	17.238	17.8618	18.2191	18.0596	17.7911	18.0336	17.9388
sp|Q8BGD9|IF4B_MOUSE	Q8BGD9	IF4B_MOUSE	Eif4b	16.6412	16.6453	16.6031	16.6175	16.6269	16.9071	16.2915	16.5294	16.3959	16.4398	16.4877	16.2482	16.5447	16.2314	16.2165	16.4553	16.5655	16.8565	16.7282	16.6651	16.5872	16.5124	16.6675	16.387	16.5757	16.3242	16.4543	16.4808	16.6529	16.4206	16.5709	16.603	16.7274	16.5845	16.5231	15.842	15.8542	16.6207	16.5229	16.2736	16.5986	16.5445	16.8913	16.6961	16.6469	16.6178
sp|P63073|IF4E_MOUSE	P63073	IF4E_MOUSE	Eif4e	14.3646	14.56	14.2614	14.3246	14.1893	13.3775	14.2021	15.4674	15.6654	14.2112	15.5064	13.8787	14.466	15.699	15.8411	14.0774	13.8254	15.2163	14.7173	14.6741	14.4143	14.5567	14.8115	14.4394	15.2723	14.693	14.6554	13.582	14.6621	14.7055	14.4415	15.3736	14.9102	14.2202	14.957	15.3935	14.1146	14.7714	12.9659	16.0508	14.8761	14.1003	14.8205	14.8061	13.7154	14.6507
sp|P70445|4EBP2_MOUSE	P70445	4EBP2_MOUSE	Eif4ebp2	15.7248	15.7508	15.6984	15.8866	16.2005	16.4729	15.932	15.4693	15.1165	16.1817	15.3873	16.3731	14.2433	15.5109	15.7296	14.2468	14.2674	15.4515	15.6582	15.5464	15.8831	15.6167	16.0049	15.2246	15.7055	15.6695	14.8432	14.7486	15.6427	15.6771	15.8977	14.7072	14.4702	16.1089	15.6348	14.8271	14.3045	15.7054	15.994	15.3802	15.5897	16.3288	16.1773	15.8707	16.248	16.4475
sp|Q6NZJ6|IF4G1_MOUSE	Q6NZJ6	IF4G1_MOUSE	Eif4g1	16.7805	16.8426	16.8084	16.8141	16.6917	16.7822	16.6928	16.7031	16.5518	16.7456	16.6724	16.6979	16.566	16.4318	16.32	16.7814	16.7964	16.6739	16.9115	16.7631	16.7474	16.7511	16.7656	16.6712	16.7207	16.3892	16.8512	16.9028	16.806	16.5606	16.5518	16.9391	16.9924	16.5962	16.51	16.3379	16.185	16.7164	16.5144	16.4924	16.7714	16.5575	16.9045	16.9375	16.6825	16.8364
sp|Q62448|IF4G2_MOUSE	Q62448	IF4G2_MOUSE	Eif4g2	15.6964	15.2422	15.7329	15.5911	15.96	16.4691	15.6933	15.8627	15.6806	15.5975	15.4518	15.5173	15.7429	15.7729	15.5204	15.5476	16.0044	15.657	15.63	15.8138	15.9211	15.6115	15.731	15.5273	16.0615	15.3193	16.4105	16.3769	15.559	15.5664	15.6362	16.0164	16.1705	15.3146	15.3019	15.2854	15.06	15.7475	15.6707	15.2411	15.7623	15.8248	15.9042	15.5554	16.0906	15.2503
sp|Q9WUK2|IF4H_MOUSE	Q9WUK2	IF4H_MOUSE	Eif4h	16.9874	16.8555	16.799	17.2516	16.5395	18.0435	16.7983	16.9599	17.0446	16.6003	17.2472	17.0771	16.8828	17.3722	17.3306	17.1236	17.5404	17.1213	17.1647	17.0875	17.1361	17.052	17.2093	17.0896	16.7734	16.7502	17.0839	17.1053	17.0785	17.0242	17.2264	17.6139	17.2502	17.3177	17.4097	17.7399	17.1598	17.0906	15.7757	16.7226	17.4117	17.2947	17.092	17.0641	16.6383	17.0995
sp|P59325|IF5_MOUSE	P59325	IF5_MOUSE	Eif5	15.8394	15.8958	15.813	15.6421	15.8	15.4661	15.6244	16.0675	16.3795	15.8851	16.068	15.7719	16.0044	16.4913	16.4763	15.8382	15.4958	16.2118	15.8964	15.9343	15.8996	16.0125	15.8295	15.7496	15.8919	15.8538	16.2876	16.4285	16.0563	16.0566	15.6548	16.4469	15.983	15.8237	15.3825	16.281	15.5943	16.0132	15.8852	15.6822	15.8987	16.3463	15.5293	15.9669	15.7714	16.0364
sp|P63242|IF5A1_MOUSE	P63242	IF5A1_MOUSE	Eif5a	16.0426	15.9277	15.8529	14.761	15.0868	13.644	15.4557	15.9062	16.849	16.0205	15.7701	14.9795	15.299	16.798	16.6676	15.0736	14.5956	16.304	15.7394	15.9906	15.5757	15.654	15.7352	15.7284	14.6975	15.9052	15.8193	15.8297	15.6421	15.8233	14.8658	16.4154	15.3385	14.8769	14.5572	16.5717	15.0518	15.8218	15.2859	16.4575	15.2656	15.6551	15.5948	15.6483	16.004	15.6384
sp|Q05D44|IF2P_MOUSE	Q05D44	IF2P_MOUSE	Eif5b	14.9989	15.1597	15.1881	14.647	15.4528	14.7515	15.2861	15.0349	15.3102	15.4494	15.298	15.4142	15.3919	15.2512	15.1738	15.5002	15.4816	15.163	15.5473	15.4549	15.2524	15.6297	15.4856	15.0702	15.5056	15.171	15.8767	15.7545	15.5316	15.3812	15.3478	15.4857	15.3775	15.3699	15.3598	14.8472	14.6985	15.569	13.8108	15.1519	15.2567	14.5334	15.3055	15.6813	13.4733	15.416
sp|O55135|IF6_MOUSE	O55135	IF6_MOUSE	Eif6	16.6358	16.7624	16.6426	17.0347	16.3453	17.067	16.7605	16.0327	15.815	16.3434	16.6199	16.5579	16.3485	16.2724	16.4108	16.2592	17.2009	16.5742	15.9745	16.3653	16.5075	16.44	16.3508	16.19	16.429	17.2322	16.9364	17.1632	16.3642	16.6978	16.5864	16.9612	16.8562	16.6161	15.2557	16.8435	16.7929	16.3102	15.9738	17.7332	15.9375	16.6983	16.2594	16.6892	16.3606	16.2749
sp|Q8K0G5|EIPR1_MOUSE	Q8K0G5	EIPR1_MOUSE	Eipr1	14.6808	14.337	14.6551	14.4071	14.6498	13.2821	14.2289	14.8096	14.2804	14.1462	14.7046	14.2129	14.753	14.1452	14.4689	14.2915	14.2389	14.7992	14.6764	14.3436	14.6962	14.1548	14.0848	14.2698	14.1437	14.4778	14.1716	14.2921	14.1978	14.6106	14.9978	13.7847	14.5786	14.5526	15.0591	14.0129	14.6679	14.3054	14.8746	14.0724	14.3383	13.8083	14.573	14.1305	14.7614	15.7258
sp|Q80Y81|RNZ2_MOUSE	Q80Y81	RNZ2_MOUSE	Elac2	14.4646	14.7606	14.5262	14.1503	14.4543	14.4753	14.6975	12.7892	13.4952	14.5017	14.4714	14.5839	14.1297	14.1445	14.4176	14.6373	14.7439	15.0336	14.5594	14.577	14.5421	14.6394	14.1185	14.0355	14.41	14.3966	14.2454	14.7674	14.3389	14.2387	14.275	14.2425	14.8047	14.6206	13.7644	14.0997	14.0372	14.3218	13.4721	14.8237	13.9465	13.7882	15.0386	14.5101	15.1014	14.2129
sp|P70372|ELAV1_MOUSE	P70372	ELAV1_MOUSE	Elavl1	18.1934	18.1352	18.135	17.8293	18.1066	17.9479	17.8803	17.9789	18.1266	17.9092	18.4078	17.9469	17.8605	18.4009	18.4544	18.0803	18.1562	18.3774	18.3407	18.0565	17.9284	18.2218	18.1532	18.0553	18.1361	18.2316	18.3454	18.2005	18.1752	17.9296	18.3582	18.0653	18.3568	18.215	18.1979	17.7753	17.5258	18.0252	17.7283	17.8541	18.021	18.4475	18.1285	18.2838	18.1332	17.9385
sp|Q60775|ELF1_MOUSE	Q60775	ELF1_MOUSE	Elf1	14.9301	15.3718	14.9971	14.5616	15.251	14.1465	14.312	13.9771	14.3048	14.9552	14.64	15.4729	12.1535	14.0759	14.2911	15.2661	14.8196	14.6453	15.5148	15.413	15.3524	14.8861	14.8955	14.6559	14.7581	14.735	14.5017	14.7491	15.4981	14.9538	14.687	14.2414	13.6093	14.4089	14.0248	12.894	14.2247	14.8909	13.5336	14.6054	14.8316	13.7734	14.348	14.7701	14.5006	12.1204
sp|P54320|ELN_MOUSE	P54320	ELN_MOUSE	Eln	15.5823	15.7434	15.487	15.4795	14.7163	14.4929	15.2555	15.4736	14.5711	15.0818	14.3775	14.775	15.2543	14.9981	15.0195	15.1575	14.9579	14.6802	15.0307	14.6666	14.7052	14.8804	15.0287	15.3479	15.55	14.7791	15.3745	15.7718	14.8731	14.7613	14.2396	16.0109	15.5907	15.659	14.7044	15.2049	11.5977	15.1328	16.337	13.7688	15.5633	15.5503	15.3093	15.6231	15.5941	14.4634
sp|Q8CB77|ELOA1_MOUSE	Q8CB77	ELOA1_MOUSE	Eloa	15.0416	15.0279	14.2766	14.8694	14.357	15.0082	15.1152	14.3978	14.2337	15.2158	14.0698	15.2768	14.5345	13.8935	13.1459	15.2584	14.1472	13.6646	14.8245	14.7715	14.5792	14.5534	14.4724	14.3221	14.8129	14.4189	14.3492	14.7873	14.6519	14.3998	14.1626	14.0963	14.0877	14.2705	14.4134	15.0553	14.4333	14.6115	14.8496	14.3326	14.7398	14.803	14.3729	14.69	14.4395	14.6743
sp|P62869|ELOB_MOUSE	P62869	ELOB_MOUSE	Elob	14.1682	14.601	14.5513	14.0214	15.0035	13.7253	15.0609	12.3105	14.4229	14.7172	14.239	14.9098	14.4871	14.251	14.1864	15.1073	14.7983	14.6909	14.6437	14.4703	14.5199	14.4392	14.4059	14.6652	14.3997	14.658	14.5017	14.6875	14.2673	14.3117	14.4337	14.6337	14.7246	14.4864	12.7583	14.3835	14.6334	14.3727	13.1261	14.6371	14.2943	14.9757	14.5584	14.5851	14.3051	14.7359
sp|P83940|ELOC_MOUSE	P83940	ELOC_MOUSE	Eloc	15.7397	14.4905	15.8675	15.7099	16.3801	15.513	15.5403	16.5984	14.2447	12.5893	14.9004	15.8759	15.7794	16.7298	14.3155	15.2358	13.4497	16.1266	15.1848	15.7881	15.4575	15.5284	14.9482	14.6456	15.7076	15.4297	15.3549	15.1856	15.3411	15.4258	15.8669	15.095	15.4962	16.0126	15.7873	14.7117	15.0377	15.1923	13.2165	15.1865	15.583	16.0102	15.6982	15.5664	14.1719	15.4925
sp|Q7TT37|ELP1_MOUSE	Q7TT37	ELP1_MOUSE	Elp1	15.6617	15.6868	15.4142	15.5232	15.3849	15.6029	15.2958	15.4115	15.4061	15.255	15.4962	15.4902	15.706	15.3273	15.5815	15.7437	14.8811	15.6205	15.5277	15.4767	15.4247	15.4583	15.6543	15.9061	15.4064	14.8707	15.7057	15.7543	15.2704	15.3008	15.7447	16.014	16.1036	15.4841	15.2636	15.057	14.9602	15.3499	14.9452	15.456	15.928	15.4545	15.384	15.439	15.3926	14.9396
sp|Q91WG4|ELP2_MOUSE	Q91WG4	ELP2_MOUSE	Elp2	14.7376	14.9551	14.617	14.6658	14.4957	14.1563	14.7601	14.1575	14.0343	14.6672	14.596	14.857	13.175	13.9531	14.1181	14.8801	14.5582	14.3449	14.6604	14.4948	14.2969	14.276	14.3047	14.2402	14.3769	14.3978	14.5274	14.2476	14.536	14.3961	14.5202	14.2526	14.9217	14.4905	14.555	14.2313	15.9333	14.2947	13.2455	14.5213	14.2836	14.5133	14.3666	14.8437	13.8655	14.9992
sp|Q9CZX0|ELP3_MOUSE	Q9CZX0	ELP3_MOUSE	Elp3	14.2727	14.2767	14.3598	14.3678	14.4259	15.564	14.5815	14.0792	14.317	14.714	14.35	14.4051	13.5629	14.2047	14.2775	14.7882	14.8546	14.2803	14.5277	14.3686	14.7578	14.3777	14.6433	13.9431	14.2366	14.7345	15.1204	14.7526	13.9477	14.4718	14.4639	14.6562	14.7226	14.4214	14.6742	14.6849	13.9428	14.4972	13.6637	15.1086	13.9971	13.9304	14.1881	14.4357	14.2544	14.3451
sp|Q9ER73|ELP4_MOUSE	Q9ER73	ELP4_MOUSE	Elp4	14.6267	14.8271	14.4946	14.9707	14.6114	14.655	14.6471	14.2572	13.8593	14.8572	14.0212	14.7712	14.3411	13.6844	13.4756	14.6998	14.8961	13.859	14.7185	14.4999	14.5401	14.5232	14.4303	14.3214	14.6255	13.9027	14.83	14.6726	14.7192	14.2035	14.6249	14.1474	14.3318	14.6071	14.2368	13.1788	13.5293	14.5473	15.0718	14.1832	14.3828	14.1667	14.69	14.4746	15.1726	14.4167
sp|Q8C7X2|EMC1_MOUSE	Q8C7X2	EMC1_MOUSE	Emc1	14.6805	14.4155	14.4573	13.481	14.2188	12.9567	14.1503	14.7509	14.0402	14.8132	14.4141	14.0912	13.9699	14.4772	14.5599	14.0513	13.104	14.4859	13.9875	14.337	14.2864	14.6154	14.0385	14.7422	13.761	14.8093	14.4891	14.4974	14.128	14.5727	13.8134	14.3956	13.5089	13.5775	13.3029	14.774	15.1137	14.4446	13.5533	14.9337	14.1953	13.7603	13.1905	14.005	13.844	14.0521
sp|Q3TAS6|EMC10_MOUSE	Q3TAS6	EMC10_MOUSE	Emc10	14.2179	14.4283	14.2676	14.5217	14.4611	14.913	14.0021	13.8239	15.4858	14.4557	14.2854	14.4395	13.7658	13.2002	13.6067	13.1956	13.2365	12.3586	12.6268	14.0796	14.2954	14.1639	14.1964	12.575	14.0616	13.7343	13.6457	13.9351	13.7573	13.8978	14.3608	13.9334	13.4156	14.7276	14.7568	13.8963	14.1445	13.3715	14.334	14.1136	14.6449	15.3616	14.4147	14.4857	14.0682	14.4944
sp|Q9CRD2|EMC2_MOUSE	Q9CRD2	EMC2_MOUSE	Emc2	15.6028	15.2076	15.566	15.7791	15.2515	15.3898	15.1427	15.3793	15.0948	15.1199	15.1159	15.1128	15.4363	15.1795	15.1469	15.5486	14.9987	15.3847	15.231	15.148	15.137	15.1571	15.4248	15.3758	15.3827	15.1058	14.9895	15.1791	15.4102	15.5389	15.4124	14.9607	15.2061	15.6006	15.5813	14.9732	14.8956	15.1805	15.52	15.1779	15.2674	15.6302	15.4753	15.4523	15.7722	14.7891
sp|Q99KI3|EMC3_MOUSE	Q99KI3	EMC3_MOUSE	Emc3	14.8862	14.873	14.8693	14.8003	13.7682	14.2692	14.3017	14.8428	13.8851	13.4267	13.9663	13.4111	13.9504	14.3511	14.009	12.9622	13.3081	14.3088	14.2768	14.2779	14.2337	13.8926	14.1509	14.7388	14.0143	14.2162	14.4861	14.0098	13.8889	14.2603	14.0947	14.2987	14.1391	14.3689	14.2915	14.373	14.1576	14.296	13.1457	14.5512	14.4757	13.3395	14.4507	14.0471	12.8086	14.9859
sp|Q9CZX9|EMC4_MOUSE	Q9CZX9	EMC4_MOUSE	Emc4	15.1003	15.2347	15.4079	15.5727	15.3014	15.8375	15.226	15.2438	14.4632	15.022	15.3154	15.1931	14.9062	14.0996	14.0057	15.1122	15.5558	14.5856	15.0928	15.0007	15.0067	14.8554	15.2084	14.6656	15.7071	14.5468	15.2082	15.1994	15.1476	14.8576	15.6791	14.587	15.4402	15.6301	15.5983	14.305	14.2633	15.1129	15.5897	12.7955	15.0352	16.2208	15.4953	14.9955	15.5305	15.2792
sp|Q9CQW0|EMC6_MOUSE	Q9CQW0	EMC6_MOUSE	Emc6	15.4117	14.7652	15.3824	14.6048	15.347	14.2365	15.0098	13.6346	14.6518	14.6275	15.1313	14.5336	14.7462	15.5921	15.2132	14.5474	14.209	14.6331	14.8297	14.5498	14.5113	15.1901	14.5003	14.4456	14.7654	14.6972	14.8266	14.7005	14.1483	15.3639	15.0973	14.6033	14.3987	15.4525	14.8332	14.7688	14.7352	15.2285	14.2928	14.6692	15.0943	14.9765	14.863	14.985	14.8891	15.0786
sp|O70378|EMC8_MOUSE	O70378	EMC8_MOUSE	Emc8	14.9099	15.0058	14.9066	14.9688	14.924	14.926	14.793	14.6179	14.766	14.813	14.74	14.8927	14.3621	14.694	14.6061	14.7521	14.6383	13.7642	14.7493	14.8815	15.0119	14.6072	14.6983	14.2544	14.612	14.4697	14.5092	14.4765	14.7436	14.7924	14.6062	14.3162	14.5976	14.6044	14.6283	14.6739	14.467	14.8868	15.1647	15.0742	14.6444	15.3143	14.9113	14.7282	15.1975	14.7534
sp|O08579|EMD_MOUSE	O08579	EMD_MOUSE	Emd	15.3032	15.1734	15.3612	15.1909	14.9962	15.3905	15.1223	14.7632	14.7579	15.0286	14.8319	14.8623	14.8473	14.7417	14.8526	14.9171	14.8438	14.6888	14.8813	14.8728	14.8376	15.2547	15.1466	14.8199	15.3891	14.5747	15.0405	15.0397	15.0091	14.7536	14.9331	14.7703	14.9632	15.174	14.9681	14.5394	14.4103	15.0205	15.4685	14.654	14.9793	15.1345	15.1805	15.2148	15.4792	15.0824
sp|O35130|NEP1_MOUSE	O35130	NEP1_MOUSE	Emg1	15.5015	15.5394	15.776	15.2186	15.4932	15.6524	15.7928	15.6155	15.2276	16.0928	14.5619	15.8433	14.9709	14.9671	14.7424	16.0039	15.406	15.0581	15.6669	15.539	15.6396	15.7197	15.6526	15.6676	15.3918	15.1361	15.5148	15.7142	15.1253	15.1604	15.2605	16.3426	15.7454	15.5955	14.9603	15.6296	13.5008	15.0895	13.7364	16.2693	15.5262	16.2849	15.6574	15.7945	14.8738	15.8966
sp|Q99K41|EMIL1_MOUSE	Q99K41	EMIL1_MOUSE	Emilin1	14.4755	14.9098	14.8347	14.7877	14.4983	13.7985	13.6384	14.1928	15.0673	14.8287	15.43	14.8397	14.2973	14.9476	15.0846	14.65	14.5681	14.8382	15.0408	14.6782	14.8623	14.5849	14.4865	14.2967	14.6239	15.0305	15.4214	15.3317	14.7259	15.1204	14.3487	15.4758	15.3009	14.8459	13.9623	14.8638	14.7954	14.351	13.8982	14.5171	14.4026	13.9162	14.1457	14.3588	14.145	14.8107
sp|Q7TNG5|EMAL2_MOUSE	Q7TNG5	EMAL2_MOUSE	Eml2	14.0042	13.8586	14.3125	12.8913	14.3881	13.0741	14.0001	14.2653	14.7641	13.8404	15.2496	12.757	16.3941	15.4362	15.4229	13.5072	12.8615	15.3387	14.3049	14.9327	14.4747	14.5127	14.3019	14.8395	14.2955	15.4853	12.2623	14.0961	14.5578	15.1909	14.1857	14.3409	13.4792	14.2483	12.7344	15.3353	15.1255	14.3944	13.2357	15.0435	14.1668	13.5651	14.3818	13.9583	13.0996	14.871
sp|Q3UMY5|EMAL4_MOUSE	Q3UMY5	EMAL4_MOUSE	Eml4	16.4783	16.2523	16.4644	16.2182	16.4971	15.613	15.961	16.4795	16.3019	16.3625	16.0167	16.3251	16.329	16.352	16.1668	15.9465	15.9234	16.2718	16.1845	16.1088	16.2173	16.2794	16.3608	16.4478	16.2815	16.1497	16.0592	16.0058	16.177	16.3525	16.4166	15.9053	16.1347	16.4694	16.4912	16.0816	15.9339	16.2307	16.548	15.7261	16.2716	16.0012	16.346	16.3164	16.4424	16.5617
sp|Q8C522|ENDD1_MOUSE	Q8C522	ENDD1_MOUSE	Endod1	14.8844	14.8932	14.7249	14.3179	15.4105	15.2502	15.147	13.6628	14.9216	15.1432	15.7586	15.1844	15.1765	14.5298	14.7259	15.1597	14.9661	15.0308	15.4009	15.3123	14.6082	15.7778	15.214	13.4713	15.4738	15.0504	16.0532	14.6397	15.3383	15.2968	15.5373	14.3452	13.0394	15.4104	12.9989	14.9991	15.0118	15.7867	15.3143	13.3959	16.0918	15.0655	13.8872	15.5411	15.2697	15.1821
sp|O08600|NUCG_MOUSE	O08600	NUCG_MOUSE	Endog	15.5564	15.8868	15.5594	15.2542	15.308	14.817	15.3572	14.4512	15.2561	15.4597	15.5277	15.5517	15.4686	15.0313	15.1941	15.4611	15.106	15.376	15.6576	15.7901	15.515	15.6742	15.5482	15.3549	15.5865	15.6079	14.5982	15.293	15.3436	15.7284	15.2251	14.7579	15.1089	15.4097	14.9277	14.8049	16.4252	15.7026	13.9076	15.4668	15.135	15.7419	15.1111	15.8241	14.1873	15.2812
sp|Q8BX80|ENASE_MOUSE	Q8BX80	ENASE_MOUSE	Engase	16.0505	16.0807	16.0898	15.9846	15.8671	15.8967	15.6001	16.1174	15.6103	15.851	15.9803	15.7535	15.7778	16.0192	16.0702	16.102	16.11	15.592	16.2047	16.076	16.0385	16.1468	16.0977	16.2462	15.9551	16.3073	15.3204	15.5504	16.1544	16.3818	16.202	15.4505	15.3759	16.0561	15.9175	15.6467	15.1346	16.1874	15.7712	15.9214	15.8416	16.0385	15.9004	15.9119	15.9952	15.5806
sp|P17182|ENOA_MOUSE	P17182	ENOA_MOUSE	Eno1	17.6592	17.8112	17.7155	17.7131	17.6639	17.5496	17.6438	17.8373	18.1715	17.6914	17.7167	17.6197	17.6966	18.0384	18.1141	17.7585	17.4545	17.8749	17.5276	17.7521	17.7146	17.7337	17.6734	17.6424	17.6505	17.957	17.8457	17.8135	17.809	18.0543	17.549	18.0757	17.5368	17.597	17.4544	18.2845	18.9982	17.7932	17.3405	18.2753	17.6053	17.4211	17.4222	17.7658	17.302	17.8742
sp|O55026|ENTP2_MOUSE	O55026	ENTP2_MOUSE	Entpd2	14.6242	14.0878	14.629	14.0986	13.8424	16.5004	14.343	14.3604	14.5177	14.0533	14.5271	14.0417	14.2569	14.7479	14.58	14.063	14.2766	14.5426	14.4931	14.3428	14.6493	14.3079	14.3287	14.9017	14.2844	14.5355	13.8881	15.0674	14.6834	14.8829	14.2861	14.4631	13.748	13.8906	13.5967	15.0094	14.5997	14.7055	13.655	15.2493	14.8281	14.6089	13.5681	15.5678	13.9974	14.613
sp|Q9JIX0|ENY2_MOUSE	Q9JIX0	ENY2_MOUSE	Eny2	14.638	14.5466	14.3222	14.6717	14.203	13.9662	14.3706	15.1036	14.3075	14.5044	14.1096	13.6524	14.3207	13.1733	14.0456	14.3241	13.1691	14.1874	14.1659	14.2229	14.0005	14.2907	14.185	13.8753	14.1903	14.6081	13.7971	14.227	14.2196	14.1703	13.7237	14.1277	14.1453	14.0396	14.5901	14.5252	13.6808	13.8777	14.2247	15.5637	14.3289	14.6796	13.3884	14.0612	14.5153	14.4904
sp|P48193|41_MOUSE	P48193	41_MOUSE	Epb41	15.0849	13.8509	15.1728	15.0723	13.2352	14.95	15.1691	14.8395	14.0751	14.6982	14.7906	14.8931	15.4014	14.8222	14.6704	14.8852	14.8658	14.9034	15.0555	14.7652	14.2784	15.0988	14.0101	14.749	14.0454	15.0226	15.0019	14.3014	15.1337	14.9623	14.939	14.6922	15.056	15.3912	14.8992	14.4925	13.7851	14.7461	15.4101	15.1105	14.7415	13.835	15.5575	14.2537	14.7364	15.001
sp|O70318|E41L2_MOUSE	O70318	E41L2_MOUSE	Epb41l2	15.853	16.0047	15.9119	16.08	16.0682	16.4998	16.0951	15.7802	15.983	16.0408	16.3173	16.1744	15.952	15.7061	15.6179	16.1366	16.132	15.9143	16.2359	16.0013	16.0752	16.0642	15.9373	15.8039	16.1486	15.5708	16.6924	16.3926	16.1001	15.6514	15.9368	16.119	16.3199	16.0167	15.6469	15.8861	15.6487	16.0869	15.9863	16.0007	15.9714	15.6599	16.0312	16.0835	16.3334	15.9985
sp|Q9WV92|E41L3_MOUSE	Q9WV92	E41L3_MOUSE	Epb41l3	15.4619	15.506	15.7056	15.3844	15.753	15.7742	15.5199	15.9739	15.4353	15.3909	15.541	15.2977	15.8577	15.5667	15.5013	15.4067	15.4528	15.4122	15.5658	15.6979	15.537	15.6512	15.6334	15.574	15.7632	15.5632	14.471	14.5056	15.6776	15.6807	15.8958	14.3234	14.8582	15.825	15.6235	15.2017	17.2878	15.7049	16.0628	15.0707	15.5547	16.0799	15.5394	15.9484	15.6151	14.8861
sp|Q99JW5|EPCAM_MOUSE	Q99JW5	EPCAM_MOUSE	Epcam	16.5189	16.6427	16.4486	16.0645	16.4312	16.9227	16.5497	16.3384	16.692	16.2352	16.3133	15.9969	16.3459	16.4859	16.4076	16.1544	16.579	16.8547	16.5576	16.6031	16.5665	16.4047	16.2563	16.5554	16.1161	16.7201	16.0951	15.9218	16.5286	16.5489	16.4085	16.0233	15.9366	16.5304	16.576	17.0524	16.6375	16.4619	16.4187	16.9169	16.4691	16.2454	16.6947	16.3771	16.3492	16.3433
sp|P54763|EPHB2_MOUSE	P54763	EPHB2_MOUSE	Ephb2	14.2462	14.8488	15.212	12.9591	15.7303	13.8451	13.8209	15.052	14.9592	15.1057	14.754	15.2681	15.151	14.4823	14.8432	14.9623	13.2869	15.303	14.8814	14.8307	15.4817	15.1634	14.1599	14.1326	14.7356	15.1702	14.815	15.436	15.3093	14.8592	14.0187	14.774	14.5553	14.1988	13.1517	14.9159	14.0263	14.5544	12.5648	15.7363	14.7743	15.3306	14.6981	15.2269	14.2438	14.7913
sp|P54761|EPHB4_MOUSE	P54761	EPHB4_MOUSE	Ephb4	14.8407	13.959	13.9909	13.6128	13.9976	13.7405	14.6892	14.7428	14.5153	13.8603	14.4421	14.9572	14.2316	14.1611	13.6173	14.5473	13.2679	14.4932	14.5584	14.6689	14.4425	14.3859	14.355	14.1697	14.1894	14.1587	13.5763	13.526	14.5057	14.4754	14.112	13.5107	13.9549	14.1446	13.9848	13.9269	13.5887	14.4938	13.5787	14.3973	14.554	14.523	14.0362	14.474	15.2089	13.511
sp|Q9D379|HYEP_MOUSE	Q9D379	HYEP_MOUSE	Ephx1	13.9088	14.0411	14.7555	14.3216	14.4556	14.1679	14.5633	13.2264	14.2714	14.8126	13.6893	14.1069	14.5905	13.9011	13.8685	14.4121	14.181	13.9821	13.8379	14.3171	14.0085	14.409	14.3505	14.8392	14.3087	14.6615	13.7984	12.0469	13.926	14.9686	14.6057	13.475	13.7752	14.8074	14.6119	14.6014	15.2414	14.1539	13.3936	13.9374	14.2485	14.3556	14.2986	14.7383	13.1674	16.6447
sp|P34914|HYES_MOUSE	P34914	HYES_MOUSE	Ephx2	14.3312	13.904	14.5096	14.6108	15.1122	15.5283	14.8414	14.0779	14.2225	14.4931	14.185	14.1789	14.8315	14.5986	14.7479	14.687	14.4441	14.3234	14.4016	14.2424	14.7008	14.6901	14.2695	14.35	14.5538	14.5798	14.3894	14.2638	13.8417	14.5128	14.9165	14.4849	13.564	14.8893	14.616	14.2903	18.3393	14.0571	13.9616	14.9466	14.108	14.3173	14.4078	14.2451	14.5017	15.4741
sp|Q8R0W0|EPIPL_MOUSE	Q8R0W0	EPIPL_MOUSE	Eppk1	17.6659	17.575	17.4781	17.5954	17.5603	17.3817	17.3334	17.2437	17.3911	17.4708	17.5059	17.5747	17.4426	17.3504	17.4178	17.5157	17.4439	17.6569	17.6618	17.6292	17.495	17.6451	17.6085	17.3839	17.6344	17.4081	17.3792	17.238	17.6593	17.6019	17.5575	17.0534	17.4453	17.4981	17.3332	17.3133	17.1876	17.6436	17.4856	17.6475	17.3946	17.2976	17.5705	17.6757	17.4573	17.3907
sp|Q8CGC7|SYEP_MOUSE	Q8CGC7	SYEP_MOUSE	Eprs	16.678	16.5708	16.5677	16.4369	16.4721	16.6032	16.6205	16.6409	16.5188	16.49	16.3784	16.5114	16.5246	16.5805	16.6285	16.6886	16.4372	16.6932	16.8035	16.7092	16.6932	16.6828	16.6326	16.6739	16.6746	16.3864	16.6223	16.8168	16.7675	16.5126	16.3483	16.739	16.4887	16.455	16.2937	16.4302	16.066	16.7067	16.7943	16.5997	16.5793	16.0243	16.4796	16.6423	16.4394	16.2588
sp|P42567|EPS15_MOUSE	P42567	EPS15_MOUSE	Eps15	14.4487	14.2831	14.1769	12.7187	13.9755	13.695	14.1877	14.0603	13.9902	14.5587	14.6507	14.085	15.0392	14.4682	14.7897	13.8815	12.7173	14.5443	15.0375	14.989	15.1501	13.1651	13.7711	14.5818	14.0621	14.6417	14.1452	13.5363	14.6117	12.6703	13.9733	12.9716	14.0552	13.3008	14.0529	15.6814	13.6622	13.2901	13.9275	15.1479	14.6824	14.8623	14.1163	13.1395	14.1809	14.2441
sp|Q08509|EPS8_MOUSE	Q08509	EPS8_MOUSE	Eps8	15.3498	15.1462	15.2372	15.396	15.1591	15.1883	15.0259	14.842	14.8056	15.3676	15.3921	15.2779	15.0562	14.698	14.514	15.3325	15.3121	15.0846	14.6338	15.0492	14.6283	15.143	14.8071	14.6081	15.1824	14.2456	15.9755	16.2431	14.2676	14.3653	15.2259	16.1986	16.8744	14.9643	15.217	13.9202	15.8022	14.5715	15.1723	14.1857	15.108	15.4074	15.7701	14.9559	15.755	14.8249
sp|Q99K30|ES8L2_MOUSE	Q99K30	ES8L2_MOUSE	Eps8l2	15.8646	15.8476	15.5397	15.0296	15.6541	14.3304	15.5655	14.7688	15.3457	15.8964	15.5621	15.8069	15.8561	15.1544	15.5607	15.7925	15.1644	15.7648	16.0385	15.886	15.8429	15.7241	15.4173	15.4675	15.6869	16.0853	15.2283	15.5152	15.8736	16.1027	15.2637	15.4763	14.2761	15.2722	14.3015	15.7652	17.2858	15.9603	12.9712	15.6225	15.3915	15.3242	15.0627	16.2454	14.6698	15.4703
sp|Q91WL0|ES8L3_MOUSE	Q91WL0	ES8L3_MOUSE	Eps8l3	14.9071	14.6955	14.9378	15.1759	14.5834	15.2111	13.9567	14.7774	15.067	14.8186	15.3088	14.593	14.9138	14.4669	14.5527	14.6591	14.4342	15.2014	14.9803	15.1373	14.946	15.2185	14.5842	14.2715	14.5826	15.0228	13.9526	14.6105	14.7576	14.996	15.0923	14.7228	14.4606	14.866	14.5928	15.2189	16.3395	14.8327	13.9999	15.4873	14.5335	13.901	15.1429	14.8084	14.3319	14.7497
sp|Q8VDI1|ESIP1_MOUSE	Q8VDI1	ESIP1_MOUSE	Epsti1	14.6641	14.5723	15.0978	14.2774	14.2696	14.637	14.5316	14.5905	14.5495	15.0057	14.7978	14.4762	16.1663	14.1522	14.2327	14.6015	14.4664	13.3774	14.3813	14.6832	14.7074	14.6731	14.6148	14.7662	14.7648	13.896	14.4949	14.3505	14.6933	14.8578	14.9147	14.5594	14.0919	14.7443	14.3563	14.2499	14.7644	14.6585	14.6799	13.9679	15.0365	14.9854	14.7418	14.8721	14.1927	14.2749
sp|P49290|PERE_MOUSE	P49290	PERE_MOUSE	Epx	13.8906	14.534	14.4499	13.569	14.2372	14.5185	14.0287	13.3017	14.8946	14.335	13.8339	13.6983	14.7136	14.3462	14.5704	13.8	13.7791	13.464	13.3785	13.7128	13.1685	13.8068	13.7951	14.339	14.1231	14.9123	13.901	14.097	13.6136	14.88	14.428	14.5869	13.7485	14.0875	14.3563	15.4406	15.3158	13.3521	13.5159	14.8078	14.0068	13.4938	13.6533	14.1677	14.2581	14.5347
sp|Q9EQH2|ERAP1_MOUSE	Q9EQH2	ERAP1_MOUSE	Erap1	17.4291	17.5788	17.1928	17.2222	16.9773	16.8381	17.1943	17.2336	17.2239	17.1653	17.3586	17.1634	17.0433	17.3315	17.2728	17.567	17.4467	17.2747	17.5782	17.4087	17.5456	17.5011	17.3777	17.4315	17.1852	16.9926	17.1844	17.2203	17.3139	17.0263	17.1278	17.2144	17.1244	17.0872	17.1092	17.0785	17.1639	17.4784	17.1425	17.2139	17.3782	17.2808	17.29	17.2868	17.0287	17.2008
sp|Q80TH2|ERBIN_MOUSE	Q80TH2	ERBIN_MOUSE	Erbin	13.7813	13.8612	13.7266	13.7829	13.8623	12.8387	13.2813	12.8896	14.3486	13.4818	14.3234	13.1094	13.5174	14.43	14.4079	13.0494	13.8465	14.9336	13.963	14.1464	14.0732	13.1628	13.3989	13.4173	13.2385	14.5961	12.7419	14.2655	13.5236	14.2271	13.3729	14.0887	13.1776	13.7254	13.5022	14.3511	14.7885	13.2335	14.0241	14.5594	13.2953	13.2502	13.7343	13.8853	13.4654	14.1964
sp|Q99MI1|RB6I2_MOUSE	Q99MI1	RB6I2_MOUSE	Erc1	14.3187	14.6134	14.3485	12.3332	14.2897	13.0549	14.2413	14.3617	14.4741	14.7898	14.579	14.478	15.1275	14.5532	14.3711	14.6417	13.6089	14.5425	13.7483	14.4571	14.3264	14.1484	14.4603	11.1978	14.1353	15.06	14.6077	13.7854	14.1853	15.3464	15.2587	14.871	13.5635	15.2539	15.4228	11.5223	15.9005	14.3467	13.3735	13.8813	14.7738	14.4681	14.5878	14.8948	13.5135	14.2387
sp|P49135|ERCC3_MOUSE	P49135	ERCC3_MOUSE	Ercc3	14.613	14.7959	14.8197	13.8645	14.3385	14.0535	15.0818	13.7595	13.8575	15.3685	14.1632	13.9757	14.5389	12.8985	12.8982	13.2762	14.0734	14.6328	14.5419	14.6586	12.847	14.5524	15.9803	12.8106	15.9735	13.4472	14.4843	14.3812	14.8038	13.5096	13.956	14.2945	13.7959	14.227	13.5611	11.9148	13.0526	14.1237	13.652	12.8356	13.5808	15.5078	14.8986	16.0582	15.0647	13.8939
sp|Q8BHK9|ERC6L_MOUSE	Q8BHK9	ERC6L_MOUSE	Ercc6l	14.8109	14.726	14.0289	14.3334	14.0649	13.4849	13.8391	14.1439	13.6524	14.2613	14.501	14.2469	13.9929	14.3472	13.8505	14.2024	14.1902	14.6795	14.4438	14.5789	14.3855	14.4987	14.1476	14.5182	14.5654	14.0123	14.7342	14.5608	14.6968	13.95	14.5596	14.2928	14.8688	13.7023	13.3523	14.9317	13.1279	13.496	13.1934	12.7447	14.3961	14.0407	14.5946	13.7321	14.9095	13.9789
sp|Q9ERY9|ERG28_MOUSE	Q9ERY9	ERG28_MOUSE	Erg28	15.1247	15.1717	15.1634	14.9079	14.3843	13.3503	13.7375	13.9447	13.7851	13.4581	13.5184	12.9095	13.9052	14.0386	14.1389	13.1841	14.4242	12.4978	14.0772	13.4859	13.504	13.3822	14.472	15.5648	14.056	13.4907	13.8636	13.1638	12.4784	14.3677	13.7098	14.8708	13.3993	14.2165	14.4759	14.7202	14.7585	14.2331	14.5979	14.099	14.6143	13.8822	13.0717	12.8167	14.0942	13.9809
sp|Q9DC16|ERGI1_MOUSE	Q9DC16	ERGI1_MOUSE	Ergic1	15.2678	14.9988	15.4145	15.0782	15.3057	15.8371	15.3245	15.7034	15.7768	14.928	14.9148	14.71	15.278	15.5066	15.426	15.0015	14.8356	15.3965	15.1334	15.4231	14.9876	15.0852	15.5928	14.4001	15.7086	15.3233	14.7474	15.2385	15.3366	15.1767	15.4783	14.6774	14.988	15.1902	15.3961	15.4818	14.9907	15.2408	15.8725	15.5837	15.1998	15.3297	15.1914	15.7475	15.5343	15.1715
sp|P84089|ERH_MOUSE	P84089	ERH_MOUSE	Erh	17.6535	17.4839	17.8761	17.3128	17.5721	17.8127	17.5129	17.0037	17.744	17.3573	17.9885	17.3428	17.6692	17.4572	17.8557	17.5721	17.0626	17.7226	17.1938	17.801	17.6382	17.5919	17.5483	16.8933	17.2055	17.7072	17.833	17.9005	17.6767	17.7127	17.7708	17.5466	17.5751	17.8534	17.3084	17.924	16.2704	17.6175	17.4356	17.5967	17.5431	17.9457	17.2781	17.5772	18.0547	17.37
sp|Q8VEH8|ERLEC_MOUSE	Q8VEH8	ERLEC_MOUSE	Erlec1	13.461	13.4747	13.5518	13.9944	13.9962	14.9313	13.8403	13.0717	13.1964	14.1602	13.683	13.959	13.9445	13.405	13.0693	12.747	13.8672	13.1829	13.4749	13.2416	13.7859	13.7182	13.7213	12.8388	13.2581	14.9345	13.0116	13.279	14.2065	15.9258	13.2932	13.3783	13.8117	13.3953	13.2053	12.985	15.2891	14.2168	13.5985	12.7681	12.9878	14.0189	13.7316	13.0774	13.1507	13.8316
sp|Q8BFZ9|ERLN2_MOUSE	Q8BFZ9	ERLN2_MOUSE	Erlin2	15.2496	15.3401	15.1787	15.3603	15.6003	15.1489	15.264	15.4707	15.2656	15.5188	15.1914	15.143	15.2667	15.4906	15.3059	15.4341	15.3019	15.2216	15.1846	15.2929	15.2585	15.2331	15.3784	15.6631	15.4634	14.998	14.944	14.9192	15.337	15.275	15.6429	14.9195	14.9204	15.6317	15.555	15.1209	15.8749	15.2923	15.1941	15.306	15.5038	15.7421	15.4134	15.4765	15.0876	15.0198
sp|Q3UVK0|ERMP1_MOUSE	Q3UVK0	ERMP1_MOUSE	Ermp1	15.5221	15.2276	15.092	15.5408	15.0928	15.3834	15.3852	14.7906	15.2831	14.6546	14.2972	15.1913	15.4049	15.2684	15.2286	14.5774	15.234	14.1028	15.0889	14.9222	15.0746	14.9912	15.1103	15.4136	15.1638	14.9343	15.2075	15.2407	14.9459	14.808	15.3081	14.9	15.4524	15.1275	15.2333	14.9771	14.9854	14.9318	15.2215	14.4184	14.9221	15.1886	15.0452	15.0093	15.2942	15.5679
sp|Q8R180|ERO1A_MOUSE	Q8R180	ERO1A_MOUSE	Ero1a	15.32	14.7816	15.0267	14.7893	14.7499	13.5191	14.7013	15.3616	15.2494	14.6108	14.9961	14.368	15.0413	15.3907	15.3536	14.4951	14.5614	14.7127	14.2841	14.7402	14.519	14.4465	14.7878	14.9124	14.5292	13.8673	15.668	15.8706	14.6656	14.6476	14.8082	16.1127	15.8459	14.1581	15.0211	14.2427	15.5224	14.8841	15.1014	14.1611	14.7288	14.7397	14.3742	14.8071	15.097	15.3508
sp|P57759|ERP29_MOUSE	P57759	ERP29_MOUSE	Erp29	15.5005	15.5333	15.6771	15.4576	15.6339	15.204	15.803	16.0093	16.4317	15.9697	16.0528	15.8526	16.1421	16.1946	16.2147	15.6801	15.7198	16.1536	16.0371	16.1178	15.898	16.1139	15.9645	15.9003	16.1378	15.9816	15.8815	15.6744	15.9929	15.959	15.4699	15.3479	15.2699	15.6421	14.7669	15.8514	16.0148	16.0436	15.4651	15.7571	15.8679	16.5943	15.6677	16.0699	16.3586	16.0639
sp|Q9D1Q6|ERP44_MOUSE	Q9D1Q6	ERP44_MOUSE	Erp44	15.6787	15.8261	15.8588	15.5504	16.0807	15.802	15.6809	16.0771	16.266	16.0819	15.3862	15.8665	15.319	15.6147	16.2848	15.4165	15.9123	15.7599	15.8942	15.763	15.9904	16.0516	15.8243	15.6038	15.6457	15.8483	15.4889	15.7977	16.1463	15.846	15.9985	15.0539	15.446	15.7888	15.7631	15.8616	16.5314	16.0734	15.8956	15.4921	16.0079	15.4473	15.9565	16.2073	15.2703	16.3486
sp|Q9R0P3|ESTD_MOUSE	Q9R0P3	ESTD_MOUSE	Esd	16.5579	16.9672	16.8624	16.487	16.9404	15.0442	17.2087	16.577	16.2839	16.8339	16.3151	16.9253	16.8032	16.5552	16.6218	16.6544	17.516	16.4883	16.5564	16.7832	16.5057	16.3873	16.8321	16.8435	16.9347	16.9775	16.6718	16.5569	16.6518	16.8802	16.9011	16.4452	16.2405	17.0668	16.7751	16.7729	17.4745	16.6628	15.635	17.2797	16.67	15.1648	16.692	16.907	16.1945	15.669
sp|Q3V1V3|ESF1_MOUSE	Q3V1V3	ESF1_MOUSE	Esf1	15.3871	13.9981	13.087	13.8296	13.6859	13.9159	12.58	13.435	13.5104	13.0662	13.5234	13.9033	13.0039	13.9513	13.1745	13.1113	14.0072	13.1173	13.6226	13.7072	13.7245	13.5374	13.6599	12.8555	13.2875	12.9612	14.5639	14.7066	13.7492	13.2011	13.462	13.8901	14.2198	12.7183	12.5764	13.188	13.1092	13.4259	14.1716	13.6766	13.5017	13.3337	13.7063	13.6276	14.2474	13.894
sp|Q3US41|ESRP1_MOUSE	Q3US41	ESRP1_MOUSE	Esrp1	15.8018	15.6838	15.4722	15.6589	15.2922	15.6435	15.1669	15.9275	15.4774	15.1884	15.4379	15.6657	15.35	15.94	15.7596	15.2601	14.8329	15.5242	15.4941	15.6096	15.5461	15.5805	15.5826	15.5596	15.4229	15.7555	15.3664	15.3941	15.5474	15.6435	15.8402	15.4539	15.4493	15.5441	15.74	15.7029	14.8366	15.7	15.0884	15.4231	15.7262	15.3788	15.3292	15.4785	15.4313	15.3282
sp|Q8K0G8|ESRP2_MOUSE	Q8K0G8	ESRP2_MOUSE	Esrp2	15.6617	15.1265	14.6867	14.5455	14.3492	14.4195	14.8907	14.5584	14.5999	15.495	14.8059	15.1146	14.4797	14.445	14.2007	15.1159	15.1481	14.3817	14.6293	14.6891	14.9252	14.9602	14.7568	14.304	15.5441	14.616	15.1786	14.9863	14.4707	14.9245	14.901	15.0204	15.3171	15.0707	15.154	12.7879	14.5376	14.777	15.1578	13.2915	14.9525	14.7172	14.7886	15.0511	15.528	14.3715
sp|Q3U7R1|ESYT1_MOUSE	Q3U7R1	ESYT1_MOUSE	Esyt1	14.8026	15.1278	14.8216	14.2274	14.6446	14.7083	14.7172	13.941	14.4674	14.4881	14.9091	14.6118	14.6533	14.4756	14.7332	14.5711	14.0589	14.3507	14.7384	14.428	14.4382	14.1846	14.4833	14.6184	14.4527	14.657	15.532	15.3705	14.2355	14.5213	14.4847	15.1747	14.8842	14.4369	13.7051	14.743	14.8088	14.5953	14.4832	14.5352	14.2716	15.1146	14.2136	14.6097	13.7438	14.6014
sp|Q3TZZ7|ESYT2_MOUSE	Q3TZZ7	ESYT2_MOUSE	Esyt2	14.946	15.2734	15.2635	14.7515	15.072	14.4464	15.2692	14.6719	14.9134	15.6209	14.8317	15.085	15.3295	14.4031	14.6179	14.9777	14.66	14.8609	14.9392	15.361	14.8774	14.9386	15.6562	15.7247	15.5612	15.5985	15.5698	14.7075	14.4734	15.7113	14.5724	14.6239	14.4256	14.7306	14.2091	15.5609	15.7521	15.4299	13.794	15.2092	15.4913	14.5164	14.419	14.713	12.9249	15.4488
sp|Q8BWY3|ERF1_MOUSE	Q8BWY3	ERF1_MOUSE	Etf1	16.1306	15.986	16.04	15.7555	15.4501	16.0951	15.8529	16.3076	16.3795	15.46	15.8081	15.7933	16.1417	16.2945	16.2574	15.604	15.7395	15.8884	15.9535	16.02	16.0608	15.8502	15.8158	16.3624	15.8058	15.922	16.3737	16.2859	15.9669	15.7309	15.7707	16.7787	16.3707	15.542	15.7572	15.7844	15.4622	16.0852	15.3778	16.0201	16.1781	16.1219	15.7122	15.8307	15.5362	15.8453
sp|Q99LC5|ETFA_MOUSE	Q99LC5	ETFA_MOUSE	Etfa	16.7111	16.6451	16.7731	16.6919	16.6659	16.0504	16.7101	16.8398	16.7477	16.6324	16.7009	16.5678	16.281	16.6877	16.6938	16.424	16.3178	16.6787	16.7295	16.8358	16.7111	16.6293	16.6244	16.7575	16.7513	16.7359	16.015	16.1791	16.6503	17.0757	16.7242	16.0233	15.7637	16.7276	16.6149	16.8747	17.3548	16.6467	16.4585	16.4883	16.7783	16.5782	16.5127	16.6957	16.2926	16.7884
sp|Q9DCW4|ETFB_MOUSE	Q9DCW4	ETFB_MOUSE	Etfb	17.2073	17.3655	17.4027	16.9674	17.5325	17.3578	17.2162	17.156	17.4079	17.327	17.5166	17.2911	17.5187	17.4981	17.5517	17.4461	17.0291	17.3546	17.4492	17.3222	17.3124	17.2267	17.4263	17.423	17.6561	17.3391	16.8395	16.7463	17.0586	17.5761	17.7762	16.6363	17.1897	17.6582	17.4668	17.0204	17.9933	17.0254	17.6684	17.1152	17.551	17.2669	17.4695	17.5435	17.4629	17.3898
sp|Q921G7|ETFD_MOUSE	Q921G7	ETFD_MOUSE	Etfdh	15.7704	15.7506	15.8537	15.9294	15.7409	15.3581	15.674	16.0049	15.321	15.5899	15.4911	15.4518	15.6503	15.559	15.4407	15.7725	15.6051	15.2586	15.4405	15.4987	15.4377	15.5761	15.658	15.5825	15.8631	15.6739	14.8631	14.6756	15.4857	15.8404	16.2592	14.5788	14.7002	16.1363	16.2395	15.443	16.2631	15.5702	16.2138	15.2224	15.7127	15.9153	16.0653	15.8494	16.0684	15.8716
sp|P97360|ETV6_MOUSE	P97360	ETV6_MOUSE	Etv6	15.4255	15.3081	15.5212	15.5846	15.3443	14.9136	15.3031	12.7432	14.4406	14.4428	14.4356	14.6213	14.5735	14.6486	14.5223	15.2173	14.3922	14.5121	15.2442	15.0767	14.4707	14.9443	15.0471	14.4928	15.2473	14.3735	15.0563	14.984	15.0667	14.5876	14.724	14.5343	14.8369	14.8042	13.9538	14.3524	13.2572	14.748	15.4336	14.5688	14.5818	14.8985	14.9807	15.172	15.4871	15.2201
sp|Q61545|EWS_MOUSE	Q61545	EWS_MOUSE	Ewsr1	16.0339	15.7863	15.9875	15.3931	15.9796	16.8622	16.1281	15.667	16.3577	15.6546	16.308	15.8174	15.7777	16.3238	15.742	15.461	16.0007	16.2531	15.8775	15.9198	15.913	15.8723	15.9528	15.6191	15.954	15.9873	16.2686	16.4169	15.9759	16.0996	16.1684	16.3758	16.0375	15.6193	16	16.1426	15.1361	16.0611	16.2112	15.9877	16.1781	15.559	15.9533	16.0027	16.0109	16.0524
sp|Q8R3S6|EXOC1_MOUSE	Q8R3S6	EXOC1_MOUSE	Exoc1	15.2438	15.0402	14.5599	15.0109	13.2338	14.5788	14.8104	14.9228	14.6286	15.1062	15.1521	14.8973	14.8466	15.1443	15.0231	14.9281	14.8867	15.4799	14.0575	15.303	15.0886	14.8893	15.0455	14.9762	15.0018	14.7297	15.3133	15.3605	15.115	14.9012	15.3814	15.2096	15.2142	15.196	15.4246	14.3136	12.5152	14.9353	14.8827	12.7922	14.6968	15.2857	15.3813	14.9583	15.2718	14.3995
sp|O35382|EXOC4_MOUSE	O35382	EXOC4_MOUSE	Exoc4	15.2256	15.1082	15.146	15.6325	15.1991	15.0607	15.1323	14.6046	14.9147	15.6026	14.3552	15.1744	14.8534	14.3143	13.8358	15.222	15.6122	14.4276	14.6018	14.8381	14.8324	15.0245	15.0311	14.4235	15.2077	14.4462	15.2531	15.0297	14.968	14.8792	15.3621	15.5756	14.9968	15.277	14.9489	13.902	14.6086	14.7954	15.1757	15.1945	14.1615	15.497	15.4579	15.1681	15.475	15.2278
sp|Q6PGF7|EXOC8_MOUSE	Q6PGF7	EXOC8_MOUSE	Exoc8	15.1306	15.2816	15.7626	14.9723	15.6146	15.6175	15.8771	14.9227	14.8886	15.6081	15.5425	15.3663	15.1896	14.9197	14.7587	15.974	14.7133	14.6725	15.5384	15.6719	15.5961	15.7502	15.2034	14.4235	15.258	15.9235	15.0479	15.2364	15.6384	15.5645	15.0262	15.4512	14.9415	15.2103	13.948	15.529	15.9072	15.4163	13.9217	15.8178	15.0028	15.3315	15.2023	15.6832	14.9774	15.5093
sp|Q8VBV3|EXOS2_MOUSE	Q8VBV3	EXOS2_MOUSE	Exosc2	15.0342	14.8738	14.9763	14.8371	14.0445	14.9597	14.9974	12.718	12.4263	15.5712	11.6596	15.3909	14.5352	12.2295	12.1787	15.5308	15.6156	12.3797	14.0089	14.307	13.8573	14.1398	14.511	13.361	14.0627	13.521	14.9232	14.7395	13.8006	13.382	13.3159	14.8463	13.7979	14.0999	13.8409	13.968	13.9022	14.1099	14.2538	14.251	14.6856	13.9825	14.0704	14.7115	14.4877	14.4391
sp|Q921I9|EXOS4_MOUSE	Q921I9	EXOS4_MOUSE	Exosc4	15.9537	15.8378	15.6528	15.4829	15.9452	16.0372	15.7844	16.1487	16.2286	16.0846	15.9642	15.7991	16.0285	15.7997	15.6603	15.7168	15.6227	16.3286	15.8684	16.0475	16.1061	15.9972	16.201	15.7732	15.8756	15.6868	16.0834	16.4796	15.9108	15.8708	15.8845	16.0069	15.9319	15.9037	15.8079	15.3701	15.0011	15.8862	15.7356	15.5784	15.7777	16.0935	15.8499	16.1678	16.2179	15.8902
sp|Q9CRA8|EXOS5_MOUSE	Q9CRA8	EXOS5_MOUSE	Exosc5	14.7221	14.6171	14.7254	14.9965	14.5993	13.9672	13.8658	14.0078	14.7898	14.253	14.3107	14.2055	14.4155	14.1473	13.9127	14.0918	14.2774	14.3096	14.3284	14.5323	14.2145	14.4719	14.3366	14.4529	14.1008	14.1828	14.5516	14.7874	14.3502	14.0913	14.5198	14.4786	14.8246	13.9666	14.1968	14.2113	13.0498	14.4179	14.6801	14.1382	14.5223	13.8742	14.7454	14.5222	14.7734	14.6554
sp|Q8BTW3|EXOS6_MOUSE	Q8BTW3	EXOS6_MOUSE	Exosc6	14.9731	15.5073	15.3802	14.7908	15.1531	15.8814	14.6451	15.6184	14.7115	14.7795	15.3844	15.2563	14.7278	14.9558	14.9723	15.285	15.1591	14.9694	14.8041	15.2244	15.3154	15.2375	14.6618	14.0619	15.2572	15.3125	15.2048	15.6464	15.1772	15.1441	15.171	15.4994	15.5614	15.1569	14.736	15.5587	13.1984	14.9143	15.5196	15.4029	15.1397	14.9538	15.0099	15.3767	15.9799	12.8539
sp|Q9D0M0|EXOS7_MOUSE	Q9D0M0	EXOS7_MOUSE	Exosc7	14.7941	14.2971	12.9298	14.2396	14.0431	13.6972	13.7197	13.3458	14.8921	13.9145	14.0729	14.0928	14.2129	14.0487	13.9092	14.2403	15.3493	14.4147	14.2034	14.2625	14.0905	14.3173	13.9264	14.5976	13.5145	14.2684	14.0042	14.5133	14.527	14.7038	13.7508	15.1216	14.3306	13.7061	13.4322	14.5598	13.3498	14.596	14.2436	14.5215	14.3148	13.5727	13.1874	14.142	13.563	14.204
[truncated: 2,428 more rows]
[truncated: 11 more columns]

## Sheet: meta_per_mouse
Mouse	Location	Treatment	Location
191	proximal	IFN-6	crypt
194	proximal	IFN-1	crypt
551	proximal	IFN-1	crypt
552	proximal	IFN-2	crypt
553	proximal	IFN-4	crypt
554	proximal	IFN-6	crypt
555	proximal	IFN-1	crypt
556	proximal	IFN-2	crypt
[truncated: 20 more rows]

## Sheet: LFQ_per_mouse
Protein	Protein.ID	Entry.Name	Gene	191	194	551	552	553	554	555	556	557	558	195	196	197	198	98	99	101	192	102	103	104	105	97	193	628	630	629	631
[truncated: 3,371 more rows]
