# Supplementary material for: IFN-γ is a direct driver of crypt hyperplasia in celiac disease
Source: J Clin Invest. 2025 Aug 19;135(20):e194858. doi: 10.1172/JCI194858 (PMC12520675; doi:10.1172/JCI194858)
Supplement: Supplemental table 7 [file jci-135-194858-s084.xlsx]

## Sheet: readme
		Enriched pathways mouse crypt samples (shared proteins)
	Sheet	Content
	Shared genes	Proteins (as mouse gene names) detected in both human and mouse crypt dataset (n = 1056)
	Enriched Pathways shared genes	GO biological processes enriched along PC1 from principle component analysis of n=1056 mouse proteins also detected in human crypts
	Mapped proteins	Proteins (as gene names) mapped to top 10 enriched pathways

## Sheet: Shared genes
Gene_name
Rbm47
Ilvbl
Naca
Pdlim1
Myo1c
Snap23
Psmd11
Pgrmc1
Clic1
Eif3f
Ipo5
Ndufa4
Psmd14
Lad1
Nop56
Ddx3x
Cope
Pdcd5
Slc9a3r1
Psma7
Uqcrq
Myl12b
Hnrnpdl
Xpo1
Scamp2
Arpc1b
Arpc3
Pgrmc2
Rer1
Surf4
Eif3d
Arpc5
Tapbp
Cldn3
Dhx15
Cyb5b
Phgdh
Psmd3
Eef1e1
Txnl1
Dnph1
Chmp2a
Ndufb5
Ndufa2
Asna1
Bub3
Actn4
Ap1g1
Syngr2
Nars
Nudt21
Ahcyl1
Opa1
Snx3
Syncrip
Gmds
Plin3
Ugdh
Ctnnd1
Snx2
Uso1
Dkc1
Eif5b
Zg16
Edf1
Cuta
Wdr1
Cpne3
Hip1r
Cluh
Coq9
Ndufs7
Ndufs2
Pdcd6
Tbca
Vps4b
H2afy
Sh3bgrl
Flnb
Ndufs6
Cs
Sec22b
Vps26a
Ndufs3
Srsf10
Banf1
Snrnp200
Eif3g
Idh1
Sco1
Rsl1d1
Ddah1
Myo1d
Ufl1
Gls
Sec31a
Ndufb6
Ndufb4
Ndufb8
Letm1
Vapb
Ndufa10
Pgls
Ahsa1
Rab3d
Aifm1
Agr2
Ndufb10
Tomm40
Adh1
Ldha
Aldh1a1
Glud1
Gsr
Sod1
Otc
Pnp
Got2
Pgk1
Serpina1a
Serpina1d
Cst3
Pigr
Col1a1
Col4a1
Lmna
Fga
Fgg
Fn1
Gc
Tfrc
Ftl1
Fth1
Cat
Aldoa
Cstb
Anxa1
Sod2
Oat
Cd74
Gapdh
Asl
H2-K1
H2-D1
Capns1
Hspb1
Rpn1
Rpn2
Gnai2
Atp1a1
Atp1b1
Aldob
Aldh2
Slc25a5
Pcca
Pccb
Eif2s1
Rplp2
Rplp0
Ssb
Itgb1
Krt18
Cck
Apoa4
Eno1
Npm1
Tpm3
Ephx1
Dbi
Fabp1
P4hb
H1f0
Ctsd
Anxa2
Capn1
Tubb5
Pfn1
Aprt
Eprs
Hsp90aa1
Hnrnpc
Col1a2
Anxa6
Hsp90ab1
Pdha1
Col4a2
Cyc1
Snrpb2
Snrnp70
Vim
Rps17
Anxa5
Rpsa
Gstp1
Vil1
Qdpr
Fbp1
Gstm2
Clta
Anxa4
Dld
Gip
Parp1
Lta4h
Dlat
Chga
Esd
Hspd1
Hspa5
Hspa8
Pdhb
Pygb
Lamp1
Acadm
Top1
Mthfd1
Epx
Adh5
Prps2
Pabpc1
Pcna
Hars
Fabp2
Col6a1
Col6a2
Impdh2
Ckmt1
Actn1
Cdh1
Xrcc6
Xrcc5
Cox4i1
Rnh1
Scg2
Eef2
Pdia4
Tpt1
Prg2
Apeh
Etfa
Prkar2a
Mif
Prkcsh
Fdps
Akr1a1
Pkm
Hsp90b1
Cox6b1
Hnrnpl
Dars
Jup
Uqcrb
Anpep
Ezr
Nme1
Rps2
Dsp
Cd44
Itgb4
Cbr1
Acads
Hist1h1d
Hist1h1c
Epcam
Por
Atp2a2
Stmn1
Hmga1
Got1
Des
Ddx5
Pfkl
Psmc3
Tcp1
Rpl35a
Arf4
Rpl7
Vcl
Gpx2
Rpl17
Pgam1
Rcc1
Tspan8
Ncl
Ndufv2
Anxa7
Btf3
Rab5a
Rab6a
Psmb1
Cox5a
Lmnb1
Ddc
Atp6v1b2
Csrp1
Flna
Maoa
Aco1
Gpd1
Vdac1
Sdhb
Osbp
Fbl
Gart
Paics
Scp2
Uba1
Nme2
Hnrnpa2b1
Uqcrc2
Ces1d
Itga6
Sfpq
Ppib
Me2
Wars
Rps3
Ahcy
Cfl1
Eif4b
Cpt2
Dtymk
Acp1
Acat1
Mcm3
Mpst
Rps12
Psma1
Psma2
Psma3
Psma4
Ddx6
U2af2
Rpl13
Ivd
Hmgb2
Ptbp1
Tars
Vars
Eef1g
Fkbp2
Anxa13
Ywhaq
Mapk3
Dpp4
Rpl10
Apex1
Cad
Calr
Map4
Canx
Psmb8
Psmb9
Psma5
Psmb4
Psmb6
Ndufs1
Mapk1
Lap3
Ephb2
Tkt
Casp1
Pml
Eef1d
Pbld1
Erp29
Prdx6
Blvrb
Prdx5
Ddt
Prdx3
Rpl12
Echs1
Cmpk1
Pebp1
Pdia3
Ppp2r1a
Ppif
Sri
Serpinb1a
Aldh1b1
Sdha
Coro1a
Mat2a
Cps1
Tial1
Uqcrc1
Hibadh
Atic
Hnrnph1
Ywhab
Sfn
Stip1
Prdx2
Rpl9
Kif5b
Cstf2
Mcm4
Mcm5
Mcm7
Shmt1
Shmt2
Ephx2
Ctnna1
Ctnnb1
Phb
Rpa3
Rpl22
Spr
Fbn1
Myh9
Copb2
Add1
Myh11
Psmc2
Rpl4
Lonp1
Pgm2
Dlst
Srp14
Tagln2
Taldo1
Etfb
Hspa9
Eif4a3
Rps19
Rpl3
Col18a1
Ddost
Cct6a
Psmb10
Rpl13a
Mdh1
Mdh2
Hadha
Eif2s3x
Csk
Gars
Iars
Eci1
Tmpo
Stat1
Lrpprc
Acaa2
Rpl35
Matr3
Gpd2
Ssr1
Ranbp1
Psmc4
Vdac2
Acadsb
Usp5
Nop2
Nsf
Rpl27a
Rpl5
Rpl21
Rpl28
Rps9
Rps5
Rps10
Iqgap1
Stt3a
Capza2
Capzb
Uqcrfs1
Prep
Arcn1
Gss
Cct5
Idh2
Marcksl1
Aldh9a1
Lman1
Nasp
Fasn
Cct3
Mrpl19
Tufm
Aars
Sars
Psmb3
Psmb2
Mcm2
Acadvl
Tmed10
Hint1
Ndufv1
Rbp2
Idh3a
Gdi2
Cpt1a
Serpinh1
St13
Vasp
Dnm2
Lrba
Rpl14
Cct8
Cct4
Anxa11
Rab5c
Dap
Galk1
Ssr4
Bcap31
Aldh3a2
Aldh5a1
Hsd17b4
Hdgf
Lum
Ndufa8
Pgd
Hnrnpm
Arhgdia
Hnrnpf
Mrpl12
Capza1
Acly
Suclg1
Copb1
Copa
Sub1
Rars
Yars
Usp14
Rad23b
Ak2
Hmgcs2
Aldh18a1
Eif5
Slc12a2
Cse1l
Vcp
Hadhb
Nap1l1
Adar
Tpd52
Sec13
Npepps
Eif3b
Mars
Lgals4
Ndufa6
Tmem33
Eppk1
Mtpn
Arpc4
Tpi1
Eif3e
Sec61b
Myl6
Actb
Eif4a1
Rps20
Psma6
Gmfb
Rab8a
Spcs3
Rab2a
Rab10
Ube2n
Rab14
Actr3
Actr2
Abce1
Rpl26
Sst
Psme3
Rpl15
Rpl27
Pcbd1
Rpl37a
Rhoa
Hspe1
Sec61a1
Lyz1
B2m
Dad1
Copz1
Ufm1
Hnrnpk
Ywhag
Rps7
Ppp1ca
Ppp1cb
Psmc1
Psmc5
Rps8
Rps15a
Rps16
Ywhae
Rps14
Rps23
Rps18
Rps29
Rps13
Rps11
Snrpf
Lsm3
Snrpd1
Snrpd2
Snrpd3
Psmc6
Rpl7a
Etf1
Ppp2ca
Acta2
Rps6
Ran
Rpl23
Rps15
Rps24
Rps25
Rps26
Rps28
Fau
Gnb1
Gnb2
Rpl30
Rpl31
Rpl10a
Rpl11
Rpl8
Ppia
Fkbp1a
Tra2b
Ywhaz
Dynll2
Rpl38
Rps21
Eif5a
Actg1
Ybx1
Tuba4a
Tubb4b
Csnk2a1
Pafah1b2
Gtf2i
Cct2
Gsto1
Nucb2
Mrps36
Mrps34
Sarnp
Rpl24
Arf5
Erh
Rpl19
Srsf3
Hspg2
Rbm3
Cycs
Tfam
Slc25a3
Hdlbp
Pura
Cltc
Fkbp3
Sord
Hnrnpu
Sptbn1
Set
Srsf2
Galk2
Cap1
Plcb3
Tagln
Ogdh
Aldh6a1
Bdh1
Rpl18a
Fkbp4
Muc2
Nucb1
Rpl6
Top2b
Slc25a11
Acy1
Lmnb2
Tap1
Tap2
Gbe1
Eif4g1
Glo1
Ssbp1
Ywhah
Gfpt1
Psme1
Prdx1
Rpl18
C1qbp
Ckap4
Tff3
Khdrbs1
Bax
Srsf1
Arhgap1
Dhx9
Golga2
Lgals3bp
Ssrp1
Rbbp4
Ap1b1
Pmpca
Twf1
Cdh17
Sf3a3
Aimp1
Ilf2
Ilf3
Lman2
Trap1
Ech1
Coasy
Mrpl28
Pdia2
Mtap
Tardbp
Hnrnpa0
Aimp2
Prdx4
Cbx3
Psmd2
Selenbp1
Nme3
Srsf6
Trim28
G3bp1
Eif3i
Ctbp1
Ube2v1
Pdap1
Tubb3
Hdac1
Dctn2
Tra2a
Tsta3
Mogs
Sptan1
Ddx39b
Tubb2a
Cotl1
Hnrnpd
Dsg2
Eif3a
Mlec
Dync1h1
Eif4a2
Map7
Cttn
Rbm39
Mcm6
Pls1
Clint1
Ganab
Lbr
Mvp
Chd4
Lasp1
Ptgr1
Kpnb1
Numa1
Spcs2
Psmd6
2002-09-01
Sart3
Eftud2
Kars
Eif4h
Pdia6
Pafah1b3
Ebp
Plec
Ppa1
Nono
Tmed2
Pcbp1
Pcbp2
Tomm20
Sf3b3
Cnn3
Safb
Sec23b
Sf3a1
Tgfbi
Tsn
Mapre1
Elavl1
Vamp3
Nedd8
Rab11b
2007-09-01
Adrm1
Psmd5
Ddb1
Mrpl23
Cdc37
Dpysl2
Rbbp7
Srsf7
Decr1
Tst
Ndufa9
Pck2
Hadh
Ugp2
Txnrd1
Immt
Hnrnpul2
Smu1
Acsf3
Pdcd4
Hsd17b12
Pitrm1
Ttc38
Hp1bp3
Chchd2
Rnf213
Rpl7l1
Pde12
Slc25a24
Hibch
Prpf8
Pdxdc1
Dhrs11
Olfm4
Gigyf2
Cers6
Tuba1a
Rps27l
Snd1
Ddx46
Eif3m
Cyfip1
Myh14
Tmed4
Setd3
Pabpn1
Mtdh
Cand1
Misp
Rhot2
Aldh16a1
Ccar2
Nup93
Lrrc47
Golm1
Txndc5
Serbp1
Chdh
Mcu
Abhd11
Stt3b
Agr3
Dynlrb1
Gipc2
Pdcd6ip
Scfd1
Pof1b
Itln1
Pspc1
Syne2
Ttn
Ddx1
Tm9sf4
Ndrg1
Arpc1a
Ddx17
Arhgef1
Glg1
Khsrp
Tnpo1
Usp9x
Usp7
Ncln
Ergic1
Fam162a
Ccdc47
Fubp1
Lrrc59
Efhd2
Galm
Isoc1
Kctd12
Mrpl38
Dnaja3
Ptcd3
Pgm1
Pdlim5
Reep6
Pgam5
Ddrgk1
Suclg2
Gmppa
Abhd14b
Cdk5rap3
Cndp2
Rbm14
Vps35
Gfm1
Mccc1
Cyp2s1
Fam129b
Cdc5l
Psmd1
Park7
Eif3c
Phb2
Hsd17b10
Hnrnpab
Nap1l4
Gpa33
Aco2
Tm9sf2
Cpne1
Cct7
Nipsnap1
Arpc5l
Macrod1
Coro1b
Txndc17
Erp44
Agmat
Esyt1
Tubb6
Hnrnpul1
Derl1
Tmem109
Pbdc1
Tmed9
Acat2
Sfxn3
Chid1
Hint2
Srrt
Mrpl13
Mrpl4
Nln
Mrpl37
Api5
Dpy30
Slirp
Xrn2
Tollip
Magt1
Rab1b
Sh3bgrl3
Mrpl46
Tmx1
Muc13
Chmp4b
Rnpep
Glipr2
Dctpp1
Gorasp2
Sfxn1
Eml4
Glod4
Mccc2
Apmap
Vta1
Rprd1b
Xpnpep1
Diablo
Ddx21
Nans
Phpt1
Tomm22
Farsb
Iars2
Ola1
Lin7c
2011-09-01
Ndufb11
Ociad1
Chchd3
Bclaf1
Mrpl39
Fkbp11
Tmod3
Uggt1
Tecr
Erap1
Mat2b
Ndufa13
Vapa
Abracl
Rcc2
Lars
Myo1a
Grhpr
Ghrl
Pef1
Slc25a10
Ppp1r1b
Add3
Dmbt1
Lima1
Srp68
2009-09-01
Ndufa12
Ak3
Slc25a13
Stoml2
Raly
Acad8
Cdv3
Psme2
Dnpep
Acsl5
Coro1c
Tmco1
Myo6
Prpf19
Ndrg2
G3bp2
Ssr3
Nsfl1c
Pa2g4
Ruvbl2
Eif3l
Ruvbl1
Nudc
Farsa
Cnpy2
Mrps28
Coa3
Cryl1
Thrap3
Nop58
Dera
Stard10
Luc7l2
Ufc1
Rtcb
Samhd1
Pkp3
Tln1
Hyou1
Tbl2
Afg3l2
Cd2ap
Timm13
Srprb
Gmppb
Cpq
Copg1
Sar1b
Emilin1
Mtch2
Bzw2
Ndufb9
Ap1m2
Wasf2

## Sheet: Enriched Pathways
Component	Type	Pathway name	P value	Difference	Size (n)	Benjamin Hochberg adjusted FDR	Direction
1	GOBP name	antigen processing and presentation of peptide antigen	6.0633e-06	0.0844	7	0.00054885	Up
1	GOBP name	antigen processing and presentation of peptide antigen via MHC class I	2.964e-05	0.0782	6	0.001965	Up
1	GOBP name	antigen processing and presentation of exogenous antigen	7.6196e-05	0.072614	6	0.0044832	Up
1	GOBP name	regulation of adaptive immune response	7.8561e-05	0.063997	9	0.0045096	Up
1	GOBP name	positive regulation of adaptive immune response	7.8561e-05	0.063997	9	0.0044553	Up
1	GOBP name	antigen processing and presentation	3.7027e-06	0.062037	12	0.0003961	Up
1	GOBP name	regulation of immune effector process	6.0397e-05	0.043387	14	0.0037406	Up
1	GOBP name	regulation of immune response	5.9361e-05	0.030481	26	0.0037255	Up
1	GOBP name	amino acid activation	9.7785e-06	0.026879	19	0.00079358	Up
1	GOBP name	tRNA aminoacylation for protein translation	9.7785e-06	0.026879	19	0.00082192	Up
1	GOBP name	tRNA aminoacylation	9.7785e-06	0.026879	19	0.0008075	Up
1	GOBP name	rRNA metabolic process	6.0407e-09	0.026388	26	1.4965e-06	Up
1	GOBP name	rRNA processing	6.0407e-09	0.026388	26	1.4217e-06	Up
1	GOBP name	ncRNA metabolic process	5.466e-13	0.025416	50	2.8587e-10	Up
1	GOBP name	ncRNA processing	6.8134e-09	0.024217	32	1.5272e-06	Up
1	GOBP name	cellular component biogenesis at cellular level	5.9893e-06	0.023853	19	0.00057534	Up
1	GOBP name	ribonucleoprotein complex biogenesis	5.9893e-06	0.023853	19	0.00056383	Up
1	GOBP name	tRNA metabolic process	2.3643e-05	0.023457	23	0.0016129	Up
1	GOBP name	translation	1.5518e-16	0.021664	75	1.2174e-13	Up
1	GOBP name	cellular macromolecule metabolic process	3.6797e-29	0.018079	402	1.732e-25	Up
1	GOBP name	RNA processing	2.8922e-12	0.017816	92	1.2376e-09	Up
1	GOBP name	nucleic acid metabolic process	7.8344e-20	0.017721	201	1.2292e-16	Up
1	GOBP name	macromolecule metabolic process	9.2893e-28	0.017695	426	2.1862e-24	Up
1	GOBP name	regulation of translation	7.2463e-08	0.017468	54	1.3643e-05	Up
1	GOBP name	RNA metabolic process	1.1421e-16	0.017121	173	1.0752e-13	Up
1	GOBP name	macromolecule biosynthetic process	5.5533e-17	0.01702	165	6.5349e-14	Up
1	GOBP name	cellular macromolecule biosynthetic process	3.8653e-16	0.016523	163	2.5991e-13	Up
1	GOBP name	ribonucleoprotein complex assembly	7.3089e-06	0.016359	38	0.00064912	Up
1	GOBP name	ribonucleoprotein complex subunit organization	1.0069e-05	0.015999	39	0.00080329	Up
1	GOBP name	cellular macromolecule catabolic process	1.6389e-05	0.015306	53	0.0011514	Up
1	GOBP name	posttranscriptional regulation of gene expression	1.9383e-07	0.014869	74	3.146e-05	Up
1	GOBP name	mRNA metabolic process	8.4343e-07	0.014335	67	0.00012406	Up
1	GOBP name	DNA metabolic process	8.0111e-05	0.013942	49	0.0044891	Up
1	GOBP name	mRNA processing	1.5158e-05	0.013589	58	0.0011149	Up
1	GOBP name	RNA splicing	7.0871e-05	0.013408	51	0.0042768	Up
1	GOBP name	protein metabolic process	3.6888e-12	0.012885	255	1.4469e-09	Up
1	GOBP name	nucleobase-containing compound metabolic process	8.5358e-13	0.012849	250	4.0178e-10	Up
1	GOBP name	cellular macromolecular complex assembly	4.3944e-06	0.012427	86	0.0004401	Up
1	GOBP name	cellular protein metabolic process	7.6256e-10	0.012225	200	2.3929e-07	Up
1	GOBP name	cellular macromolecular complex subunit organization	9.2949e-06	0.011278	94	0.00079547	Up
1	GOBP name	cellular process	5.83e-07	0.011166	867	8.8522e-05	Up
1	GOBP name	cellular component organization or biogenesis at cellular level	2.2914e-08	0.011049	286	4.6894e-06	Up
1	GOBP name	cellular component assembly at cellular level	1.5559e-05	0.010544	135	0.0011267	Up
1	GOBP name	regulation of gene expression	1.4795e-07	0.010315	222	2.5793e-05	Up
1	GOBP name	cellular component organization at cellular level	3.8038e-06	0.0097764	272	0.00039788	Up
1	GOBP name	cellular biosynthetic process	3.1545e-08	0.0094828	248	6.1867e-06	Up
1	GOBP name	regulation of cellular macromolecule biosynthetic process	6.0546e-06	0.0092699	185	0.00055881	Up
1	GOBP name	biosynthetic process	1.5607e-07	0.0088368	258	2.6236e-05	Up
1	GOBP name	regulation of macromolecule biosynthetic process	2.0924e-05	0.0085956	190	0.0014484	Up
1	GOBP name	primary metabolic process	8.3375e-08	0.008325	561	1.5094e-05	Up
1	GOBP name	cellular component organization or biogenesis	1.0476e-05	0.0082325	355	0.00082187	Up
1	GOBP name	regulation of macromolecule metabolic process	2.4012e-06	0.0079589	280	0.00027567	Up
1	GOBP name	regulation of cellular biosynthetic process	2.581e-05	0.0079358	203	0.0017355	Up
1	GOBP name	regulation of biosynthetic process	5.5228e-05	0.0076486	206	0.0035129	Up
1	GOBP name	nitrogen compound metabolic process	2.3607e-06	0.0076242	297	0.00027779	Up
1	GOBP name	cellular nitrogen compound metabolic process	2.0104e-06	0.0074844	294	0.00025576	Up
1	GOBP name	regulation of metabolic process	3.4084e-06	0.00724	333	0.00037311	Up
1	GOBP name	regulation of cellular metabolic process	5.4039e-05	0.006076	286	0.0034844	Up
1	GOBP name	regulation of primary metabolic process	8.9833e-05	0.0057297	285	0.004805	Up
1	GOBP name	catabolic process	1.1992e-05	-0.0098272	165	0.00089597	Down
1	GOBP name	carbohydrate metabolic process	6.1673e-05	-0.01168	71	0.0037701	Down
1	GOBP name	organic acid metabolic process	1.7227e-06	-0.011846	123	0.00022524	Down
1	GOBP name	oxoacid metabolic process	1.6117e-06	-0.011954	122	0.00021675	Down
1	GOBP name	carboxylic acid metabolic process	1.6117e-06	-0.011954	122	0.00022312	Down
1	GOBP name	cellular ketone metabolic process	4.3912e-07	-0.012555	124	6.8898e-05	Down
1	GOBP name	small molecule metabolic process	3.2902e-10	-0.013189	203	1.1913e-07	Down
1	GOBP name	coenzyme metabolic process	7.4074e-06	-0.014886	45	0.00064568	Down
1	GOBP name	cofactor metabolic process	3.0537e-06	-0.015151	48	0.00034223	Down
1	GOBP name	monocarboxylic acid metabolic process	1.0538e-06	-0.017657	47	0.00015031	Down
1	GOBP name	fatty acid metabolic process	1.1207e-05	-0.018359	31	0.00086477	Down
1	GOBP name	cofactor catabolic process	8.9366e-05	-0.019111	18	0.0049488	Down
1	GOBP name	lipid metabolic process	1.9689e-08	-0.019441	59	4.2126e-06	Down
1	GOBP name	alcohol metabolic process	2.2276e-06	-0.020315	58	0.00027593	Down
1	GOBP name	cellular lipid metabolic process	5.2232e-09	-0.022927	48	1.3659e-06	Down
1	GOBP name	oxidation-reduction process	4.7264e-15	-0.024387	70	2.7809e-12	Down
1	GOBP name	small molecule catabolic process	5.6505e-10	-0.024712	59	1.8998e-07	Down
1	GOBP name	lipid catabolic process	4.1713e-06	-0.026127	20	0.00042683	Down
1	GOBP name	response to extracellular stimulus	7.6839e-05	-0.026912	28	0.0044652	Down
1	GOBP name	lipid oxidation	8.9724e-05	-0.027215	13	0.0049108	Down
1	GOBP name	fatty acid oxidation	8.9724e-05	-0.027215	13	0.0048544	Down
1	GOBP name	lipid modification	3.7926e-05	-0.027279	14	0.0024794	Down
1	GOBP name	response to nutrient levels	7.1553e-05	-0.028682	26	0.0042633	Down
1	GOBP name	carboxylic acid catabolic process	3.31e-09	-0.029003	34	9.7377e-07	Down
1	GOBP name	organic acid catabolic process	3.31e-09	-0.029003	34	9.1649e-07	Down
1	GOBP name	monocarboxylic acid catabolic process	4.9678e-06	-0.029559	14	0.00048715	Down
1	GOBP name	fatty acid catabolic process	1.1877e-05	-0.029668	13	0.0009017	Down
1	GOBP name	fatty acid beta-oxidation	1.6225e-05	-0.030909	12	0.0011571	Down
1	GOBP name	cellular lipid catabolic process	2.2906e-06	-0.032195	15	0.00027646	Down

## Sheet: Mapped Proteins
Gene name	Pathway	Direction
B2m	antigen processing and presentation of peptide antigen	Up
H2-D1	antigen processing and presentation of peptide antigen	Up
H2-K1	antigen processing and presentation of peptide antigen	Up
Cd74	antigen processing and presentation of peptide antigen	Up
Tap1	antigen processing and presentation of peptide antigen	Up
Tap2	antigen processing and presentation of peptide antigen	Up
Tapbp	antigen processing and presentation of peptide antigen	Up
B2m	antigen processing and presentation of peptide antigen via MHC class I	Up
H2-D1	antigen processing and presentation of peptide antigen via MHC class I	Up
H2-K1	antigen processing and presentation of peptide antigen via MHC class I	Up
Tap1	antigen processing and presentation of peptide antigen via MHC class I	Up
Tap2	antigen processing and presentation of peptide antigen via MHC class I	Up
Tapbp	antigen processing and presentation of peptide antigen via MHC class I	Up
B2m	antigen processing and presentation of exogenous antigen	Up
H2-K1	antigen processing and presentation of exogenous antigen	Up
Cd74	antigen processing and presentation of exogenous antigen	Up
Tap2	antigen processing and presentation of exogenous antigen	Up
Psme1	antigen processing and presentation of exogenous antigen	Up
Tapbp	antigen processing and presentation of exogenous antigen	Up
B2m	positive regulation of adaptive immune response	Up
H2-D1	positive regulation of adaptive immune response	Up
H2-K1	positive regulation of adaptive immune response	Up
Cd74	positive regulation of adaptive immune response	Up
Cd44	positive regulation of adaptive immune response	Up
Pnp	positive regulation of adaptive immune response	Up
Mif	positive regulation of adaptive immune response	Up
Tap2	positive regulation of adaptive immune response	Up
Hspd1	positive regulation of adaptive immune response	Up
B2m	positive regulation of adaptive immune response	Up
H2-D1	positive regulation of adaptive immune response	Up
H2-K1	positive regulation of adaptive immune response	Up
Cd74	positive regulation of adaptive immune response	Up
Cd44	positive regulation of adaptive immune response	Up
Pnp	positive regulation of adaptive immune response	Up
Mif	positive regulation of adaptive immune response	Up
Tap2	positive regulation of adaptive immune response	Up
Hspd1	positive regulation of adaptive immune response	Up
B2m	antigen processing and presentation	Up
H2-D1	antigen processing and presentation	Up
H2-K1	antigen processing and presentation	Up
Cd74	antigen processing and presentation	Up
Tap1	antigen processing and presentation	Up
Psmb8	antigen processing and presentation	Up
Psmb9	antigen processing and presentation	Up
Rab6a	antigen processing and presentation	Up
Tap2	antigen processing and presentation	Up
Rab10	antigen processing and presentation	Up
Psme1	antigen processing and presentation	Up
Tapbp	antigen processing and presentation	Up
C1qbp	regulation of immune effector process	Up
B2m	regulation of immune effector process	Up
H2-D1	regulation of immune effector process	Up
H2-K1	regulation of immune effector process	Up
Cd74	regulation of immune effector process	Up
Lamp1	regulation of immune effector process	Up
Ap1g1	regulation of immune effector process	Up
Pnp	regulation of immune effector process	Up
Mif	regulation of immune effector process	Up
Tap2	regulation of immune effector process	Up
Hspd1	regulation of immune effector process	Up
Pml	regulation of immune effector process	Up
Pcbp2	regulation of immune effector process	Up
Rps19	regulation of immune effector process	Up
C1qbp	regulation of immune response	Up
B2m	regulation of immune response	Up
H2-D1	regulation of immune response	Up
H2-K1	regulation of immune response	Up
Cd74	regulation of immune response	Up
Lamp1	regulation of immune response	Up
Hsp90ab1	regulation of immune response	Up
Cd44	regulation of immune response	Up
Ap1g1	regulation of immune response	Up
Pnp	regulation of immune response	Up
Fkbp1a	regulation of immune response	Up
Mif	regulation of immune response	Up
Tap2	regulation of immune response	Up
Ube2n	regulation of immune response	Up
Hspd1	regulation of immune response	Up
Mapk1	regulation of immune response	Up
Psmb4	regulation of immune response	Up
Olfm4	regulation of immune response	Up
Samhd1	regulation of immune response	Up
Cdc37	regulation of immune response	Up
Stoml2	regulation of immune response	Up
Dnaja3	regulation of immune response	Up
Adar	regulation of immune response	Up
Rps19	regulation of immune response	Up
Gpx2	regulation of immune response	Up
Psma1	regulation of immune response	Up
Sars	amino acid activation	Up
Wars	amino acid activation	Up
Hars	amino acid activation	Up
Mars	amino acid activation	Up
Aars	amino acid activation	Up
Iars2	amino acid activation	Up
Lars	amino acid activation	Up
Nars	amino acid activation	Up
Iars	amino acid activation	Up
Farsa	amino acid activation	Up
Eprs	amino acid activation	Up
Yars	amino acid activation	Up
Dars	amino acid activation	Up
Kars	amino acid activation	Up
Gars	amino acid activation	Up
Rars	amino acid activation	Up
Tars	amino acid activation	Up
Farsb	amino acid activation	Up
Vars	amino acid activation	Up
Ech1	lipid oxidation	Down
Por	lipid oxidation	Down
Eci1	lipid oxidation	Down
Acadm	lipid oxidation	Down
Acadvl	lipid oxidation	Down
Hsd17b4	lipid oxidation	Down
Cpt1a	lipid oxidation	Down
Acads	lipid oxidation	Down
Hadh	lipid oxidation	Down
Echs1	lipid oxidation	Down
Hadha	lipid oxidation	Down
Hadhb	lipid oxidation	Down
Decr1	lipid oxidation	Down
Ech1	fatty acid oxidation	Down
Por	fatty acid oxidation	Down
Eci1	fatty acid oxidation	Down
Acadm	fatty acid oxidation	Down
Acadvl	fatty acid oxidation	Down
Hsd17b4	fatty acid oxidation	Down
Cpt1a	fatty acid oxidation	Down
Acads	fatty acid oxidation	Down
Hadh	fatty acid oxidation	Down
Echs1	fatty acid oxidation	Down
Hadha	fatty acid oxidation	Down
Hadhb	fatty acid oxidation	Down
Decr1	fatty acid oxidation	Down
Ech1	lipid modification	Down
Ephx2	lipid modification	Down
Por	lipid modification	Down
Eci1	lipid modification	Down
Acadm	lipid modification	Down
Acadvl	lipid modification	Down
Hsd17b4	lipid modification	Down
Cpt1a	lipid modification	Down
Acads	lipid modification	Down
Hadh	lipid modification	Down
Echs1	lipid modification	Down
Hadha	lipid modification	Down
Hadhb	lipid modification	Down
Decr1	lipid modification	Down
Cad	carboxylic acid catabolic process	Down
Gls	carboxylic acid catabolic process	Down
Ech1	carboxylic acid catabolic process	Down
Got1	carboxylic acid catabolic process	Down
Got2	carboxylic acid catabolic process	Down
Otc	carboxylic acid catabolic process	Down
Glud1	carboxylic acid catabolic process	Down
Ephx2	carboxylic acid catabolic process	Down
Eci1	carboxylic acid catabolic process	Down
Acadm	carboxylic acid catabolic process	Down
Shmt1	carboxylic acid catabolic process	Down
Acadvl	carboxylic acid catabolic process	Down
Hsd17b4	carboxylic acid catabolic process	Down
Cpt1a	carboxylic acid catabolic process	Down
Acads	carboxylic acid catabolic process	Down
Mccc2	carboxylic acid catabolic process	Down
Acsf3	carboxylic acid catabolic process	Down
Hadh	carboxylic acid catabolic process	Down
Echs1	carboxylic acid catabolic process	Down
Hadha	carboxylic acid catabolic process	Down
Qdpr	carboxylic acid catabolic process	Down
Aldh5a1	carboxylic acid catabolic process	Down
Cps1	carboxylic acid catabolic process	Down
Hibch	carboxylic acid catabolic process	Down
Ces1d	carboxylic acid catabolic process	Down
Hadhb	carboxylic acid catabolic process	Down
Hibadh	carboxylic acid catabolic process	Down
Mccc1	carboxylic acid catabolic process	Down
Decr1	carboxylic acid catabolic process	Down
Dlst	carboxylic acid catabolic process	Down
Acad8	carboxylic acid catabolic process	Down
Aldh6a1	carboxylic acid catabolic process	Down
Ivd	carboxylic acid catabolic process	Down
Akr1a1	carboxylic acid catabolic process	Down
Cad	organic acid catabolic process	Down
Gls	organic acid catabolic process	Down
Ech1	organic acid catabolic process	Down
Got1	organic acid catabolic process	Down
Got2	organic acid catabolic process	Down
Otc	organic acid catabolic process	Down
Glud1	organic acid catabolic process	Down
Ephx2	organic acid catabolic process	Down
Eci1	organic acid catabolic process	Down
Acadm	organic acid catabolic process	Down
Shmt1	organic acid catabolic process	Down
Acadvl	organic acid catabolic process	Down
Hsd17b4	organic acid catabolic process	Down
Cpt1a	organic acid catabolic process	Down
Acads	organic acid catabolic process	Down
Mccc2	organic acid catabolic process	Down
Acsf3	organic acid catabolic process	Down
Hadh	organic acid catabolic process	Down
Echs1	organic acid catabolic process	Down
Hadha	organic acid catabolic process	Down
Qdpr	organic acid catabolic process	Down
Aldh5a1	organic acid catabolic process	Down
Cps1	organic acid catabolic process	Down
Hibch	organic acid catabolic process	Down
Ces1d	organic acid catabolic process	Down
Hadhb	organic acid catabolic process	Down
Hibadh	organic acid catabolic process	Down
Mccc1	organic acid catabolic process	Down
Decr1	organic acid catabolic process	Down
Dlst	organic acid catabolic process	Down
Acad8	organic acid catabolic process	Down
Aldh6a1	organic acid catabolic process	Down
Ivd	organic acid catabolic process	Down
Akr1a1	organic acid catabolic process	Down
Ech1	monocarboxylic acid catabolic process	Down
Ephx2	monocarboxylic acid catabolic process	Down
Eci1	monocarboxylic acid catabolic process	Down
Acadm	monocarboxylic acid catabolic process	Down
Acadvl	monocarboxylic acid catabolic process	Down
Hsd17b4	monocarboxylic acid catabolic process	Down
Cpt1a	monocarboxylic acid catabolic process	Down
Acads	monocarboxylic acid catabolic process	Down
Hadh	monocarboxylic acid catabolic process	Down
Echs1	monocarboxylic acid catabolic process	Down
Hadha	monocarboxylic acid catabolic process	Down
Ces1d	monocarboxylic acid catabolic process	Down
Hadhb	monocarboxylic acid catabolic process	Down
Decr1	monocarboxylic acid catabolic process	Down
Ech1	fatty acid catabolic process	Down
Eci1	fatty acid catabolic process	Down
Acadm	fatty acid catabolic process	Down
Acadvl	fatty acid catabolic process	Down
Hsd17b4	fatty acid catabolic process	Down
Cpt1a	fatty acid catabolic process	Down
Acads	fatty acid catabolic process	Down
Hadh	fatty acid catabolic process	Down
Echs1	fatty acid catabolic process	Down
Hadha	fatty acid catabolic process	Down
Ces1d	fatty acid catabolic process	Down
Hadhb	fatty acid catabolic process	Down
Decr1	fatty acid catabolic process	Down
Ech1	fatty acid beta-oxidation	Down
Eci1	fatty acid beta-oxidation	Down
Acadm	fatty acid beta-oxidation	Down
Acadvl	fatty acid beta-oxidation	Down
Hsd17b4	fatty acid beta-oxidation	Down
Cpt1a	fatty acid beta-oxidation	Down
Acads	fatty acid beta-oxidation	Down
Hadh	fatty acid beta-oxidation	Down
Echs1	fatty acid beta-oxidation	Down
Hadha	fatty acid beta-oxidation	Down
Hadhb	fatty acid beta-oxidation	Down
Decr1	fatty acid beta-oxidation	Down
Prdx6	cellular lipid catabolic process	Down
Ech1	cellular lipid catabolic process	Down
Eci1	cellular lipid catabolic process	Down
Acadm	cellular lipid catabolic process	Down
Acadvl	cellular lipid catabolic process	Down
Hsd17b4	cellular lipid catabolic process	Down
Cpt1a	cellular lipid catabolic process	Down
Acads	cellular lipid catabolic process	Down
Hadh	cellular lipid catabolic process	Down
Echs1	cellular lipid catabolic process	Down
Hadha	cellular lipid catabolic process	Down
Cps1	cellular lipid catabolic process	Down
Ces1d	cellular lipid catabolic process	Down
Hadhb	cellular lipid catabolic process	Down
Decr1	cellular lipid catabolic process	Down
