# Supplementary material for: IFN-γ is a direct driver of crypt hyperplasia in celiac disease
Source: J Clin Invest. 2025 Aug 19;135(20):e194858. doi: 10.1172/JCI194858 (PMC12520675; doi:10.1172/JCI194858)
Supplement: Supplemental table 8 [file jci-135-194858-s085.xlsx]

## Sheet: readme
		Proteins quantified from mouse crypt samples (Ifngr1 IEC-/- and controls)
	Sheet	Description
	meta	metadata (all samples)
	LFQ_imputed	LFQ values all included samples (n = 12)

## Sheet: meta
Name	Sample	Raw	Mouse	Genotype	Treatment	Excluded (QC)
1_Slot1-1_1_4523.d	1	4523.d	836	PBS	KO
2_Slot1-2_1_4524.d	2	4524.d	837	IFN2	KO
3_Slot1-3_1_4525.d	3	4525.d	838	IFN6	KO
4_Slot1-4_1_4527.d	4	4527.d	839	PBS	WT	yes
5_Slot1-5_1_4528.d	5	4528.d	842	IFN2	WT	yes
6_Slot1-6_1_4529.d	6	4529.d	865	IFN6	WT
7_Slot1-7_1_4531.d	7	4531.d	866	PBS	KO
8_Slot1-8_1_4532.d	8	4532.d	867	IFN2	WT
9_Slot1-9_1_4533.d	9	4533.d	868	IFN2	WT
10_Slot1-10_1_4535.d	10	4535.d	869	PBS	KO
11_Slot1-11_1_4536.d	11	4536.d	870	IFN2	KO
12_Slot1-12_1_4537.d	12	4537.d	871	IFN6	KO
13_Slot1-13_1_4539.d	13	4539.d	872	IFN6	WT
14_Slot1-14_1_4540.d	14	4540.d	873	IFN2	KO
15_Slot1-15_1_4541.d	15	4541.d	874	IFN6	KO	yes

## Sheet: LFQ_imputed
Protein.Group	Protein.Ids	Genes	1_Slot1-1_1_4523.d	7_Slot1-7_1_4531.d	11_Slot1-11_1_4536.d	10_Slot1-10_1_4535.d	9_Slot1-9_1_4533.d	8_Slot1-8_1_4532.d	12_Slot1-12_1_4537.d	14_Slot1-14_1_4540.d	3_Slot1-3_1_4525.d	13_Slot1-13_1_4539.d	2_Slot1-2_1_4524.d	6_Slot1-6_1_4529.d
A1A5B6	A1A5B6	Tbc1d25	10.2661	10.3201	10.4366	10.7999	10.8648	10.4962	10.7315	9.49313	11.2236	10.8186	10.6351	9.73946
A1L3T7	A1L3T7	Ripor3	13.4845	14.3775	13.1296	13.2456	12.8049	13.4619	13.758	13.6628	12.9961	11.3374	13.7578	10.8647
A2A432	A2A432	Cul4b	12.6733	12.7653	12.4149	12.3191	12.7507	12.973	12.5446	12.5936	12.6709	12.3234	12.9579	12.6284
A2A4P0	A2A4P0	Dhx8	11.5919	11.8821	11.7562	11.9624	12.3833	12.2755	12.0524	12.0213	12.0651	12.5465	11.4749	12.5594
A2A5R2	A2A5R2	Arfgef2	12.8797	12.9308	12.9304	12.9486	12.7121	12.9422	12.9077	12.9413	12.736	12.2763	13.1947	11.6674
A2A6A1	A2A6A1	Gpatch8	10.475	10.8108	11.2206	11.5764	11.3124	11.4083	11.1866	11.3826	11.0639	11.818	11.3505	11.7499
A2A6Q5	A2A6Q5	Cdc27	12.0348	11.8359	11.7447	11.3895	11.6381	12.1708	11.7367	11.3288	11.7356	11.6606	11.5698	10.7978
A2A791	A2A791	Zmym4	11.1503	11.6505	11.9191	12.0726	12.1761	11.2772	11.9443	12.1299	11.7055	12.3988	11.6439	12.5698
A2A7S8	A2A7S8	Kiaa1522	13.0422	12.8965	13.6619	13.4999	13.4002	12.9231	13.5366	13.5735	13.5756	13.333	12.8736	13.2163
A2A863	A2A863	Itgb4	14.9658	14.9467	15.1724	15.2996	15.2745	14.7906	15.3834	15.1596	15.405	14.7373	15.0307	14.9556
A2A8L5	A2A8L5	Ptprf	13.0874	12.788	13.3531	13.4589	12.7945	12.6491	13.1837	13.5476	13.4303	11.6345	12.9478	12.2834
A2A8U2	A2A8U2	Tmem201	11.9187	10.9461	11.3501	11.8147	11.568	11.5212	11.7432	11.7851	11.8794	12.5422	11.4683	12.8211
A2A8Z1	A2A8Z1	Osbpl9	13.253	12.9881	13.1789	12.98	13.1868	12.9966	13.1993	13.1091	12.8536	13.12	13.4809	13.2148
A2A935	A2A935	Prdm16	13.1277	13.0897	13.193	13.1309	13.3625	13.3555	13.5146	13.5013	13.3366	13.265	13.2722	13.5735
A2A9C3	A2A9C3	Szt2	10.428	10.2131	10.503	10.8335	10.4449	9.85878	10.6278	10.6351	10.4325	10.1059	12.661	10.0862
A2A9F4	A2A9F4	Kdf1	9.88919	9.6069	10.8294	10.6577	10.7801	10.2684	10.283	9.89639	10.2361	9.72393	9.40067	11.1418
A2AB59	A2AB59	Arhgap27	12.0878	12.5223	12.8209	12.8746	12.5887	12.3236	12.7515	13.1552	12.9495	12.3609	12.1603	13.2004
A2ABV5	A2ABV5	Med14	11.121	11.077	11.3212	11.1322	11.7588	11.5974	11.3417	11.3968	11.5352	11.1657	11.025	11.4157
A2ACJ2	A2ACJ2	Faap100	9.65876	9.07393	10.2885	10.1781	10.2591	10.065	10.4377	9.91354	10.6083	10.133	9.69436	9.82998
A2ACP1	A2ACP1	Ttc39a	12.297	12.8301	12.4391	12.4643	11.8415	12.2411	12.7011	12.921	12.3586	10.2165	12.664	11.1246
A2ADA5	A2ADA5	Pusl1	11.8069	11.8536	12.5586	12.6948	12.84	12.6181	12.411	12.1533	12.889	12.9203	12.1335	12.79
A2ADY9	A2ADY9	Ddi2	16.1424	16.1035	16.6081	16.6661	16.5386	16.1983	16.4957	16.713	16.4834	16.2682	16.0775	16.2821
A2AF47	A2AF47	Dock11	15.2797	15.0736	15.1268	15.0819	14.767	14.7803	15.3827	15.4188	15.1148	14.5635	14.7807	14.0609
A2AFS3	A2AFS3	Kiaa1324	13.5662	13.8726	13.9644	13.9441	13.2456	13.2275	14.1589	14.2716	13.8017	12.531	13.5718	12.3803
A2AGH6	A2AGH6	Med12	12.4786	12.4465	12.6998	12.7822	12.752	12.5289	12.5621	12.5499	12.5743	12.573	12.2687	12.6834
A2AGT5	A2AGT5	Ckap5	14.1072	14.1921	14.4316	14.4618	14.7302	14.6027	14.4789	14.5042	14.4403	14.6548	14.1734	14.4988
A2AH22	A2AH22	Ambra1	12.0513	12.1039	12.513	12.7486	13.3601	13.0078	12.9004	12.7346	13.1006	13.4189	12.3526	13.5745
A2AHC3	A2AHC3	Camsap1	10.9226	10.5996	11.1902	11.2592	11.6879	11.3425	11.3012	11.2938	11.0424	11.1296	10.6697	11.6964
A2AHG0	A2AHG0	Lzts3	12.5556	12.3889	13.3698	13.0475	13.1805	13.0109	13.3488	13.2254	13.142	12.647	12.4396	13.3276
A2AI05	A2AI05	Ndor1	10.6726	10.8016	10.3127	10.7277	11.0066	10.989	10.5953	11.3191	10.7937	11.0425	10.8787	10.5738
A2AI08	A2AI08	Tprn	13.0395	12.8656	13.3452	13.3297	13.7113	13.3528	13.5453	13.6019	13.2434	13.5383	12.762	13.8462
A2AIL4	A2AIL4	Ndufaf6	10.2662	10.2046	10.2162	10.9533	10.959	10.0701	10.2827	10.8666	10.8658	10.8698	9.51822	10.9336
A2AIV2	A2AIV2	Virma	12.6255	12.7643	12.83	12.8266	13.2059	13.1865	12.9906	12.9268	13.0733	13.19	12.8744	12.9763
A2AJ15	A2AJ15	Man1b1	11.9614	11.8483	11.837	12.003	11.9919	11.9189	11.7989	12.0185	11.4566	11.42	12.1165	11.7584
A2AJ76	A2AJ76	Hmcn2	14.5966	15.0158	14.901	15.1326	14.3954	14.1966	14.6618	15.0283	14.9112	13.5895	14.2846	14.2649
A2AJI0	A2AJI0	Map7d1	11.9119	11.9332	12.105	12.5503	12.6289	12.6246	12.6367	12.184	12.2353	13.1109	12.4586	12.2978
A2AJK6	A2AJK6	Chd7	12.0173	11.7579	11.8143	12.1041	12.4456	12.5542	11.9878	11.7923	12.1722	12.6412	11.8678	12.8315
A2AJT4	A2AJT4	Pnisr	11.8011	11.7372	11.1301	10.9753	11.7691	11.8784	11.4736	11.5696	11.0984	11.9939	11.0877	11.5937
A2AJX4	A2AJX4	Malrd1	10.3984	10.9835	11.0628	11.035	10.1607	10.3109	10.2239	10.2365	10.9397	10.4045	10.8614	10.4454
A2AKG8	A2AKG8	Focad	12.0355	11.9173	12.353	12.2668	12.3531	12.3736	12.3354	12.1994	12.0076	12.1552	12.3662	12.1451
A2AKK5	A2AKK5	Acnat1	12.6183	12.808	13.298	13.2685	13.319	13.1239	13.4413	13.3129	13.4735	12.8007	13.0116	12.7361
A2AKX3	A2AKX3	Setx	9.75676	9.0466	10.164	9.5755	9.6027	9.06118	10.0157	9.72243	9.40338	10.036	9.21935	9.21457
A2ALK8	A2ALK8	Ptpn3	10.1516	10.061	10.7635	10.3155	10.3972	10.4068	10.8132	10.6558	10.9597	10.5633	10.7419	9.58555
A2ALS5	A2ALS5	Rap1gap	10.5182	10.5228	9.88345	10.3204	9.34364	9.63974	10.085	10.5107	9.72887	9.3285	9.27879	9.8758
A2ALU4	A2ALU4	Shroom2	12.2869	12.0204	12.7875	12.5746	12.6549	12.0811	12.729	12.8023	12.2397	11.7921	12.2081	12.2111
A2AMZ4	A2AMZ4	Ndufaf8	11.1572	11.4128	11.7848	11.9814	11.6083	11.5583	11.8977	12.1377	12.2592	11.6545	11.9289	12.0874
A2AN08	A2AN08	Ubr4	15.0867	15.0612	15.0955	15.1232	15.2624	15.3283	15.2497	15.1128	15.1639	15.313	15.1038	15.2011
A2AP18	A2AP18	Plch2	11.9357	11.8649	11.9775	12.4203	11.4804	11.4055	12.1596	12.1798	12.2805	11.425	11.4902	11.5178
A2APB8	A2APB8	Tpx2	13.1406	13.2048	13.424	13.7857	13.6795	13.3641	13.7082	13.556	13.9062	14.5876	13.3082	14.4416
A2APY7	A2APY7	Ndufaf5	12.9572	12.6635	13.2474	13.2173	13.1033	12.876	13.1153	12.898	13.1969	12.9268	13.1799	12.9706
A2AQ19	A2AQ19	Rtf1	13.8373	13.9667	13.6203	13.6598	13.7342	14.0744	13.7743	13.6819	13.5506	13.5256	13.6942	13.5875
A2AQ25	A2AQ25	Skt	15.4532	15.1527	15.4181	15.3739	14.6225	14.565	15.3527	15.5674	15.2274	13.7769	15.3835	13.8552
A2AR02	A2AR02	Ppig	13.0311	12.8894	13.114	12.9855	13.2948	12.9113	13.3254	13.0183	13.0647	13.6257	13.1011	13.5154
A2ARI4	A2ARI4	Lgr4	12.6995	12.6273	12.8329	13.0687	12.5355	12.6984	12.8893	13.0698	12.8297	13.2338	12.6485	13.6875
A2AS89	A2AS89	Agmat	13.5774	13.4394	14.3527	14.3911	13.8688	13.6508	14.2145	14.1123	14.3673	13.5025	13.9251	13.7687
A2ASQ1	A2ASQ1	Agrn	12.6268	12.7567	12.8918	12.7299	12.6261	12.3653	13.4578	12.7709	13.2039	13.1171	12.5971	13.339
A2ASS6	A2ASS6	Ttn	16.9674	16.7	17.2393	17.4779	15.6266	16.9151	17.1652	17.4604	17.5249	17.1035	17.8431	17.0513
A2ASZ8	A2ASZ8	Slc25a25	12.6988	12.6059	13.2141	13.2177	13.5124	13.1624	13.0385	13.1229	13.0956	13.0462	12.5268	13.1144
A2AWA9	A2AWA9	Rabgap1	13.515	13.4403	13.6069	13.69	13.0561	13.2625	13.6261	13.6636	13.3894	13.0628	13.7352	13.1455
A2AWP8	A2AWP8	Arhgef10l	12.075	12.219	12.8443	12.948	13.1505	12.8813	13.4004	13.5341	12.828	13.3569	12.2739	12.6023
A2AX52	A2AX52	Col6a4	13.5196	13.5749	13.3502	12.8182	12.7335	12.8621	12.928	13.062	13.862	12.7585	13.6003	13.1949
A2BDX3	A2BDX3	Mocs3	12.6458	12.7268	13.4042	13.4155	13.551	13.2143	13.3508	13.4231	13.3945	13.4092	12.6443	13.1794
A2BE28	A2BE28	Las1l	12.8413	12.8348	12.7701	12.7006	13.2757	13.4157	13.0121	12.9819	12.8348	13.3914	13.254	13.272
A2BH40	A2BH40	Arid1a	14.0272	13.8801	14.2424	14.4348	14.3183	14.1055	14.281	14.2937	14.5124	14.355	13.9631	14.2368
A2RSY1	A2RSY1	Kansl3	10.7997	11.0244	10.3272	10.0816	11.0056	10.815	10.8313	10.7318	10.6695	10.8354	10.8439	11.5368
A2RSY6	A2RSY6	Trmt1l	11.9576	12.2691	12.5717	12.6476	12.9067	12.6629	12.6404	12.7801	12.7642	13.2704	12.2272	13.0354
A2RTL5	A2RTL5	Rsrc2	12.9653	13.1409	13.7244	13.7878	13.8093	13.5881	13.6855	13.5141	13.8454	14.3512	13.1484	14.2168
A3KGB4	A3KGB4	Tbc1d8b	12.4503	12.3323	12.8139	13.0009	12.4232	12.406	13.0273	13.0068	12.3615	12.0061	12.2711	11.9048
A3KGS3	A3KGS3	Ralgapa2	12.1658	12.0577	12.4591	12.4833	11.9518	11.6916	12.3269	12.8303	12.2256	11.4371	12.5668	11.397
A3KGV1	A3KGV1	Odf2	11.8007	11.5848	12.6567	12.4957	12.6934	12.2435	12.7345	12.4881	12.6431	12.2559	11.8248	12.3882
A3KMP2	A3KMP2	Ttc38	14.3593	14.4068	14.6165	14.5879	13.7935	13.6751	14.4603	14.5317	14.5374	12.6838	14.4123	12.964
A6H584	A6H584	Col6a5	13.8651	14.2558	13.847	13.5568	14.5109	14.6351	14.1958	13.7534	13.9625	13.5014	13.8004	14.3381
A6H5Y3	A6H5Y3	Mtr	11.6729	11.5656	12.1805	12.136	12.9699	12.6058	12.5207	12.215	12.8507	13.4661	11.5719	13.6265
A6H5Z3	A6H5Z3	Exoc6b	11.5999	11.4937	12.0775	12.4505	11.8589	11.82	12.2698	12.7547	12.5397	12.9298	11.8874	12.5332
A6H611	A6H611	Mipep	13.1467	13.0685	13.2957	13.2883	13.5037	13.5234	13.492	13.4551	13.1608	13.6007	13.2099	13.1988
A6H619	A6H619	Phrf1	12.2342	12.0445	12.097	12.1164	12.6999	12.0617	12.1459	12.3892	12.1393	12.1945	12.0219	13.1009
A6H630	A6H630	Armt1	13.4715	13.185	13.8323	13.8935	14.0428	13.3252	14.0205	13.489	13.5596	12.8826	12.2902	9.25655
A6H6A9	A6H6A9	Rabgap1l	12.3486	12.5811	12.529	12.3125	11.8584	12.1099	12.3218	12.3071	12.5374	10.3998	12.4775	10.0656
A6H8H2	A6H8H2	Dennd4c	13.1638	13.1208	13.1683	13.1638	13.1065	13.15	13.0768	13.2277	12.9434	12.8736	13.2903	12.8416
A6PWY4	A6PWY4	Wdr76	12.4872	12.8078	12.4456	12.6293	12.7595	12.8842	12.7204	12.8481	12.9335	12.6816	12.2043	12.283
A6X935	A6X935	Itih4	11.9021	12.0844	13.2979	12.5113	12.4038	12.2238	13.1866	12.5568	13.4984	13.7611	12.4862	12.5056
A7L9Z8	A7L9Z8	Atp2c2	10.9329	11.1116	10.9124	10.9368	10.9854	11.1563	11.4581	11.0993	10.3503	9.22018	10.6822	10.4608
A8C756	A8C756	Thada	13.6808	13.5401	13.8927	13.677	14.5278	14.7519	14.1883	14.1848	14.1558	14.8273	13.9662	14.7672
A9JSM3	A9JSM3	Tmem238	13.6294	13.4222	14.4704	14.4714	14.3125	13.3252	14.474	14.116	14.909	13.9924	13.6037	14.7177
B1AQJ2	B1AQJ2	Usp36	11.615	11.7296	12.5542	12.4263	13.0295	12.65	12.4214	12.6091	12.654	13.6135	11.6517	13.5656
B1AR13	B1AR13	Cisd3	12.5627	12.2913	12.4282	12.3048	12.4094	12.1607	12.1661	12.674	13.2807	12.4687	12.1043	11.279
B1ARD6	B1ARD6	Slfn9	14.4956	14.6562	14.509	14.6347	14.8789	14.9062	15.0283	14.5137	15.0228	15.1115	14.6341	14.9598
B1ARW8	B1ARW8		11.6303	11.8206	12.2775	12.3397	12.1774	11.8608	12.1581	12.3481	11.5338	10.5941	11.6275	12.4578
B1AUR6	B1AUR6	Mms22l	11.5043	11.5297	11.2307	11.4485	12.0313	11.9271	11.968	11.7194	12.5256	11.9478	11.447	11.8427
B1AVY7	B1AVY7	Kif16b	11.6573	11.769	11.7783	12.0506	11.5919	11.8029	11.6419	11.8954	11.3389	11.6205	11.5768	11.8559
B1AVZ0	B1AVZ0	Uprt	12.4948	13.0976	13.4288	13.6888	13.5366	13.2461	13.5308	13.8088	13.5104	13.1037	13.1018	13.1034
B1AXD8	B1AXD8	Akirin2	11.7357	11.5126	12.1761	12.0599	13.1522	13.0191	12.3544	12.3149	12.3543	13.1223	11.6798	13.6411
B1AXP6	B1AXP6	Tomm5	13.788	13.6584	14.7743	14.7123	15.2903	14.9656	14.7369	14.5901	14.7703	15.1749	14.1431	15.0672
B1AY10	B1AY10	Nfx1	12.0959	11.7583	12.4685	12.2763	12.5767	12.0914	12.3544	12.4053	12.3859	12.6785	12.1207	12.6454
B1AY13	B1AY13	Usp24	13.3216	13.323	13.5271	13.3944	13.0663	13.0265	13.2307	13.4377	13.3228	12.9394	13.4338	12.7655
B1AZA5	B1AZA5	Tmem245	12.2993	11.9252	12.4529	12.3598	12.16	11.8349	12.6126	12.8462	12.1804	12.4454	11.7214	13.0261
B1AZI6	B1AZI6	Thoc2	14.0909	14.1572	14.0613	14.1071	14.0746	14.3665	14.1615	14.012	14.1035	14.2727	14.4476	14.1212
B2RQC2	B2RQC2	Usp42	10.4297	10.5706	11.417	10.9871	11.7369	11.2927	11.5118	11.0619	11.7267	12.5957	11.3118	12.1251
B2RQC6	B2RQC6	Cad	16.2939	16.2916	16.5153	16.4668	16.9116	16.8431	16.7222	16.5003	16.5288	16.9843	16.4615	16.8946
B2RR83	B2RR83	Ythdc2	12.198	11.9742	12.389	12.3749	12.3881	12.4334	12.0709	12.428	12.0515	12.3407	12.3461	12.5493
B2RRE7	B2RRE7	Otud4	12.4725	12.3526	12.6845	12.5195	13.083	13.1121	12.894	12.8554	13.0624	13.2801	13.0713	12.9966
B2RS91	B2RS91	Rrn3	10.6846	9.77057	10.6178	10.862	12.1682	11.7677	10.9084	10.6306	11.3291	11.9601	10.8711	12.0995
B2RSH2	B2RSH2	Gnai1	12.7612	12.5415	12.7526	12.6618	12.0133	11.6881	12.7452	12.6524	11.5163	12.286	12.149	11.3018
B2RUR4	B2RUR4	Kprp	13.3901	13.2054	15.6566	14.6129	12.0048	14.7372	15.2907	16.6291	16.2907	16.6284	13.3345	16.2648
B2RUR8	B2RUR8	Otud7b	10.6409	10.4442	10.3791	10.2683	10.0297	10.5787	10.2247	9.71377	10.3125	9.47069	10.5283	9.40851
B2RWS6	B2RWS6	Ep300	12.0058	12.2226	12.458	12.5051	12.5201	12.3655	12.252	12.561	12.4189	12.2961	12.2212	12.6348
B2RX12	B2RX12	Abcc3	12.4133	12.415	12.6478	12.463	11.5385	11.4999	12.3445	12.6723	12.1634	11.8745	12.2402	9.29246
B2RX88	B2RX88	Cspp1	10.4559	10.3287	10.7088	10.7958	10.9558	10.625	10.4936	11.1477	11.3215	10.6332	10.012	9.69604
B2RXC1	B2RXC1	Trappc11	11.537	11.3546	11.8328	11.7351	11.2291	11.6075	11.5023	11.7706	11.2756	11.8401	11.5987	10.9467
B2RXS4	B2RXS4	Plxnb2	14.5383	14.4247	14.7076	14.611	14.4542	14.3756	14.6578	14.6585	14.4538	13.9164	14.2637	13.896
B2RY04	B2RY04	Dock5	11.7011	11.859	11.7217	11.9807	11.731	11.8839	11.78	11.9509	11.7673	11.0827	11.8131	11.3705
B2RY56	B2RY56	Rbm25	13.4243	13.184	13.1801	13.1427	13.3103	13.2825	13.3798	13.2624	13.3318	13.568	13.2047	13.4934
B7ZMP1	B7ZMP1	Xpnpep3	12.1274	11.8801	12.3404	11.9557	12.3538	12.2444	11.9749	12.2486	12.1271	12.424	12.7435	12.7784
B8ZXI1	B8ZXI1	Qtrt2	13.0193	13.0491	13.3231	13.1063	13.1256	13.2412	13.4587	13.3358	13.2414	13.274	13.0241	13.135
B9EJ80	B9EJ80	Pdzd8	12.0089	12.2064	12.4858	12.3165	12.1695	12.3853	12.3743	12.4395	12.3512	12.1841	12.357	12.3954
B9EJ86	B9EJ86	Osbpl8	9.92454	10.9703	11.2592	12.4146	10.3932	9.31503	10.2465	11.3945	11.5663	12.3005	10.5653	9.23551
B9EJA2	B9EJA2	Cttnbp2	11.8154	11.937	12.4491	12.3286	11.8066	11.474	12.4978	12.353	12.0317	10.5069	11.6066	11.165
B9EJR8	B9EJR8	Dnaaf5	13.7151	13.4245	13.7135	13.6419	14.5434	14.6267	14.0297	13.9181	14.3138	14.6541	14.0995	15.4167
B9EKI3	B9EKI3	Tmf1	14.4746	14.1829	14.664	14.7836	14.6754	14.3969	14.5815	14.8253	14.5715	14.8918	14.0981	14.7958
C0HKD8	C0HKD8	Mfap1a	12.9613	12.4388	12.7907	12.5939	12.8009	12.0247	12.4973	12.8082	13.0298	13.1181	11.7439	12.7696
D3YX43	D3YX43	Vsig10	14.0785	14.0234	13.9612	13.6864	13.8675	13.9685	14.1108	14.1959	13.8448	9.78809	14.4068	12.9679
D3YXK1	D3YXK1	Samd1	11.418	11.4292	11.7644	11.7928	11.7956	11.5903	11.4249	11.7745	11.3793	11.738	8.58122	11.712
D3YXK2	D3YXK2	Safb	15.3113	15.2178	15.5596	15.5455	15.69	15.3757	15.6268	15.6351	15.9371	15.8239	15.1165	15.8431
D3YZP9	D3YZP9	Ccdc6	13.2151	13.0646	13.3801	13.5124	13.4209	13.4707	13.3519	13.5095	13.4979	13.689	13.3583	12.8751
D3Z4S3	D3Z4S3	Ptrhd1	11.06	11.1054	12.1291	12.0064	12.6222	11.7934	12.1819	11.0298	12.3184	11.6097	10.2569	12.0747
D3Z6H8	D3Z6H8	Amd2	10.9214	10.5754	11.5024	11.2596	12.7197	12.9478	11.5218	11.6864	11.1348	12.2768	11.0762	11.3943
D3Z6P0	D3Z6P0	Pdia2	13.6369	15.1607	14.4469	14.721	13.3429	13.6593	14.7779	15.0144	14.6365	12.9171	14.5267	13.1891
D3Z7P3	D3Z7P3	Gls	14.7467	14.3634	14.7473	14.7132	14.4808	14.3889	14.5344	14.7361	14.4244	14.4586	14.1442	14.1432
E9PV24	E9PV24	Fga	14.2699	14.1741	14.6939	14.0444	14.4945	14.291	14.6672	14.2628	14.7189	14.4581	14.1035	13.7083
E9PV87	E9PV87	Talpid3	10.3156	9.85423	10.6794	10.7971	10.6384	10.4216	10.747	10.8126	11.0127	11.0162	11.0234	10.8168
E9PVA8	E9PVA8	Gcn1	16.1736	16.2518	16.5827	16.585	16.7543	16.6882	16.649	16.6204	16.4868	16.6036	16.3479	16.7372
E9PVX6	E9PVX6	Mki67	14.5714	14.5895	14.7504	14.989	15.2999	14.9363	14.9118	14.7421	15.0322	15.0172	14.5234	14.9798
E9PY46	E9PY46	Ift140	11.5917	11.4792	11.2377	11.3236	10.8584	11.1034	11.4041	11.6322	11.2802	10.9635	11.6587	8.96515
E9PYH6	E9PYH6	Setd1a	11.862	12.0608	11.8902	12.0946	12.1177	11.6869	11.7189	12.0847	11.7682	12.0164	11.9386	12.0283
E9PYK3	E9PYK3	Parp4	12.2423	12.0981	12.1763	12.1115	12.4364	12.37	12.2848	12.5577	12.0391	12.306	12.1904	12.9264
E9PYL2	E9PYL2	Prr12	8.89375	8.58633	10.1829	9.79684	9.77576	9.75248	10.1888	9.62147	10.5225	9.60133	10.1791	9.35361
E9PZJ8	E9PZJ8	Ascc3	13.3711	13.4576	13.9018	13.7674	13.7917	13.6978	14.1322	13.8357	13.9007	13.7558	13.6841	13.7729
E9Q1P8	E9Q1P8	Irf2bp2	15.1971	15.2475	15.458	15.5375	15.2271	15.0199	15.1847	15.1845	15.1973	14.3442	14.9714	14.3364
E9Q1U1	E9Q1U1	Ccdc171	13.6867	13.903	15.005	15.1628	15.1424	14.3729	15.1039	14.8589	14.7288	15.0723	13.1434	10.7609
E9Q286	E9Q286	Ice1	10.85	10.551	11.1236	11.3885	11.9527	11.5079	11.6941	11.5161	11.865	11.8485	10.6775	12.5729
E9Q309	E9Q309	Cep350	12.1706	11.9493	12.5379	12.5208	12.3387	12.1012	12.5115	12.8201	12.5856	12.3601	12.2318	11.8241
E9Q394	E9Q394	Akap13	12.5744	12.4062	12.6888	12.7089	12.395	12.1153	12.4301	12.6845	12.3444	11.9921	12.4608	12.2227
E9Q3L2	E9Q3L2	Pi4ka	13.3021	13.3379	13.7002	13.6319	13.3766	13.2086	13.5779	13.6065	13.652	12.5864	13.3923	12.7227
E9Q414	E9Q414	Apob	12.6408	12.7433	12.9927	13.0746	13.12	13.2088	12.7751	13.1127	13.3088	12.6667	13.2387	11.9259
E9Q4F7	E9Q4F7	Ankrd11	9.9368	10.1598	10.251	10.5988	10.5927	10.6302	10.9504	11.295	9.41771	10.5829	9.76077	12.0386
E9Q4N7	E9Q4N7	Arid1b	12.1432	12.0939	12.297	12.553	12.1447	11.9321	12.3426	12.3794	12.5334	11.9328	11.8031	11.8875
E9Q555	E9Q555	Rnf213	13.8239	13.7088	14.9652	14.1073	15.9219	15.784	16.2205	15.0374	16.248	16.7718	14.9726	16.3299
E9Q557	E9Q557	Dsp	16.6201	16.4788	17.282	17.2649	16.6873	16.4887	16.9312	17.3257	17.0676	16.0439	16.746	15.808
E9Q5C9	E9Q5C9	Nolc1	16.569	16.5603	16.6397	16.9217	17.3972	17.1	16.8913	16.7549	17.0002	17.7948	16.4554	17.8371
E9Q5F9	E9Q5F9	Setd2	11.7287	11.9741	12.5466	12.432	12.4394	11.9611	12.4705	12.3401	11.8077	12.5748	12.0416	12.4657
E9Q5G3	E9Q5G3	Kif23	12.2542	12.2603	12.1345	12.3773	13.2837	13.0391	12.559	12.4283	12.1034	12.7276	12.4291	12.8737
E9Q5K9	E9Q5K9	Ythdc1	12.9989	12.8065	13.058	12.9875	12.8652	12.9086	13.0767	13.3374	12.7332	13.1917	13.0498	12.8237
E9Q634	E9Q634	Myo1e	12.8506	12.6601	12.414	12.4047	12.2875	12.4636	12.5421	12.8747	12.4634	11.6155	12.8465	11.8221
E9Q6B2	E9Q6B2	Ccdc85c	11.2703	10.9852	11.2726	11.454	11.2208	11.5505	11.1124	11.6281	11.5538	10.1962	10.808	11.2839
E9Q6J5	E9Q6J5	Bod1l	13.2742	13.3433	13.5543	13.4952	13.7173	13.4143	13.5736	13.6911	13.6846	13.4834	13.3024	13.4522
E9Q735	E9Q735	Ube4a	13.6778	13.5155	13.3459	13.5335	13.3885	13.6771	13.5351	13.3746	13.4936	13.2852	13.7034	13.1274
E9Q784	E9Q784	Zc3h13	12.0189	12.0899	12.2328	12.0626	11.8681	12.0898	11.6485	12.0762	11.4278	11.1172	12.5079	11.3027
E9Q7D5	E9Q7D5	Arhgef5	12.25	12.2395	12.4606	12.5004	12.6122	12.4481	12.6031	12.7199	12.6906	12.4769	12.1809	12.6529
E9Q7E2	E9Q7E2	Arid2	13.2414	13.1541	13.4857	13.483	13.3112	13.1559	13.5344	13.3824	13.4484	13.2352	13.2442	13.4057
E9Q7G0	E9Q7G0	Numa1	15.296	15.33	15.464	15.4673	15.1219	15.0915	15.5143	15.636	15.4996	14.8776	15.3096	14.7944
E9Q7P9	E9Q7P9	Cdhr2	13.4221	13.1533	13.9242	14.0159	13.0548	12.9662	13.8291	13.6735	13.8624	12.578	13.8187	12.1432
E9Q8D0	E9Q8D0	Dnajc21	13.0198	13.2497	13.3837	13.7117	13.9712	13.7239	13.7849	13.4943	13.6774	14.0171	13.3186	13.8178
E9Q9A9	E9Q9A9	Oas2	8.08044	8.22727	10.2448	9.0733	9.09668	9.86678	13.0743	10.2324	11.7764	9.49179	9.88313	10.8261
E9Q9D5	E9Q9D5	Rabl2	10.2227	13.3292	13.3745	13.4535	12.8661	12.65	13.1707	13.0718	12.9598	12.7319	8.69933	12.6628
E9QAG8	E9QAG8	Znf431	10.4749	10.9092	12.3517	12.1878	11.9333	11.1676	11.5648	12.1571	11.9145	12.665	10.8058	10.6236
E9QAM5	E9QAM5	Helz2	12.4761	12.5935	13.3355	12.99	13.5012	13.3372	14.1841	13.4738	14.0799	14.2616	13.2225	14.2997
E9QAT4	E9QAT4	Sec16a	13.7302	13.7768	14.1693	14.2886	14.1984	14.0465	14.0857	14.2027	14.052	13.8928	13.5485	13.8946
F6ZDS4	F6ZDS4	Tpr	15.0207	14.993	15.2263	15.2165	15.4179	15.2461	15.2912	15.2171	15.253	15.4307	14.8539	15.3634
F7BJB9	F7BJB9	Morc3	13.3103	13.2867	13.1195	13.0526	13.7387	13.9279	13.6753	13.2243	13.4266	13.7976	13.0173	13.985
F7BWT7	F7BWT7	Tspan15	11.4243	10.5629	9.3506	9.90595	9.32337	9.27854	10.4287	9.53207	10.3017	10.6429	9.57134	8.66456
F8VPQ2	F8VPQ2	Arid4a	11.156	11.2211	11.4562	11.3884	10.9864	10.9993	10.8898	11.3331	11.6865	11.0436	11.1067	11.3735
F8VPU2	F8VPU2	Farp1	14.2388	14.282	14.5833	14.6001	14.3916	14.3372	14.5913	14.7405	14.7447	13.8286	14.3544	14.1523
F8VPZ9	F8VPZ9	Bicra	10.7818	10.9877	10.1994	11.3394	11.152	11.5009	10.3383	12.2787	10.9531	9.68106	10.8396	11.1396
G3X9C2	G3X9C2	Nccrp1	11.1501	11.8352	13.7577	13.5408	10.7826	11.9391	12.7858	14.1165	13.9493	14.52	13.4536	13.2797
G3X9J0	G3X9J0	Sipa1l3	11.8117	11.771	12.0688	11.9909	12.1147	11.6534	12.1995	12.3642	12.1318	12.3678	12.0808	11.9614
G3X9K3	G3X9K3	Arfgef1	12.9911	13.0038	13.0016	12.8727	12.6835	12.7814	12.9239	12.9057	12.7817	12.4175	12.7913	12.3983
G5E829	G5E829	Atp2b1	14.5392	14.6381	15.0171	14.9552	14.7071	14.374	15.0427	14.8408	14.987	14.7596	14.6405	14.7714
G5E861	G5E861	Sclt1	11.0509	10.4314	10.6008	10.2119	9.87901	10.5445	10.4323	10.5658	9.76085	9.10033	10.7485	10.4053
G5E870	G5E870	Trip12	13.5715	13.6346	13.7613	13.8282	14.1496	14.2633	13.8905	13.8147	13.9422	14.1991	13.6764	14.0061
G5E897	G5E897	Kdelc2	12.6767	12.486	12.7755	12.8441	12.7301	12.5894	12.8586	12.4552	12.816	12.3097	12.7732	11.7549
G5E8K5	G5E8K5	Ank3	12.3197	12.5317	12.7739	12.5741	12.2968	12.2668	12.7757	12.8999	12.4328	12.0552	12.4596	12.5262
L0N7N1	L0N7N1	Kif14	9.24905	9.73615	11.5962	12.2442	12.3966	11.0504	11.5661	12.506	12.0765	12.9937	10.1165	12.6215
O08528	O08528	Hk2	14.4369	14.409	14.6144	14.4405	15.1244	15.2626	14.7722	14.7166	14.5254	15.4736	14.5233	15.0601
O08529	O08529	Capn2	11.9359	12.1417	11.5849	11.3888	11.2239	11.11	11.673	11.6016	11.6692	12.2755	12.0346	12.549
O08532	O08532	Cacna2d1	12.6182	12.8086	12.635	12.9631	12.6826	12.3481	12.8064	12.6012	12.8942	13.4474	12.1725	13.1312
O08539	O08539	Bin1	12.2735	12.8383	12.8204	12.8941	12.9298	12.7607	12.5982	13.5372	14.0079	12.775	12.967	13.7061
O08547	O08547	Sec22b	14.9959	15.2936	15.4254	15.3507	15.2657	14.978	15.4498	15.4598	15.2082	15.0094	14.8461	15.1581
O08550	O08550	Kmt2b	10.9776	10.5711	10.6287	10.8248	11.098	10.8956	10.8331	10.7016	10.3208	10.7491	10.6478	10.2368
O08553	O08553	Dpysl2	16.2674	16.357	16.7603	16.6361	16.0293	15.9038	16.6877	16.7101	16.6486	16.1058	16.1271	16.2039
O08573	O08573	Lgals9	13.5347	13.7523	14.5442	14.2374	17.074	16.9158	15.0015	14.7624	14.6466	17.1496	14.4123	17.2948
O08579	O08579	Emd	14.6407	14.5397	15.1428	15.1181	15.1356	14.837	15.171	15.0103	15.2703	15.2226	14.7225	15.3397
O08580	O08580	Esrra	13.7338	13.9454	13.1602	13.6256	13.6128	13.9408	13.5895	13.1651	13.8037	12.3403	14.2274	13.3518
O08582	O08582	Gtpbp1	14.0139	13.857	14.2259	14.1762	14.3169	14.0982	14.0657	14.1805	14.0931	13.8524	13.9396	13.7057
O08583	O08583	Alyref	16.0997	15.8282	16.2442	16.3425	16.5414	15.9573	16.4065	16.5908	16.6318	16.7381	16.0328	16.4642
O08585	O08585	Clta	14.8947	14.5432	13.8108	13.9261	14.1502	13.9366	13.9381	14.0945	13.4487	13.5207	13.8957	13.294
O08586	O08586	Pten	11.0038	11.5257	13.0519	13.43	12.9055	11.8787	13.142	13.02	13.1058	12.8819	11.0832	12.8268
O08599	O08599	Stxbp1	12.1445	11.9977	12.3965	12.2408	12.237	11.8446	12.398	12.142	12.9421	12.8566	12.1658	13.1958
O08600	O08600	Endog	15.3425	15.0936	16.0484	16.0573	16.2149	15.7249	16.0289	15.624	16.1066	15.9383	15.5129	16.0271
O08601	O08601	Mttp	15.9054	15.7274	15.6102	15.5003	15.6229	15.7454	15.487	15.4729	15.4736	15.1824	15.8645	15.36
O08609	O08609	Mlx	11.8701	11.8645	12.4317	12.2765	12.2489	12.3446	12.2463	12.8116	12.2746	11.4573	12.2994	11.6774
O08638	O08638	Myh11	15.9952	16.0514	15.7541	15.6801	15.6531	15.2762	15.4753	15.7517	16.1858	15.3542	15.7752	15.4026
O08648	O08648	Map3k4	13.5818	13.4991	13.8851	14.0833	13.9582	13.7849	14.0855	14.1121	13.9825	14.152	13.4337	14.4203
O08663	O08663	Metap2	14.3379	14.5006	14.7454	14.6908	14.8877	14.8359	14.6743	14.572	14.5366	14.51	14.3102	13.8949
O08664	O08664	Bcl7c	15.7035	15.6022	15.6219	15.6831	15.5429	15.357	15.7504	15.689	15.6405	14.9306	15.3357	15.384
O08677	O08677	Kng1	11.9506	11.9138	12.5647	12.3022	11.9593	11.4978	13.0006	12.3457	13.2164	14.0239	12.1437	12.8167
O08688	O08688	Capn5	11.4428	11.3524	11.8322	11.6009	11.7944	11.6201	12.0094	12.5529	12.0605	11.5037	9.97388	9.80266
O08691	O08691	Arg2	18.0161	17.5158	18.5218	17.9666	15.8343	15.4684	17.4044	17.1727	17.9926	13.0334	17.3904	13.3205
O08709	O08709	Prdx6	17.7764	17.9943	17.7202	17.6728	17.4418	17.455	17.6728	17.8645	17.4115	16.5047	17.5016	16.2591
O08715	O08715	Akap1	13.383	13.1695	13.7293	13.5735	13.9687	13.7985	13.6883	13.9064	13.7849	13.2901	13.8824	13.8269
O08734	O08734	Bak1	15.897	15.7512	15.6101	15.778	15.9435	16.1442	15.7216	15.5145	15.4047	15.8277	15.7152	16.2404
O08738	O08738	Casp6	14.9798	14.7509	14.7938	14.4089	13.6289	13.7091	14.6597	14.6076	14.4745	12.3525	14.697	12.7102
O08739	O08739	Ampd3	14.3167	14.2103	14.0888	14.1328	13.7908	13.8815	14.0591	14.2278	13.7604	12.9052	14.2009	12.9844
O08740	O08740	Polr2j	11.1291	9.88905	11.2056	10.8569	10.7412	11.4414	11.2517	10.3665	10.9069	10.6899	8.99538	11.1979
O08749	O08749	Dld	16.0798	15.9417	16.3448	16.2968	15.9186	15.6741	16.223	16.0391	15.9328	15.7955	16.053	15.4337
O08756	O08756	Hsd17b10	17.5454	17.297	17.1573	16.9896	16.6469	16.8841	17.0221	17.1879	16.7685	15.8149	17.3659	15.4491
O08759	O08759	Ube3a	14.5008	14.4459	14.3917	14.3394	14.3885	14.6042	14.2828	14.5109	14.2196	14.4173	14.5031	14.3578
O08760	O08760	Ogg1	10.0405	10.5807	10.4775	10.1758	10.2433	9.76162	10.9176	10.5513	10.3456	10.9037	9.8506	10.265
O08784	O08784	Tcof1	15.9301	15.9468	16.2773	16.1201	16.626	16.2323	16.4214	16.3194	16.2684	17.2248	15.7741	17.0324
O08788	O08788	Dctn1	14.5817	14.528	14.6476	14.629	14.3871	14.3574	14.558	14.7274	14.435	14.0362	14.5131	14.0862
O08789	O08789	Mnt	10.7972	10.7284	11.7104	12.1446	12.1196	11.4455	11.7531	11.5712	12.0667	11.9318	11.8837	12.5812
O08795	O08795	Prkcsh	17.1173	17.2402	17.5484	17.5357	17.3135	17.0995	17.5096	17.6371	17.588	17.0454	17.0436	17.0965
O08796	O08796	Eef2k	12.1993	12.4669	13.051	13.1477	12.123	11.9472	12.9783	12.8835	13.2053	12.2107	12.3964	11.7596
O08807	O08807	Prdx4	14.6998	14.6794	15.1667	15.0287	14.6268	14.4626	14.9404	15.0027	15.0394	14.0653	14.7056	13.5383
O08808	O08808	Diaph1	14.1349	14.1931	14.4337	14.5166	14.0959	14.2412	14.4869	14.5104	14.421	14.0743	14.4448	13.7685
O08810	O08810	Eftud2	15.2376	15.3794	15.5177	15.4396	15.7687	15.7182	15.5379	15.455	15.5387	15.5651	15.3783	15.4798
O08811	O08811	Ercc2	10.8881	10.9697	10.6898	10.9119	11.5981	11.5756	11.5569	11.4767	11.5261	11.8088	10.8172	11.5626
O08832	O08832	Galnt4	14.4739	14.5344	14.7274	14.6697	14.3399	14.5674	14.6752	14.71	14.3334	13.7943	14.2489	13.947
O08848	O08848	Trove2	10.9738	11.1732	11.1791	11.642	11.4379	11.3919	10.8945	11.2927	11.4631	10.5742	11.2198	10.934
O08856	O08856	Ell	12.3682	12.0583	11.7207	11.9139	12.1822	12.0497	12.1475	12.1886	11.9073	12.5671	12.0087	12.3785
O08912	O08912	Galnt1	14.2891	14.2831	14.2538	14.3802	14.2602	14.3798	14.2914	14.3414	14.2374	13.4131	14.4681	13.853
O08914	O08914	Faah	12.797	12.644	13.1623	13.0201	12.8235	12.5333	12.9056	12.9203	12.8563	12.7542	12.5601	12.24
O08915	O08915	Aip	14.2461	14.1168	14.7608	15.0613	14.92	14.7186	15.062	14.8928	15.1468	15.4081	14.5083	15.2886
O08917	O08917	Flot1	11.6571	11.8587	12.0617	11.8948	11.5699	11.499	12.0876	12.0852	12.0194	11.6458	12.0167	12.0778
O08970	O08970	Tuft1	11.597	11.3361	12.4588	12.2845	11.8144	11.4057	12.3204	12.5314	12.6063	12.3764	12.0018	12.4372
O08983	O08983	Hps1	9.79337	10.2648	10.6272	10.939	11.0198	9.81869	10.4867	11.4122	11.2439	9.8768	11.5726	10.4346
O08992	O08992	Sdcbp	11.7491	12.169	12.468	12.5127	12.568	12.6364	12.3489	12.365	12.2533	13.8091	12.1016	13.5343
O08997	O08997	Atox1	11.8179	11.9262	11.2215	11.4832	9.97761	10.705	11.3016	11.0551	10.9181	9.97083	10.6217	10.2213
O09000	O09000	Ncoa3	10.8158	10.504	10.8626	11.3811	11.4677	10.9931	10.9905	10.5264	11.0221	12.0159	10.5935	12.3104
O09005	O09005	Degs1	11.742	12.1242	12.6499	12.6623	13.8256	13.2335	12.5855	12.1196	12.7834	12.4697	11.6528	14.1941
O09012	O09012	Pex5	14.5368	14.5166	14.7028	14.6436	14.5616	14.4129	14.7136	14.6466	14.6779	14.1602	14.6053	14.4437
O09044	O09044	Snap23	14.2197	14.2099	14.2464	14.5227	14.3872	14.397	14.5499	14.2992	14.4261	13.9309	14.2771	14.497
O09061	O09061	Psmb1	15.8474	15.9826	15.953	15.9626	16.1554	16.3105	16.0446	15.9871	15.8963	16.1224	15.778	15.8596
O09106	O09106	Hdac1	16.5608	16.5149	16.4694	16.4049	16.55	16.6502	16.6192	16.3922	16.5568	16.3667	16.1472	16.2825
O09110	O09110	Map2k3	13.1457	13.0721	13.3609	13.4468	13.364	13.2264	13.0734	12.8912	12.9786	12.8954	12.929	12.8969
O09111	O09111	Ndufb11	11.9534	12.3065	15.0356	14.7202	14.258	14.2935	14.8153	14.7658	14.8209	14.3972	14.6866	13.3734
O09117	O09117	Sypl1	15.1528	14.2465	15.0519	15.3796	15.2129	15.3776	15.2472	15.0893	14.7876	14.5064	15.2133	14.4765
O09130	O09130	Nfatc2ip	13.079	13.3139	13.6671	13.7345	13.746	13.1408	13.6023	13.4236	13.6258	13.5388	13.2166	12.8843
O09131	O09131	Gsto1	18.2253	18.445	18.5683	18.5788	18.0538	17.912	18.5489	18.719	18.3002	17.5469	18.7606	17.4592
O09159	O09159	Man2b1	14.5701	14.522	14.9006	15.0778	14.6537	14.276	14.6629	15.1443	15.0134	13.9495	14.7805	14.2483
O09164	O09164	Sod3	9.8429	10.7566	11.3309	10.782	11.1212	10.8206	10.2765	10.5495	11.1835	11.9397	9.91211	10.932
O09167	O09167	Rpl21	15.9572	16.2881	17.0754	17.2039	17.4631	16.9192	17.2136	17.0657	16.9671	17.525	16.0155	16.8667
O09172	O09172	Gclm	14.3878	14.3753	14.4471	14.4651	14.3757	14.2699	14.4063	14.4976	14.6919	14.4373	14.1967	14.0706
O09174	O09174	Amacr	13.3837	13.5114	13.5465	13.5063	13.185	13.0413	13.6123	13.5865	13.5377	12.6067	13.4762	13.4729
O35047	O35047	Psmc3ip	11.4927	11.2785	12.3082	12.2707	12.6662	12.4704	12.0234	12.0705	11.9448	12.6816	11.6614	13.3859
O35071	O35071	Kif1c	12.9767	12.4442	12.6536	12.0024	12.4198	11.9952	11.893	12.0678	12.5595	12.7575	12.6696	12.5006
O35074	O35074	Ptgis	10.2825	10.7186	10.7174	10.9408	10.6393	9.94039	11.1074	10.7516	11.5706	10.3138	10.2044	9.94291
O35075	O35075	Dscr3	12.0068	11.7915	11.8506	11.934	11.5698	12.0782	12.0226	12.0397	12.0621	12.0414	12.5823	11.5708
O35083	O35083	Agpat1	13.2647	13.6033	14.3036	14.1437	13.7529	13.6204	13.9749	13.838	14.0858	13.3894	13.208	14.3098
O35098	O35098	Dpysl4	13.0747	12.4232	13.0183	12.2252	11.884	11.9771	12.0645	12.5084	11.6001	9.75011	12.1082	12.0787
O35099	O35099	Map3k5	11.0302	11.0598	10.9321	11.0088	11.2873	10.9452	11.2611	11.4895	11.1356	10.8259	10.9181	10.8325
O35114	O35114	Scarb2	14.8217	14.8419	15.7721	15.3396	15.6754	15.358	15.5147	15.3572	15.6993	15.8555	14.3687	16.0553
O35126	O35126	Atn1	12.2353	12.0548	12.7799	12.9215	12.977	12.613	12.8866	12.575	12.6598	13.4104	12.1513	13.188
O35127	O35127	Grcc10	12.7023	12.5432	13.0728	13.1716	12.5314	12.2047	12.9351	13.011	13.0506	12.8377	12.4298	12.486
O35129	O35129	Phb2	17.2793	17.5332	18.2305	18.3307	18.3013	17.8844	18.0695	18.1222	18.3942	18.299	17.5097	18.3597
O35130	O35130	Emg1	14.2557	14.181	14.1056	14.2835	14.6838	14.9229	14.3279	14.2744	14.3841	14.8659	14.4668	15.0897
O35134	O35134	Polr1a	12.5086	12.7639	12.6062	12.8419	13.6985	13.7918	12.8215	12.938	12.9725	13.9062	12.7805	13.9854
O35143	O35143	ATP5IF1	17.4985	17.4628	17.9227	17.8822	17.6122	17.2079	17.7593	17.7841	17.6397	16.3678	17.3996	16.3583
O35144	O35144	Terf2	11.3457	11.5787	11.8505	12.0058	11.6023	11.6076	11.7484	12.3375	11.8222	11.1839	11.0622	10.7698
O35153	O35153	Bet1l	12.7054	13.1509	13.9631	14.0727	14.0207	13.3991	14.0288	14.1847	13.9903	14.1002	12.9428	12.5367
O35166	O35166	Gosr2	12.29	12.2259	12.8035	12.9924	13.3261	13.4122	13.2413	13.2129	13.1961	12.9056	12.9715	12.8623
O35206	O35206	Col15a1	13.5054	13.6025	13.5887	13.8409	13.304	13.4943	13.6603	13.2413	13.7504	13.4324	13.3784	13.1701
O35215	O35215	Ddt	15.0338	15.2803	15.4965	15.6655	15.062	14.8112	15.6522	15.4539	15.7313	14.4611	15.3144	14.6978
O35216	O35216	Cenpa	11.9283	12.2309	12.5921	12.7518	12.6379	12.2178	12.6262	12.4259	13.0964	12.9959	12.5157	13.3928
O35218	O35218	Cpsf2	13.1528	13.087	13.5322	13.3859	13.7206	13.6541	13.5573	13.3719	13.5439	13.7694	13.1042	13.8006
O35226	O35226	Psmd4	14.8643	14.8024	14.5633	14.6614	14.7969	15.0986	14.6418	14.7681	14.5529	14.7486	14.6516	14.5815
O35239	O35239	Ptpn9	9.93099	10.5034	10.4579	11.024	10.2596	10.1842	10.7104	10.5262	10.7745	11.4478	9.80509	11.2376
O35242	O35242	Nsmaf	9.334	10.0438	10.352	10.0882	10.501	10.1519	10.6937	10.7246	10.9775	10.5584	9.23701	10.0142
O35245	O35245	Pkd2	10.2139	10.5307	11.2168	11.0173	11.2378	10.2398	11.1945	10.8829	10.9536	10.7861	9.65901	10.8776
O35250	O35250	Exoc7	12.5023	12.6321	12.7578	13.1074	12.8215	12.8351	12.9161	13.0616	12.7456	13.111	12.7258	12.3746
O35280	O35280	Chek1	11.9548	11.7815	11.9045	12.1735	12.4048	12.1035	12.1684	11.7712	12.0584	11.7031	12.4572	9.89611
O35286	O35286	Dhx15	15.4191	15.6173	15.6743	15.7886	16.0136	15.9201	15.8606	15.8198	15.7215	15.9963	15.6148	16.0464
O35295	O35295	Purb	14.1133	13.8958	14.4412	14.453	14.1078	13.8141	14.175	14.3409	14.4482	13.8082	13.5777	14.1373
O35305	O35305	Tnfrsf11a	10.8132	10.8532	10.8872	11.2836	11.6604	11.0994	12.2976	11.4255	12.1367	11.581	11.0897	10.9367
O35309	O35309	Nmi	12.4069	12.4804	12.8332	12.5399	13.2997	13.6037	13.506	12.9635	13.2853	13.596	12.8719	13.1353
O35326	O35326	Srsf5	18.2512	18.4625	19.1146	19.3204	19.4	18.784	19.1165	19.1331	19.3521	19.5969	17.9609	19.0471
O35343	O35343	Kpna4	13.8203	13.95	14.1708	14.1169	14.3863	14.0125	14.2905	14.3276	14.4471	14.2135	13.91	14.3961
O35344	O35344	Kpna3	14.418	15.5347	14.5761	14.2694	14.6519	14.9416	14.6991	14.7455	14.1881	14.9414	14.6213	15.6238
O35345	O35345	Kpna6	12.7629	12.8356	13.1554	13.1896	13.4333	13.3359	13.2572	12.9844	13.3982	13.3231	12.695	13.3614
O35350	O35350	Capn1	15.9849	15.8328	15.7208	15.6718	15.2141	15.3326	15.7142	15.8313	15.7883	14.4797	15.8662	14.3831
O35379	O35379	Abcc1	11.2872	11.5411	10.9506	11.2862	11.4711	11.5804	11.13	11.3741	11.4367	11.333	10.8917	11.6337
O35381	O35381	Anp32a	16.4934	16.5959	16.5441	16.5835	16.4397	16.3693	16.4628	16.5244	16.5042	16.1927	15.9077	16.3546
O35382	O35382	Exoc4	14.4467	14.1198	14.3851	14.5071	14.2849	14.1775	14.2583	14.6315	14.4731	14.1304	14.1656	14.3619
O35386	O35386	Phyh	13.6526	13.6615	13.2046	12.973	12.7052	12.6379	12.6493	13.5434	13.1147	12.0759	13.1169	12.373
O35387	O35387	Hax1	10.4642	10.9573	11.0631	11.0483	12.0286	11.7593	11.1712	12.2842	10.8744	12.4693	10.0768	11.7095
O35405	O35405	Pld3	13.649	13.8991	14.4324	14.1551	13.5808	13.3504	14.2601	14.3559	14.1846	13.2122	13.8463	13.832
O35427	O35427	Crcp	11.7243	12.5335	13.5001	12.6883	14.0576	13.8911	13.4712	15.1279	15.2464	9.34557	14.5082	17.2601
O35435	O35435	Dhodh	13.7046	13.5928	14.1673	14.1733	14.0237	13.8421	14.1076	14.0039	14.0165	13.5101	13.8528	13.8177
O35445	O35445	Rnf5	12.4597	12.6659	13.2338	13.415	13.1905	13.0355	13.3439	13.378	13.5288	13.2711	12.6215	13.4054
O35459	O35459	Ech1	14.8256	14.9405	15.4707	15.5971	15.4503	14.8727	15.5498	15.4808	15.871	14.8805	15.2196	14.9812
O35465	O35465	Fkbp8	14.0191	14.2426	14.8781	14.9362	14.7451	14.5124	15.0036	14.8021	15.0494	14.6523	14.3718	14.5801
O35488	O35488	Slc27a2	13.8522	13.815	14.0136	13.9054	13.2929	13.6588	14.2501	14.3251	13.6136	11.8393	13.7172	11.4088
O35491	O35491	Clk2	11.6143	11.6712	11.8036	11.4676	11.9332	11.9505	11.5488	11.5824	11.662	11.5698	10.8871	10.0293
O35492	O35492	Clk3	11.9644	11.8582	12.2512	11.8064	12.7169	12.8951	12.3323	12.2623	11.6244	12.3402	12.4434	12.0113
O35551	O35551	Rabep1	12.3528	12.4101	12.6495	12.7485	12.7756	12.5168	12.7316	12.7088	12.9442	13.1002	12.3337	13.1365
O35593	O35593	Psmd14	15.2311	15.2946	15.7938	15.829	16.2004	15.815	15.9331	15.7852	15.7393	16.0538	15.3533	16.303
O35598	O35598	Adam10	13.4805	13.5015	13.3534	13.3771	13.3518	13.4903	13.3883	13.5048	13.2743	12.9081	13.457	13.1467
O35601	O35601	Fyb1	11.923	11.5452	12.0514	11.9148	10.9551	11.1769	11.5369	11.5268	12.2632	10.8976	11.6956	11.8471
O35604	O35604	Npc1	12.2867	12.3063	12.4038	12.5975	12.2026	12.2597	12.4671	12.8811	12.0756	12.8772	12.2276	12.9671
O35609	O35609	Scamp3	13.4897	13.626	14.2954	14.4983	14.3813	13.9608	14.4155	14.3945	14.4986	14.2788	13.8647	15.0164
O35613	O35613	Daxx	11.0006	10.8173	11.277	11.3411	12.1774	11.5814	12.1046	11.6884	11.9255	12.7195	11.1092	10.6239
O35615	O35615	Zfpm1	12.8486	12.9686	13.0705	13.1029	13.1224	13.2158	13.0801	13.0064	13.1413	12.6392	12.5605	12.8542
O35623	O35623	Bet1	10.3997	11.099	11.474	11.5326	11.1293	11.3502	11.769	11.3522	10.9171	10.6222	11.6914	10.2297
O35632	O35632	Hyal2	10.2443	10.4552	10.4386	10.7433	10.9736	10.378	10.4972	10.6143	10.629	10.6601	9.01999	11.1967
O35638	O35638	Stag2	13.3504	13.3604	13.2326	13.1996	13.2324	13.3216	13.1892	13.2358	13.0862	12.3174	13.1794	11.9734
O35639	O35639	Anxa3	14.8709	15.2462	14.8403	14.9177	14.7865	14.4841	15.0166	14.6299	15.1133	17.3191	14.9738	15.9792
O35643	O35643	Ap1b1	16.0053	16.062	15.83	15.7564	15.7571	16.0197	15.8327	15.7753	15.6931	15.3477	16.1269	15.3507
O35648	O35648	Cetn3	12.2809	12.4465	12.0748	11.8769	12.443	12.6837	11.9754	12.3215	12.7381	11.7378	12.5944	11.3304
O35654	O35654	Pold2	13.865	14.1188	14.5431	14.5942	14.6352	14.4417	14.4874	14.4293	14.747	14.5316	14.2004	14.5342
O35657	O35657	Neu1	12.227	11.7715	10.7832	10.1576	9.94767	11.1532	10.9801	10.2863	10.5254	10.7657	12.2628	11.1322
O35658	O35658	C1qbp	16.6752	16.1485	15.57	15.7078	15.8144	16.3353	15.7018	15.9403	15.4477	15.7958	16.0758	15.7109
O35678	O35678	Mgll	12.0585	12.2086	11.4697	11.511	11.1601	11.5618	11.3576	11.6754	11.8416	11.1934	11.9715	11.6469
O35679	O35679	Spink4	12.738	12.3672	13.1867	13.0067	12.0442	12.2895	12.8769	13.7134	11.9245	9.61507	13.2245	9.66938
O35680	O35680	Mrps12	12.6418	12.4611	12.7376	12.8323	12.7478	12.3199	12.6987	12.5564	12.5203	12.2963	11.8809	12.7558
O35682	O35682	Myadm	15.1348	14.7737	14.6422	14.7021	14.3288	14.3599	14.8943	14.6833	14.9906	15.2542	14.5311	15.3106
O35683	O35683	Ndufa1	15.6682	15.525	15.6468	15.6441	15.2721	15.4533	15.5297	15.4968	15.7738	14.9556	15.6428	14.4035
O35685	O35685	Nudc	16.0587	16.1316	16.391	16.4822	16.7951	16.6751	16.4832	16.3662	16.4883	16.591	16.2222	16.291
O35691	O35691	Pnn	13.5821	13.423	13.9389	13.9092	14.1831	13.7761	13.9649	14.03	13.8989	14.2514	13.4884	14.1812
O35704	O35704	Sptlc1	13.9181	14.3491	14.4919	14.7703	14.6993	14.7108	14.7006	14.4709	14.7956	15.3157	14.2253	15.3464
O35711	O35711	Ppfibp2	11.9702	12.3188	12.1195	12.4347	11.7593	11.7794	12.2207	12.408	12.649	12.4586	12.1262	12.2188
O35717	O35717	Socs2	9.50921	9.76514	10.3649	10.705	10.8575	9.79312	10.0821	10.4333	10.881	11.1141	9.96757	11.0046
O35723	O35723	Dnajb3	11.2117	11.7031	11.5793	11.5199	12.1787	12.6519	11.7218	11.4514	11.1611	11.5458	11.9391	12.1137
O35730	O35730	Ring1	10.9102	12.8714	12.6066	12.6816	12.5005	12.706	12.7522	12.8704	13.121	13.0327	12.8585	12.1202
O35737	O35737	Hnrnph1	16.333	16.5148	16.8715	16.9147	17.087	17.0778	16.8861	16.9628	16.9003	17.2876	16.8511	16.9149
O35841	O35841	Api5	16.8189	16.8365	17.1502	17.0676	17.062	16.8387	17.0997	17.0973	17.1378	16.9325	16.6587	16.7393
O35855	O35855	Bcat2	14.788	14.9673	15.1224	15.2382	14.6637	14.8449	15.6176	15.5877	15.2303	13.449	14.9483	14.2201
O35857	O35857	Timm44	14.7982	14.6357	14.7492	14.6814	14.774	14.709	14.9281	14.6791	14.7089	14.9551	14.6989	14.9752
O35864	O35864	Cops5	14.1622	14.2436	14.406	14.2758	14.4048	14.4921	14.3136	14.4291	14.2694	14.5288	14.4009	14.1978
O35874	O35874	Slc1a4	10.5659	10.3204	10.152	9.72864	10.4757	10.8015	10.1859	9.14777	9.12772	11.003	10.0377	10.6367
O35885	O35885	Ascl2	11.1264	11.2256	11.4177	11.5364	10.3435	11.3146	11.3475	11.5911	10.9401	11.5884	10.6921	11.2865
O35887	O35887	Calu	14.717	14.9493	14.5963	14.6923	14.6686	14.7486	14.4867	14.8746	14.5341	14.6122	14.3245	14.3821
O35900	O35900	Lsm2	14.2889	14.3619	14.8419	14.3881	14.9453	14.5257	14.5602	14.6	14.8751	14.77	14.3711	13.4612
O35903	O35903	Ccl25	11.2593	11.5344	11.8928	11.7791	10.9182	10.3818	11.4205	11.6624	12.0267	8.99479	11.0313	10.5049
O35943	O35943	Fxn	13.5942	14.0386	13.9862	14.0736	13.8159	13.9825	14.4561	14.147	14.0949	13.6444	13.6816	13.6723
O35955	O35955	Psmb10	17.2632	17.206	17.3786	17.4653	18.3367	18.2448	17.6085	17.7136	17.6901	18.2568	16.8578	18.8253
O35963	O35963	Rab33b	13.6871	13.5241	13.8944	14.1359	13.9012	13.3963	14.1893	13.4712	13.3972	13.3142	13.2102	13.7951
O35972	O35972	Mrpl23	14.5332	14.3342	14.7177	14.7747	14.8252	14.5012	14.6848	14.7102	14.816	14.9919	14.3755	14.7274
O35988	O35988	Sdc4	13.0102	13.2985	13.2573	13.1282	13.1336	13.0591	13.1579	13.2061	12.7368	12.8249	12.7538	12.5098
O54692	O54692	Zw10	12.8478	12.9917	13.4661	13.528	13.5521	13.2745	13.4454	13.1307	13.2302	12.9193	12.7754	12.845
O54724	O54724	Cavin1	13.245	13.2715	12.4581	12.7658	12.4608	12.3396	12.456	12.2413	13.3039	12.934	12.7914	13.0793
O54734	O54734	Ddost	18.9669	19.1635	19.1779	18.9664	18.8547	18.9293	19.2211	19.3159	19.2013	18.316	19.102	18.7932
O54750	O54750	Cyp2j6	12.2263	12.1546	12.7107	12.8719	11.8446	11.6379	12.3409	12.8832	12.9578	11.1866	12.0696	11.6361
O54774	O54774	Ap3d1	13.301	13.2239	13.1295	13.0082	12.7861	12.9289	13.1315	13.0647	12.6572	12.3612	13.1898	12.635
O54781	O54781	Srpk2	11.1038	11.3108	11.5954	11.851	11.5473	11.159	11.6931	11.6105	11.5663	11.6764	11.7299	11.7945
O54782	O54782	Man2b2	12.9543	12.8785	13.3451	13.135	12.5798	12.422	13.3758	13.1867	13.1248	12.8261	13.0063	13.0049
O54784	O54784	Dapk3	13.6495	13.5676	13.5542	13.4522	13.2554	13.4934	13.5381	13.4832	13.8602	13.7049	13.4236	13.8204
O54785	O54785	Limk2	15.2941	14.9518	14.9445	14.6799	14.6267	14.7011	14.9347	14.9344	14.8839	14.2018	15.0569	14.7366
O54786	O54786	Dffa	13.0479	12.7394	12.6872	12.3973	12.6946	12.9988	12.8065	12.5213	12.5584	12.8067	13.4416	12.3497
O54788	O54788	Dffb	11.7821	11.5997	12.0879	11.9486	11.9946	11.7004	11.8488	11.807	11.8369	11.4351	11.8243	11.4809
O54790	O54790	Mafg	9.252	8.80591	10.0215	10.1528	9.92019	9.52963	9.00573	8.61772	9.40131	10.3806	10.3264	10.9238
O54804	O54804	Chka	12.3794	12.2808	12.3895	12.6082	12.0997	12.3282	12.3475	12.2114	12.4552	11.9631	11.9038	11.5742
O54818	O54818	Tpd52l1	11.2156	12.1695	12.0019	12.6306	11.7743	12.0454	12.3179	12.5187	11.3944	10.1714	11.6871	10.4583
O54825	O54825	Bysl	13.6574	13.439	13.4522	13.412	14.5674	14.623	13.8098	13.8771	13.8546	14.8869	13.9913	14.6981
O54833	O54833	Csnk2a2	14.2367	14.3442	14.547	14.4244	14.494	14.5309	14.3688	14.6172	14.3674	14.7291	14.2059	15.1549
O54864	O54864	Suv39h1	12.944	12.938	13.151	13.1081	13.5924	13.5534	13.1079	12.8414	13.0923	13.135	13.0284	13.7292
O54865	O54865	Gucy1b1	12.0982	11.8907	11.8243	11.5363	11.788	11.7264	12.0526	11.5897	12.1842	11.6519	11.5803	11.2796
O54879	O54879	Hmgb3	15.3229	15.3958	15.6357	15.6105	15.5823	15.2795	15.5943	15.7155	15.7118	14.9146	15.3872	15.5749
O54890	O54890	Itgb3	11.7471	11.7298	11.214	11.4638	11.0808	11.2702	11.2858	10.8235	12.1502	11.9076	11.5605	11.9739
O54901	O54901	Cd200	11.2081	11.7832	12.16	11.4928	11.4624	11.4316	11.6818	11.753	11.5283	12.4976	11.3247	12.5648
O54916	O54916	Reps1	12.5375	12.7997	12.6707	12.7568	12.6493	12.7344	13.039	13.073	12.6902	12.9377	12.9668	12.8861
O54931	O54931	Akap2	10.1585	10.0439	10.577	10.8313	10.3879	10.4979	10.9403	11.4006	11.0043	11.3849	10.369	11.0784
O54941	O54941	Smarce1	14.6719	14.456	14.8229	14.9363	14.7407	14.7133	14.7834	14.8267	14.9351	14.9442	14.7259	15.0147
O54946	O54946	Dnajb6	13.2968	13.2185	13.7407	13.8078	14.2784	14.1704	14.0454	13.6365	13.924	14.7543	13.6621	14.8969
O54950	O54950	Prkag1	12.9503	12.9443	12.667	12.8265	12.4693	12.821	12.4909	12.4105	12.3934	12.4337	12.4198	11.9742
O54956	O54956	Pole2	11.0387	11.2723	11.6703	12.0419	12.0703	11.8906	11.5607	11.6873	11.7789	12.1617	11.2743	12.2044
O54962	O54962	Banf1	13.9454	14.1021	14.6518	14.4559	14.507	14.1681	14.4283	14.845	14.4443	14.4014	13.5732	12.8607
O54984	O54984	Asna1	15.3442	15.1706	15.5013	15.4158	15.5359	15.4715	15.4482	15.4245	15.3737	15.3381	15.5484	14.9098
O54988	O54988	Slk	13.5937	13.7204	14.021	14.0924	13.7617	13.711	14.0178	14.1147	14.3094	14.4292	13.806	14.1812
O54990	O54990	Prom1	11.3882	11.6968	11.6778	12.2085	11.2734	11.5707	11.9387	12.079	11.2965	10.6953	11.5861	9.34474
O55013	O55013	Trappc3	15.1465	15.4453	15.5831	15.696	15.5904	15.6553	15.3076	15.3707	15.0937	15.2389	14.9923	14.9957
O55022	O55022	Pgrmc1	15.661	15.8543	16.4167	16.4452	15.9461	15.4951	16.344	16.288	16.5625	15.9383	15.6405	16.0719
O55023	O55023	Impa1	16.1418	16.1346	16.5999	16.5188	16.2487	16.1043	16.4093	16.5116	16.6441	15.9727	16.2724	16.3351
O55026	O55026	Entpd2	12.8092	13.4561	12.8125	12.7024	12.6106	12.7865	13.0598	12.8264	12.729	12.4677	12.898	12.4575
O55028	O55028	Bckdk	14.2485	14.308	15.0521	15.044	14.5403	14.1207	14.8097	14.7861	14.9519	14.0603	14.3281	14.3685
O55029	O55029	Copb2	18.0381	18.2085	18.1702	18.0624	17.9091	18.0006	18.1425	18.1231	17.871	17.5357	17.9769	17.782
O55033	O55033	Nck2	13.9792	13.7001	13.9107	13.7602	13.8258	14.0889	13.8207	13.8867	13.8855	13.3007	14.1161	13.4389
O55047	O55047	Tlk2	11.6281	11.7991	11.9653	11.856	12.3858	12.1209	11.9774	11.8443	11.5309	12.0118	11.7484	11.2415
O55057	O55057	Pde6d	11.3862	11.1388	11.408	11.3452	10.9292	10.9013	11.1712	10.5129	10.5757	9.82318	11.1011	11.1262
O55060	O55060	Tpmt	12.141	11.6256	11.3419	11.6831	10.6157	11.2941	11.1731	11.5138	11.4836	10.7786	12.3236	10.1218
O55091	O55091	Impact	9.76916	10.6058	11.3054	11.5068	11.9326	11.1285	11.8149	11.5869	12.2421	12.7314	11.0495	12.6789
O55100	O55100	Syngr1	12.0152	12.3471	12.1658	12.5259	11.9876	11.4843	11.7385	12.126	12.3937	11.9287	12.4007	11.9595
O55101	O55101	Syngr2	13.3809	12.602	13.0795	13.5994	13.6356	13.5192	13.4901	13.0327	13.6394	13.0217	13.1049	13.1596
O55102	O55102	Bloc1s1	12.6897	12.1898	11.9134	11.6375	11.8401	12.0214	11.9594	11.9026	12.5607	11.6679	12.4594	12.0452
O55106	O55106	Strn	14.5261	14.469	15.1019	15.1036	14.7002	14.3652	15.114	15.0941	15.2377	14.8959	14.3815	14.6429
O55111	O55111	Dsg2	16.5726	16.4358	17.2455	17.3435	16.9313	16.6803	17.1612	17.203	17.1412	17.0455	16.7292	16.62
O55125	O55125	Nipsnap1	16.8217	16.4408	17.085	17.0181	16.2531	16.0964	16.7417	16.6271	16.815	15.6829	16.4098	15.4864
O55126	O55126	Nipsnap2	14.2061	14.5485	15.0563	15.103	14.2239	14.2818	14.8811	14.881	14.7601	13.2889	14.2383	13.8171
O55128	O55128	Sap18	14.7372	14.4538	14.3919	14.2957	14.667	14.4711	14.5123	14.7643	14.4603	14.6095	14.732	14.7579
O55131	O55131	Sept7	14.8328	14.8796	14.9399	14.9099	15.0064	14.8162	15.1997	15.0786	15.2126	14.7489	14.8743	14.7509
O55135	O55135	Eif6	16.3135	16.1739	16.7045	16.6069	16.8366	16.6012	16.722	16.778	16.9968	17.4038	16.2165	17.5027
O55137	O55137	Acot1	11.6373	12.1109	12.9741	12.3195	13.3304	12.6547	13.0836	12.6874	13.5219	13.3286	12.5488	14.6915
O55142	O55142	Rpl35a	18.0864	18.095	18.4199	18.4192	18.9479	18.7637	18.7679	18.4331	18.5146	18.63	18.4803	18.7891
O55143	O55143	Atp2a2	15.8284	15.8415	15.982	15.9685	16.2672	16.2073	16.1632	16.0535	16.0047	15.9919	15.8445	16.2306
O55176	O55176	Pja1	11.9589	12.0763	12.6789	12.6661	12.4224	12.0884	12.4694	12.2665	12.489	12.2168	12.39	12.3702
O55201	O55201	Supt5h	14.1299	14.3356	14.505	14.5611	14.6074	14.5284	14.5014	14.5344	14.6853	14.8015	14.3633	14.989
O55222	O55222	Ilk	14.1552	14.2589	14.7624	14.7448	14.5943	14.3275	14.7523	14.5711	15.0098	14.9649	14.2525	14.6384
O55229	O55229	Chkb	12.4757	12.3547	12.9314	12.8507	12.246	12.0441	12.7238	13.0128	12.8885	11.691	12.1554	11.518
O55230	O55230	Rad51d	10.4082	10.5903	10.9749	10.8903	11.3433	10.8657	10.9097	11.2715	11.3635	10.8433	10.252	8.70487
O55234	O55234	Psmb5	14.8948	15.1741	15.5431	15.4795	13.8638	13.6265	15.1825	15.5167	15.3973	12.7752	15.0767	11.9943
O55236	O55236	Rngtt	12.2423	12.0458	12.6904	12.6586	12.3513	12.302	12.639	12.5616	12.8105	12.774	12.3172	13.1282
O55242	O55242	Sigmar1	10.9651	11.7217	11.8225	11.6825	11.4431	11.2122	11.6807	11.4624	10.8173	11.319	10.4531	10.8663
O70126	O70126	Aurkb	12.4089	12.618	12.6753	12.8292	13.1182	13.1513	12.6202	12.7372	12.4512	12.9294	12.5588	13.1938
O70133	O70133	Dhx9	17.3508	17.4226	17.4656	17.4738	17.504	17.5519	17.5722	17.4893	17.4685	17.4749	17.361	17.4283
O70139	O70139	Pkig	11.5231	11.5815	12.4924	12.1183	12.0969	11.9371	12.2041	12.4212	12.7301	11.8399	10.6127	12.5379
O70152	O70152	Dpm1	14.5781	14.7157	14.2313	14.3965	14.1594	14.3678	14.601	14.227	14.0982	13.497	14.7728	13.7586
O70172	O70172	Pip4k2a	11.5641	11.8113	12.0467	11.9399	12.1143	11.1737	12.8039	12.1212	12.4021	13.1364	11.3834	10.2445
O70194	O70194	Eif3d	16.0337	16.3705	16.8622	16.8417	17.1325	16.8869	16.8402	16.6907	16.6548	17.0161	15.8764	16.7963
O70200	O70200	Aif1	9.93977	10.1086	9.77231	9.43331	8.6476	9.79446	11.3722	10.0584	9.78789	10.8957	9.79402	9.821
O70201	O70201	Birc5	9.47264	8.55389	10.1086	10.1726	10.8196	10.5114	11.1688	9.92777	9.55061	11.8199	9.79292	10.9036
O70209	O70209	Pdlim3	13.8751	13.8693	14.0885	14.1328	13.7792	13.2472	14.0893	13.7027	14.4854	14.0224	13.5531	13.2676
O70228	O70228	Atp9a	13.8579	14.1545	14.308	14.347	14.3869	14.1393	14.2972	14.6074	14.1338	13.7357	14.1285	13.8179
O70230	O70230	Znf143	10.8638	11.2039	11.4753	11.6344	11.5132	11.9258	11.5549	11.7274	11.7005	11.7268	11.8796	12.1662
O70251	O70251	Eef1b	15.4307	15.3842	16.1471	15.9284	15.9635	15.7032	16.2368	16.1009	15.9877	16.4654	15.9824	17.2331
O70252	O70252	Hmox2	13.4802	13.1743	13.7983	13.5342	13.5461	13.5231	13.5052	13.3632	13.6392	13.7041	13.1712	13.6077
O70258	O70258	Sgce	11.6092	11.9046	11.044	11.1725	10.6403	10.9756	11.1782	11.0803	11.4494	11.1539	11.5711	10.3593
O70279	O70279	Ess2	12.2272	12.5486	12.8475	13.0883	13.2319	13.0268	13.038	13.3299	13.0092	13.2245	12.4629	13.8027
O70293	O70293	Grk6	11.8657	11.5013	11.711	11.8213	12.0598	12.2626	11.8791	11.8351	10.8209	12.26	11.7625	11.9577
O70305	O70305	Atxn2	14.1418	14.2268	14.6509	14.6701	14.899	14.6783	14.4809	14.5716	14.6089	14.5522	14.1138	14.6584
O70310	O70310	Nmt1	16.3679	16.3609	16.1659	16.4132	16.1089	16.5036	16.2033	16.522	16.4177	16.0314	16.3698	15.9442
O70311	O70311	Nmt2	14.1067	14.0213	14.284	14.1412	14.022	14.2079	13.8355	14.0268	14.1528	14.442	14.0248	13.9345
O70318	O70318	Epb41l2	14.7147	14.952	15.0484	15.1177	15.6314	15.6743	15.1962	15.2265	15.2648	15.722	15.0375	15.8919
O70325	O70325	Gpx4	14.818	14.6918	14.2951	14.2275	14.0105	14.3591	13.8045	14.0346	13.4163	13.1928	14.4526	13.251
O70338	O70338	Rnaseh1	10.1301	9.88918	10.6621	10.6763	11.2247	10.4775	10.4613	10.6115	10.4106	10.9192	9.72769	10.5587
O70348	O70348	Dxo	12.1914	12.0453	12.3043	12.3297	12.2662	11.4718	12.7115	12.73	12.3954	11.9839	11.5679	11.7389
O70362	O70362	Gpld1	12.2111	11.9173	11.7075	11.783	11.6859	12.1205	12.2461	11.1685	11.8466	12.4494	11.9911	11.6694
O70370	O70370	Ctss	13.4154	13.5723	13.4873	13.3563	13.9628	14.0874	13.8579	13.6466	14.2879	15.0674	13.2996	15.3353
O70378	O70378	Emc8	13.0891	13.3895	13.6009	13.6793	13.8128	13.7967	13.6629	13.6525	13.6267	13.5897	13.4885	13.9286
O70400	O70400	Pdlim1	18.4571	18.5408	19.2031	19.2532	19.0354	18.5159	19.0897	19.1408	19.2292	18.8329	18.5003	18.8854
O70404	O70404	Vamp8	14.6804	14.6139	14.1621	14.0712	13.8838	14.3788	14.173	14.0437	13.5951	13.4802	14.5699	13.5151
O70422	O70422	Gtf2h4	10.8789	10.5696	11.1782	10.939	11.5042	11.0906	11.0868	11.0189	10.6241	11.3848	10.2654	12.1513
O70423	O70423	Aoc3	13.2785	13.6515	13.595	13.9323	13.8616	13.3003	13.6436	13.4821	14.3616	14.1008	13.0776	13.9366
O70433	O70433	Fhl2	11.4528	11.0513	11.3555	11.295	10.9916	10.9339	10.8025	11.2661	11.2585	10.8353	11.2134	10.239
O70435	O70435	Psma3	16.3732	16.5376	16.8124	16.865	16.9707	17.0122	16.9505	16.7312	16.9041	17.0623	16.5296	17.0773
O70439	O70439	Stx7	13.5716	13.9353	14.0477	14.1418	14.0991	14.0177	14.2213	14.2724	14.0718	14.442	14.0378	14.523
O70456	O70456	Sfn	15.2722	15.0755	15.5734	15.5534	15.2222	14.9983	15.4636	15.7571	15.4785	14.636	15.414	14.6964
O70472	O70472	Tmem131	12.198	12.3524	12.5398	12.7725	13.0697	12.6945	12.7816	12.9031	12.6115	12.9965	13.1729	12.9689
O70475	O70475	Ugdh	16.0031	15.7063	15.9398	15.8117	15.7385	15.5905	15.9439	15.8893	15.7871	15.4991	15.7171	15.9426
O70480	O70480	Vamp4	10.3152	10.6688	11.995	11.9402	11.6794	11.1285	11.7371	12.1302	11.8378	11.7528	10.3922	11.8539
O70481	O70481	Ubr1	12.3657	12.2075	12.3765	12.5544	12.5057	12.554	12.2981	12.6965	12.1783	11.8112	11.8734	12.6442
O70492	O70492	Snx3	14.6825	14.6455	15.266	15.1902	15.1898	14.9503	15.2791	15.0919	15.2628	15.2146	14.787	15.3322
O70493	O70493	Snx12	12.9314	12.9563	13.068	12.9823	12.8307	12.5248	13.008	13.2077	13.2326	13.1676	12.7262	13.2652
O70494	O70494	Sp3	11.8206	12.3051	12.4245	12.3714	12.5553	12.1192	12.2338	12.3334	12.4231	12.0344	10.9563	12.3588
O70503	O70503	Hsd17b12	15.2938	15.3516	15.7053	15.5293	15.6492	15.8002	15.8094	15.6737	15.9169	15.6652	15.6991	15.815
O70514	O70514	Fgfbp1	11.2417	10.7582	11.6042	11.1712	10.7063	10.8493	11.7171	10.8961	10.6645	8.60004	10.9775	10.7181
O70546	O70546	Kdm6a	10.1908	10.0866	10.3409	9.86446	10.3538	9.40152	10.0623	10.5159	10.4307	8.63856	10.1444	9.41078
O70551	O70551	Srpk1	15.0003	14.966	15.0513	14.9522	15.4775	15.6038	15.1083	15.0423	14.8497	15.1645	14.7671	14.6628
O70566	O70566	Diaph2	12.3446	12.097	12.1202	11.946	11.8918	11.9782	11.9908	12.0765	11.8573	11.4293	12.0478	11.2092
O70570	O70570	Pigr	15.9565	16.0046	16.2644	16.3038	14.869	14.9341	16.6109	16.56	16.0184	13.5543	16.2805	13.2143
O70572	O70572	Smpd2	12.1503	11.984	12.4922	12.384	12.0928	11.7753	12.2157	11.771	12.186	11.2022	11.6303	10.8355
O70579	O70579	Slc25a17	11.7266	11.7861	12.089	11.2757	11.871	12.2398	11.7991	11.8287	11.2674	11.0257	11.7306	9.62754
O70589	O70589	Cask	13.1316	12.8997	13.175	13.0389	12.8662	12.8439	13.0036	13.078	13.0095	11.8783	13.115	12.1456
O70591	O70591	Pfdn2	15.6988	15.5782	15.7479	15.7481	15.9136	16.0889	15.9125	15.859	15.4241	15.8247	15.5045	15.6261
O77727	O77727	KRT15	14.8018	16.2445	16.8686	16.6648	15.4016	15.6052	16.2659	16.6075	17.0233	15.9772	16.9154	14.6946
O82803	O82803	SRPP	12.3622	12.5046	12.9021	13.172	12.9562	12.9398	12.9553	14.1436	12.8243	14.1924	12.7351	13.5389
O88207	O88207	Col5a1	10.1354	10.1897	10.5061	10.724	11.1359	10.4717	10.5192	11.3786	11.3233	11.2466	11.0317	11.4481
O88271	O88271	Cfdp1	14.8347	14.5317	14.8166	14.7748	15.2108	15.1148	15.0913	14.9329	14.7818	14.9484	14.5158	14.753
O88286	O88286	Wiz	12.9135	13.2115	13.5162	13.7609	13.7832	13.2659	13.7898	13.8973	13.9583	14.176	13.1828	14.0805
O88291	O88291	Znf326	14.2656	14.1624	14.762	14.6284	14.7511	14.331	14.9618	14.6556	14.8485	14.7401	14.1893	14.8183
O88307	O88307	Sorl1	13.4585	13.3732	13.7703	13.8052	13.1027	12.9084	13.2824	13.6781	13.4515	12.1582	13.6057	12.626
O88310	O88310	Itln1	19.8263	20.4518	20.6292	20.8984	20.5564	20.5733	21.426	21.5045	20.5965	17.5984	20.4672	19.1482
O88312	O88312	Agr2	19.6788	20.4244	20.4729	20.5286	19.818	19.7024	20.6149	20.7496	20.0238	18.354	19.8247	18.3431
O88322	O88322	Nid2	14.5326	14.9656	14.7993	15.009	14.8306	14.5129	15.0215	14.9764	15.2016	14.8895	14.6757	14.9428
O88327	O88327	Ctnnal1	11.9368	11.9159	11.9544	12.0866	12.0822	12.0738	12.2262	11.9397	12.417	10.7599	12.009	11.4876
O88329	O88329	Myo1a	17.3413	17.2451	17.1029	16.8632	16.4065	16.5379	16.9593	17.0309	16.9389	15.1712	17.1976	15.5983
O88342	O88342	Wdr1	16.5912	16.9846	17.3808	17.3903	17.1429	17.0169	17.4008	17.4604	17.2749	17.1631	16.7818	16.8616
O88343	O88343	Slc4a4	12.2503	12.2964	12.7134	12.9167	12.9218	12.824	12.7341	12.4885	12.7866	12.4757	12.4237	14.8226
O88351	O88351	Ikbkb	12.4179	12.4	12.6556	12.6573	12.7231	12.5557	12.3796	12.6478	12.4327	12.8944	12.5478	13.1405
O88379	O88379	Baz1a	12.4245	12.4835	12.4596	12.5876	13.3413	13.2936	12.5556	12.6307	12.8337	13.4577	12.7312	13.6618
O88384	O88384	Vti1b	14.5772	14.7847	15.4735	15.2374	15.3273	14.9891	15.2422	15.188	15.2605	15.0425	14.9683	15.2252
O88396	O88396	Grpel2	11.0077	10.9321	10.4474	9.57791	10.465	11.9094	10.875	11.7265	10.6371	13.3769	10.7911	12.6399
O88398	O88398	Avil	12.8662	12.6284	13.1798	13.0334	12.5718	11.7955	12.0693	13.0401	12.9357	11.6041	13.1142	11.305
O88425	O88425	Nme6	11.3279	11.5151	11.5369	11.0884	11.4849	11.8803	11.3259	11.2843	10.9635	11.9644	11.5958	10.2863
O88428	O88428	Papss2	11.8884	11.7397	12.1935	12.0698	11.0139	10.8832	11.9065	11.7229	11.6581	11.2836	11.095	11.7028
O88441	O88441	Mtx2	13.8702	13.6622	13.417	13.0254	13.0856	13.654	13.2448	13.0731	12.9889	12.5114	13.804	12.6438
O88447	O88447	Klc1	14.7638	14.6763	13.7733	13.8447	14.127	14.4661	13.9868	13.9875	13.696	13.5353	14.3611	14.2865
O88448	O88448	Klc2	13.0685	12.9059	13.173	13.4324	13.469	12.7051	12.2833	11.9148	11.5859	12.7666	11.0531	13.1645
O88455	O88455	Dhcr7	12.5805	12.6239	12.7225	12.4943	12.5273	12.392	12.6098	12.161	12.8574	11.5298	12.5439	11.4913
O88456	O88456	Capns1	14.7151	14.4432	14.8621	14.969	14.4013	14.5426	15.1978	15.0608	15.1844	14.189	14.9845	13.9143
O88466	O88466	Znf106	10.9803	10.7676	10.812	11.5753	12.288	12.414	11.9483	11.9139	11.6529	11.9663	11.1808	12.7482
O88487	O88487	Dync1i2	14.1192	14.1016	14.4258	14.2835	13.8848	13.8463	14.2032	14.0725	13.8081	13.5134	13.9194	13.627
O88491	O88491	Nsd1	11.9203	11.8819	12.2043	12.2829	12.3905	12.1891	12.2732	12.2125	12.2126	11.737	12.1091	12.4996
O88508	O88508	Dnmt3a	12.2284	12.1514	12.2469	12.2649	12.4129	12.3551	12.1649	11.866	12.292	11.4247	12.0769	12.1432
O88512	O88512	Ap1g2	15.3407	15.2181	15.4967	15.3796	15.1806	15.2353	15.4546	15.4708	15.3947	14.3759	15.3088	14.7525
O88520	O88520	Shoc2	15.7153	15.5904	15.211	14.7771	14.9787	15.2949	15.536	15.6413	15.6946	14.7347	16.4917	15.0073
O88522	O88522	Ikbkg	12.6288	12.3814	12.045	11.9847	12.2282	12.7472	11.8334	12.1551	11.6582	12.2718	12.593	12.3834
O88531	O88531	Ppt1	14.4338	14.6217	14.6151	14.6141	14.2975	14.4711	14.4798	15.2013	14.7674	13.9531	15.0689	13.3007
O88532	O88532	Zfr	12.8292	13.0509	13.2258	13.2053	13.4609	13.3051	13.1304	13.4386	13.3205	13.3658	12.9809	13.5431
O88533	O88533	Ddc	13.7419	13.5279	14.2745	14.151	13.087	12.7865	13.7666	14.0102	14.0677	11.4506	13.6008	11.4844
O88543	O88543	Cops3	15.0639	15.495	15.9104	15.6842	15.8143	15.9198	15.8541	15.8762	15.6266	16.0885	15.8087	16.0315
O88544	O88544	Cops4	14.9908	15.0483	15.2871	15.0898	15.3832	15.4878	15.2474	15.1983	15.265	15.3049	15.1623	15.2631
O88545	O88545	Cops6	12.2355	12.5495	12.8722	12.6327	12.7599	12.8431	12.3739	12.7277	12.7454	12.8149	12.4984	11.3584
O88552	O88552	Cldn2	12.1115	12.5778	12.4402	12.9477	13.6828	14.1178	13.2571	13.08	12.4912	13.9621	12.7044	13.7958
O88554	O88554	Parp2	11.5112	11.5186	11.3782	11.3765	11.3478	11.7056	11.5759	11.5286	11.9391	11.9841	11.0079	11.8948
O88559	O88559	Men1	12.9409	12.7377	12.5432	12.4711	12.5385	12.8295	12.5246	12.7399	12.3529	11.9231	12.7631	12.4215
O88569	O88569	Hnrnpa2b1	18.5217	18.4693	18.5726	18.5539	18.3883	18.0139	18.4462	18.4143	18.527	18.1531	18.3098	18.1353
O88572	O88572	Lrp6	10.2402	10.5422	11.2334	10.5344	10.2485	10.4097	10.6722	10.1029	10.9033	10.2338	8.59108	10.1454
O88587	O88587	Comt	15.0474	14.8206	15.2249	15.1848	15.1734	14.8363	15.4632	15.2004	15.3073	15.0831	14.3631	15.1352
O88593	O88593	Pglyrp1	13.3595	13.8683	14.3939	14.6048	14.3917	14.3488	15.4284	15.03	14.261	14.495	14.0309	14.2889
O88597	O88597	Becn1	9.58126	10.9859	11.1361	11.7916	11.5593	10.2888	11.1812	11.9291	11.2986	11.7129	11.8642	12.3155
O88622	O88622	Parg	13.6405	13.7393	13.7446	13.8187	13.9606	13.9561	13.9002	13.6898	13.7937	13.6832	13.6471	13.3353
O88627	O88627	Slc28a2	9.96976	10.3166	10.4163	11.4026	10.5808	10.2897	11.4117	10.9418	10.0397	10.8303	9.73995	8.96904
O88630	O88630	Gosr1	13.215	13.434	13.7023	13.4351	13.9407	14.1225	13.8572	13.9147	13.7404	13.4829	13.5888	13.7914
O88643	O88643	Pak1	13.0136	13.0801	13.14	13.5474	13.7325	13.6095	13.605	13.4607	12.9462	13.267	12.9471	13.3689
O88653	O88653	Lamtor3	13.1257	12.9095	12.0749	12.0583	12.5342	13.2565	12.4267	12.3446	11.8661	11.4751	12.3558	11.1796
O88665	O88665	Brd7	11.3018	11.2101	12.0016	11.9625	12.2013	11.3998	12.2229	12.1196	12.4107	12.1758	11.1833	12.0941
O88668	O88668	Creg1	13.0154	13.0869	13.3888	13.4013	13.4329	13.19	13.3056	13.4661	13.2999	12.9518	13.4554	12.1187
O88685	O88685	Psmc3	15.8912	15.7192	15.9391	16.1298	16.2268	16.0809	16.0468	15.8788	15.9593	16.2201	15.9659	16.0104
O88696	O88696	Clpp	14.1342	14.1998	14.4281	14.4344	14.2366	14.3206	14.3647	14.5427	14.2296	13.9187	14.2693	13.8487
O88697	O88697	Stk16	11.9981	11.77	11.6989	11.8209	11.2311	11.3558	11.5963	11.8298	12.2389	11.2084	11.8187	12.1043
O88700	O88700	Blm	9.57799	9.92155	10.2425	9.99726	10.8838	10.3247	10.2525	10.7276	10.5859	11.9344	9.6409	11.4444
O88708	O88708	Orc4	9.16141	9.61012	9.29738	9.32135	10.707	10.2383	9.87478	9.49938	9.62277	9.62887	9.28227	11.1168
O88712	O88712	Ctbp1	14.33	14.3573	14.3323	14.4147	14.1355	14.0715	14.4849	14.54	14.4852	13.6769	14.4386	13.805
O88735	O88735	Map7	14.7152	14.392	15.5804	15.6338	15.3737	14.9174	15.3997	15.6728	15.5163	15.3293	14.9197	15.2908
O88736	O88736	Hsd17b7	11.1652	11.3763	12.0013	11.703	12.0085	12.1207	11.91	11.8792	12.4437	10.0536	11.3587	11.8645
O88738	O88738	Birc6	14.0903	14.0601	14.1595	14.1933	14.5125	14.586	14.288	14.1972	14.1396	14.1731	14.1294	14.1106
O88746	O88746	Tom1	12.6158	12.753	12.7906	12.8012	12.415	12.6868	12.8233	12.9632	12.6108	12.3977	12.5838	12.4873
O88792	O88792	F11r	14.212	14.4	14.1896	14.3615	14.4472	14.4518	14.3077	14.4283	14.6219	15.057	14.6039	14.6238
O88796	O88796	Rpp30	14.7977	14.9117	14.7247	14.8892	15.0838	15.4023	14.9484	14.7993	15.2178	15.7237	15.1781	15.7751
O88811	O88811	Stam2	13.2454	13.0756	13.2775	13.2084	13.2038	13.5215	13.2805	13.4022	13.019	13.2602	13.6099	13.144
O88824	O88824	Jtb	13.1777	13.3977	13.8279	13.9007	13.3044	13.3413	13.7619	13.9203	13.7596	13.0254	13.3742	10.9394
O88843	O88843	Cradd	11.0406	11.0247	11.5686	11.6658	11.2086	10.903	11.3638	11.2161	11.4891	11.8638	11.2965	11.5745
O88844	O88844	Idh1	15.7889	16.1649	16.1202	16.1887	15.2984	15.2467	16.3298	16.4067	15.9444	14.5964	15.9848	15.094
O88845	O88845	Akap10	12.7147	12.5387	12.9876	13.1579	13.465	12.9587	13.1543	13.3114	12.8868	13.0853	12.8181	13.0987
O88879	O88879	Apaf1	12.8395	12.8774	12.9076	12.8934	12.6625	12.6752	12.999	12.9691	12.84	12.5531	12.6532	13.0067
O88888	O88888	Apba3	12.0992	12.0634	12.4316	12.3118	12.4243	12.2	12.443	12.4011	12.2472	12.466	12.1522	12.2189
O88895	O88895	Hdac3	13.3316	13.132	13.6486	13.5948	13.6463	13.7361	13.7348	13.3841	13.7623	13.1808	13.2946	13.3609
O88907	O88907	Pias1	12.2225	11.7537	12.1339	12.3536	12.3114	12.0312	12.4092	12.4854	12.2179	11.0913	11.1402	12.1171
O88939	O88939	Zbtb7a	13.155	13.2557	13.5765	13.4967	13.489	13.0016	13.6025	13.2826	13.7	13.7917	12.6394	13.0725
O88952	O88952	Lin7c	13.9412	14.0104	14.1218	14.0521	13.8919	13.9225	13.9406	14.2489	13.9889	13.0627	13.8156	13.4812
O88967	O88967	Yme1l1	14.4625	14.5173	14.8957	14.866	15.1839	14.9582	14.9669	15.0317	15.1758	15.0928	14.6788	15.1758
O88968	O88968	Tcn2	11.3988	11.3835	10.9523	10.7558	9.71746	10.415	11.4891	11.2784	11.0405	10.0616	11.6243	10.1798
O88983	O88983	Stx8	12.6257	12.8145	13.6665	13.885	13.7857	13.2554	13.664	13.5546	13.8197	13.9014	12.9101	13.9662
O88986	O88986	Gcat	14.3357	14.3695	14.7979	14.966	14.7746	14.8124	15.0069	14.8453	15.024	14.9569	14.494	14.6057
O88990	O88990	Actn3	12.7394	13.0674	12.6025	12.2045	12.9258	12.7006	12.95	12.6977	13.003	12.885	12.3945	11.2854
O89001	O89001	Cpd	14.2509	14.6176	14.798	14.7921	14.7627	14.5967	14.8859	14.9708	14.7623	14.3263	14.4562	14.5627
O89017	O89017	Lgmn	13.2694	13.0381	11.9805	12.3865	11.9415	12.4254	13.0427	12.9521	12.1226	12.2108	12.9433	12.4926
O89023	O89023	Tpp1	11.4882	11.721	11.3865	11.4406	11.5986	11.8315	11.8313	12.1262	11.3277	12.208	11.9898	11.6798
O89050	O89050	Mkln1	11.4278	11.2441	11.4021	11.3519	12.8103	12.7035	11.5481	11.5685	11.9474	12.3584	10.6547	12.8577
O89051	O89051	Itm2b	13.7065	13.4354	13.4953	13.6744	13.17	13.2561	13.3911	13.1247	13.2797	12.9499	13.4688	14.1312
O89053	O89053	Coro1a	12.3323	12.4545	12.28	12.2774	12.0065	12.4217	12.9057	12.4803	12.6992	12.9693	12.5175	13.4968
O89079	O89079	Cope	15.6428	15.6596	15.946	15.8897	15.7603	15.7739	16.0833	16.2999	15.9715	15.5991	15.6726	15.4402
O89086	O89086	Rbm3	15.6645	15.5968	16.2943	15.9984	15.8631	15.7528	16.1457	16.5071	15.9669	15.8897	15.8579	15.3265
O89090	O89090	Sp1	10.5889	11.6468	11.389	11.6408	11.7098	12.0982	11.2008	11.9709	10.7194	10.3358	11.7639	9.28398
O89109	O89109	Kcnn4	12.7572	12.5247	12.7643	12.4265	12.8165	12.8847	12.7704	12.8367	12.8937	12.8897	12.7861	13.0769
O89110	O89110	Casp8	14.6306	14.7531	15.2884	15.3865	15.6998	15.4136	15.5309	15.2812	15.3161	15.6552	14.7975	15.4555
O89112	O89112	Lancl1	14.3826	14.3022	14.6246	14.5586	14.1969	14.0005	14.6539	14.6263	14.3744	13.5203	14.48	13.4449
O89116	O89116	Vti1a	11.1973	10.9527	11.3211	11.1655	11.4589	11.0529	11.3012	11.4302	10.6258	10.9893	11.5561	10.1093
P00329	P00329	Adh1	17.1297	16.8093	16.6704	16.1099	14.9559	15.7174	16.6096	16.7422	15.6637	12.536	16.6595	14.814
P00375	P00375	Dhfr	15.5527	15.7764	15.6082	15.6596	15.2046	15.4287	15.3868	15.465	15.7558	15.1612	15.6982	15.0141
P00397	P00397	Mtco1	14.6982	14.8685	14.1276	13.6292	13.5968	14.6038	13.7103	13.6891	13.7565	12.6082	14.828	11.944
P00405	P00405	Mtco2	19.1935	19.1402	18.8262	18.75	18.4523	18.8316	18.6257	18.7615	18.7334	18.4189	19.4328	18.4758
P00416	P00416	mt-Co3	10.2687	9.80528	9.84452	9.04399	9.08013	9.15708	9.3022	8.51817	9.86503	10.5158	10.1113	9.27938
P00493	P00493	Hprt1	16.0264	15.878	15.7428	15.6392	15.4564	15.5975	15.8441	16	15.8273	15.8161	16.0983	15.6236
P00688	P00688	Amy2	10.796	11.7094	13.9567	11.6108	12.2958	10.9476	11.1739	11.4793	10.9489	10.6688	9.23502	12.1092
P00756	P00756	Klk1b3	14.6388	14.5446	15.3027	15.3722	15.5699	15.4651	15.5255	15.4234	14.9323	14.9826	14.8654	9.46789
P00761	P00761		19.8035	19.9184	21.055	20.195	20.2754	20.2212	21.5197	21.4711	21.5119	22.142	20.3232	20.7462
P00918	P00918	CA2	9.10635	9.06688	8.94347	9.06927	8.94486	9.48525	9.64277	9.01618	9.29954	7.24845	9.10706	9.89206
P01012	P01012	SERPINB14	11.935	9.93089	12.1018	13.2289	10.4315	10.8189	13.0503	11.2749	12.7975	11.7827	15.4224	12.0982
P01027	P01027	C3	14.9125	15.1041	14.9901	14.6802	14.7126	15.1281	15.3655	14.5873	15.3751	15.6205	14.8477	14.8717
P01029	P01029	C4b	12.0598	12.857	13.2747	12.9338	13.8172	13.674	14.6486	13.3855	14.2927	14.8955	12.9434	14.5715
P01112	P01112	HRAS	11.9433	12.7059	13.7326	13.8791	14.3806	13.8056	14.2549	13.5303	14.1532	13.8561	12.7608	9.68402
P01592	P01592	Jchain	16.8717	17.1456	16.7746	17.4428	16.509	16.4409	17.5344	17.7658	17.006	16.2813	16.1643	17.1261
P01631	P01631		13.908	14.0841	14.2356	14.0632	13.2698	12.7787	13.905	13.5364	12.9899	11.2889	13.5186	12.274
P01633	P01633	Igk-V19-17	9.40156	11.9295	12.1636	11.9382	10.8107	10.2485	11.7649	11.8373	12.9398	11.1402	12.1501	11.0537
P01635	P01635		11.7904	12.3525	12.2351	12.1034	11.5847	11.6414	12.0239	13.0647	11.8241	10.8569	12.1715	11.2938
P01636	P01636		10.8772	11.1948	10.2447	10.3911	10.971	10.5681	9.6962	12.453	10.8125	10.0691	9.9783	10.624
P01639	P01639	Gm5571	8.02803	12.8959	10.9473	13.3079	11.075	11.0663	12.4589	12.2215	10.5777	10.1395	9.4712	11.6438
P01642	P01642	Gm10881	14.3577	14.1067	14.2385	15.1217	12.0184	13.116	13.6636	13.358	13.7105	11.8446	14.3477	11.795
P01644	P01644		12.9835	13.1869	13.1261	13.1312	12.2997	11.6515	12.9191	12.747	14.4485	11.5705	11.4158	12.3775
P01648	P01648		12.3402	13.4664	13.5863	13.9015	12.1398	11.7717	12.3772	12.5631	13.3583	12.0934	11.669	14.1628
P01660	P01660		11.4479	12.1005	13.9543	14.1551	12.5447	11.9746	13.7694	14.0414	12.2251	13.4642	11.0223	13.5971
P01662	P01662		12.4379	10.3432	12.6668	10.61	9.31892	7.21152	11.4472	12.0599	12.8093	9.66406	8.82555	10.6686
P01680	P01680		11.8181	13.8819	14.3032	15.3046	13.7802	12.8937	15.4258	14.5615	16.1881	14.0967	15.2123	14.4936
P01747	P01747		13.2366	13.1326	13.1685	12.8827	12.5503	11.7008	12.0965	14.3084	10.931	11.7014	12.4792	12.5154
P01753	P01753		10.9185	11.3376	11.415	11.2224	9.81615	10.401	13.9785	11.1883	10.0078	10.6441	9.35971	10.2684
P01786	P01786		12.5758	12.2815	12.4221	13.6271	9.24754	10.5606	10.5132	11.2668	9.90158	9.82426	14.0647	10.6741
P01831	P01831	Thy1	11.7981	12.3017	12.8841	13.0982	12.8651	12.5834	13.1485	12.9925	13.1203	14.0631	12.6856	13.8608
P01837	P01837	Igkc	16.482	16.5303	14.5581	14.7376	14.0574	14.7361	14.4409	15.0347	13.6045	11.1059	15.3438	13.8516
P01843	P01843		11.619	13.2445	11.208	11.9092	11.4889	12.7248	11.4893	12.4173	11.0531	9.97108	11.8111	11.5412
P01867	P01867	Igh-3	13.2101	13.6773	12.8097	12.052	12.0863	12.4211	13.1769	12.6447	12.6502	12.3276	12.2233	13.0234
P01878	P01878		15.6469	15.8403	16.095	16.4152	15.1454	15.4092	16.4108	16.5629	16.1659	14.012	15.4708	15.3074
P01887	P01887	B2m	16.3397	16.2903	16.4217	15.9858	17.8574	18.2334	17.2182	16.5694	17.4909	18.2307	16.7356	18.2822
P01899	P01899	H2-D1	15.5491	15.806	15.7306	15.5002	17.636	17.8157	16.5899	15.8198	16.3757	17.538	15.9019	17.5344
P01900	P01900	H2-D1	9.76434	10.382	11.9909	11.4787	14.1124	13.3661	11.7061	12.2047	11.8849	13.3832	10.0796	10.1447
P01901	P01901	H2-K1	15.9323	15.6641	15.7472	15.7861	17.635	17.6605	16.5918	16.0704	16.5577	17.904	15.9092	17.7242
P01942	P01942	Hba	17.4884	17.4849	18.4756	17.911	17.4626	17.0097	18.2322	18.3061	17.7808	18.0454	16.6004	19.3953
P02088	P02088	Hbb-b1	20.2819	20.1388	20.9088	20.3389	19.8873	19.4875	20.4961	20.7918	20.265	20.6873	19.524	21.319
P02301	P02301	H3f3c	9.75321	10.499	10.7992	10.168	10.2802	10.0438	9.86635	11.0886	11.3731	10.9055	10.5004	11.035
P02463	P02463	Col4a1	15.1591	15.2197	15.5194	15.7733	15.1914	14.6097	15.6226	15.3624	15.7798	15.8692	14.9487	15.8013
P02468	P02468	Lamc1	14.6904	14.9446	14.6282	14.7986	14.5356	14.2412	14.9427	14.7689	15.0322	15.0022	14.7251	14.8861
P02469	P02469	Lamb1	14.9118	15.1016	14.99	14.9799	14.7625	14.6109	15.1244	15.0394	14.9192	15.1546	14.8895	15.0065
P02534	P02534		13.209	11.3728	12.1899	12.6141	10.8654	8.82987	12.4294	12.1988	19.8092	11.5788	12.2434	12.3135
P02662	P02662	CSN1S1	15.6653	14.8082	18.086	16.1098	14.5135	15.486	18.0298	19.2585	16.1	17.8077	16.0272	15.2364
P02663	P02663	CSN1S2	12.3192	11.8127	14.7117	13.4256	12.0302	12.9351	15.2282	15.9312	13.4577	14.8351	13.5169	12.7958
P02666	P02666	CSN2	13.4278	11.5509	13.5764	12.2435	9.7829	12.2054	13.7555	13.7364	11.1155	11.3944	12.9232	10.6167
P02668	P02668	CSN3	13.8675	12.2171	15.4005	13.4164	12.1556	13.1514	16.4226	17.1716	14.5078	15.4389	14.2837	13.5079
P02768	P02768	ALB	11.3696	10.8627	13.0778	14.2629	11.0716	11.0283	11.6091	12.5378	12.8431	12.6536	15.726	11.3244
P02769	P02769	ALB	11.5022	10.644	11.8369	10.8328	10.6381	10.2753	12.6031	11.8215	13.0447	13.5775	13.165	12.0972
P02788	P02788	LTF	10.5864	10.4364	12.5128	12.1213	9.80854	10.4365	12.5162	12.2831	12.9394	12.7388	13.1671	11.5495
P03888	P03888	Mtnd1	13.6068	13.3736	11.9933	11.9814	12.1271	12.9612	12.0821	11.7832	11.6423	9.26052	12.6245	11.0715
P03893	P03893	Mtnd2	10.8262	9.70608	9.70963	9.95545	9.25998	9.60587	9.46599	9.27038	9.19292	8.60841	10.3619	10.3194
P03899	P03899	Mtnd3	13.3854	13.775	11.8673	12.8076	13.1835	13.2921	13.1675	13.0125	12.7748	11.3883	13.3226	11.1887
P03911	P03911	Mtnd4	13.2548	13.3332	13.526	13.6669	13.2415	13.3256	13.3055	13.587	13.5523	12.3772	12.9936	11.8724
P03921	P03921	Mtnd5	11.7849	12.0919	12.0931	12.4323	12.1377	11.8207	11.5934	12.089	12.2458	10.9895	11.3018	11.4199
P03930	P03930	Mtatp8	16.4439	15.9946	17.5761	17.8691	17.0783	16.1121	17.2141	17.1437	18.1764	17.371	15.816	16.8433
P03958	P03958	Ada	14.7299	15.0133	15.1394	15.1236	15.3313	15.4667	15.2704	15.3118	14.8768	15.3983	14.9988	15.0634
P03975	P03975	Iap	13.1165	13.0275	13.6729	13.3672	13.0431	12.8646	13.1623	13.0394	13.2651	13.0128	12.954	13.5823
P03976	P03976		13.3223	12.8614	13.1926	11.4278	10.0187	10.5063	11.2715	11.7904	13.5997	9.22423	11.7431	10.6165
P04040	P04040	CAT	11.0899	11.6078	13.606	13.2245	10.6564	12.1901	12.3239	13.6075	13.0513	14.0241	13.3473	13.253
P04104	P04104	Krt1	12.2155	12.7206	15.666	15.3876	14.8273	12.8609	15.0752	14.9402	15.209	14.3716	12.4285	10.0431
P04117	P04117	Fabp4	13.2689	13.5948	12.96	13.2502	12.5725	12.8937	13.3074	13.1754	13.5502	13.3614	13.5155	13.3669
P04184	P04184	Tk1	13.8792	13.7826	14.1564	14.2864	13.3648	13.1103	14.0266	13.7437	14.2733	12.6468	13.756	12.7218
P04186	P04186	Cfb	12.8113	12.9663	13.6382	13.5211	13.2219	12.9062	13.9734	13.3132	13.9362	14.3367	12.7001	12.9728
P04231	P04231	H2-Eb1	11.9541	12.2689	10.3174	11.0238	15.3407	15.7392	11.9738	11.3317	12.0131	15.0545	10.7473	15.7134
P04264	P04264	KRT1	20.2054	20.2182	22.2017	22.0342	18.8593	20.664	20.9396	22.5493	21.8213	22.0714	21.74	20.4652
P04441	P04441	Cd74	12.579	13.2217	12.3687	12.6167	17.3044	17.404	14.3113	13.4825	13.7919	17.4886	12.072	17.1697
P04627	P04627	Araf	13.8884	13.8263	13.8717	13.7516	13.7278	13.7929	13.9708	14.0628	13.9352	13.3521	13.9284	13.5996
P04919	P04919	Slc4a1	11.298	11.1267	11.8422	11.4944	10.7836	10.9808	11.5296	11.8458	10.6888	11.511	10.1675	11.3708
P04925	P04925	Prnp	11.2747	11.5263	11.6084	11.4706	11.2533	11.2124	11.6274	11.0952	12.1355	12.0665	11.7697	11.8283
P04945	P04945		11.7032	12.0515	12.6428	12.71	12.4108	10.6552	13.9293	12.9426	13.0343	13.3645	10.6753	12.1838
P05063	P05063	Aldoc	11.3403	11.6257	12.336	12.1808	11.5429	11.4578	12.2333	12.7363	11.7954	11.4044	12.5835	11.8366
P05064	P05064	Aldoa	16.392	16.4443	16.8298	16.6464	16.621	16.5243	16.7767	16.6291	16.6013	17.0906	16.3907	16.8342
P05132	P05132	Prkaca	13.655	13.5427	13.5988	13.3224	12.9619	13.0791	13.4395	13.5432	13.6187	12.2845	13.5275	12.7163
P05201	P05201	Got1	15.5517	15.8859	15.8827	15.9239	16.6593	16.6652	15.983	15.9215	15.8113	16.777	16.0711	16.5866
P05202	P05202	Got2	17.4122	17.5863	18.0023	18.0303	18.0822	17.9141	18.0888	17.996	17.9145	18.0733	17.496	18.2979
P05208	P05208	Cela2a	10.6621	11.1099	10.0876	11.3117	11.0453	10.0997	11.4089	11.0249	11.5169	11.3039	10.1521	11.0833
P05480	P05480	Src	14.847	14.7924	15.058	14.9616	14.5505	14.3021	15.1075	15.0976	15.0485	14.6822	14.732	14.7626
P05555	P05555	Itgam	11.2516	10.3059	11.8658	11.8775	10.8941	10.9513	11.6643	11.5149	11.4871	12.4361	11.2935	13.0615
P05622	P05622	Pdgfrb	11.5162	12.1342	12.3543	12.9228	11.8675	11.4941	12.2538	12.6625	12.853	13.6023	10.7029	13.6462
P05784	P05784	Krt18	19.0354	18.9265	19.4119	19.2557	18.6995	18.5243	19.2624	19.345	18.9417	18.6809	19.0657	18.4248
P06151	P06151	Ldha	19.2779	19.1763	18.9602	18.9963	18.8809	19.1529	19.002	19.0058	18.7989	18.4825	19.1853	18.0953
P06330	P06330		13.5292	14.3743	14.2811	14.5143	13.1465	13.8618	13.4082	14.71	12.8964	12.2985	14.324	13.8665
P06339	P06339	H2-T23	12.8588	13.0481	13.3623	12.9866	15.1117	15.3179	13.5093	13.3285	14.0316	15.7019	13.7187	15.1937
P06537	P06537	Nr3c1	13.6767	13.495	13.4137	13.6386	12.9051	12.8368	13.3123	13.2618	13.2769	12.362	13.7475	12.5968
P06728	P06728	Apoa4	14.959	14.9016	14.7528	14.6455	13.4646	13.588	14.2032	14.6372	14.6315	14.0934	14.6439	15.4076
P06732	P06732	CKM	12.1861	11.0817	11.942	11.8999	12.0818	11.5643	13.2043	10.0235	12.1894	11.8606	11.097	12.296
P06745	P06745	Gpi	15.7915	15.9938	16.3854	16.2544	16.1888	16.0087	16.2299	16.3003	16.0806	15.9435	15.9191	15.9167
P06800	P06800	Ptprc	11.6231	11.777	11.7104	11.3086	11.8736	11.9646	12.6641	12.403	12.2567	13.2436	11.5515	12.8729
P06801	P06801	Me1	10.1829	10.0159	10.8988	10.7423	9.78216	9.94326	11.2762	10.3701	10.7913	11.1974	10.438	12.1099
P06802	P06802	Enpp1	10.7326	10.7572	10.7369	10.3559	10.4518	10.407	10.7796	10.4397	9.64773	10.0649	10.2163	10.4311
P06909	P06909	Cfh	12.516	12.6852	12.7561	12.658	12.6094	12.7563	13.3153	12.4353	13.3235	13.3927	12.7394	12.936
P07146	P07146	Prss2	11.7841	13.2678	11.4713	14.1004	13.6044	12.4799	11.4941	13.6508	12.7966	12.597	11.7215	15.2921
P07309	P07309	Ttr	12.7291	13.3144	12.9888	13.1197	12.4277	12.3273	12.8773	12.991	12.7043	13.3313	11.9572	12.6575
P07339	P07339	CTSD	10.9401	10.9048	13.5255	14.4506	11.8026	13.1342	13.0094	14.5862	13.8644	13.565	14.662	12.8013
P07356	P07356	Anxa2	17.1866	16.8815	16.9431	17.0373	16.6098	16.6982	16.9557	17.024	17.4243	18.056	17.3629	17.4246
P07607	P07607	Tyms	14.0807	14.0965	14.5464	14.5607	14.7789	14.5907	14.5292	14.4278	14.4588	14.3229	14.0432	14.1328
P07724	P07724	Alb	17.9845	18.6867	18.2596	18.1333	17.2569	17.9449	18.3197	18.1874	18.4859	18.7381	17.3462	18.0406
P07742	P07742	Rrm1	14.9953	15.092	15.1509	15.2166	15.6746	15.6573	15.1619	15.0526	14.9117	15.3062	14.8076	15.3822
P07758	P07758	Serpina1a	13.704	13.0061	14.4566	14.1654	13.4003	12.8012	14.2723	14.235	14.6929	15.4878	12.725	14.349
P07759	P07759	Serpina3k	13.9429	14.0341	14.7182	14.5215	14.496	14.4353	14.6145	14.3434	14.5571	15.6713	12.9056	14.5554
P07901	P07901	Hsp90aa1	18.4015	18.3646	18.5066	18.5848	18.891	18.7369	18.5062	18.4952	18.4762	18.7123	18.2229	18.4663
P08003	P08003	Pdia4	16.2535	16.7578	16.6077	16.7216	16.4902	16.5927	16.8087	17.0606	16.5681	16.2051	16.2589	16.3215
P08030	P08030	Aprt	16.395	16.4453	16.7507	16.8383	16.6052	16.6891	16.6749	16.6608	16.586	16.816	16.3792	16.5004
P08101	P08101	Fcgr2	11.0561	11.7542	11.5292	11.4714	11.22	11.2164	11.7853	11.5027	11.8846	12.1124	11.7739	12.5534
P08103	P08103	Hck	11.9277	11.884	12.5711	12.4156	11.6461	11.0391	12.4637	12.5913	12.7368	12.6676	12.4688	13.4137
P08113	P08113	Hsp90b1	19.1145	19.3277	19.3916	19.5366	19.4393	19.2837	19.7091	19.6915	19.4319	19.1887	18.9627	19.3183
P08122	P08122	Col4a2	16.0966	16.3457	16.1311	16.1817	15.7304	15.7789	16.2559	16.0436	16.1971	15.9714	16.0649	16
P08207	P08207	S100a10	13.1834	13.1565	13.7056	13.738	13.7217	12.8625	13.481	13.5045	13.5223	14.1124	11.5971	13.1867
P08226	P08226	Apoe	15.1783	15.6206	15.4162	16.1473	16.4012	15.9709	15.3109	15.5634	15.3705	15.9399	15.3166	14.9264
P08228	P08228	Sod1	17.0655	17.1053	17.1389	17.1085	16.7267	16.7696	17.1152	17.5108	16.9738	16.6664	17.5621	16.4082
P08249	P08249	Mdh2	18.5565	18.6812	19.564	19.6321	19.0944	18.983	19.622	19.6822	19.5572	19.5512	18.7129	18.9777
P08556	P08556	Nras	11.689	11.8566	11.7271	11.9254	11.8247	11.9404	12.0383	12.0589	12.2783	11.6841	12.3346	9.50912
P08752	P08752	Gnai2	16.6855	16.2782	16.5219	16.3283	16.3334	16.0883	16.8665	16.5953	16.6456	16.6227	16.4563	15.961
P08758	P08758	ANXA5	12.9202	13.6488	13.52	13.1091	13.0599	13.2177	13.484	13.5281	13.4625	12.6345	9.82461	10.3331
P08775	P08775	Polr2a	14.1975	14.2357	14.4296	14.4748	14.5187	14.3404	14.4588	14.3858	14.4425	14.7096	14.0431	14.4857
P09055	P09055	Itgb1	15.3033	15.3839	15.4134	15.3945	15.3539	15.355	15.5402	15.5895	15.2964	15.1045	15.4833	15.3751
P09103	P09103	P4hb	19.4619	20.1912	20.0061	20.0005	19.5031	19.5018	20.2541	20.2619	19.6685	18.4771	19.7098	18.5524
P09240	P09240	Cck	15.0314	13.9411	16.2842	15.8346	15.0732	14.0338	14.5439	16.1053	14.9062	12.1023	14.7177	10.6183
P09405	P09405	Ncl	18.5347	18.8601	18.7442	18.6913	19.4419	19.4834	18.9877	18.8806	18.7503	19.7356	18.992	19.4429
P09411	P09411	Pgk1	16.905	17.128	17.4622	17.4803	17.5347	17.3003	17.3537	17.4431	17.3939	17.5868	17.1355	17.1785
P09470	P09470	Ace	12.0635	12.4163	12.4136	12.4574	11.9972	11.6416	12.2622	11.8131	12.5427	11.3941	11.8086	13.4677
P09528	P09528	Fth1	14.7081	14.8354	15.2732	15.3078	14.8861	14.5142	14.8347	15.1187	14.8821	14.2746	13.9286	13.9829
P09602	P09602	Hmgn2	12.3074	11.0099	11.4095	11.1856	11.1571	11.058	10.5226	10.6769	10.7257	9.766	10.851	10.1272
P09671	P09671	Sod2	15.2436	15.099	15.5099	15.3736	15.2471	15.1125	15.3262	15.4598	15.2428	14.8148	15.135	14.3421
P09803	P09803	Cdh1	16.1166	15.9006	16.5252	16.5229	16.2488	16.1273	16.4581	16.4432	16.4335	16.288	16.0848	16.0828
P09813	P09813	Apoa2	13.6674	12.8555	13.417	13.624	13.1143	12.4452	13.3383	12.9047	12.7685	13.4414	11.1673	9.50296
P09925	P09925	Surf1	12.5585	12.5136	13.0023	12.9607	12.9509	12.8867	12.8886	12.7344	13.4951	13.1286	12.2007	12.7069
P0C0A3	P0C0A3	Chmp6	13.6528	13.4721	13.575	13.5359	13.4199	13.1023	13.6853	13.4948	13.4566	12.9353	13.7498	13.6445
P0C0S6	P0C0S6	H2afz	16.3385	16.1629	16.2053	15.5972	15.3544	15.7334	16.2785	16.1133	15.9216	15.1093	15.893	15.5632
P0C7N9	P0C7N9	Psmg4	12.0841	11.9722	12.5074	12.5346	12.8657	12.9075	12.5544	12.2469	12.2854	12.9192	11.8126	12.3706
P0C7T6	P0C7T6	Atxn1l	11.3039	11.5226	11.9654	12.4288	11.6854	11.2971	12.2448	12.5479	12.8196	11.9642	11.9929	12.1193
P0C872	P0C872	Jmjd7	12.2284	12.4328	13.2422	13.3561	12.5138	11.7105	12.934	13.0988	12.858	12.6549	12.135	12.6278
P0C8B4	P0C8B4	Gon7	8.88039	10.4583	9.84615	10.2141	10.1409	10.6789	9.79992	10.0092	8.81771	9.6733	10.6262	8.63531
P0CG14	P0CG14	Chtf8	12.6415	12.7945	13.6644	13.5044	14.1266	13.5168	13.5999	13.6509	13.7858	14.0538	12.7819	14.4822
P0CW02	P0CW02	Ly6c1	10.0371	10.2089	10.8661	10.4055	10.7882	11.1325	11.2563	11.9039	11.5189	13.9637	10.2213	9.76388
P0DJF2	P0DJF2	Pet117	13.1522	13.2341	13.6974	14.0501	14.0591	13.6225	13.9378	14.0836	14.4107	14.4595	13.6814	14.7353
P0DN34	P0DN34	Ndufb1	13.0523	13.0455	14.0243	14.1963	13.9451	13.2752	13.7482	14.0184	14.6931	13.6985	13.1677	13.9123
P0DN89	P0DN89	Tmem254a	11.9263	11.6992	10.8935	10.4418	10.0547	10.3917	10.9271	9.76941	12.4036	9.58395	11.8513	10.9325
P0DOV1	P0DOV1	Mnda	9.43347	9.5138	10.2547	9.71958	9.50855	9.9927	11.0843	10.3687	11.2362	12.6375	10.2952	12.7817
P0DP26	P0DP26	Calm1	18.8327	18.5782	17.6089	17.5377	17.46	17.611	17.731	17.8197	17.0834	16.2294	18.507	15.85
P0DPE0	P0DPE0	Eef1akmt4	11.8124	12.0556	12.7734	13.0057	14.0301	13.8828	12.9957	13.0798	12.6426	14.5201	12.1872	14.2309
P10107	P10107	Anxa1	13.5301	13.8724	13.553	13.8337	13.4101	13.2454	13.8358	14.088	14.1205	14.2478	13.613	13.7432
P10126	P10126	Eef1a1	21.3761	21.4779	21.5717	21.4988	21.8406	21.8657	21.5067	21.4218	21.1845	21.0986	21.5946	20.7743
P10404	P10404		14.4668	12.9552	13.3804	12.4678	15.3426	14.3548	13.7349	14.3546	15.1577	14.5674	15.0286	15.8847
P10417	P10417	Bcl2	11.0625	10.518	11.6054	11.2677	11.4565	10.2148	11.3367	10.747	11.5061	10.4391	10.4241	9.83299
P10493	P10493	Nid1	15.277	15.5198	15.3098	15.5251	15.2545	15.1322	15.5259	15.3475	15.6894	15.7929	15.3238	15.7415
P10518	P10518	Alad	14.5356	14.54	14.569	14.3387	14.1793	14.3081	14.4536	14.3797	14.4954	13.5407	14.628	13.2876
P10599	P10599	TXN	11.0305	10.8452	12.9032	13.0646	9.78019	11.3209	11.8963	12.8815	13.1162	12.6389	13.5953	10.1103
P10605	P10605	Ctsb	15.0183	14.9682	15.1073	15.0467	15.4478	15.2823	15.3574	15.5672	15.0524	14.9679	15.1277	14.9333
P10630	P10630	Eif4a2	14.1658	14.6988	14.919	14.7061	14.1108	13.955	14.7761	14.8118	14.4056	13.477	14.3173	13.3376
P10639	P10639	Txn	17.8252	17.9606	17.8283	18.0195	17.666	17.6282	17.7082	17.9032	17.9743	17.5899	17.8655	17.4915
P10649	P10649	Gstm1	17.5485	17.3424	17.3594	17.2325	16.5908	16.5981	17.2144	17.2172	17.3662	15.8156	17.4127	15.8844
P10711	P10711	Tcea1	14.7077	14.7817	15.5248	15.4552	15.8458	15.2873	15.4061	15.3815	15.6906	16.3178	14.9108	15.4614
P10833	P10833	Rras	11.9167	12.2879	12.0205	12.0822	11.7589	11.431	12.2035	12.0739	12.6824	12.321	11.5349	11.0663
P10852	P10852	Slc3a2	16.8968	17.1537	17.5304	17.6788	17.6172	17.1517	17.5309	17.6133	17.6482	18.4173	17.2435	18.0335
P10854	P10854	Hist1h2bm	13.4397	13.205	14.9394	15.1701	14.71	13.3337	15.1168	15.152	15.728	15.4058	13.316	15.4866
P10922	P10922	H1f0	15.0768	15.2494	16.1236	16.1283	15.2853	14.9971	16.0124	16.2265	16.3885	15.1648	15.2611	15.1898
P11031	P11031	Sub1	14.9591	14.826	14.1903	13.9734	14.1995	14.7948	14.394	14.3883	14.0238	14.2016	14.927	13.6561
P11032	P11032	Gzma	13.6099	13.4393	14.6093	14.6274	14.1362	13.677	14.6919	14.5647	14.5095	14.2623	13.9751	14.5675
P11087	P11087	Col1a1	17.1345	17.3529	16.54	16.2044	16.0622	16.2798	17.2212	16.9722	16.4283	16.5951	16.9811	17.2458
P11103	P11103	Parp1	15.5492	15.8072	15.762	15.6743	15.7885	15.8785	15.9359	16.0283	15.9854	15.6057	15.8715	15.612
P11157	P11157	Rrm2	13.8563	13.6589	13.8249	13.6741	14.4494	14.6583	13.7903	13.947	13.7617	14.5688	14.2932	14.3654
P11276	P11276	Fn1	15.5664	15.3927	15.4836	15.684	15.6718	15.3939	15.7884	15.5049	15.9818	16.5157	15.1159	15.7439
P11352	P11352	Gpx1	15.5099	15.5596	15.2393	15.1032	14.3038	14.6848	14.9585	15.0867	14.7645	13.5757	15.2157	13.9016
P11438	P11438	Lamp1	14.5383	14.4047	13.6254	13.1993	13.2466	14.1995	13.5715	13.7109	12.8487	13.3893	14.6573	13.1108
P11440	P11440	Cdk1	14.6194	14.5835	15.0096	15.0453	15.6563	15.2852	15.0506	14.8799	15.0581	15.6052	14.4367	15.5326
P11477	P11477	Defa1	14.9422	15.1456	15.1822	15.6336	15.2637	14.8945	15.9294	15.9791	15.0786	13.3333	14.7559	12.4162
P11499	P11499	Hsp90ab1	19.892	19.968	20.2001	20.1847	20.6563	20.5107	20.2795	20.1779	20.1971	20.6971	20.1285	20.4278
P11531	P11531	Dmd	12.1339	12.0005	12.0977	12.4365	12.5935	12.1245	12.3344	12.2237	12.5534	11.8843	11.83	11.9709
P11627	P11627	L1cam	13.1112	13.0137	13.8479	13.7262	13.3135	12.9546	13.5533	13.5053	13.5326	12.6393	13.1342	13.1517
P11679	P11679	Krt8	21.1869	21.1146	21.4162	21.2593	20.5685	20.3772	21.0687	21.2748	21.0648	19.659	21.1646	19.129
P11688	P11688	Itga5	13.1487	13.3043	13.4556	13.323	13.3378	12.9145	13.7019	13.6488	13.3418	14.4383	12.9846	14.2695
P11725	P11725	Otc	18.5015	18.3492	18.9818	18.7968	17.8789	17.4899	18.5138	18.7274	19.0416	15.8673	18.4126	16.54
P11835	P11835	Itgb2	11.322	11.6741	11.9379	12.2091	11.9817	11.8389	12.7753	12.4073	12.7215	13.7385	11.7216	13.9741
P11859	P11859	Agt	11.7108	11.8553	11.7647	12.22	10.9046	10.896	11.7084	10.9301	11.1756	11.5485	11.5973	9.37966
P11881	P11881	Itpr1	12.2589	12.0512	11.9996	11.7854	12.2016	12.2616	11.88	12.178	11.7776	12.2673	11.9286	11.8997
P11928	P11928	Oas1a	12.4476	12.0356	13.5052	12.9928	13.9445	13.4772	14.9901	13.6528	15.1379	14.6487	12.7163	14.0501
P11930	P11930	Nudt19	13.2459	13.0536	13.3704	13.2227	13.5447	13.5257	13.1628	12.9826	12.9174	12.9293	12.815	12.0065
P11983	P11983	Tcp1	17.8257	17.6333	18.0101	18.0088	18.1369	18.1258	17.9743	17.9726	17.8813	18.2729	18.0058	18.2741
P12023	P12023	App	12.9257	13.0111	13.3031	13.4723	13.4172	13.7244	13.6644	13.8263	13.1839	14.0555	13.0978	14.2724
P12265	P12265	Gusb	13.1841	13.2448	13.3393	13.1473	13.43	13.6407	13.418	13.4982	13.0731	13.5075	13.0008	13.796
P12367	P12367	Prkar2a	14.5376	14.66	15.2114	15.3185	15.196	14.9765	15.2268	15.1645	15.3572	14.9286	14.6952	14.6657
P12382	P12382	Pfkl	15.8623	15.8794	16.1889	16.1328	16.1071	16.1426	16.1074	16.1368	16.22	16.0136	15.8403	16.3188
P12710	P12710	Fabp1	15.2228	15.5034	15.6061	15.8223	15.4132	15.0738	15.5805	15.5595	15.7195	15.7822	15.7541	15.3715
P12787	P12787	Cox5a	17.1155	17.0902	17.4977	17.5709	17.3553	17.0544	17.5289	17.6696	17.6174	17.234	17.1344	17.4019
P12791	P12791	Cyp2b10	12.7243	12.6835	12.6255	12.0941	10.8322	10.8179	13.218	12.3772	13.0242	9.05185	12.8438	11.4216
P12815	P12815	Pdcd6	14.0479	14.2861	14.5353	14.3723	14.3513	14.3441	14.6501	14.407	14.3401	14.1332	14.0576	12.265
P12970	P12970	Rpl7a	18.0069	17.7511	18.4345	18.546	18.8419	18.406	18.4961	18.3578	18.4635	18.7261	17.8171	18.6928
P13020	P13020	Gsn	15.013	15.1119	15.3637	15.0422	14.7859	14.553	15.3642	15.0968	15.2621	15.4965	14.9258	15.7228
P13439	P13439	Umps	14.4456	14.618	14.9273	14.9365	15.2994	14.9438	15.0557	15.0618	15.2158	15.6836	14.6577	15.5714
P13595	P13595	Ncam1	13.0506	13.2748	12.8733	12.8985	12.49	12.7625	12.7249	12.7934	12.9684	12.6435	13.0314	12.4653
P13597	P13597	Icam1	11.4494	11.5741	12.3058	11.8587	14.8355	15.1204	13.4244	12.8616	13.2808	15.6847	12.5307	15.5948
P13645	P13645	KRT10	18.655	18.6886	20.48	20.8657	17.964	19.7748	19.8762	21.3896	20.9034	20.7029	21.1593	20.3439
P13705	P13705	Msh3	11.4988	11.8834	11.9561	12.1467	11.8057	11.7562	11.8659	12.0436	11.9366	11.788	11.7475	11.6619
P13707	P13707	Gpd1	16.5025	16.4896	16.8634	16.6427	16.0504	16.1714	16.6789	16.7148	16.6281	14.5066	16.5827	14.1876
P13745	P13745	Gsta1	12.8458	12.8469	12.2165	11.4776	11.5652	12.2598	13.6881	11.4245	11.9889	12.3516	12.532	11.3362
P13808	P13808	Slc4a2	10.7275	10.7813	10.757	10.6714	11.7679	11.5475	11.1012	11.0514	10.5326	11.5204	10.6857	11.9154
P13864	P13864	Dnmt1	15.0345	15.3232	15.3379	15.4126	15.9165	15.8072	15.5619	15.3946	15.4364	15.7587	15.3874	15.6856
P14069	P14069	S100a6	7.54955	8.2901	10.3758	10.4417	10.6401	7.90667	10.5958	10.8337	10.9627	11.9629	9.64129	11.3078
P14094	P14094	Atp1b1	19.9458	19.953	20.2613	20.2094	19.8334	19.6058	20.2841	20.241	19.8973	18.9704	20.0579	18.8641
P14115	P14115	Rpl27a	17.5101	17.9058	18.7925	19.0192	19.1147	18.5849	18.7533	19.0403	18.9864	19.019	18.1335	19.0827
P14131	P14131	Rps16	17.1187	17.1012	16.9168	16.9804	17.273	17.4585	16.8664	16.9819	16.6631	17.0758	17.1046	16.6687
P14148	P14148	Rpl7	18.8328	18.9232	19.3661	19.5845	19.8698	19.4942	19.4899	19.5747	19.4625	19.6062	18.7241	19.6485
P14152	P14152	Mdh1	16.7961	17.0021	17.0666	17.0421	16.65	16.5842	17.1031	16.9834	17.1363	16.2102	16.7117	16.3835
P14206	P14206	Rpsa	18.5688	18.5681	18.6199	18.6618	18.8147	18.9087	18.8852	18.8768	18.5484	18.8924	18.6478	18.9074
P14211	P14211	Calr	15.9329	16.4942	16.1705	16.2573	16.2895	16.4348	16.4916	16.5969	16.0024	15.5415	15.9016	15.5418
P14234	P14234	Fgr	10.2943	10.4048	10.4829	10.6967	9.17958	10.0988	11.0496	10.4913	10.7322	9.97857	10.067	10.2393
P14404	P14404	Mecom	11.2051	11.537	11.8841	11.1003	12.3237	11.7765	11.668	11.5499	11.8415	12.5486	11.4644	12.7731
P14426	P14426	H2-D1	10.5191	10.3923	10.5344	10.3397	12.0867	12.5233	11.0647	11.0819	10.2108	12.9253	11.4981	12.5196
P14432	P14432	H2-T3	13.6664	13.7358	13.3793	13.6077	14.0423	14.1759	13.3621	13.2174	13.6147	12.1379	13.874	12.0205
P14483	P14483	H2-Ab1	12.7414	9.82447	12.0891	12.2432	15.87	16.0582	13.2532	12.6796	11.1406	16.1673	13.0099	15.9206
P14576	P14576	Srp54	14.3631	14.6631	14.5506	14.5456	14.4331	14.4224	14.6872	14.7703	14.4051	14.1963	14.6136	14.5278
P14602	P14602	Hspb1	13.2033	13.3414	14.0632	13.8082	13.412	13.0009	14.0147	14.1146	14.5514	15.2472	13.4378	16.1681
P14685	P14685	Psmd3	15.6071	15.6416	15.7102	15.7264	16.1159	16.0089	15.8082	15.7191	15.6702	15.8628	15.5669	15.5764
P14733	P14733	Lmnb1	18.5421	18.6092	18.8585	18.9252	18.8229	18.6426	18.9323	18.8686	18.989	18.667	18.6524	18.4098
P14824	P14824	Anxa6	14.7037	14.7587	14.2494	14.0972	14.1454	14.29	14.4025	14.265	14.4165	14.5171	14.532	14.1638
P14869	P14869	Rplp0	18.228	18.4133	18.181	18.2638	18.504	18.7228	18.3976	18.3367	18.2763	18.5729	18.6313	18.1152
P14873	P14873	Map1b	12.4763	12.5555	12.6562	12.9437	12.7264	12.2058	12.4687	12.7209	12.6672	13.0794	12.4757	13.5811
P15066	P15066	Jund	11.2228	10.9086	11.007	10.8698	11.501	11.5616	11.1622	10.6563	10.6339	11.7021	10.4349	10.8326
P15105	P15105	Glul	13.9439	14.0033	14.0672	14.0532	13.9651	13.8633	14.2037	14.2588	14.2432	12.8364	14.2039	13.5354
P15208	P15208	Insr	12.4051	12.2838	12.5085	12.3293	12.1268	12.1458	12.6865	12.6785	12.4655	11.6376	12.3622	12.5192
P15241	P15241		13.6198	13.3496	12.1955	12.8095	13.0169	12.9443	12.616	12.7584	19.1851	12.5625	12.6994	11.8945
P15252	P15252		9.74217	10.5542	11.0413	12.9648	10.7046	12.0892	10.5616	11.9271	12.4768	13.0027	13.5319	9.53692
P15307	P15307	Rel	11.1122	11.3325	11.6495	11.4215	10.7495	10.3809	11.7467	11.0447	11.5895	12.6974	11.0114	13.0502
P15327	P15327	Bpgm	11.1584	11.2605	11.8818	11.7304	11.524	11.2825	11.9976	12.0748	11.8829	11.0019	11.3003	11.8463
P15331	P15331	Prph	13.2573	13.3469	13.412	13.4784	13.2317	13.3926	13.3741	13.2612	13.7069	14.1614	13.139	14.5537
P15379	P15379	Cd44	14.6699	14.4759	15.1871	15.2755	15.7119	15.5172	15.7052	15.2435	15.217	16.0372	15.1177	16.5172
P15532	P15532	Nme1	17.5772	17.887	17.7175	17.639	17.7592	17.9372	17.7739	17.6298	17.53	17.4073	17.2755	17.5049
P15535	P15535	B4galt1	11.937	12.3954	12.449	12.229	12.1432	12.6282	12.3512	12.5163	11.979	11.6685	12.1556	11.5209
P15626	P15626	Gstm2	14.1254	14.0626	13.7485	13.3624	12.8462	12.9849	13.4206	13.2865	13.2003	11.4714	13.9852	11.6822
P15806	P15806	Tcf3	11.3752	11.4455	11.5632	11.8966	12.2496	12.02	11.7357	11.7883	11.7387	11.6832	11.7212	11.7717
P15864	P15864	Hist1h1c	20.2393	20.5467	21.1849	21.2784	20.9666	20.4875	21.2452	21.3779	21.531	21.1636	20.8047	21.0224
P15920	P15920	Atp6v0a2	13.0687	13.0379	13.0838	13.4079	12.7334	12.8319	13.1086	13.2236	12.9864	12.83	13.1396	12.1479
P15947	P15947	Klk1	14.7967	14.2924	14.5886	14.6754	13.7097	13.7109	14.2359	14.7904	14.3702	9.6886	14.8845	9.41701
P16014	P16014	Chgb	14.5414	13.756	14.5958	14.2406	14.1442	13.9065	13.9556	14.3002	14.0292	12.6529	13.9727	12.6449
P16045	P16045	Lgals1	10.9834	11.2052	10.7494	11.71	10.4985	10.8671	11.0284	10.5292	11.9264	11.0435	11.2204	11.5697
P16056	P16056	Met	11.9237	12.5054	12.0225	12.0992	11.9418	12.4235	11.939	11.689	12.2377	10.6676	12.3953	11.5979
P16110	P16110	Lgals3	11.3183	11.5239	12.1666	12.1464	12.3946	11.7902	12.2096	12.0692	12.365	13.56	10.9653	12.925
P16125	P16125	Ldhb	11.8233	11.1507	11.1718	10.1765	10.5504	10.6376	11.1132	10.7398	13.1628	10.6108	12.7414	11.7636
P16254	P16254	Srp14	13.6134	13.9796	14.0465	14.1813	13.9474	14.0262	14.2874	14.2511	14.0708	13.8792	14.1563	13.6786
P16330	P16330	Cnp	13.9355	13.941	13.6226	13.5014	14.1698	14.364	14.0767	14.0809	13.7016	13.8473	13.6292	14.4836
P16332	P16332	Mmut	14.7949	14.6349	15.1461	14.9354	14.3812	14.3189	14.9365	14.9999	14.8101	13.6625	15.0777	13.7267
P16406	P16406	Enpep	11.8966	11.7083	11.8513	11.3011	10.2847	9.14391	11.1564	10.9354	10.5914	9.26257	11.9873	9.92771
P16460	P16460	Ass1	12.1686	12.3586	12.595	12.6345	13.1377	13.1178	12.8555	12.5152	12.5664	13.7537	12.2479	13.6423
P16546	P16546	Sptan1	16.9942	17.0304	16.8983	16.8429	16.6418	16.5864	16.9206	16.9743	16.7981	16.3244	16.9547	16.2144
P16627	P16627	Hspa1l	15.0086	15.1378	15.4978	15.6433	16.219	15.9803	15.8475	15.7478	16.2183	16.0706	15.5801	16.4157
P16675	P16675	Ctsa	12.9226	12.4442	12.8259	12.7324	12.2283	12.34	12.6743	12.6349	12.6949	11.494	12.2861	11.4576
P16858	P16858	Gapdh	18.1543	18.2632	18.5068	18.5649	18.5204	18.3574	18.6045	18.5206	18.5347	19.3592	17.7902	19.3152
P17047	P17047	Lamp2	15.6304	15.9405	15.1905	14.97	15.2907	15.8172	15.3242	15.8243	14.4582	14.6726	15.9141	15.3093
P17095	P17095	Hmga1	14.8226	15.2707	15.3877	15.1612	15.3596	15.1909	15.3608	15.3907	15.2911	15.4493	14.5825	15.6829
P17156	P17156	Hspa2	12.8883	12.7917	13.435	13.4956	13.7973	13.352	14.1224	13.7228	13.8157	14.1425	13.5257	14.2906
P17182	P17182	Eno1	18.1439	18.0547	18.3298	18.3793	18.1341	18.0119	18.2917	18.2901	18.2241	18.0804	18.0207	17.5825
P17183	P17183	Eno2	12.6551	11.655	12.813	12.6049	11.9087	12.0861	12.6729	12.9116	12.2206	13.0597	12.6872	12.6867
P17225	P17225	Ptbp1	16.8554	17.1769	17.3555	17.4426	17.2931	17.3662	17.3645	17.4042	17.339	17.7527	17.0327	17.8114
P17426	P17426	Ap2a1	14.3621	14.3709	14.2008	14.1748	14.2317	14.3941	14.368	14.2562	13.9885	14.0622	14.398	13.8387
P17427	P17427	Ap2a2	14.324	14.3664	14.1204	14.1184	14.2101	14.3803	14.2848	14.2016	13.9021	13.9697	14.1423	14.1191
P17439	P17439	Gba	13.3834	13.2983	13.2913	13.1862	13.0904	13.2625	13.0748	13.9674	13.1787	12.6511	13.7355	13.319
P17533	P17533	Defa-rs1	17.8734	18.0212	18.0688	18.2947	17.5144	17.5912	18.6362	18.5072	17.2546	14.0468	17.7581	16.0545
P17563	P17563	Selenbp1	16.2869	16.2807	16.4291	16.2157	15.8182	15.8653	16.4036	16.3787	16.3254	15.5759	16.4205	15.0784
P17665	P17665	Cox7c	14.7352	14.216	13.426	12.9697	12.4829	13.2432	14.143	13.8272	13.2729	12.8968	14.2386	12.8091
P17710	P17710	Hk1	12.6552	12.8115	13.093	12.8514	12.6928	12.542	13.2471	13.0176	13.2394	13.3161	12.5079	13.5238
P17742	P17742	Ppia	19.7709	19.767	20.6106	20.787	20.3192	20.048	20.5067	20.6782	20.64	20.5192	19.7266	20.2533
P17751	P17751	Tpi1	17.7781	17.8756	18.509	18.5004	18.1501	17.8056	18.302	18.5118	18.2508	17.6924	18.0009	17.5576
P17809	P17809	Slc2a1	12.8855	13.0254	12.901	13.0229	13.9885	14.0923	13.0344	12.8928	12.9928	14.6494	13.7705	14.2704
P17879	P17879	Hspa1b	14.916	14.8383	15.2111	15.3421	16.0669	15.8543	15.5872	15.4132	15.6595	16.2011	15.3789	16.6948
P17892	P17892	Pnliprp2	14.8193	14.6096	15.0899	14.9236	14.7718	14.4702	15.2318	15.5874	15.2796	12.4901	15.2679	12.0762
P17897	P17897	Lyz1	20.2058	20.3443	21.213	21.6102	21.2701	21.1201	22.115	22.1744	21.2495	17.9758	20.2904	20.3513
P17918	P17918	Pcna	15.4552	15.6038	15.7855	16.011	16.1699	15.9953	16.01	15.9475	15.9115	16.0893	16.0686	16.1398
P18052	P18052	Ptpra	13.0353	13.3375	12.8896	12.6574	12.829	12.793	13.514	13.1805	13.2263	12.558	12.9537	13.0434
P18111	P18111	Cdx1	11.45	11.3451	11.3963	11.5273	11.5771	11.2831	11.4096	11.4439	11.5758	11.0398	11.3997	9.28614
P18155	P18155	Mthfd2	13.5747	13.5913	13.9193	13.9026	15.0233	14.8995	14.2633	14.2227	13.9598	16.5261	13.7361	16.1412
P18242	P18242	Ctsd	15.3881	15.1362	15.7564	15.855	15.5571	15.4833	15.715	16.1484	15.8372	15.623	15.6969	15.7237
P18528	P18528		10.0205	10.7863	11.5315	10.6389	9.47718	11.5121	10.3425	11.6185	11.7986	10.319	9.66144	9.22542
P18531	P18531	Ighv3-6	10.0204	11.0303	11.4151	11.5901	10.1888	10.874	12.1107	11.2646	12.8157	9.3184	11.7388	11.774
P18572	P18572	Bsg	16.3437	16.5119	16.8345	16.8873	16.9514	16.7746	16.8199	16.7115	16.6926	16.4472	16.3293	16.763
P18608	P18608	Hmgn1	9.66185	10.4751	12.2592	11.1708	11.3758	10.6073	12.481	12.1887	12.493	12.8482	11.9286	12.3901
P18653	P18653	Rps6ka1	15.0414	15.0934	15.1405	15.1035	14.9248	14.8372	15.1338	14.9657	14.8037	14.2734	14.9071	13.7524
P18654	P18654	Rps6ka3	14.1955	14.108	14.2551	14.3076	14.1339	14.2205	14.0318	14.3886	14.3198	14.1353	14.0304	14.0022
P18760	P18760	Cfl1	17.8818	18.0062	18.7027	18.8844	18.8141	18.1571	18.7903	18.8254	19.0899	19.4054	18.0851	19.3373
P18872	P18872	Gnao1	12.8435	13.4216	12.9418	12.8328	12.6605	12.5459	13.2387	13.0362	12.7503	11.9935	12.9474	12.4392
P19001	P19001	Krt19	21.0342	20.934	21.7297	21.5511	20.7713	20.4941	21.3018	21.5049	21.5328	19.2515	21.3267	19.127
P19096	P19096	Fasn	16.5118	16.5518	16.9029	16.8645	17.2637	17.181	16.8624	16.8667	16.7201	17.0221	16.5631	17.1824
P19157	P19157	Gstp1	16.3656	16.5455	16.9593	16.9438	16.4007	16.2089	16.9226	17.328	16.9538	15.9501	16.5361	15.9113
P19182	P19182	Ifrd1	10.5462	10.2604	10.8372	10.9154	12.5184	12.3542	10.4198	11.4716	11.2446	13.9159	10.0672	12.6356
P19221	P19221	F2	10.6285	11.0884	10.9428	11.2327	11.221	10.8807	11.615	11.4891	11.5143	12.7554	10.6728	11.2729
P19253	P19253	Rpl13a	16.2413	16.2859	16.9487	16.9644	17.3469	17.0749	17.0759	17.1259	17.2	17.0332	16.7616	16.3797
P19324	P19324	Serpinh1	14.9483	15.2853	14.9383	14.9957	14.835	15.0648	15.3702	15.1308	15.7503	16.3219	15.1236	16.8948
P19426	P19426	Nelfe	12.5493	12.706	12.8023	12.8025	13.046	12.6179	12.7838	13.1466	12.9841	13.1845	12.3946	13.0601
P19467	P19467	Muc13	17.2601	17.1164	17.249	17.4236	16.3904	16.4503	17.3467	17.4982	16.8318	14.7771	17.0714	15.6052
P19536	P19536	Cox5b	16.8463	16.6388	16.8208	16.7644	16.396	16.2289	16.537	16.3563	16.5666	15.7895	16.4542	16.0988
P19639	P19639	Gstm3	15.0988	14.4376	14.8364	14.5116	13.2652	13.0517	14.2191	14.1323	14.5769	11.3035	14.7793	11.4359
P19783	P19783	Cox4i1	17.1569	17.3931	17.8192	17.8812	17.6994	17.4283	17.6599	17.6231	17.7859	17.5423	17.2365	17.3115
P19973	P19973	Lsp1	11.8692	12.039	12.1737	11.9541	11.9082	12.5626	12.7918	12.1996	12.2139	13.4211	11.7472	13.2529
P20029	P20029	Hspa5	18.9637	19.2997	19.612	19.7348	19.8834	19.7099	19.9559	19.9569	19.6178	19.7593	19.135	19.7446
P20060	P20060	Hexb	13.1551	13.1589	13.1788	13.2592	12.6181	12.2312	12.6632	13.2221	13.1578	11.9573	12.9534	12.4642
P20065	P20065	Tmsb4x	13.9399	13.4803	12.2624	12.4509	12.1053	12.4954	12.4562	12.4529	11.9434	11.6273	12.8895	11.6722
P20067	P20067	Id1	11.7773	10.7557	12.1471	12.5767	12.7997	12.462	12.1345	12.1679	12.7268	13.2634	11.9207	13.5719
P20108	P20108	Prdx3	16.5211	16.3863	16.4244	16.2092	16.1635	16.6781	16.3659	16.0775	16.265	16.2792	16.5678	16.1742
P20152	P20152	Vim	18.262	18.3371	18.1735	18.1104	17.9839	17.8647	18.324	18.2546	18.6178	18.5949	18.3129	18.1956
P20444	P20444	Prkca	14.3061	14.4512	14.4259	14.2401	14.0991	14.2521	14.3287	14.5053	14.4406	13.4766	14.3111	13.0698
P20491	P20491	Fcer1g	11.066	11.7788	11.7895	12.3665	11.6763	12.6087	13.1645	12.734	14.1858	14.0651	11.2066	14.889
P20664	P20664	Prim1	13.7237	13.757	13.8801	13.9917	13.9394	13.7864	13.8022	13.6875	13.7062	13.0468	13.6872	13.1749
P20918	P20918	Plg	12.9971	12.6012	13.3039	12.633	12.8374	12.6069	13.3578	12.6233	13.3836	13.9504	12.5124	11.8353
P21107	P21107	Tpm3	20.0594	20.1528	20.092	20.1645	20.3422	20.2576	20.3295	20.41	20.0012	19.989	20.2891	19.6261
P21126	P21126	Ubl4a	14.0293	14.0575	14.6351	14.8228	14.9342	14.7767	14.8636	14.8414	14.7064	15.0631	14.2225	14.9232
P21271	P21271	Myo5b	14.1233	14.0507	14.349	14.4203	13.798	13.8744	14.4208	14.3658	14.2073	13.3762	14.2681	13.4622
P21278	P21278	Gna11	16.1991	15.7758	16.0353	16.0222	15.8936	15.5801	15.7772	15.796	16.0175	15.0176	15.8902	15.4354
P21279	P21279	Gnaq	13.4577	13.4078	13.4325	13.4208	13.213	13.2467	13.2496	13.3117	13.3578	13.2499	13.4453	13.3296
P21447	P21447	Abcb1a	12.5144	12.1704	13.0859	13.0593	12.0611	11.65	12.751	12.7374	13.4471	12.6169	13.0464	12.8752
P21460	P21460	Cst3	13.7993	13.8999	14.8512	14.9057	14.4054	13.7352	14.9928	14.7067	14.7942	14.598	13.9609	14.1793
P21550	P21550	Eno3	10.9077	11.3123	11.2239	10.958	11.2368	10.9205	13.697	11.0432	10.4497	9.19951	11.4147	9.83987
P21614	P21614	Gc	13.7484	14.3226	14.234	14.1536	13.7869	13.8727	14.6069	14.4155	15.2464	15.4459	13.9091	14.3091
P21619	P21619	Lmnb2	14.9108	15.1749	15.5076	15.5303	15.317	15.0403	15.4719	15.6136	15.6227	14.9097	15.043	15.1337
P21803	P21803	Fgfr2	13.0158	13.2016	13.6473	13.3293	13.8342	14.4758	13.3768	11.7355	13.5129	13.4465	14.6167	12.7398
P21956	P21956	Mfge8	12.6192	12.6146	13.035	13.2564	13.7753	13.5028	13.1791	13.3127	13.1375	13.7553	12.8792	14.6588
P21958	P21958	Tap1	12.2418	12.1364	12.9941	12.5864	15.1959	15.1409	13.847	13.163	13.9304	15.4476	13.0313	15.5539
P21981	P21981	Tgm2	17.7983	17.9081	17.7617	17.7521	17.639	17.8244	18.0055	18.1248	18.1928	18.2924	18.1534	18.367
P22315	P22315	Fech	12.5137	12.5429	12.907	13.1575	12.3658	12.1647	12.836	12.964	13.0257	12.4326	12.1424	12.1994
P22361	P22361	Hnf1a	13.5386	13.7423	13.751	13.7372	13.8523	13.7377	13.7817	13.656	13.7803	13.9709	13.7584	13.5993
P22366	P22366	Myd88	12.8346	13.4263	13.5397	13.6527	14.3564	14.3453	13.8988	13.9806	13.9344	14.4982	13.6107	14.6125
P22437	P22437	Ptgs1	12.5593	12.4495	12.5904	12.8243	11.7754	11.8295	12.8233	12.806	12.9078	12.8502	12.4751	13.2746
P22599	P22599	Serpina1b	12.5901	13.5616	13.76	13.6719	13.0684	12.673	13.4141	13.6646	13.9323	14.5521	12.1225	13.9015
P22682	P22682	Cbl	13.2996	13.0474	12.8733	13.1262	13.1564	13.2141	13.2205	13.2246	13.2385	13.4832	12.9986	13.7117
P22892	P22892	Ap1g1	14.2915	14.3058	14.422	14.3122	14.3374	14.3519	14.3093	14.1591	14.2041	14.0166	14.5537	13.9447
P22907	P22907	Hmbs	12.1704	12.2986	12.4515	12.416	12.5085	12.2778	12.3664	12.4542	12.7847	12.5466	12.7784	12.6015
P23116	P23116	Eif3a	17.3185	17.4141	17.8336	17.8079	18.0512	17.8442	17.8312	17.7927	17.7467	17.9922	17.4454	17.7568
P23188	P23188	Furin	9.49208	11.2659	10.1851	11.5733	11.6223	12.2747	9.33303	11.9537	11.3816	10.8076	8.5764	11.7527
P23198	P23198	Cbx3	15.4016	15.6307	15.7151	15.7703	15.6525	15.5069	15.745	15.8146	15.7554	15.5209	15.3689	15.2161
P23249	P23249	Mov10	11.2458	11.3356	11.9085	11.4898	11.6286	11.5408	12.9335	12.539	12.507	12.1335	11.7049	12.4763
P23475	P23475	Xrcc6	13.7122	13.488	13.7451	13.5609	13.5651	13.4966	13.4974	13.5896	13.7777	13.2932	13.7387	13.3524
P23492	P23492	Pnp	17.795	17.8557	17.8992	17.9411	17.9465	17.9744	17.9144	17.9308	17.8993	18.1576	17.8888	17.9145
P23506	P23506	Pcmt1	12.445	12.4517	12.5043	12.3835	12.3132	12.106	12.3787	12.6796	12.0849	12.2262	12.0443	12.3101
P23591	P23591	Tsta3	17.8356	18.0487	18.1269	18.2112	17.5981	17.4623	18.1149	18.5428	18.0504	17.4774	18.1134	17.07
P23611	P23611	Irf8	12.3069	12.4704	12.448	12.5857	15.0018	14.8612	12.6489	12.2744	12.7015	13.7573	12.2069	14.4411
P23708	P23708	Nfya	5.80034	5.90479	9.48863	9.42731	8.51206	7.55625	9.80449	10.3338	9.69742	9.53572	7.88452	9.13746
P23780	P23780	Glb1	13.8941	13.9541	14.4508	14.1402	14.0575	13.8784	14.354	14.5847	14.1967	13.164	14.2285	13.0874
P23881	P23881	Tcea3	12.3367	12.2987	13.4595	13.5817	12.5926	11.8409	13.1042	13.2195	13.3268	9.74185	12.7159	9.8272
P23906	P23906	Irf2	12.0157	12.2467	12.6485	12.7817	12.0442	11.9896	12.7131	12.4691	12.4335	11.8294	11.7077	11.9612
P23949	P23949	Zfp36l2	12.6942	12.4705	12.9857	12.9741	13.0686	12.6978	12.9815	12.3555	12.552	13.1212	12.5987	13.0975
P23953	P23953	Ces1c	11.0002	11.634	10.5176	10.4185	9.91632	10.5048	10.1264	10.728	9.38905	11.0851	11.1496	10.7934
P24270	P24270	Cat	15.9445	15.8839	16.4078	16.3776	15.3474	15.0415	16.1867	16.2763	16.3691	14.4344	15.9456	14.1538
P24369	P24369	Ppib	18.4186	19.0456	19.0079	19.042	18.7236	18.7648	19.1082	19.275	18.7454	18.12	18.7465	17.8656
P24452	P24452	Capg	13.488	13.6943	13.7168	14.1232	13.2781	13.2733	14.1049	13.9489	13.9207	14.9579	13.5666	14.772
P24527	P24527	Lta4h	15.9443	15.9125	15.812	15.6356	15.6333	15.8063	15.8426	15.7772	15.6514	15.0649	15.8427	15.155
P24547	P24547	Impdh2	15.5061	15.5621	16.1576	16.1727	16.6301	16.4163	16.2358	16.1184	16.1769	16.2703	15.7511	15.7683
P24549	P24549	Aldh1a1	16.7927	16.8413	16.7124	16.5322	16.5001	16.3174	16.9132	16.7021	16.7421	16.5468	16.6278	16.3567
P24638	P24638	Acp2	11.7508	11.8085	11.8694	12.1158	11.2909	11.8658	12.2718	12.5918	11.0428	11.514	11.6081	10.3762
P24668	P24668	M6pr	12.8755	13.1208	12.8074	12.7232	13.1197	13.2319	12.837	12.2661	12.0031	12.5933	12.6333	12.3307
P24788	P24788	Cdk11b	14.0049	13.963	13.8421	13.8159	14.332	14.4079	14.0807	14.0164	13.6872	13.8803	14.1521	14.1175
P24822	P24822	Iap	12.2263	11.4382	12.5475	12.1183	9.41572	9.30667	11.4046	10.6475	11.949	10.0443	10.6475	9.96611
P24860	P24860	Ccnb1	12.8474	12.7176	13.1738	13.3637	13.8381	13.5268	13.2754	13.2085	13.4871	14.3936	12.7772	14.1531
P25119	P25119	Tnfrsf1b	10.5123	9.57939	9.58789	9.94276	11.6106	11.3263	10.5103	10.6228	10.5416	13.3517	8.96116	13.0596
P25206	P25206	Mcm3	16.7493	16.8099	17.0407	17.0925	17.0634	17.0393	17.0866	16.9668	17.1864	17.4633	16.9006	17.3226
P25322	P25322	Ccnd1	10.8801	10.5827	11.9088	11.9622	13.5584	13.0137	11.4759	11.348	12.1823	13.2441	10.7184	13.2218
P25425	P25425	Pou2f1	11.675	11.5848	11.4754	11.7222	11.6983	11.1071	11.5147	11.8144	12.0305	12.4497	11.5058	11.979
P25444	P25444	Rps2	18.4297	18.6664	19.1974	19.2496	19.3742	19.1528	19.2945	19.369	19.3832	19.7177	18.5089	19.398
P25799	P25799	Nfkb1	14.2938	14.3395	14.34	14.6175	14.3321	14.1019	14.4411	14.5511	14.7031	14.6347	14.0545	14.777
P25911	P25911	Lyn	13.927	14.0021	14.3334	14.361	13.8746	13.7314	14.8231	14.7578	14.3709	13.8074	13.7424	14.1666
P25976	P25976	Ubtf	15.3632	15.496	15.6403	15.6468	15.6438	15.6078	15.5615	15.6383	15.4634	15.3784	15.6334	15.6264
P26039	P26039	Tln1	15.3428	15.322	15.5913	15.6562	15.6748	15.4622	15.7284	15.6867	15.7986	15.8024	15.1925	15.7093
P26040	P26040	Ezr	17.2983	17.3433	17.59	17.6357	17.6542	17.5651	17.6802	17.5059	17.4064	17.9272	17.3375	17.268
P26041	P26041	Msn	14.3622	14.5669	14.4988	14.3292	14.3553	14.5579	15.0748	14.7784	14.8608	15.3323	14.3284	15.0423
P26043	P26043	Rdx	10.8405	10.7871	10.7219	11.0816	9.87884	10.0302	10.8995	8.91805	10.7109	10.416	10.8526	9.56563
P26231	P26231	Ctnna1	16.7482	16.6745	16.9958	16.9842	16.7683	16.5775	16.9637	17.0806	16.9755	16.7594	16.7821	16.5458
P26339	P26339	Chga	13.9056	13.1359	13.3576	12.6601	13.0666	12.6584	13.0336	13.061	12.7034	9.36404	13.1624	10.0446
P26350	P26350	Ptma	16.794	16.9753	16.0366	16.2593	16.0077	16.3235	16.3274	16.4987	16.5057	15.7565	16.1083	16.0129
P26361	P26361	Cftr	12.533	12.3707	12.9125	12.863	12.1271	12.0606	12.6243	12.7487	12.5636	12.8181	12.6256	12.9197
P26369	P26369	U2af2	13.7462	13.5839	14.2431	14.3264	14.3596	13.71	14.1102	13.9944	14.1523	14.341	13.2867	14.5147
P26443	P26443	Glud1	16.9455	17.0314	17.4107	17.289	16.7811	16.5733	17.1933	17.1846	17.3516	16.408	16.8405	16.2828
P26450	P26450	Pik3r1	13.3573	13.119	13.5532	13.2891	13.1095	13.1826	13.4153	13.3339	13.7012	12.9121	13.0632	12.6607
P26516	P26516	Psmd7	15.183	15.231	15.3245	15.3262	15.7423	15.6858	15.4394	15.2556	15.3855	15.3416	14.9676	15.6793
P26638	P26638	Sars	15.7757	15.884	15.7281	15.6033	15.5835	15.5862	15.8567	15.8124	15.4223	16.3005	15.696	15.5677
P26645	P26645	Marcks	14.5942	14.2359	13.031	12.8113	12.6144	13.6177	12.9203	13.269	12.4976	11.3719	14.4734	11.26
P26883	P26883	Fkbp1a	15.9894	16.0578	16.5686	16.2812	16.4091	16.1669	16.3212	16.6034	16.4382	16.5412	16.5489	16.6429
P27046	P27046	Man2a1	14.4771	14.8526	14.8282	14.8015	14.5405	14.7685	14.8811	14.9614	14.5497	13.9992	14.6413	14.3322
P27048	P27048	Snrpb	14.2379	13.7993	14.1287	14.2131	14.3118	14.1364	14.5227	14.3761	14.0923	14.3976	13.7644	14.5808
P27546	P27546	Map4	14.8758	14.8242	15.302	15.3478	15.363	15.2005	15.4359	15.3352	15.3463	15.6853	14.7555	15.8387
P27601	P27601	Gna13	17.1081	17.1162	17.586	17.6518	17.5577	17.3577	17.4657	17.5246	17.5768	17.5555	17.1855	17.3919
P27612	P27612	Plaa	14.4978	14.5395	14.4953	14.436	14.7233	14.8555	14.5063	14.4587	14.3792	14.6919	14.4683	14.5757
P27641	P27641	Xrcc5	14.5004	14.3388	14.8507	14.7686	14.4428	14.5937	14.7874	14.8806	14.9939	14.5685	14.5563	14.7149
P27659	P27659	Rpl3	18.1321	18.4192	18.9912	19.0802	19.3557	18.9423	19.0805	18.9785	19.1064	19.2598	18.0233	18.8541
P27661	P27661	H2afx	14.5504	13.6446	12.6931	12.9655	13.0141	13.4731	12.8637	13.9379	13.1022	13.0449	13.2216	14.0925
P27773	P27773	Pdia3	19.6192	20.1733	20.1896	20.3068	20.2963	20.2757	20.4754	20.5331	20.2054	20.0736	19.8619	20.1953
P27784	P27784	Ccl6	13.6316	14.0085	13.9849	14.1068	13.8502	14.108	14.5333	14.8872	14.0163	10.1021	14.1395	12.5484
P27808	P27808	Mgat1	12.3344	12.5007	12.2077	12.4006	12.3544	12.6187	12.4841	12.9202	12.3855	11.6981	12.1777	9.82322
P27870	P27870	Vav1	11.5791	11.5419	10.8004	10.9579	10.6422	10.7076	11.2662	11.7747	10.6631	11.5126	11.698	10.0787
P28033	P28033	Cebpb	10.7724	10.636	10.4607	11.0569	11.5097	11.6504	10.669	10.5467	11.3605	12.1916	10.9548	11.5466
P28063	P28063	Psmb8	13.769	14.0805	13.9924	14.1357	15.7901	15.8767	14.883	14.523	14.6911	15.834	14.4205	15.8356
P28076	P28076	Psmb9	13.3638	13.8039	13.7898	13.6963	15.139	15.2608	13.919	13.6278	13.7736	14.5328	13.4835	14.4135
P28271	P28271	Aco1	15.5695	15.7	16.1465	15.979	15.5312	15.3973	16.0093	16.0446	15.9963	14.7005	15.5468	14.5146
P28309	P28309	Defa2	15.0329	15.2568	15.7459	15.9795	15.7851	15.2749	16.3408	16.389	15.4892	14.0072	14.9605	14.1972
P28312	P28312	Defa5	15.6458	16.9793	16.6472	17.4868	16.8035	17.226	18.0783	18.14	17.6644	15.7918	16.0885	16.881
P28352	P28352	Apex1	14.2767	14.2382	14.311	14.388	14.4099	14.292	14.3758	14.4796	14.3211	13.9127	13.9969	13.8304
P28474	P28474	Adh5	14.386	14.5909	15.4458	15.2582	14.9921	14.2963	15.2915	15.1201	15.1805	15.0006	14.8963	14.94
P28481	P28481	Col2a1	9.94527	14.493	14.8042	14.6597	13.1739	13.8601	14.3354	14.0005	13.3877	12.6983	12.5177	14.215
P28571	P28571	Slc6a9	9.97467	10.1811	10.8222	10.2742	11.4871	11.3232	11.0607	10.7279	9.85746	13.3775	11.0567	12.6727
P28574	P28574	Max	11.4295	11.4408	11.9878	11.8867	12.4057	12.5389	12.023	11.7931	12.332	12.5253	12.1538	12.1869
P28651	P28651	Ca8	13.3399	13.4753	14.0728	14.1005	13.4652	13.3584	14.0347	14.4474	13.49	12.5514	13.6043	13.0515
P28653	P28653	Bgn	14.2187	14.3464	14.2089	13.9355	13.8202	14.1105	14.6801	14.3186	14.52	14.8166	14.3234	14.8432
P28654	P28654	Dcn	15.1816	15.3538	15.6214	15.2923	15.0224	14.5254	15.7772	15.5092	15.6651	15.4415	15.3516	15.1921
P28656	P28656	Nap1l1	13.7716	13.8646	13.8774	13.9258	14.4962	14.7678	13.9952	14.3253	13.6413	14.8769	13.9596	14.3472
P28658	P28658	Atxn10	13.4176	13.362	13.2135	12.9947	12.9634	13.4046	13.5178	13.4737	13.3563	13.3905	13.5676	12.9421
P28659	P28659	Celf1	15.0058	15.0936	15.079	15.0459	15.24	15.2248	15.1189	14.9215	15.0524	15.2455	15.1757	14.7421
P28660	P28660	Nckap1	14.0777	14.1475	14.5194	14.4645	14.3865	14.3036	14.4557	14.2915	14.3539	14.1939	14.1488	13.9578
P28661	P28661	Sept4	12.6154	12.4586	11.7184	11.9529	11.382	11.7122	12.1563	12.375	11.9547	12.0523	11.8763	11.9296
P28665	P28665	Mug1	12.6747	12.3826	12.6975	12.3779	12.0625	11.4304	13.3576	12.424	13.0391	13.2925	11.3397	12.0968
P28667	P28667	Marcksl1	14.3697	14.674	14.1988	14.2598	14.1628	14.2091	14.0119	14.6698	14.2296	15.0067	14.5321	15.4683
P28700	P28700	Rxra	9.46031	9.88771	9.83814	10.287	9.71964	10.0392	10.7453	10.1757	10.1289	8.88231	10.3153	10.1875
P28704	P28704	Rxrb	12.7748	12.7142	12.2115	12.191	12.243	12.6368	12.6124	12.2655	12.0891	11.9694	12.6793	12.3215
P28740	P28740	Kif2a	13.622	13.6746	13.5533	13.4831	13.7513	13.9244	13.6468	13.6092	13.504	13.4996	13.7559	13.6103
P28798	P28798	Grn	14.8724	14.8131	14.2914	14.4606	14.3955	14.6677	14.5526	15.0375	14.277	14.6334	15.4912	15.047
P28843	P28843	Dpp4	14.3238	14.084	14.61	14.4183	13.8667	13.6074	14.0342	14.0944	14.3433	12.3663	14.2755	12.5387
P28867	P28867	Prkcd	13.7074	13.9665	14.1669	14.0757	13.6192	13.5157	14.0623	14.0212	13.9592	13.4597	14.0081	13.714
P29341	P29341	Pabpc1	17.6084	17.7332	18.2036	18.2103	18.6219	18.339	18.2944	18.2687	18.2509	18.5299	17.7042	18.2733
P29351	P29351	Ptpn6	13.7716	13.8003	13.7355	13.5123	13.4799	13.5644	13.899	13.9176	13.8143	13.876	13.7993	13.862
P29387	P29387	Gnb4	11.3917	11.5806	10.8024	10.7926	10.7988	10.9778	11.44	11.4109	11.2961	11.562	11.5021	9.25467
P29391	P29391	Ftl1	14.7147	14.997	14.8891	14.5653	14.6518	14.7926	15.006	15.105	14.5619	15.2172	14.6733	15.1196
P29416	P29416	Hexa	15.1429	15.0455	15.3942	15.2495	14.8275	14.6177	15.0186	15.2656	15.5521	14.4239	15.3303	12.6518
P29452	P29452	Casp1	15.3573	15.4435	15.6237	15.5876	15.6192	15.7577	15.6745	15.724	15.6182	15.5899	15.4318	15.8082
P29594	P29594	Casp2	11.5492	11.674	11.6952	12.0024	11.9915	11.5273	11.9552	11.6244	11.6901	11.7154	11.0612	13.5413
P29595	P29595	Nedd8	15.7156	15.7023	16.1252	16.2684	15.8762	15.2743	16.0322	16.0289	16.4804	15.9295	15.7366	14.1084
P29699	P29699	Ahsg	11.253	12.082	12.641	12.7182	12.205	12.671	12.806	12.4403	12.9388	13.8356	10.7594	12.974
P29758	P29758	Oat	19.4538	19.5214	20.3093	20.2052	19.411	18.8731	19.7816	19.8984	20.1669	18.0104	19.4203	17.4455
P29788	P29788	Vtn	10.8514	11.4096	12.0731	11.8657	11.9656	11.4116	12.2394	11.6909	12.0885	14.0898	10.9136	11.3339
P30275	P30275	Ckmt1	17.4729	17.4826	18.0788	17.9825	17.3498	17.048	17.6276	17.8391	17.9084	16.1555	17.4545	16.375
P30276	P30276	Ccnb2	9.31174	9.95931	10.3401	10.4303	10.5301	10.2271	11.0556	10.479	11.488	11.9886	9.91993	11.3378
P30280	P30280	Ccnd2	12.0289	12.185	12.2782	12.1599	13.1632	13.0071	12.2315	11.9987	12.6964	12.122	12.2111	12.7795
P30285	P30285	Cdk4	13.4428	13.1948	13.6511	13.6288	14.2866	13.9418	13.7614	13.5698	13.4865	13.878	13.402	13.6489
P30412	P30412	Ppic	12.4665	12.3272	12.8025	12.5442	12.4278	12.4126	12.8816	13.2243	12.5044	12.6322	12.871	13.238
P30415	P30415	Nktr	10.6946	11.6274	11.5029	11.89	12.2043	12.4559	12.0379	11.9947	11.3566	12.4446	11.2406	12.0639
P30416	P30416	Fkbp4	17.5018	17.432	17.7086	17.6074	17.8816	17.8513	17.7595	17.6263	17.4647	17.4963	17.6026	17.3015
P30681	P30681	Hmgb2	15.0167	15.0758	15.3612	15.5043	15.4073	15.0805	15.3278	15.381	15.5787	15.3781	14.6027	14.6073
P30993	P30993	C5ar1	10.6011	10.8639	11.1044	11.2436	10.6527	9.52577	11.2374	10.8842	11.4364	11.7685	9.61473	12.4736
P30999	P30999	Ctnnd1	16.4059	16.3654	16.4959	16.4655	16.2474	16.303	16.4869	16.5257	16.3288	16.2304	16.1751	15.9619
P31001	P31001	Des	14.8173	15.0023	14.9224	15.0819	14.8765	14.5801	15.1299	15.0136	15.7221	15.219	14.77	15.6859
P31230	P31230	Aimp1	14.5476	14.5242	15.246	15.173	15.294	15.0035	15.0912	15.1608	15.2362	15.1796	14.5494	14.8662
P31266	P31266	Rbpj	12.3119	12.3328	12.4836	12.9429	12.9181	12.3458	12.7949	12.7869	12.6738	12.6341	12.7786	12.3197
P31324	P31324	Prkar2b	11.4899	11.7531	11.2718	11.4571	11.2837	11.2126	11.616	11.3357	11.8205	11.5175	11.4482	11.6298
P31725	P31725	S100a9	8.92084	12.4916	10.0389	10.3829	10.4903	10.4655	11.6922	9.36614	10.37	16.9444	9.81117	16.0488
P31750	P31750	Akt1	11.9659	11.9111	12.1531	12.2681	12.1544	11.9753	12.3186	12.3157	12.0916	11.6559	11.8388	11.6284
P31786	P31786	Dbi	15.5719	15.7608	16.4483	16.3034	15.7689	15.0868	16.2147	16.2524	16.0338	15.4698	15.244	14.955
P31809	P31809	Ceacam1	13.3374	13.3124	13.4415	13.9154	13.6459	13.8669	13.7726	13.8533	13.1496	14.3347	13.6878	13.7128
P31938	P31938	Map2k1	13.6389	13.8172	13.8785	13.8418	13.9586	13.8665	13.8037	13.9309	13.7295	13.3971	13.5591	13.3241
P32020	P32020	Scp2	15.2515	15.2438	15.4845	15.5444	15.026	14.9774	15.4203	15.5345	15.4306	14.5208	15.3211	14.5473
P32067	P32067	Ssb	14.7631	14.8659	15.0858	15.06	15.2366	14.9448	15.2822	15.3017	15.2725	15.2613	14.7075	15.1427
P32233	P32233	Drg1	14.7347	14.8078	15.1867	15.1901	15.3093	15.1334	15.2241	15.3642	14.9612	15.2597	15.0027	15.2602
P32261	P32261	Serpinc1	14.4406	14.6943	14.5179	14.3837	13.8864	14.1728	14.5196	14.2256	14.4826	15.2685	14.115	15.0904
P32507	P32507	Nectin2	14.2982	14.4428	14.3173	14.3424	14.2401	14.3831	14.4361	14.4016	14.3061	14.2911	14.3471	13.7519
P32648	P32648	Vip	11.2019	11.172	12.1993	11.9276	11.4266	11.0272	12.2751	11.1728	11.9278	11.8691	10.9933	12.7577
P32883	P32883	Kras	14.4094	14.405	15.0731	15.3095	14.9078	14.5723	15.1065	15.2849	15.1841	15.4588	15.145	15.5482
P32921	P32921	Wars	16.3522	16.6865	16.8198	16.9186	18.7727	18.8102	17.1361	17.1728	16.8461	18.7644	16.7707	18.3369
P33174	P33174	Kif4	13.485	13.7565	13.6181	13.8552	14.0795	14.0246	13.8073	13.5194	13.7589	14.271	13.8213	13.8804
P33215	P33215	Nedd1	13.1219	12.8295	13.5529	13.2911	13.2067	13.0863	13.5465	13.4987	13.4537	13.4654	12.9957	13.0614
P33609	P33609	Pola1	14.4784	14.4259	14.4484	14.3839	14.3563	14.3827	14.3984	14.4714	14.5049	14.404	14.348	14.5113
P33610	P33610	Prim2	13.3747	13.4625	13.1352	13.1331	13.2503	13.1436	13.179	13.1788	13.0315	12.2352	13.2429	12.542
P33611	P33611	Pola2	13.5488	13.5109	13.6872	13.8928	13.9225	13.7229	13.6106	13.7783	13.7039	13.515	13.4895	13.4445
P33622	P33622	Apoc3	12.2749	12.708	11.8039	13.2187	12.379	12.2156	11.5803	11.4414	12.7825	12.6795	12.143	9.65559
P34022	P34022	Ranbp1	16.1136	16.292	16.4961	16.3684	16.6402	16.7737	16.4547	16.4881	16.1536	16.3443	16.028	16.6738
P34152	P34152	Ptk2	12.6283	12.883	12.9386	12.9969	13.1887	13.116	13.0445	13.0886	12.8633	12.8156	12.5063	13.0191
P34884	P34884	Mif	15.2799	15.5223	16.418	16.4384	16.7613	16.6238	16.9364	17.0376	17.2981	17.4048	16.2037	17.5591
P34914	P34914	Ephx2	14.2726	14.3905	14.7938	14.6413	13.766	13.5416	14.8502	15.1774	14.4009	12.2655	14.1283	12.2626
P35123	P35123	Usp4	15.2747	15.4832	15.685	15.7415	15.6563	15.5413	15.825	15.8684	15.7605	15.7964	15.4874	15.6927
P35235	P35235	Ptpn11	13.6116	13.6214	14.0803	14.1969	14.113	13.8463	14.1285	13.9633	14.1427	14.1913	13.5257	14.203
P35276	P35276	Rab3d	15.0394	15.1883	15.7407	15.716	15.1739	15.1783	16.1886	15.9245	15.6329	14.1788	15.4299	14.5436
P35278	P35278	Rab5c	16.1131	16.1599	16.8726	17.0463	16.9504	16.5835	16.8664	16.7689	16.8365	17.0524	16.0292	16.7011
P35279	P35279	Rab6a	15.2382	15.4169	15.81	15.8403	15.7698	15.7386	15.8478	15.7968	15.7416	15.8133	15.7343	15.9055
P35282	P35282	Rab21	14.3961	14.7462	14.7505	14.8264	15.2191	14.6385	14.8454	14.7743	14.8141	15.0271	14.8684	14.5432
P35285	P35285	Rab22a	15.9615	16.416	16.6434	16.5232	16.3794	16.3938	16.8419	16.6623	16.6465	16.4343	16.3579	16.7379
P35288	P35288	Rab23	12.1208	12.2375	12.3133	12.6223	12.3042	12.4106	12.5141	12.4625	12.3307	12.6016	12.5401	13.1361
P35290	P35290	Rab24	12.1134	11.7006	12.0434	12.0101	12.0489	11.7426	12.4935	12.826	8.48965	12.3162	11.9247	12.8306
P35292	P35292	Rab17	13.0625	12.8841	13.4771	13.3557	13.2829	12.9954	13.1986	13.4105	12.9865	11.4146	12.8807	11.9976
P35293	P35293	Rab18	15.5007	15.5432	16.1128	16.0524	16.0687	15.8815	16.2948	16.0661	16.1586	16.016	15.886	16.2702
P35294	P35294	Rab19	11.7736	11.7448	12.1677	12.3039	12.1064	11.9479	12.0277	11.9306	12.1293	11.2755	11.7358	11.3283
P35428	P35428	Hes1	10.138	9.99927	10.7543	10.6824	10.632	10.4432	10.6123	10.5167	9.8356	9.59508	10.3456	9.33904
P35441	P35441	Thbs1	9.93325	10.9333	11.1525	11.6612	11.2508	11.1657	11.7301	11.6906	11.5953	12.7964	11.1225	12.3518
P35486	P35486	Pdha1	14.9514	15.1837	15.3399	15.2565	15.1718	15.0642	15.3009	15.2341	15.2527	15.4346	14.9301	15.0762
P35487	P35487	Pdha2	13.919	13.1385	12.8991	12.8282	12.7741	13.2815	13.0452	12.4473	12.6034	12.1516	13.0546	9.64634
P35492	P35492	Hal	10.8904	10.8666	11.3261	11.978	9.23326	11.0735	10.3816	11.5576	11.1913	11.073	13.061	11.6889
P35505	P35505	Fah	13.706	13.9529	14.0323	13.7209	13.0856	12.8701	14.4727	13.9128	14.3623	13.0179	14.0654	14.4426
P35527	P35527	KRT9	19.3924	18.9157	21.2872	21.0332	18.1401	19.14	19.6401	21.2684	19.7514	21.1694	20.711	17.8044
P35550	P35550	Fbl	15.4969	15.5661	15.8067	15.8466	16.0578	15.7539	15.887	15.7613	15.9838	16.6171	15.4994	16.326
P35564	P35564	Canx	16.1154	16.0751	15.6521	15.7366	15.9154	16.1832	15.5803	15.7527	15.6421	15.5328	16.0534	15.1104
P35582	P35582	Foxa1	10.5484	10.4587	11.2134	11.6703	10.8621	10.5786	11.1067	10.1539	11.6143	12.5486	10.895	11.5185
P35585	P35585	Ap1m1	12.6338	12.6667	12.0377	11.794	11.9135	12.4615	12.2782	11.9578	12.0294	12.3989	12.3622	13.597
P35601	P35601	Rfc1	13.0418	13.2535	13.2176	13.3492	13.3803	13.5204	13.4725	13.5567	13.6255	13.6045	13.3882	13.2295
P35700	P35700	Prdx1	19.158	19.0592	19.2221	19.3923	19.0463	18.8937	19.117	19.2414	19.1065	18.7256	19.0857	18.6209
P35737	P35737	H2-DMb1	12.1409	10.9036	12.5229	9.76223	13.9721	14.3983	12.138	12.0957	10.8923	14.1531	9.72429	14.5088
P35761	P35761	Ttk	12.7408	12.3857	12.2182	12.8171	13.2322	13.2555	12.6131	12.3732	12.7411	13.0503	12.7896	12.99
P35762	P35762	Cd81	11.3545	11.7112	11.7759	12.09	12.4674	12.4444	11.9618	12.1814	12.1356	11.7166	12.1508	11.7993
P35821	P35821	Ptpn1	12.7641	12.6502	12.5502	12.2418	12.5965	12.992	12.6381	12.4507	12.3649	12.3534	12.9505	12.6167
P35822	P35822	Ptprk	13.4335	13.4142	13.6415	13.549	13.447	13.4691	13.4466	13.4948	13.4318	12.8131	13.6369	12.9546
P35831	P35831	Ptpn12	11.821	11.8271	12.1922	11.898	11.985	12.1802	12.13	12.0238	11.7982	12.6371	12.1885	12.5108
P35908	P35908	KRT2	16.9421	17.3304	19.9283	20.4947	17.2856	19.4244	19.7082	21.2898	20.4167	20.4165	20.2287	19.6251
P35922	P35922	Fmr1	14.1815	14.2316	14.5697	14.675	14.8102	14.5418	14.5295	14.584	14.858	14.832	14.4063	14.7517
P35951	P35951	Ldlr	12.9388	12.8836	13.2188	13.2093	13.3673	12.95	12.8799	12.9569	13.0809	12.6236	12.877	12.7172
P35979	P35979	Rpl12	16.7374	16.7813	17.1692	17.2764	17.7746	17.5247	17.3437	17.431	17.2804	17.5158	16.5496	17.4483
P35980	P35980	Rpl18	18.1441	18.3277	18.9124	19.1028	19.1757	18.8194	19.1631	19.2142	19.4694	19.5707	18.2817	19.4865
P36371	P36371	Tap2	13.1848	13.5854	13.8569	13.6832	15.4834	15.657	14.9088	14.3713	14.8801	15.8674	13.7826	16.0888
P36536	P36536	Sar1a	15.0262	15.1657	14.6293	14.522	14.3454	14.8034	14.5119	14.6963	14.1866	13.5613	15.1749	13.5002
P36552	P36552	Cpox	14.3046	14.264	14.3889	14.3648	14.4022	14.3217	14.3668	14.4331	14.3789	14.1121	14.3375	13.9309
P36916	P36916	Gnl1	13.8468	13.8307	13.9389	13.6104	14.4237	14.3745	13.9802	14.1274	13.867	14.3913	13.6803	14.587
P36993	P36993	Ppm1b	14.4756	14.3252	14.9331	14.9214	14.607	14.3823	14.8384	14.9583	15.0136	14.3381	14.4677	14.4963
P37040	P37040	Por	14.273	14.1723	14.9081	14.6741	14.4415	14.1808	14.7425	14.7244	14.9469	14.4779	14.5169	14.2223
P37804	P37804	Tagln	16.3124	16.1746	16.2996	16.257	16.3814	15.9721	16.2698	15.9416	16.3294	16.2057	15.9803	16.1316
P37889	P37889	Fbln2	10.8414	11.0832	10.8472	11.4051	10.1568	10.3698	11.7793	11.9073	11.4704	11.7536	10.4991	11.5469
P37913	P37913	Lig1	14.677	14.7688	15.0211	15.1487	15.1922	14.8668	15.2178	14.9597	15.3792	15.3259	14.8528	15.0826
P38060	P38060	Hmgcl	13.4627	13.5308	14.004	13.9813	13.2799	13.2482	14.0576	13.9806	14.0275	13.1035	13.4565	13.4373
P38647	P38647	Hspa9	19.4521	19.2114	19.7544	19.8415	19.886	19.482	19.7106	19.674	19.8165	20.2972	19.2194	19.9386
P39053	P39053	Dnm1	12.7028	12.4635	12.7121	12.8593	12.1678	12.0011	12.4648	12.5435	12.4597	10.936	12.2938	11.0714
P39054	P39054	Dnm2	15.2177	15.1099	14.8645	14.8639	14.7653	14.8807	15.0699	15.1362	14.821	14.3959	15.0226	14.2768
P39061	P39061	Col18a1	14.383	14.5942	14.4462	14.9166	14.228	14.0491	14.6772	14.6288	14.8866	15.3156	14.4398	15.2431
P39098	P39098	Man1a2	13.1223	13.3904	13.5497	13.6267	13.5971	13.6481	13.7231	13.717	13.6406	13.1719	13.6376	13.9873
P39429	P39429	Traf2	12.3541	12.2171	12.8442	12.7987	12.3858	12.4733	12.9323	12.8411	12.4947	12.3781	11.9331	12.5713
P39447	P39447	Tjp1	14.5781	14.4313	14.5659	14.6425	14.3737	14.3446	14.4892	14.5453	14.5708	14.2783	14.6889	13.9522
P39654	P39654	Alox15	11.9098	12.0714	12.0109	11.4138	12.1702	13.0565	12.17	11.9775	11.7707	13.102	11.7329	11.3351
P39749	P39749	Fen1	14.0832	14.1547	14.4533	14.4552	14.6504	14.4553	14.4932	14.5405	14.4529	14.7748	14.2997	14.8359
P40124	P40124	Cap1	16.2349	15.9452	15.9245	15.9506	15.7734	15.7747	16.0131	16.0293	16.0227	15.7478	16.1082	15.6879
P40142	P40142	Tkt	17.551	17.4758	18.029	17.9956	17.8262	17.3523	17.9418	17.9287	18.0567	17.4775	17.3956	17.1922
P40201	P40201	Chd1	11.6989	11.8674	11.9792	12.1591	13.1346	12.6646	12.2442	12.5555	12.6897	13.1921	11.996	13.4488
P40237	P40237	Cd82	11.8598	12.0199	11.3449	11.4269	10.6491	11.2956	10.7606	10.7589	10.8537	10.477	11.7593	9.47021
P40240	P40240	Cd9	10.4144	10.5679	10.9465	9.79401	10.4241	10.3787	11.5393	9.51653	11.5372	10.7594	9.59612	10.7606
P40336	P40336	Vps26a	16.0001	15.8565	15.866	15.8343	15.6803	15.9652	15.839	15.9272	15.7179	15.3884	15.9079	14.6517
P40338	P40338	Vhl	11.0807	10.6719	11.3151	11.3154	11.4742	10.9135	11.0551	11.2064	11.2847	11.9297	9.71719	10.014
P40630	P40630	Tfam	14.8904	14.7491	15.4104	15.3164	14.9264	14.6966	15.1245	15.4059	15.0196	14.284	15.2721	14.0488
P40694	P40694	Ighmbp2	11.8997	10.7247	11.4021	11.3058	11.2285	11.5261	11.8763	11.3274	10.7251	11.8926	11.3831	11.7929
P41105	P41105	Rpl28	16.6708	16.7782	17.5559	17.6116	17.8983	17.2991	17.6843	17.5694	17.822	18.0704	16.7396	17.8067
P41133	P41133	Id3	10.7256	11.0802	11.0894	11.0606	12.1821	11.531	11.4032	10.8287	11.2854	11.3786	11.1952	12.0137
P41216	P41216	Acsl1	14.679	14.64	14.8143	14.828	14.2129	14.1828	14.6419	14.4921	14.4841	12.9137	14.4787	12.9915
P41230	P41230	Kdm5c	12.1705	12.3768	12.2195	12.4388	13.007	12.738	12.9108	12.6916	12.6718	12.5071	12.0614	12.5819
P41241	P41241	Csk	16.0508	16.1047	16.1313	16.3111	15.9659	15.8504	16.2349	16.2975	16.4556	15.8254	16.1284	16.0928
P41317	P41317	Mbl2	11.0474	11.5526	10.178	10.6887	10.3917	10.854	10.4757	10.058	10.8525	10.4528	11.939	10.6016
P41438	P41438	Slc19a1	11.2309	11.2063	11.5922	11.564	11.9955	12.0572	11.6796	11.5593	10.9782	11.5798	11.4452	11.5757
P41778	P41778	Pbx1	10.7589	10.7081	10.4797	10.1564	10.6517	10.4316	10.9654	10.8976	10.314	9.99498	10.8165	10.6842
P42125	P42125	Eci1	16.0618	16.3332	16.8675	16.6422	16.0847	15.9849	16.5137	16.871	16.8208	15.68	16.3106	15.715
P42128	P42128	Foxk1	13.2816	13.2878	13.7451	13.7356	13.8693	13.4963	13.8121	13.6523	14.1017	13.8967	12.777	13.8996
P42208	P42208	Sept2	14.4638	14.7116	14.9341	14.9483	15.0172	14.9014	15.1884	14.9589	15.184	15.3323	14.4441	15.4813
P42225	P42225	Stat1	14.6033	14.9481	15.6594	15.019	17.7946	17.7385	16.8325	15.8783	16.6587	17.7563	15.7089	17.6734
P42227	P42227	Stat3	12.6496	13.0162	12.9769	13.308	14.5018	14.578	13.7335	13.6569	13.6142	14.0546	13.0624	14.2802
P42230	P42230	Stat5a	13.8105	13.804	13.8312	13.673	13.5598	13.6863	14.0529	13.9289	14.1034	13.6357	13.8627	13.9687
P42232	P42232	Stat5b	10.6432	11.083	10.7341	11.0239	11.3022	11.022	11.2036	10.6264	11.1008	9.38998	10.9569	10.9697
P42337	P42337	Pik3ca	10.1861	10.1814	10.6819	10.5713	10.636	10.5533	10.6478	10.2892	10.4435	10.3489	10.4778	10.5481
P42567	P42567	Eps15	14.9903	14.4025	14.3327	14.9502	14.3693	14.6021	14.7219	14.4692	15.0112	15.0098	14.995	15.6914
P42669	P42669	Pura	14.195	14.0121	15.3033	15.2795	15.0826	14.6742	15.2784	15.549	15.5789	15.4258	14.9883	15.0172
P42859	P42859	Htt	13.2117	13.1361	12.862	12.77	12.8298	12.6566	12.9162	13.0036	12.8305	12.4566	12.8533	13.0313
P42932	P42932	Cct8	19.2741	19.2666	19.4115	19.4311	19.7663	19.6925	19.498	19.3808	19.4408	19.6846	19.3911	19.526
P43024	P43024	Cox6a1	10.9851	11.537	12.3851	11.8662	11.752	10.1736	12.466	12.2208	12.2529	11.2139	10.8198	9.87321
P43135	P43135	Nr2f2	9.14886	9.76993	9.6809	9.85363	9.52642	9.26958	9.74602	9.96938	9.44484	9.50138	9.53327	8.68689
P43136	P43136	Nr2f6	12.8634	13.2683	13.7182	13.6803	13.6648	13.508	13.8798	13.8141	13.8012	12.9594	13.5217	13.7386
P43241	P43241	Cdx2	13.1273	13.0692	13.2511	13.2504	13.1114	12.7295	12.8161	12.2339	13.3792	12.6422	13.0213	12.4235
P43247	P43247	Msh2	15.0354	15.1421	15.2479	15.3109	15.3444	15.0953	15.291	15.318	15.3728	15.2187	14.92	15.2001
P43274	P43274	Hist1h1e	19.66	19.9557	20.6083	20.7042	20.3631	20.1733	20.6561	20.636	20.6746	19.9461	19.9036	20.3266
P43275	P43275	Hist1h1a	17.0145	17.5204	18.3935	18.4434	18.1803	17.701	18.2131	18.234	18.2599	18.7963	17.1099	18.351
P43276	P43276	Hist1h1b	18.2957	18.644	19.6059	19.7437	19.1786	18.6081	19.501	19.6381	19.8364	19.365	18.4229	19.2991
P43277	P43277	Hist1h1d	17.0188	17.8072	18.7825	18.9289	18.7958	18.4414	18.7268	18.6258	18.9032	18.2366	18.058	18.7113
P43346	P43346	Dck	12.9447	12.9937	13.2957	13.439	13.4289	13.2926	13.4925	13.453	13.5492	13.208	12.9798	13.8423
P43406	P43406	Itgav	11.8386	12.3303	12.0393	12.2175	12.2532	11.9677	12.2803	12.0427	12.5393	12.5251	11.6946	11.8401
P43883	P43883	Plin2	10.0563	10.5753	11.3288	11.4557	11.7381	11.7069	11.2185	10.9983	11.4227	13.8245	10.1926	14.5339
P45376	P45376	Akr1b1	15.9033	16.0946	16.1885	16.1385	15.8243	15.8732	16.3565	16.1497	16.1483	15.8876	15.9228	15.9724
P45377	P45377	Akr1b8	12.2256	11.8751	13.0337	12.8207	12.7619	13.3072	12.8259	12.6746	12.0591	13.0095	12.4756	14.0231
P45481	P45481	Crebbp	11.5881	11.8483	12.6234	12.6892	12.3443	12.0708	12.7597	12.7744	12.9675	12.2736	11.9059	12.2279
P45591	P45591	Cfl2	14.1649	13.7001	13.9887	13.8345	13.81	13.7512	14.0782	13.1232	14.1577	14.9151	14.322	13.6772
P45700	P45700	Man1a1	13.7992	14.0651	14.378	14.3841	13.984	13.8292	14.314	14.4725	14.3747	12.584	13.8046	12.8524
P45878	P45878	Fkbp2	17.4	17.5203	17.8911	17.6405	17.193	17.2081	17.9877	17.7882	17.6467	16.6226	16.9464	16.6741
P45952	P45952	Acadm	16.4165	16.2644	16.6875	16.6048	15.9312	15.7895	16.4687	16.7109	16.4876	15.3352	16.3974	15.7726
P46061	P46061	Rangap1	15.7189	15.7382	15.751	15.8061	16.5374	16.7079	15.9977	15.8279	15.717	16.1708	15.7949	16.3338
P46062	P46062	Sipa1	10.6028	10.8978	9.98624	9.92776	10.2896	10.4471	10.0323	10.0088	9.60304	10.9566	10.9485	11.5156
P46412	P46412	Gpx3	14.0885	14.2522	13.8028	13.7873	13.5975	13.9379	13.9508	13.5875	13.9413	13.7279	14.2	13.8496
P46414	P46414	Cdkn1b	12.5912	12.8361	12.8061	12.6667	12.4865	12.6481	12.9832	12.8025	13.0538	11.5284	12.6007	12.3906
P46460	P46460	Nsf	14.7393	14.8863	15.2885	15.3187	15.1492	15.0581	15.2891	15.381	15.1263	15.0467	15.0763	14.87
P46467	P46467	Vps4b	15.3592	15.2142	15.6029	15.4781	15.4415	15.3366	15.6913	15.6371	15.5958	15.3552	15.229	15.4377
P46471	P46471	Psmc2	15.6734	15.6816	16.0923	16.1432	16.3333	16.2157	16.1988	15.9994	16.2248	16.6914	15.7258	16.0756
P46638	P46638	Rab11b	17.2646	17.4664	18.0024	17.9131	17.8079	17.7495	18.0213	18.1322	17.884	17.7093	17.7859	17.6266
P46656	P46656	Fdx1	11.9702	11.6132	12.9434	12.6999	12.9213	12.1578	13.0032	12.8226	12.6271	12.8238	12.102	12.8703
P46662	P46662	Nf2	11.4601	11.5518	11.5627	11.3243	11.9447	11.7419	11.8204	11.9413	11.0261	10.8441	11.9666	11.3429
P46664	P46664	Adss	15.8517	15.7145	16.4144	16.4609	16.5789	16.2617	16.3821	16.3649	16.3409	16.8537	15.7929	16.9005
P46718	P46718	Pdcd2	14.1392	14.1862	14.1598	14.6088	14.8324	14.3804	14.3379	14.4311	14.5466	14.9141	13.9083	15.6814
P46735	P46735	Myo1b	13.7963	13.8953	13.8841	13.8241	13.6887	13.7346	14.0746	14.0034	13.8893	13.7527	13.8607	13.5984
P46737	P46737	Brcc3	13.6656	13.6397	13.6494	13.5875	13.3538	13.4596	13.3242	13.6685	13.6522	13.0254	13.7277	13.3078
P46935	P46935	Nedd4	14.7652	14.9159	15.0716	15.1042	15.4342	15.5158	15.096	15.2933	14.9825	15.4732	15.0286	15.2036
P46938	P46938	Yap1	14.4184	14.3846	14.6817	14.7623	14.6978	14.4149	14.6412	14.7625	14.9095	15.2844	14.4184	15.0976
P46978	P46978	Stt3a	15.7643	15.9001	16.0014	15.9568	15.6955	15.8723	16.1713	15.9842	15.729	15.0477	16.1009	15.2105
P47226	P47226	Tes	13.8122	13.7556	14.0618	14.0343	13.675	13.5071	13.8962	13.5904	14.0934	14.1979	13.4888	14.193
P47713	P47713	Pla2g4a	13.1246	13.1465	13.6741	13.6956	14.052	14.0069	13.78	13.6414	13.7064	14.6059	13.4144	14.605
P47738	P47738	Aldh2	18.3618	18.1429	18.4889	18.3557	17.7963	17.5493	18.2386	18.4107	18.4724	17.4171	18.1103	17.6414
P47739	P47739	Aldh3a1	12.9385	12.7788	13.0167	12.6732	12.2533	11.6445	13.1051	13.1537	12.7292	12.3431	11.7634	12.5377
P47740	P47740	Aldh3a2	14.7109	14.8921	14.7174	14.6879	14.0848	14.0927	14.745	14.9265	14.5758	13.539	14.5734	13.3279
P47753	P47753	Capza1	16.9876	17.0692	17.3812	17.4194	17.2007	17.0049	17.3852	17.4453	17.3862	17.0998	16.768	17.0893
P47754	P47754	Capza2	15.6994	15.5858	15.8665	15.2635	15.684	15.3781	15.7047	15.9959	15.7166	15.3127	15.9907	14.8994
P47757	P47757	Capzb	16.5548	16.5615	16.6603	16.742	16.4384	16.2804	16.861	16.7126	16.8576	16.5872	16.5227	16.7617
P47758	P47758	Srprb	14.6203	14.8083	14.9607	14.9972	14.9491	14.7808	15.3274	14.9201	15.074	15.1686	14.7843	15.0235
P47791	P47791	Gsr	15.9051	15.9698	15.8971	15.7784	15.9602	15.872	16.0412	16.0516	15.9708	15.5625	15.7876	15.6134
P47802	P47802	Mtx1	14.7936	14.8931	15.1666	15.2667	15.1792	15.0828	15.1975	15.1421	15.0997	15.0116	15.0726	15.242
P47809	P47809	Map2k4	13.5099	13.5485	13.8276	13.93	13.9996	13.7635	13.6324	13.9679	13.7143	13.4552	13.5534	13.3664
P47810	P47810	Wee1	12.5567	12.4497	12.8321	12.8446	12.1577	11.9405	12.7015	12.7471	12.7542	12.341	12.2627	12.1284
P47811	P47811	Mapk14	13.4273	13.6286	13.6048	13.5104	13.7082	13.7361	13.691	13.7605	13.4873	13.4488	13.5431	13.7684
P47856	P47856	Gfpt1	16.2151	16.4045	16.3057	16.4202	16.3668	16.5597	16.5669	16.4727	16.0242	16.3223	16.1205	16.0337
P47857	P47857	Pfkm	13.5665	13.8506	14.8067	14.2073	13.8278	13.07	14.4674	14.5129	14.5368	13.8536	13.7569	9.82446
P47911	P47911	Rpl6	18.6916	18.8621	19.0168	19.1071	19.4901	19.2806	19.1553	19.1845	19.2055	19.2877	18.8311	19.0312
P47915	P47915	Rpl29	15.2759	15.4989	17.1558	17.4293	17.3872	16.8434	17.2657	17.4994	17.9203	18.3615	15.8864	18.3018
P47934	P47934	Crat	12.4242	12.4948	12.7831	12.7857	11.91	11.7675	12.5555	12.7646	12.6959	11.1173	12.667	11.7382
P47941	P47941	Crkl	14.8163	14.7127	15.1314	15.2181	15.0845	14.7454	15.1523	15.162	15.203	14.8387	14.8421	14.4863
P47955	P47955	Rplp1	17.8267	17.9721	18.2431	18.4167	18.5644	18.4507	18.5241	18.9116	18.6992	19.7495	18.1596	18.9605
P47962	P47962	Rpl5	15.4501	15.6112	15.9864	16.0951	16.4259	16.2665	16.1298	16.0325	15.9425	16.206	15.3148	15.7478
P47963	P47963	Rpl13	18.0736	18.0834	18.7175	18.8867	19.0782	18.7953	18.8058	18.7536	18.8213	18.8779	18.1481	18.9364
P47964	P47964	Rpl36	14.5823	14.6311	15.3554	15.3482	15.867	15.5014	15.2713	15.1678	15.1067	15.2471	15.1616	15.0379
P47968	P47968	Rpia	14.9395	15.1095	15.5371	15.7292	15.9356	15.924	15.6371	15.6925	15.7274	15.9651	15.5637	16.0525
P48024	P48024	Eif1	15.9492	15.7986	15.1383	15.2266	15.674	15.4997	15.1921	15.3464	14.6629	15.6218	15.6171	15.8704
P48025	P48025	Syk	9.88285	10.6437	10.6703	10.9872	10.1803	10.0452	10.8555	10.7881	10.4459	10.6709	9.99539	10.9681
P48036	P48036	Anxa5	15.7909	16.0533	15.5654	15.4633	15.1658	15.3451	15.7838	15.6062	15.8287	15.5704	15.4273	15.2887
P48193	P48193	Epb41	12.9588	13.1128	13.1584	13.2291	12.7967	13.0601	13.1881	13.3228	13.0764	12.6837	12.6738	12.349
P48281	P48281	Vdr	13.2941	13.0521	13.4732	13.4401	13.1463	13.5349	13.6537	13.1649	13.3359	11.9451	12.9602	12.4692
P48377	P48377	Rfx1	12.732	13.161	13.8725	13.8347	13.5049	13.0042	13.6743	13.5823	13.786	13.5179	12.9651	13.9324
P48410	P48410	Abcd1	12.1757	12.0756	12.3619	12.4033	12.1663	11.9641	12.3913	12.2948	12.4084	11.7709	12.1502	12.3588
P48428	P48428	Tbca	16.3265	16.72	17.1097	17.3522	17.3279	17.0739	17.3412	17.3566	17.4097	17.3913	16.5865	17.0698
P48453	P48453	Ppp3cb	12.6915	12.8438	12.9963	12.972	12.5448	12.672	12.936	12.6753	12.6863	12.4604	12.2619	12.4858
P48678	P48678	Lmna	17.0263	17.1439	17.1473	17.3262	16.7917	16.631	17.1286	17.2289	17.4836	17.2875	16.9278	17.3936
P48722	P48722	Hspa4l	14.6383	14.4301	14.7709	14.8267	14.47	14.2356	14.849	14.8837	14.7459	13.9209	14.6721	14.0703
P48725	P48725	Pcnt	13.2354	12.9507	13.5938	13.5185	13.5016	13.7024	13.5448	13.746	13.3596	13.5304	13.2049	13.2764
P48754	P48754	Brca1	11.5548	11.445	12.0941	12.3062	12.4373	11.4214	11.9919	12.1845	12.3649	12.4664	11.55	12.4077
P48756	P48756	Gip	14.5793	13.1459	14.4683	14.579	12.7529	13.1282	12.7748	15.2398	14.7865	11.8913	14.3243	10.1121
P48758	P48758	Cbr1	15.9948	15.934	16.1921	16.0906	15.6064	15.8248	15.984	16.1506	15.9378	14.7942	16.068	15.1343
P48760	P48760	Fpgs	12.0207	12.0022	12.7734	12.6314	13.7921	13.2831	12.6761	13.0901	12.6508	13.4568	12.2168	12.7423
P48771	P48771	Cox7a2	16.5439	16.403	16.7018	16.8689	16.7518	16.1793	16.328	16.5687	16.7381	15.36	15.2493	15.6551
P48774	P48774	Gstm5	14.3044	14.1697	13.8427	13.7918	13.3054	13.6906	14.0296	13.8722	13.703	12.7318	13.8602	12.1645
P48962	P48962	Slc25a4	12.9769	13.4127	13.421	12.9411	13.527	13.5441	13.3248	13.5932	12.9306	14.0519	13.7789	15.3671
P49025	P49025	Cit	13.4336	13.5616	14.0304	14.1319	14.3033	14.1856	14.1948	14.2481	14.2747	14.217	13.7695	14.2635
P49070	P49070	Camlg	11.1334	10.5578	10.2915	11.1744	10.7218	10.5289	11.9058	12.1275	11.6429	10.8775	10.5131	10.9237
P49117	P49117	Nr2c2	12.0803	11.9545	12.3733	12.3589	11.9478	11.8133	12.315	12.1508	12.4376	11.4465	12.0264	11.5454
P49135	P49135	Ercc3	12.3767	12.2037	12.8999	13.0439	13.338	12.7101	12.9656	12.6542	13.2541	13.7432	11.5751	13.3191
P49138	P49138	Mapkapk2	8.99992	11.2667	12.0569	12.2139	11.9271	11.0355	12.4147	12.0968	12.3462	11.797	10.3676	12.3658
P49182	P49182	Serpind1	10.7004	11.0588	10.8554	10.6906	10.633	11.1002	11.5593	11.1289	11.9961	12.6194	10.4787	10.7143
P49290	P49290	Epx	14.3209	14.418	14.2672	14.0846	12.0412	13.5074	13.9839	14.1359	14.272	14.7243	14.2521	15.4895
P49312	P49312	Hnrnpa1	18.6847	18.4514	18.28	18.1817	18.8764	18.9319	18.2809	18.2384	18.2213	18.6208	18.2684	18.6852
P49429	P49429	Hpd	12.1316	12.0738	11.8722	11.8726	11.3468	11.2078	12.067	12.4095	11.5687	10.415	12.2034	12.1575
P49442	P49442	Inpp1	12.7327	12.5517	11.9259	12.2686	12.2226	12.0188	12.6304	12.3982	12.246	12.3227	11.08	13.0966
P49443	P49443	Ppm1a	13.984	14.4979	14.6917	14.9092	14.5188	14.3188	14.9836	14.8319	15.0431	14.9344	14.677	14.8012
P49446	P49446	Ptpre	9.46497	8.83046	9.26894	10.1471	9.22953	9.48454	10.6172	10.2184	10.1509	10.0273	9.94861	10.1636
P49452	P49452	Cenpc	11.1777	9.38793	11.5907	11.4045	11.0806	9.53563	11.9113	11.2262	11.8078	10.9485	9.56684	11.3986
P49586	P49586	Pcyt1a	14.032	14.0954	14.267	14.0205	13.8197	13.7101	13.9789	14.1482	14.2963	13.7461	13.9777	14.4222
P49615	P49615	Cdk5	12.7791	12.6826	13.0987	12.7703	12.581	12.5172	12.8463	12.6113	12.8166	11.7605	12.6497	11.5942
P49698	P49698	Hnf4a	14.315	14.1901	14.5627	14.5545	14.2899	14.081	14.4435	14.0827	14.4628	13.0153	13.5662	13.2186
P49710	P49710	Hcls1	12.2052	12.8764	12.724	12.3377	11.9955	12.493	13.8974	12.8489	13.7414	14.917	12.1022	15.2082
P49717	P49717	Mcm4	15.5831	15.6665	15.794	15.8807	15.9344	15.7575	15.8466	15.7926	16.0046	16.165	15.4623	15.922
P49718	P49718	Mcm5	16.3652	16.4783	16.5727	16.4815	16.5863	16.6296	16.5481	16.5477	16.6252	16.7166	16.3925	16.5934
P49722	P49722	Psma2	16.5056	16.7172	17.109	17.0066	17.3765	17.2167	17.1842	17.1028	17.133	16.9356	16.739	16.8541
P49769	P49769	Psen1	12.6357	12.2057	12.2317	12.3755	12.6694	12.8145	12.5246	12.53	12.4075	11.8121	12.886	12.0773
P49817	P49817	Cav1	12.3797	11.9038	11.2083	11.3461	10.88	10.8689	11.6359	11.199	11.1373	10.4108	11.3379	10.6614
P49935	P49935	Ctsh	12.9568	13.0491	12.8451	12.7598	11.7596	12.2753	12.7781	13.3235	12.3573	11.2188	13.0347	11.3289
P49962	P49962	Srp9	13.781	14.1069	13.6126	13.3013	13.5811	13.6119	13.6541	13.9166	14.4051	14.1271	13.929	13.0399
P50096	P50096	Impdh1	12.1373	12.5305	13.2646	13.0734	13.6359	13.3647	13.4492	13.2142	13.3053	13.9183	12.8342	13.9919
P50136	P50136	Bckdha	13.8624	13.8168	14.2824	14.2348	13.8576	13.6641	13.9342	14.2371	14.0864	12.6351	14.1251	12.4837
P50171	P50171	Hsd17b8	15.1249	14.8144	15.3508	15.4304	15.0022	14.6958	15.5493	15.7696	15.5979	14.49	15.3025	14.7881
P50172	P50172	Hsd11b1	10.8581	11.4093	10.6353	10.8965	10.4167	11.1619	11.3595	10.9738	11.8285	12.187	11.6081	13.0949
P50247	P50247	Ahcy	17.8756	18.2027	18.257	18.2665	18.2068	18.1758	18.1917	18.2395	18.3096	17.8667	18.0189	17.9937
P50295	P50295	Nat2	13.3728	13.8418	14.441	14.0276	13.4348	13.3654	14.154	14.0346	14.1154	12.8924	13.782	13.3931
P50396	P50396	Gdi1	15.3109	15.0972	15.2863	15.0949	14.8007	14.7296	15.2275	15.1539	15.1564	14.8622	14.9566	15.306
P50427	P50427	Sts	10.6653	10.9036	10.5342	11.0427	10.1018	10.3616	11.079	10.8447	10.8605	10.3435	10.3298	11.5253
P50429	P50429	Arsb	12.3048	12.6905	13.2145	13.1536	13.2576	13.0246	13.5098	13.5199	13.4467	13.1462	13.1468	13.428
P50431	P50431	Shmt1	17.3661	17.3374	17.8271	17.8116	17.4549	17.2564	17.821	17.6885	17.636	17.004	17.1892	16.9726
P50446	P50446	Krt6a	16.7434	15.528	19.3664	18.407	14.3869	15.8613	17.3284	18.2555	20.0076	16.7655	18.1021	15.493
P50516	P50516	Atp6v1a	15.1841	15.2506	15.7994	15.8133	15.6243	15.2241	15.7067	15.7235	15.6545	15.7421	15.092	15.9413
P50518	P50518	Atp6v1e1	14.5399	14.7808	14.8993	15.0117	14.7545	14.6354	14.9706	15.1644	14.8471	14.8341	14.9105	15.064
P50543	P50543	S100a11	14.7893	14.7711	14.7262	14.7377	14.2836	14.5212	14.8607	14.9701	14.6367	15.3131	14.5608	14.8628
P50544	P50544	Acadvl	15.5586	15.3699	15.6034	15.4893	15.2421	15.0298	15.4567	15.4014	15.6192	14.5699	15.4339	14.724
P50580	P50580	Pa2g4	18.331	18.3796	18.5449	18.5416	18.858	18.7934	18.595	18.4798	18.5955	18.9242	18.3738	18.717
P50592	P50592	Tnfsf10	10.3902	10.6747	11.0057	10.8755	12.7494	12.798	11.5449	11.6266	11.6417	11.3112	11.8531	11.4261
P50711	P50711	Defa13	13.0574	13.7678	14.2486	14.3501	14.1175	13.6414	14.8593	14.4195	14.0334	12.1312	13.4041	13.2437
P51125	P51125	Cast	13.9766	13.9749	14.1484	14.1806	13.6011	13.609	14.3365	14.5708	14.3539	13.7996	14.2532	13.9735
P51150	P51150	Rab7a	16.7268	16.7076	16.6951	16.5847	16.9739	17.0966	16.8465	16.8255	16.6479	16.6267	16.9031	16.8426
P51174	P51174	Acadl	15.3754	15.4508	15.2209	15.2582	15.0924	15.1129	15.6553	15.4707	15.5616	15.5807	15.266	15.3621
P51175	P51175	Ppox	12.8633	12.7939	13.4872	12.694	12.7777	13.0439	13.3991	13.4132	13.2511	12.281	13.1643	13.3163
P51410	P51410	Rpl9	16.1768	16.5885	16.5133	16.7884	16.9614	16.9532	16.4084	16.6308	16.7851	16.9742	16.7904	16.7161
P51432	P51432	Plcb3	17.3316	17.3716	17.441	17.4698	17.2052	17.165	17.2855	17.4601	17.3413	16.4105	17.1537	16.3941
P51569	P51569	Gla	11.297	11.4999	12.4708	12.2033	11.7217	10.9974	11.8134	11.9897	12.265	10.6174	11.4806	10.5652
P51612	P51612	Xpc	11.1734	11.1336	10.7611	10.6215	10.7665	10.2646	10.8332	11.1198	11.0872	10.4884	10.9758	10.4094
P51655	P51655	Gpc4	13.1453	13.3783	13.3796	13.7154	13.6908	13.6398	13.4139	13.4638	13.2061	12.9431	12.8436	13.3507
P51660	P51660	Hsd17b4	16.1893	16.1674	16.7596	16.7521	16.3733	16.4339	16.7432	16.6627	16.8528	16.144	16.4957	16.2564
P51661	P51661	Hsd11b2	11.474	11.7991	12.1568	12.3008	11.0357	10.9678	11.9849	12.0772	12.4689	11.5374	11.6678	10.0986
P51670	P51670	Ccl9	12.5567	12.2249	12.8978	12.9378	11.5495	11.9401	12.6196	13.4067	12.3171	9.09069	12.3932	10.8527
P51791	P51791	Clcn3	12.5452	12.6563	12.814	12.7991	13.2325	13.3514	13.1849	13.1504	13.0693	13.3003	13.0387	13.852
P51807	P51807	Dynlt1	10.6453	10.3052	10.1488	10.1685	10.2078	10.7367	9.52556	10.3317	10.3398	10.377	10.5806	9.97441
P51855	P51855	Gss	17.2771	17.2201	17.5698	17.6958	16.9792	16.8885	17.4201	17.5911	17.4843	17.3681	17.3757	17.0574
P51859	P51859	Hdgf	15.5288	15.3746	15.3454	15.2927	15.1567	15.4877	15.526	15.4817	15.3447	15.2946	15.6065	14.9676
P51863	P51863	Atp6v0d1	15.317	15.3991	15.5021	15.4503	14.975	15.1308	15.3705	15.6147	15.3072	15.2275	15.5124	15.6353
P51881	P51881	Slc25a5	17.6768	17.5483	18.3401	18.4354	18.3352	18.0185	18.287	18.4143	18.432	18.0349	17.6431	18.4858
P51885	P51885	Lum	16.0768	16.4547	15.5596	15.4691	15.3205	15.8032	15.7719	15.336	15.4695	15.2425	15.223	15.3178
P51912	P51912	Slc1a5	15.3505	15.6014	15.6076	15.2476	15.7353	15.7435	15.5898	15.7518	14.9804	15.7528	15.1172	15.5771
P51943	P51943	Ccna2	12.2187	11.5309	11.3633	10.7392	11.7198	12.1635	11.1208	10.9614	9.98547	10.3291	12.1256	9.11164
P51949	P51949	Mnat1	12.1703	12.3065	12.7082	12.5968	13.3492	13.0429	12.8414	12.864	12.7935	13.408	12.3358	12.7972
P51954	P51954	Nek1	11.0543	11.2454	11.824	11.6205	11.2985	11.173	11.7266	11.6863	11.729	11.6499	10.9323	11.6448
P51965	P51965	UBE2E1	14.738	14.4275	13.6576	13.2494	14.1126	14.5937	14.011	13.7263	13.5837	13.3779	14.7816	14.0875
P52019	P52019	Sqle	11.9653	11.4531	11.4636	10.9555	11.7104	12.3323	11.4937	11.6519	10.1427	10.305	11.7886	10.1391
P52196	P52196	Tst	14.6306	14.6896	15.2438	15.1439	15.0191	14.8074	15.0942	15.2542	15.1891	13.256	14.747	13.693
P52293	P52293	Kpna2	16.5154	16.6378	16.7899	17.0847	18.107	17.9624	17.1606	16.8367	17.1736	17.9203	16.9247	18.1877
P52332	P52332	Jak1	12.9937	13.0953	13.3301	13.5084	13.7724	13.3988	13.5879	13.6488	13.6713	13.9379	13.0579	14.4502
P52430	P52430	Pon1	10.7499	10.6911	11.7106	10.8417	11.304	11.0749	11.9018	10.7622	11.9824	12.3975	10.4627	10.1659
P52431	P52431	Pold1	15.3087	15.4131	15.375	15.4749	15.3052	15.2928	15.376	15.4723	15.5269	15.0929	15.2323	15.0741
P52432	P52432	Polr1c	14.3943	14.536	15.0346	15.2945	15.8166	15.7115	15.2083	15.1318	15.4757	16.3901	15.025	16.565
P52479	P52479	Usp10	14.7326	14.8633	15.1303	15.2552	15.3552	15.2071	15.2319	14.7841	15.2833	15.105	14.7674	15.3173
P52480	P52480	Pkm	18.2969	18.2548	18.399	18.2828	18.0975	18.0295	18.168	18.1564	18.2267	18.544	18.0056	18.3329
P52503	P52503	Ndufs6	13.3227	13.3356	14.1934	13.9669	13.7294	13.3625	13.8057	14.0232	14.0305	13.4609	13.3987	12.6925
P52623	P52623	Uck1	13.2477	13.3963	13.7241	13.7512	13.8405	13.6336	13.5537	13.644	13.6506	13.9313	13.3368	13.9568
P52624	P52624	Upp1	11.8892	11.5715	12.0031	12.1403	13.1147	12.8059	12.3393	11.9342	12.1887	14.2323	11.6077	14.5609
P52633	P52633	Stat6	13.657	13.5715	13.3597	13.5919	13.4835	13.822	13.4633	13.5049	13.2704	12.943	13.8531	13.4079
P52760	P52760	Rida	15.802	15.9147	16.1509	16.0156	15.3136	15.3187	16.0866	16.0399	16.0564	14.8322	15.81	15.1398
P52795	P52795	Efnb1	14.4897	14.4904	14.9974	15.2973	14.1453	14.4131	14.4788	15.2147	16.083	15.3578	14.9242	15.0578
P52825	P52825	Cpt2	15.259	15.0332	15.1452	15.3012	14.8413	14.6649	15.2423	15.2897	15.451	14.2524	15.2127	14.8586
P52850	P52850	Ndst2	9.37336	9.21461	10.088	9.9691	9.8903	9.52644	10.3117	9.79466	9.44739	10.0495	9.07931	10.4499
P52912	P52912	Tia1	12.4951	12.2388	12.3251	12.5988	12.0088	11.9175	12.755	12.4777	12.5893	13.089	12.449	12.7586
P53026	P53026	Rpl10a	16.5905	17.0051	16.8877	17.0001	17.1565	17.0198	16.7811	16.9554	16.9652	16.9539	16.483	16.3938
P53368	P53368	Nudt1	10.7882	10.9642	10.9881	11.191	11.3694	11.1061	11.1959	11.343	11.3719	8.77186	10.6741	10.9091
P53395	P53395	Dbt	14.1513	14.0641	14.3221	14.1111	13.7576	13.7956	14.0786	14.2932	13.8686	13.5566	14.1951	13.1153
P53564	P53564	Cux1	13.257	13.129	12.5097	12.5288	12.4045	12.9151	12.9196	12.2552	12.0394	11.3949	13.0487	11.3165
P53566	P53566	Cebpa	9.47989	9.07852	10.1021	10.2756	10.7383	10.6326	10.2794	9.34706	10.0557	10.6095	8.23504	10.7554
P53569	P53569	Cebpz	12.6814	12.7372	12.6209	12.7997	13.6485	13.7009	12.855	13.1767	13.331	13.8621	13.2765	14.2591
P53612	P53612	Rabggtb	12.2766	12.3325	12.4369	12.2546	12.7057	12.8423	12.3973	12.4158	12.3107	12.6568	12.7688	12.4578
P53657	P53657	Pklr	16.2459	16.7262	16.9695	16.9663	16.2116	16.1549	16.848	17.0576	16.6886	16.0091	16.2911	16.2499
P53690	P53690	Mmp14	12.671	12.3658	13.1607	13.2555	13.7869	13.5231	13.3438	13.5586	12.8532	13.0118	12.9804	13.6299
P53702	P53702	Hccs	12.4325	12.4199	11.3104	11.7463	13.0096	12.469	11.5379	12.0006	11.9849	11.9404	12.4454	12.1363
P53762	P53762	Arnt	10.6481	10.0852	10.302	10.5008	11.0173	10.6628	10.4444	10.5804	10.763	10.3164	10.0822	10.7226
P53798	P53798	Fdft1	11.632	11.3995	11.4563	10.8876	11.7614	12.1912	11.2373	11.7814	10.733	10.7472	11.8125	11.9911
P53808	P53808	Pctp	13.7336	13.6796	13.7178	13.5307	13.0607	13.3608	13.5873	13.6835	13.5344	11.3114	13.8277	13.3202
P53810	P53810	Pitpna	13.5513	13.583	13.4427	13.4229	13.0968	13.2556	13.3894	13.493	13.3807	12.8165	13.471	12.9342
P53811	P53811	Pitpnb	12.7276	12.8154	13.2288	13.2364	13.4796	13.3433	13.2129	12.9739	13.1851	13.3556	12.705	12.6941
P53986	P53986	Slc16a1	14.0716	13.7607	12.8606	13.0468	13.011	13.6493	12.97	12.9542	12.5024	12.4918	14.0744	12.9142
P53994	P53994	Rab2a	15.439	15.6143	15.4392	15.3394	15.1273	15.3762	15.5081	15.38	15.2677	14.688	15.3148	14.5222
P53995	P53995	Anapc1	12.8309	12.8702	13.182	13.3009	13.2613	13.174	13.3321	13.2538	13.2885	13.2753	12.752	13.2778
P53996	P53996	Cnbp	16.1336	16.3059	16.0783	16.1678	16.4069	16.1124	16.2062	15.9504	16.2812	16.3798	15.9978	15.8469
P54071	P54071	Idh2	16.9435	16.8868	17.0193	16.9119	16.4936	16.5597	17.0598	17.0289	16.6176	15.9922	16.7724	15.7289
P54099	P54099	Polg	11.0265	10.4077	10.8767	11.1299	11.0679	9.94333	10.5409	10.9843	10.5459	9.94533	10.6539	10.3512
P54103	P54103	Dnajc2	13.6767	13.7369	13.6391	13.8713	14.0802	14.3363	13.8778	13.5488	13.6196	13.7757	13.7556	14.1026
P54116	P54116	Stom	13.9511	13.992	13.5772	13.7321	13.9598	14.0673	14.1275	13.8933	14.0508	14.3805	14.0688	14.8592
P54227	P54227	Stmn1	16.577	16.8713	17.6215	17.8222	17.2991	16.948	17.6003	17.8145	17.7598	16.8382	17.2249	16.525
P54276	P54276	Msh6	15.0043	15.0043	15.0102	15.0883	15.0866	15.1322	15.0698	15.0476	15.0819	14.9063	14.8159	15.1237
P54279	P54279	Pms2	11.2114	11.5727	11.8814	12.0127	11.8686	10.9759	12.0307	12.1959	12.1776	12.3753	11.5649	12.4801
P54310	P54310	Lipe	11.5432	11.6145	12.1812	12.3335	13.19	13.1538	12.2368	12.2439	12.1014	12.056	12.0639	12.3756
P54320	P54320	Eln	15.15	15.6221	14.5819	14.1057	14.3412	14.3981	14.6432	14.3377	14.3197	14.0969	14.9441	15.0111
P54726	P54726	Rad23a	13.0011	12.3288	12.2198	12.3713	12.1716	12.3832	12.1133	12.2105	9.62986	11.2342	12.3755	12.3308
P54728	P54728	Rad23b	14.834	14.888	14.3376	14.2364	14.4133	14.9606	14.5295	14.5231	14.0836	13.9736	15.0416	13.8131
P54729	P54729	Nub1	13.2505	13.3014	13.2637	13.4368	13.5183	13.5858	13.4541	13.485	13.7002	14.142	13.0163	13.8511
P54731	P54731	Faf1	14.9522	14.6381	14.4993	14.5184	14.7299	14.8746	14.3901	14.6689	14.3415	14.3106	14.8795	14.2608
P54754	P54754	Ephb3	12.4168	12.4768	12.4553	12.3278	12.7644	12.6791	12.6131	13.1341	11.8966	12.9564	12.3054	12.7422
P54761	P54761	Ephb4	13.9952	13.9384	14.3536	14.4043	14.3311	14.186	14.3914	14.3952	14.3349	13.7706	13.9109	13.9954
P54763	P54763	Ephb2	13.9491	13.8947	14.4107	14.3887	14.5625	14.4204	14.2183	14.4885	14.4092	14.5649	14.1776	14.4829
P54775	P54775	Psmc4	15.3189	15.4068	15.8978	15.9669	16.2396	15.9775	16.0213	15.8152	15.9421	16.2974	15.3789	15.9975
P54797	P54797	Tango2	12.628	12.6955	12.9466	13.1928	12.5932	12.5813	12.6498	12.7127	13.1986	11.9569	12.5631	11.9479
P54822	P54822	Adsl	16.5497	16.3831	16.7687	16.6391	16.841	16.8188	16.6724	16.6456	16.5233	16.5159	16.5393	16.6188
P54823	P54823	Ddx6	15.6385	15.7209	15.613	15.6663	15.5334	15.6695	15.6588	15.6045	15.3793	14.8703	15.6665	14.8259
P54869	P54869	Hmgcs2	15.5797	15.0833	15.2071	14.756	15.1467	14.3257	15.9664	15.1148	15.5304	12.2221	15.2313	14.5401
P54923	P54923	Adprh	12.667	12.9347	13.3438	13.3985	13.2497	12.9746	13.3835	13.4582	13.4556	13.4731	12.9771	13.4832
P55002	P55002	Mfap2	12.0722	12.7223	12.6809	12.786	12.6722	12.7457	12.9862	12.2211	12.6543	13.0329	12.3203	13.3033
P55012	P55012	Slc12a2	17.8521	17.9339	18.1521	18.0783	17.521	17.356	18.0445	18.1398	17.9025	16.5966	17.7158	16.4554
P55050	P55050	Fabp2	14.9312	15.3976	16.1086	16.0594	15.4313	15.1475	15.3603	15.5245	15.2956	14.0633	15.6272	12.868
P55095	P55095	Gcg	14.6647	13.7296	15.374	15.1119	14.3785	13.5635	12.4234	14.9607	14.8359	11.087	13.8945	10.143
P55096	P55096	Abcd3	15.7692	15.7734	15.5691	15.3708	15.4092	15.5087	15.3538	15.3755	15.1712	15.2756	15.5892	15.0376
P55194	P55194	Sh3bp1	11.0442	11.2498	10.785	10.8909	10.2702	10.5084	11.4513	11.0655	11.3484	10.8082	11.2363	10.5796
P55200	P55200	Kmt2a	11.379	11.5837	12.1064	12.161	12.1259	11.7582	12.3627	11.959	12.2666	12.7825	11.7729	12.3576
P55258	P55258	Rab8a	14.2927	14.3916	14.9205	14.9524	14.8336	14.4934	14.9596	14.7277	14.8127	14.4141	14.2017	14.534
P55264	P55264	Adk	15.4123	15.722	15.7054	15.7507	15.4822	15.1863	15.6077	15.5624	16.0585	14.6617	15.0867	15.2638
P55288	P55288	Cdh11	15.1084	14.8995	14.3914	14.3863	14.6299	13.6601	14.2133	14.482	14.2215	14.3051	15.1349	14.6092
P55292	P55292	Dsc2	15.7265	15.5288	15.7444	15.7624	15.4067	15.341	15.7204	15.7674	15.6659	14.7803	15.5841	14.5447
P55302	P55302	Lrpap1	12.6583	12.7204	12.5101	12.3635	11.8333	12.3602	12.4451	12.6198	12.283	11.5309	12.8432	10.9389
P55772	P55772	Entpd1	12.8176	13.266	12.9134	13.2547	13.1668	13.3757	13.2987	13.352	13.3453	13.9068	12.9478	14.2276
P55937	P55937	Golga3	12.4563	12.7126	12.9707	13.0014	12.9521	12.8087	12.9497	12.981	12.7837	12.4004	12.6022	12.8305
P56135	P56135	Atp5mf	17.5638	18.344	19.1999	19.3583	19.1015	18.6347	19.2599	19.3305	19.4568	19.1242	18.7226	18.3632
P56183	P56183	Rrp1	12.3262	12.221	11.9646	12.0236	13.0916	13.1646	12.1122	13.1089	12.4146	13.0709	12.9386	13.5179
P56212	P56212	Arpp19	13.7576	13.5956	13.5999	13.3294	13.7857	13.5489	13.6278	13.6865	13.8701	13.6257	13.3809	13.8354
P56213	P56213	Gfer	14.0517	13.9531	14.3602	14.5149	14.4173	14.3302	14.3104	14.4103	14.5378	14.4216	14.229	14.6626
P56371	P56371	Rab4a	13.6827	13.5665	13.6661	13.7588	13.1188	13.1901	13.9457	13.4972	13.4108	11.5836	13.8946	11.9668
P56376	P56376	Acyp1	14.422	14.5534	14.836	14.7272	14.4692	14.2685	14.8246	14.7211	14.8989	13.7144	14.4582	13.5923
P56379	P56379	Mp68	12.604	12.1354	13.0042	13.196	12.8226	12.9947	12.8832	12.751	13.2047	11.8795	12.854	12.4762
P56380	P56380	Nudt2	12.8631	13.1454	13.2839	13.1633	12.5767	12.5868	13.0321	13.4095	13.1308	12.5907	12.943	12.1485
P56382	P56382	Atp5f1e	11.8658	11.9182	12.7709	13.4453	12.1657	10.9725	12.679	12.9942	13.5685	13.7755	10.3719	14.0667
P56389	P56389	Cda	15.5143	15.2772	15.9061	15.7005	14.4206	14.2151	15.4043	15.4154	15.8906	11.7776	15.3499	11.9763
P56390	P56390	Cks2	11.7398	11.5344	11.7725	11.9486	12.4598	12.1925	11.7591	11.5594	11.602	11.5606	10.8888	11.6179
P56391	P56391	Cox6b1	17.1272	16.4654	16.4546	16.2229	16.1586	16.4292	16.3074	16.1411	16.0377	15.5601	16.9715	15.6249
P56392	P56392	Cox7a1	13.4741	13.129	13.3319	13.7176	12.6394	12.0807	13.0945	12.8296	13.4466	11.3054	12.9211	12.6261
P56393	P56393	Cox7b	9.74646	11.2973	17.1402	17.3555	16.6031	13.2404	16.7259	16.6008	17.7365	17.7267	10.1541	17.7897
P56395	P56395	Cyb5a	14.9181	15.291	15.9907	16.0198	15.5451	15.1258	15.7819	15.8221	15.8426	14.7674	15.8835	14.8033
P56399	P56399	Usp5	16.2262	16.2397	16.427	16.423	16.3114	16.1948	16.391	16.4516	16.3303	16.0799	16.2837	15.9235
P56480	P56480	Atp5f1b	19.9385	20.1805	20.4904	20.4005	20.1638	20.0205	20.2545	20.3042	20.3836	20.1317	20.2093	19.9465
P56528	P56528	Cd38	14.126	13.768	13.7109	13.7599	13.266	13.5221	13.7855	13.6432	13.6283	12.5914	13.4236	12.3957
P56546	P56546	Ctbp2	14.8356	14.7519	15.4896	15.5118	15.4058	15.2524	15.5438	15.5083	15.6303	15.4008	15.0773	15.6867
P56581	P56581	Tdg	11.8772	11.4577	11.4687	11.4838	11.3204	11.5489	11.0233	11.3357	10.9378	10.1609	10.9577	10.4207
P56677	P56677	St14	13.6784	13.7143	13.9486	13.7932	14.0641	14.0019	13.9113	13.8332	13.7975	13.1479	13.6136	13.113
P56695	P56695	Wfs1	12.6387	12.5046	12.8405	12.5724	12.3063	12.2977	12.8565	12.6804	12.6434	12.0207	12.3648	13.2346
P56812	P56812	Pdcd5	15.055	14.8531	15.2502	15.4864	15.7683	15.5261	15.7749	15.6941	15.5734	15.9574	15.3682	15.9158
P56873	P56873	Sssca1	14.2447	13.9915	14.5673	14.5486	15.1837	15.0108	14.6124	14.7422	13.9706	14.6593	14.3219	14.8319
P56959	P56959	Fus	16.9433	17.0902	16.903	17.035	16.9905	17.1705	16.8096	17.1516	17.0821	17.0544	16.9423	16.9105
P56960	P56960	Exosc10	14.7816	14.8148	14.7654	14.7823	15.1561	15.174	14.8685	14.7346	14.8378	15.1149	14.7848	15.2319
P57016	P57016	Lad1	14.5675	14.6077	15.2813	15.2918	15.0163	14.6605	15.1452	15.2407	15.2369	14.2491	14.5434	14.1684
P57080	P57080	Usp25	11.6828	11.1953	12.089	11.8986	12.5603	12.5531	12.5923	12.3397	12.5973	12.9493	12.5156	13.3682
P57716	P57716	Ncstn	14.8558	14.377	14.2985	13.9758	14.1052	14.6578	14.1562	14.3242	14.1406	13.8697	14.7531	14.9024
P57746	P57746	Atp6v1d	11.4815	11.2304	10.6825	10.4133	10.6068	11.4713	10.9206	11.1356	10.758	8.34908	10.9705	10.6527
P57759	P57759	Erp29	15.4502	15.6114	15.9159	15.8992	15.7858	15.5561	15.8693	15.9726	15.9614	15.3954	15.6373	14.9992
P57774	P57774	Npy	13.3215	13.692	13.6308	13.4067	13.3866	13.2224	14.2096	13.1874	13.9016	13.8245	13.5186	13.2242
P57776	P57776	Eef1d	17.6535	18.0315	18.199	18.2815	18.4468	18.187	18.2158	18.3019	18.4014	18.1686	18.0878	18.3027
P57780	P57780	Actn4	18.6162	18.5108	18.6299	18.6171	18.4882	18.4203	18.6156	18.6024	18.4056	18.1854	18.5592	18.019
P57784	P57784	Snrpa1	15.6578	15.7099	15.6434	15.6429	15.9911	15.8036	15.6131	15.5852	15.4425	15.9032	15.461	16.0979
P57791	P57791	Rce1	11.3696	11.9205	11.8683	11.8862	12.1047	12.1608	12.4037	11.4495	11.9012	12.3431	11.7828	11.7326
P58021	P58021	Tm9sf2	14.7097	15.003	14.6251	14.4715	14.3747	14.8422	14.7024	14.6389	14.2442	13.7128	14.9768	13.6969
P58043	P58043	Sesn2	10.9238	10.6867	10.8762	11.0836	11.0866	10.7713	10.6875	11.3704	10.5163	12.0757	11.1331	11.3851
P58044	P58044	Idi1	13.6432	13.7449	13.8248	13.0765	13.5233	13.8071	13.7917	13.6579	13.1229	12.7347	14.1831	13.933
P58058	P58058	Nadk	12.1033	11.8395	12.4404	12.4865	12.9955	12.7576	13.0463	12.8233	12.4892	12.8923	11.9437	13.0683
P58059	P58059	Mrps21	14.2355	14.3563	14.9741	15.1043	14.7234	14.5814	14.8949	14.7138	14.9997	15.0155	14.3461	15.0463
P58064	P58064	Mrps6	12.9893	12.6257	12.189	12.1496	12.4545	12.5731	12.1518	11.4543	11.8491	11.8266	12.3901	11.6252
P58069	P58069	Rasa2	10.8718	11.2018	11.1118	11.4058	11.3318	11.1784	11.245	12.4887	12.2573	11.7829	11.7633	10.0542
P58137	P58137	Acot8	13.3939	13.2065	13.79	13.7574	13.6356	13.5803	13.6703	13.5075	13.9396	13.3668	13.067	13.349
P58158	P58158	B3gat3	12.0387	11.4628	11.4195	11.4763	11.2183	11.4528	11.4608	12.153	11.3609	9.60389	11.3316	11.1416
P58242	P58242	Smpdl3b	12.167	11.8412	12.699	12.7649	13.5621	13.525	13.0514	12.6851	12.7558	13.8784	12.2051	13.7628
P58252	P58252	Eef2	19.3169	19.344	19.6907	19.6536	20.0365	19.8518	19.6607	19.6128	19.5158	19.8242	19.3454	19.6014
P58281	P58281	Opa1	15.4275	15.4147	15.5872	15.38	15.2674	15.2342	15.4424	15.4076	15.3666	14.6556	15.3917	14.8847
P58334	P58334	Klf16	9.27189	9.8197	9.70954	11.2809	12.0727	11.1515	11.0185	10.2198	11.1776	11.489	10.7773	11.9429
P58389	P58389	Ptpa	13.997	13.6134	13.0139	12.8595	12.8926	13.6304	13.2831	12.7884	13.608	12.6204	13.8243	12.697
P58404	P58404	Strn4	14.8725	14.8173	15.4667	15.6037	15.5033	15.188	15.5128	15.5314	15.6939	15.6424	15.0528	15.5094
P58462	P58462	Foxp1	13.162	13.4573	13.4747	13.4565	13.7801	13.3415	13.8925	13.7902	14.1291	13.8266	13.3664	13.7542
P58466	P58466	Ctdsp1	12.5293	12.7139	12.5202	12.4662	11.7569	12.4757	12.708	12.7497	11.8443	11.9698	12.9922	11.6063
P58468	P58468	Fam207a	14.0504	14.1615	14.0121	14.1819	14.9374	14.8442	14.0205	14.4196	14.0764	14.6638	13.913	15.2599
P58501	P58501	Paxbp1	12.6753	12.735	12.7644	12.6296	12.8236	13.0216	12.7955	13.0238	12.9078	12.8587	13.1352	12.662
P58660	P58660	Card10	12.1745	12.1968	12.4273	12.4247	12.3887	12.2991	12.4438	12.6107	12.8273	11.4921	12.3901	11.7928
P58742	P58742	Aaas	14.2751	14.4651	14.5734	14.511	14.8292	14.7868	14.6182	14.5361	14.6635	14.4309	14.5082	14.8532
P58771	P58771	Tpm1	15.9248	15.8584	15.3705	15.451	15.3578	15.3047	15.56	15.6124	15.5241	15.2792	15.4558	14.9569
P58774	P58774	Tpm2	13.7586	13.395	12.6479	12.8044	12.7862	12.558	12.5992	12.887	13.1987	12.2793	13.306	12.0068
P58802	P58802	Tbc1d10a	10.8773	10.6709	11.6008	11.4354	10.9593	10.1517	11.1503	10.7508	10.7051	11.202	10.7711	11.3281
P58854	P58854	Tubgcp3	12.6167	12.4386	12.4971	12.6365	12.2989	12.3544	12.705	12.64	12.3497	11.7439	12.4973	11.8291
P58871	P58871	Tnks1bp1	14.2862	14.2723	14.5694	14.6176	14.5453	14.3353	14.6707	14.6861	14.8163	15.2086	14.414	14.7555
P58929	P58929	Gmeb2	12.7197	13.1913	13.8176	13.9527	13.6619	12.9915	13.4318	13.2852	13.351	13.4235	12.1942	13.1569
P59016	P59016	Vps33b	13.9553	13.8505	14.2725	14.1273	13.8583	13.8993	14.3027	14.4113	13.9771	13.7122	14.1111	13.9052
P59017	P59017	Bcl2l13	14.0097	13.7801	13.6764	13.5838	13.4183	13.4475	13.5907	13.9232	13.724	13.5688	14.0015	13.6515
P59048	P59048	Pdrg1	11.4587	11.5738	11.8031	11.4374	11.7955	11.739	11.8559	11.9607	12.0602	11.7485	11.3639	12.0342
P59108	P59108	Cpne2	10.3521	10.7107	10.7753	11.192	11.1935	10.2541	11.2261	11.477	11.408	11.0254	9.8881	10.8899
P59110	P59110	Senp1	13.1643	13.3378	13.4481	13.4383	13.7758	13.7145	13.3777	13.5357	14.3485	13.5441	13.1809	13.68
P59113	P59113	Fermt1	14.4179	14.29	14.4566	14.5375	14.0589	14.089	14.4927	14.7178	14.635	13.8048	14.3087	13.8517
P59114	P59114	Pcif1	12.2256	12.2602	12.1663	12.0179	12.0337	11.6451	12.4505	12.4149	12.2868	11.1909	11.8917	11.1491
P59178	P59178	L3mbtl2	11.649	11.8553	12.236	12.5107	12.5181	12.4076	12.1195	12.2362	12.6223	13.3229	11.3375	13.5461
P59235	P59235	Nup43	13.298	13.4274	13.4813	13.5712	13.8277	13.9349	13.606	13.3166	13.4239	13.6944	13.8911	13.172
P59242	P59242	Cgn	16.0253	15.6645	16.0014	16.1013	15.7758	15.5841	15.9467	16.1195	16.0854	15.8765	15.6966	15.6304
P59281	P59281	Arhgap39	9.98981	10.6083	11.3129	11.5108	11.2925	10.9148	11.0903	11.4867	11.9987	10.9997	9.73094	11.7839
P59325	P59325	Eif5	15.8416	16.032	16.129	16.122	16.4759	16.382	16.2401	16.2249	16.0225	16.5979	16.291	16.0784
P59326	P59326	Ythdf1	12.1072	12.0671	12.3286	12.7389	12.4384	13.0941	12.093	12.4324	12.3195	12.6427	12.1346	13.3351
P59328	P59328	Wdhd1	12.3253	12.3685	12.4239	12.5209	12.5946	12.5254	12.565	12.4161	12.4867	12.1364	12.3125	12.1885
P59438	P59438	Hps5	12.9001	12.5881	13.3456	13.7765	11.8359	11.3674	10.7475	9.99389	11.2145	10.1552	9.86741	10.3917
P59470	P59470	Polr3b	10.8882	10.8402	11.0303	11.2093	11.1787	11.2423	11.2009	11.3824	11.3503	11.6423	10.8265	11.3163
P59644	P59644	Inpp5j	11.1942	11.0533	11.2374	11.7117	11.1925	10.9197	11.1721	11.7246	11.4093	10.4421	11.0418	9.67116
P59672	P59672	Anks1a	13.4083	13.3872	13.806	13.9383	14.1277	13.9204	13.9108	14.0116	14.1533	14.3083	13.5132	14.2086
P59708	P59708	Sf3b6	14.4191	14.4167	14.5736	14.47	14.5003	14.6161	14.4169	14.3202	14.4083	14.7064	14.4822	13.1694
P59759	P59759	Mrtfb	12.7468	12.7198	13.2841	13.3573	13.1583	12.7637	13.2677	13.2152	13.3221	12.8851	12.2924	12.872
P59997	P59997	Kdm2a	13.8597	14.0242	13.6307	13.7426	14.0217	13.9709	13.7212	13.8275	13.6354	13.896	13.6534	14.0914
P59999	P59999	Arpc4	16.2776	16.2996	17.6765	17.6531	17.4579	16.7797	17.8666	17.4809	17.8041	17.6014	16.4321	16.884
P60041	P60041	Sst	12.8983	13.2713	13.3583	13.3885	14.1398	10.6772	12.5671	14.5095	11.3832	9.85563	12.7871	9.79179
P60060	P60060	Sec61g	12.1838	12.3154	14.5621	14.7377	14.03	13.3664	14.7113	14.6084	14.5859	14.3456	13.9212	14.6496
P60122	P60122	Ruvbl1	16.0657	16.1292	16.4574	16.4195	16.8224	16.7692	16.635	16.5112	16.4246	17.1872	16.5028	17.0898
P60229	P60229	Eif3e	15.7497	15.785	16.1788	16.0746	16.335	16.0942	16.2748	16.2019	16.1654	16.5756	16.0228	16.7508
P60330	P60330	Espl1	9.06623	9.02264	8.35185	9.70864	10.2602	9.75214	9.56908	9.91934	9.83012	10.0186	9.78002	10.0961
P60335	P60335	Pcbp1	17.8134	17.8825	18.3498	18.4719	18.4192	18.075	18.3338	18.2213	18.4792	18.2039	17.8458	18.203
P60487	P60487	Pdxp	11.9337	12.2438	12.64	13.0288	12.689	12.6003	12.8853	13.1347	12.8002	13.2652	12.5898	13.9736
P60521	P60521	Gabarapl2	8.23363	9.39905	10.2487	10.2096	10.5875	10.5918	11.152	10.5616	11.2236	11.9918	9.5935	12.3134
P60605	P60605	Ube2g2	13.4531	13.7496	14.0755	14.07	14.2991	14.204	14.1769	14.0427	13.999	14.0701	13.7149	14.2025
P60670	P60670	Nploc4	13.4241	12.9841	13.8275	13.501	13.7147	13.5212	13.5716	13.7458	12.8637	13.6582	13.3121	13.218
P60710	P60710	Actb	16.3237	16.576	17.394	17.6039	17.3992	17.0274	17.7011	17.719	17.6086	18.1639	16.6219	18.7461
P60762	P60762	Morf4l1	12.0958	12.1748	12.4086	12.5247	13.3515	12.9743	12.729	12.5765	12.257	12.8097	12.1711	11.9796
P60766	P60766	Cdc42	14.8329	15.1074	15.6847	15.7532	15.5058	14.9228	15.7053	15.5618	15.3858	15.3018	14.6165	14.9693
P60824	P60824	Cirbp	12.703	11.8661	13.3375	13.0606	12.4001	12.0584	12.76	12.8444	12.744	12.654	12.5052	11.9081
P60843	P60843	Eif4a1	19.9301	19.9312	20.2673	20.1875	20.5463	20.4402	20.2106	20.1917	20.0858	20.517	19.9047	20.3789
P60867	P60867	Rps20	15.4218	16.2347	17.1628	17.2768	17.6129	16.9509	17.1366	17.0403	17.0885	17.0432	15.9493	17.5875
P60879	P60879	Snap25	11.1703	11.0884	11.6643	12.0519	11.9164	11.3938	12.2046	11.6308	12.4853	12.1907	11.3105	12.2745
P60898	P60898	Polr2i	13.1495	13.0512	12.8487	12.6533	13.1403	13.1526	12.6918	12.7895	12.4226	12.7263	13.0925	13.404
P60904	P60904	Dnajc5	11.4587	12.0557	12.0886	11.9208	11.6581	12.0185	11.5038	12.0089	11.8739	10.8054	11.8471	10.5204
P61021	P61021	Rab5b	14.8628	14.6019	15.103	15.2489	14.4458	14.3721	15.04	15.1814	15.3234	14.6176	14.8026	14.2181
P61022	P61022	Chp1	13.2072	13.0531	12.8913	12.722	13.1303	13.2189	12.6132	12.7081	12.2228	12.8144	12.7396	12.064
P61025	P61025	Cks1b	11.293	11.9236	12.5807	12.3482	13.5622	13.0681	12.6938	12.4148	12.933	13.854	11.2164	13.2027
P61027	P61027	Rab10	16.733	16.8482	17.1066	17.0582	16.9543	16.6748	17.1469	17.0017	16.9474	16.3293	16.7389	16.4279
P61028	P61028	Rab8b	12.0809	12.408	12.6167	12.6999	12.54	12.001	12.8963	12.8464	12.9494	13.2633	12.1549	13.5331
P61079	P61079	Ube2d3	15.9173	15.9261	16.0878	15.7508	16.1997	16.1116	16.1788	15.9929	15.9288	16.0444	15.756	16.2015
P61082	P61082	Ube2m	16.8667	16.6313	16.7812	16.6082	16.8782	16.882	16.8039	16.8212	16.6402	17.0341	16.5455	17.127
P61087	P61087	Ube2k	13.8156	13.9266	13.905	14.0028	13.7322	13.9131	13.9547	14.029	14.1193	14.0952	13.5042	13.248
P61089	P61089	Ube2n	17.2367	17.3617	17.0874	16.9563	16.9398	17.4967	17.0008	17.1325	17.3504	16.7326	17.0681	17.1546
P61161	P61161	Actr2	16.4729	16.6927	16.7145	16.6293	16.5177	16.6218	16.6927	16.7103	16.5052	16.4783	16.5518	16.4743
P61164	P61164	Actr1a	14.9529	14.8655	15.1937	15.1259	14.9846	14.9082	15.1349	15.0606	14.9578	14.397	15.0747	14.1086
P61166	P61166	Tmem258	11.7232	14.1532	14.0104	15.6825	15.2484	15.266	15.5194	16.0952	16.0727	15.7579	15.6901	16.3585
P61202	P61202	Cops2	12.5511	12.6086	12.9281	13.0195	13.0575	12.914	12.9522	12.8818	12.9484	12.8595	12.3207	12.6738
P61205	P61205	Arf3	16.4241	16.569	15.9033	15.6949	15.7204	16.0979	15.9272	15.972	15.3705	15.0654	16.2133	15.2842
P61211	P61211	Arl1	13.377	13.2848	12.5179	12.264	12.6059	13.1492	12.5409	12.2479	12.1798	11.4272	13.1952	11.8422
P61216	P61216	Taf13	9.56255	9.71615	9.65327	9.75216	10.1319	10.1165	9.91069	9.48976	10.292	10.6789	10.779	9.74137
P61219	P61219	Polr2f	9.74343	10.1039	11.3033	11.9309	12.1973	10.7487	11.733	10.9775	12.4249	12.4765	11.0926	13.1747
P61222	P61222	Abce1	15.5871	15.6083	15.7736	15.7202	15.8071	15.879	15.8315	15.8877	15.5854	15.8606	15.6085	15.8303
P61255	P61255	Rpl26	17.8688	18.0974	18.5943	18.7312	18.9963	18.682	18.7202	18.6375	18.3876	18.9173	18.0985	18.4309
P61290	P61290	Psme3	15.5532	15.5436	15.6766	15.7803	16.1625	16.1903	15.8912	15.6888	16.0572	16.3557	15.8295	16.1658
P61327	P61327	Magoh	14.8404	14.854	15.2246	14.9751	15.1114	14.7601	14.8612	14.7416	14.8644	14.6488	14.2676	15.1776
P61358	P61358	Rpl27	17.0918	17.3285	17.3219	17.196	17.4743	17.7909	17.3044	17.2665	16.8341	16.8332	16.9441	16.9118
P61406	P61406	Smg6	12.8507	12.7005	13.4064	13.272	13.1369	12.9552	13.17	13.1965	13.1563	13.1354	12.9777	12.7617
P61458	P61458	Pcbd1	16.2104	16.274	16.8547	16.8757	16.2707	16.1581	16.6285	16.4819	16.6736	15.7283	16.0474	15.5729
P61514	P61514	Rpl37a	14.8861	15.3938	15.91	15.8552	15.9656	15.8308	15.879	15.4907	15.8402	16.0128	14.8977	15.9026
P61600	P61600	Naa20	12.7768	12.7889	13.156	12.9847	13.6439	13.3354	13.3785	12.9884	13.4466	13.8397	12.7737	12.7183
P61620	P61620	Sec61a1	13.6193	13.8164	13.5957	13.4029	13.6409	13.4526	13.8133	13.923	13.7895	13.5359	13.7015	13.4811
P61750	P61750	Arf4	18.1183	18.3254	17.3639	17.0836	17.5059	17.7746	17.8147	17.3887	17.2574	17.3414	18.0708	17.3454
P61759	P61759	Vbp1	14.0268	14.1599	14.5196	14.6112	14.5276	14.4056	14.5595	14.3737	14.4058	14.6658	13.7637	14.5674
P61793	P61793	Lpar1	11.1273	11.2647	11.0275	10.987	10.8051	10.9939	10.1302	11.5353	11.5048	11.4834	11.1868	11.2442
P61804	P61804	Dad1	16.6706	17.1959	16.9919	16.8986	16.6725	17.2795	17.275	17.39	17.016	16.2094	17.636	16.9807
P61924	P61924	Copz1	14.4914	14.5724	14.7616	14.8559	14.7784	14.7185	14.7134	14.8173	14.5027	13.9729	14.264	13.9546
P61957	P61957	Sumo2	16.6452	16.8055	16.4895	16.568	16.6313	16.6186	16.6918	16.5754	16.6663	16.114	16.6952	16.3932
P61961	P61961	Ufm1	15.7413	16.1597	16.4108	16.9193	16.6373	16.0363	16.56	16.8536	16.6275	15.7522	15.3261	15.9689
P61963	P61963	Dcaf7	13.7663	13.7626	14.2864	14.2087	14.1397	14.0433	14.3059	14.3903	14.3302	14.1378	13.7107	14.0381
P61965	P61965	Wdr5	14.2617	14.0912	14.5862	14.5115	14.9578	14.5286	14.7127	14.7527	14.7945	15.0032	14.1333	14.9603
P61967	P61967	Ap1s1	15.1636	15.2227	14.8251	14.7271	14.7565	15.1101	14.9228	14.8784	14.3794	14.0845	15.1309	14.9858
P61971	P61971	Nutf2	11.6989	11.4808	12.3788	12.328	11.7312	11.1994	12.1315	12.1377	12.3317	12.4261	11.6848	10.9254
P61979	P61979	Hnrnpk	17.3338	17.586	17.7733	17.812	17.7828	17.7079	17.8141	17.7513	17.7243	17.8738	17.4065	17.6457
P61982	P61982	Ywhag	16.4404	16.6748	16.824	16.6022	17.0113	16.9074	16.702	16.5921	17.0241	17.0516	16.3678	17.0321
P62046	P62046	Lrch1	12.7548	12.5499	13.0159	13.0351	12.9975	12.7881	12.933	13.0482	12.8272	13.054	12.6354	13.2435
P62071	P62071	Rras2	13.4427	13.9133	13.1524	12.6875	12.6872	12.9903	13.0683	13.0546	12.5723	12.9611	13.8268	12.1496
P62073	P62073	Timm10	12.4206	12.1352	12.8266	12.9089	13.1743	12.6989	12.487	12.8809	12.9071	13.286	12.3131	12.9434
P62075	P62075	Timm13	16.1193	16.1399	15.9909	16.0056	16.282	16.6336	16.1026	15.8979	15.6791	15.6312	16.5381	16.0019
P62077	P62077	Timm8b	16.524	15.4723	15.4444	15.5487	15.7679	15.9218	15.6609	15.4139	15.7435	15.7918	16.4558	16.2526
P62082	P62082	Rps7	17.8087	18.1782	18.9056	18.9879	19.1485	18.2711	18.8874	18.9254	19.1031	19.1365	17.8467	19.3964
P62137	P62137	Ppp1ca	15.4908	15.3536	15.5464	15.6771	15.7379	15.6555	15.7982	15.5933	15.423	15.5326	15.195	15.1235
P62141	P62141	Ppp1cb	15.8175	15.8092	15.5658	15.5531	15.3867	15.758	15.5437	15.5644	15.3488	15.0428	15.4656	15.1005
P62192	P62192	Psmc1	15.3455	15.5979	15.798	15.8041	16.1809	15.9893	15.8448	15.8886	15.8017	16.1417	15.4603	16.09
P62196	P62196	Psmc5	15.4669	15.4422	15.6792	15.6897	15.9452	15.8588	15.7749	15.6715	15.4	15.6886	15.5661	15.7104
P62242	P62242	Rps8	17.7957	17.9034	18.3307	18.4319	18.6733	18.4922	18.5248	18.4068	18.493	18.4655	17.9372	18.3355
P62245	P62245	Rps15a	15.8596	16.3106	16.7769	16.5915	17.0057	16.7425	16.7374	16.7391	16.7115	16.4831	16.24	16.6834
P62257	P62257	Ube2h	13.0369	12.9604	12.3268	12.3742	12.7107	12.8115	12.7439	12.6085	12.5176	12.5919	12.6674	12.144
P62259	P62259	Ywhae	17.6414	17.798	17.7257	17.6466	17.486	17.5099	17.6048	17.6531	17.5651	17.359	17.615	17.0118
P62264	P62264	Rps14	18.9827	18.9774	19.5214	19.5485	19.8411	19.6612	19.5567	19.5313	19.5408	19.6982	18.7945	19.6364
P62267	P62267	Rps23	16.7463	17.3087	17.879	17.9299	17.7123	17.9335	18.2048	17.9062	18.4441	18.8226	17.9335	18.1228
P62270	P62270	Rps18	19.1245	19.1453	19.6123	19.5833	20.0008	19.7265	19.662	19.7573	19.7842	19.8456	19.1501	19.7722
P62274	P62274	Rps29	13.2271	13.2451	13.8503	14.096	14.1803	13.8531	13.8047	14.0458	13.985	14.3519	12.6638	12.2618
P62281	P62281	Rps11	18.2104	18.2231	18.7987	18.9309	19.1646	18.7688	18.8623	18.8373	18.8962	19.1199	18.0524	18.7415
P62301	P62301	Rps13	16.3493	16.3522	16.8758	16.9224	17.1593	16.7694	17.0421	17.0288	16.8607	16.8594	16.0748	16.5085
P62305	P62305	Snrpe	16.7631	17.3741	17.0051	17.1269	17.1542	17.4297	17.347	17.4102	17.3018	17.4803	17.6573	17.6599
P62307	P62307	Snrpf	13.8744	14.3802	14.1345	14.3073	14.379	14.3025	14.324	14.1306	14.2699	14.2201	13.8927	14.8454
P62309	P62309	Snrpg	16.4527	16.8963	16.9364	16.9895	17.1882	16.7008	17.1328	17.1264	17.1713	17.4808	17.1149	16.5281
P62311	P62311	Lsm3	14.9577	15.0747	15.7256	15.887	15.8418	15.8013	15.7987	15.9458	16.1607	16.1378	15.8593	16.7267
P62313	P62313	Lsm6	13.0152	13.5058	13.8745	13.8424	14.0106	13.7977	13.7634	13.8483	13.9092	13.854	13.3794	14.1738
P62315	P62315	Snrpd1	14.1222	14.3337	13.9389	14.2907	14.2137	14.6278	14.1035	13.7031	14.41	14.3712	13.1457	14.0323
P62317	P62317	Snrpd2	14.8404	14.8768	15.0802	15.089	15.208	15.0973	15.0896	14.9632	14.8551	14.7475	15.0866	14.7448
P62320	P62320	Snrpd3	17.4855	16.9782	17.0066	17.107	17.3436	16.8957	17.2135	17.3733	17.4638	17.6778	17.6284	17.3736
P62322	P62322	Lsm5	8.54522	8.80645	12.049	12.3359	11.9766	10.6482	12.2189	12.1186	12.0625	12.5939	9.85824	12.4807
P62331	P62331	Arf6	14.398	14.2368	13.4747	13.1249	13.3022	14.046	13.2148	13.3732	12.9191	12.3898	14.4622	11.3024
P62334	P62334	Psmc6	15.4792	15.6187	15.9557	15.9393	16.2287	15.9042	16.0871	15.9898	15.9187	16.3827	15.5746	16.1386
P62340	P62340	Tbpl1	11.7454	12.0472	11.4146	11.7059	11.9129	11.9172	11.6311	11.5166	11.6639	12.28	10.0243	11.6885
P62342	P62342	Selenot	13.7151	13.7918	13.2654	13.2541	13.3618	13.6701	13.1227	13.1832	13.1841	12.6532	13.6494	12.8868
P62484	P62484	Abi2	10.0938	10.0485	10.451	10.5108	10.5478	10.4426	10.8966	9.98598	10.6762	11.4457	9.60537	11.8014
P62488	P62488	Polr2g	12.2395	12.1523	11.7168	11.9519	12.205	12.3748	11.7077	11.6486	11.5086	11.5854	12.2369	12.2006
P62500	P62500	Tsc22d1	12.7782	12.6591	12.1777	11.6571	11.936	12.5976	11.7212	11.9284	11.5027	10.8032	12.4007	10.9437
P62509	P62509	Esrrg	11.123	11.0056	11.6445	12.4356	11.9191	11.508	11.6173	11.481	12.1539	10.9491	12.2414	10.3003
P62627	P62627	Dynlrb1	16.252	16.3954	16.6222	16.6314	16.6657	16.4212	16.5936	16.6804	16.5219	16.2238	16.1658	16.5863
P62700	P62700	Ypel5	9.87731	9.77786	9.71544	9.52126	8.26766	9.27139	9.73342	9.85726	9.87186	8.94689	8.17373	10.515
P62702	P62702	Rps4x	17.2018	17.3639	17.4221	17.3929	17.6755	17.7442	17.4225	17.5132	17.2151	17.3699	17.0924	17.0282
P62715	P62715	Ppp2cb	15.5466	15.3908	14.832	14.6733	14.8332	15.2935	14.9475	14.8646	14.5361	14.2203	15.2185	14.0547
P62717	P62717	Rpl18a	16.2574	15.9062	16.517	16.5643	16.6908	16.3589	16.7221	16.6078	16.5163	16.7537	15.6313	16.5268
P62743	P62743	Ap2s1	12.3827	12.5916	11.9993	12.0209	11.8013	12.2394	12.0803	11.6072	11.7103	12.945	12.1758	11.6245
P62746	P62746	Rhob	10.8761	10.3975	11.2104	11.4093	11.0956	10.9098	11.6072	10.8114	11.5115	11.0569	10.2134	9.79104
P62748	P62748	Hpcal1	12.4605	12.0235	13.2788	13.3561	13.2794	12.7926	13.4359	13.5416	14.1583	13.1661	12.4705	13.8848
P62751	P62751	Rpl23a	18.3032	18.753	18.962	18.908	19.259	19.0928	19.2288	19.1839	18.9789	19.105	18.823	19.0602
P62754	P62754	Rps6	17.8891	17.6048	18.0616	18.1806	18.5188	18.2011	18.2947	18.1863	18.1992	18.2572	17.6249	17.8732
P62774	P62774	Mtpn	14.0552	13.9201	13.9659	14.0259	13.8965	13.6671	14.0339	14.151	13.7129	13.1158	14.0366	13.4949
P62806	P62806	Hist1h4a	20.4262	20.6318	21.1661	21.2852	20.9733	20.5684	21.0738	21.3504	21.4096	20.8981	20.9293	20.6495
P62814	P62814	Atp6v1b2	14.675	14.819	15.5249	15.4987	15.4205	15.0294	15.5139	15.2501	15.2082	15.3821	14.7244	15.3099
P62821	P62821	Rab1A	16.3829	16.5974	17.117	17.2243	16.9241	16.6772	17.113	17.1182	16.9624	16.8933	16.3453	16.9063
P62827	P62827	Ran	18.4895	18.6572	18.9607	19.0869	19.0869	18.7744	18.9002	18.8371	19.1295	19.2203	18.6379	19.0983
P62830	P62830	Rpl23	15.1938	15.1204	15.7747	15.9869	16.202	15.8078	16.0136	15.6941	15.7313	16.0637	14.7689	15.4623
P62835	P62835	Rap1a	16.5386	16.5155	16.2642	16.1579	15.9708	15.8965	16.2919	16.1066	16.1961	15.4621	16.12	16.0057
P62838	P62838	Ube2d2	10.2363	8.59888	11.6638	11.4756	11.0137	11.2507	11.2524	10.962	10.1662	10.9575	10.2408	9.87939
P62843	P62843	Rps15	15.995	16.1301	16.2874	16.2108	16.5214	16.5487	16.0314	16.2133	15.7941	15.8732	15.3825	16.1334
P62849	P62849	Rps24	15.0703	15.3931	15.923	15.9695	16.1706	15.6892	15.9885	15.9339	16.1089	16.1293	15.4935	15.5288
P62852	P62852	Rps25	18.6225	19.3051	18.9183	19.1151	19.3397	19.3779	19.0808	19.1219	18.6423	19.2577	18.9602	19.3238
P62855	P62855	Rps26	13.4819	14.7665	14.4771	14.5712	14.9555	14.8185	14.9739	14.431	15.1037	15.3518	15.8139	14.8566
P62858	P62858	Rps28	17.4239	17.9701	17.96	17.8411	18.2221	18.4501	17.9926	17.9931	17.6721	17.8287	18.1175	17.737
P62862	P62862	Fau	17.3047	17.5576	18.3832	18.4175	18.3512	18.1243	18.2713	18.2543	18.3969	18.9185	17.2825	18.6297
P62869	P62869	Elob	14.8886	15.2117	15.2111	15.5616	15.3628	15.8401	15.4005	15.4385	15.5757	15.4897	15.7336	15.3764
P62874	P62874	Gnb1	15.446	15.5414	15.874	15.9801	15.9147	15.4047	16.0685	15.7389	16.0075	16.2202	14.9537	16.3267
P62876	P62876	Polr2l	13.425	12.683	13.2803	12.981	13.6624	13.9121	13.6269	13.3041	13.5121	13.7041	13.0095	13.91
P62878	P62878	Rbx1	13.5931	13.6143	13.6899	13.9143	13.9805	13.7813	13.8867	13.7948	13.8406	13.6608	13.6848	13.9343
P62880	P62880	Gnb2	16.3352	16.542	16.6585	16.4711	16.491	16.3976	16.6416	16.5245	16.4234	16.044	16.031	16.1628
P62889	P62889	Rpl30	16.8192	17.1321	17.2843	17.3958	17.597	17.4897	17.4481	17.3692	17.4369	17.4089	17.0715	17.7006
P62892	P62892	Rpl39	10.8957	10.9921	11.5286	11.3828	11.678	11.953	11.2369	11.5028	10.9838	11.2207	9.88167	10.2727
P62897	P62897	Cycs	16.2463	16.4494	16.8241	16.7511	16.9532	16.5452	16.5418	16.6456	16.8002	16.8333	16.2397	16.6078
P62900	P62900	Rpl31	14.7337	14.4191	15.8303	15.77	15.8654	15.5672	15.708	15.7582	15.9718	16.2005	15.0153	16.3879
P62908	P62908	Rps3	18.3785	18.3292	18.5704	18.5101	18.8432	18.7482	18.7167	18.5594	18.4166	18.6379	18.4589	18.6169
P62911	P62911	Rpl32	15.9621	15.9211	15.9419	16.1116	16.2695	16.1602	16.087	16.1604	15.9009	15.9645	15.4731	14.9997
P62915	P62915	Gtf2b	14.151	13.9149	13.5922	13.5575	13.8974	14.0789	13.74	13.8483	13.4617	14.2109	14.0356	14.0879
P62918	P62918	Rpl8	16.561	16.9405	17.9046	17.9282	18.0499	17.61	17.8491	17.8752	17.9611	18.2856	16.817	18.1067
P62937	P62937	PPIA	7.5281	9.69792	9.00001	9.38406	9.33715	7.28918	9.71418	10.8167	11.0083	10.2318	10.171	9.37155
P62960	P62960	Ybx1	15.6829	15.0643	14.8731	15.0394	15.5433	15.6134	15.1167	15.2808	15.2149	15.3288	15.2705	15.1498
P62962	P62962	Pfn1	18.7693	18.6394	18.6812	18.7802	18.6728	18.4805	18.8602	18.7608	18.7967	18.8159	18.895	18.5555
P62983	P62983	Rps27a	18.896	19.1799	19.8253	19.9749	20.0036	19.3202	19.755	19.7486	19.8598	20.268	18.2976	19.1744
P62996	P62996	Tra2b	15.6021	15.773	16.0956	16.0419	16.0425	15.7644	16.14	16.1086	16.1956	16.1652	15.5356	16.0801
P63001	P63001	Rac1	15.5473	15.6679	16.2171	16.2769	16.3726	16.0602	16.2428	16.2229	16.2216	16.6604	15.8908	16.5598
P63005	P63005	Pafah1b1	14.8019	14.7333	14.8731	14.7612	14.7	14.6849	14.8608	14.9172	14.6526	14.5242	14.6275	14.362
P63011	P63011	Rab3a	10.577	10.8965	10.6173	10.7316	10.7675	10.8687	10.3502	11.0329	11.2329	10.3037	10.4779	9.32485
P63017	P63017	Hspa8	20.1212	20.2469	20.784	20.7848	21.3884	21.1088	20.8957	20.8844	20.8717	21.0386	20.5284	21.1889
P63024	P63024	Vamp3	14.2316	14.1599	14.7793	14.8079	14.7755	14.2815	14.8357	14.6298	14.7823	14.4378	14.105	14.2998
P63028	P63028	Tpt1	15.3835	15.8386	15.7773	15.7441	16.5227	16.3805	15.8206	15.5986	15.7584	15.7376	15.466	15.7723
P63034	P63034	Cyth2	13.6954	13.5193	13.8492	14.1933	13.9866	13.8978	14.1594	13.8298	13.7563	13.7672	14.008	13.0424
P63037	P63037	Dnaja1	14.0584	14.1254	14.5399	14.5748	15.2499	14.9392	14.6199	14.5996	14.5982	14.8838	14.4572	14.4402
P63038	P63038	Hspd1	18.7108	18.6925	19.612	19.5697	19.8166	19.2758	19.5734	19.4615	19.7196	20.0726	18.6425	19.9682
P63044	P63044	Vamp2	11.6182	11.8107	12.6494	12.592	12.1623	11.9114	12.4851	12.358	12.4959	12.4909	12.0919	11.8138
P63054	P63054	Pcp4	13.1375	12.842	13.8958	13.1264	13.4437	13.398	13.5973	12.0406	13.279	13.9641	12.0428	13.1388
P63073	P63073	Eif4e	13.8373	14.2461	14.5096	14.2847	14.3545	14.079	14.2412	13.869	14.2862	14.0176	14.4166	12.8303
P63085	P63085	Mapk1	15.8513	16.2586	16.8891	16.9081	16.6665	16.6049	16.9568	17.0346	17.0773	17.0813	16.9687	17.1322
P63087	P63087	Ppp1cc	14.1474	14.4069	14.5264	14.5549	14.6677	14.4083	14.5808	14.6042	14.7269	14.2741	14.2083	14.1242
P63101	P63101	Ywhaz	17.649	17.8622	18.0229	18.0291	17.7084	17.7659	17.9893	18.0097	17.7447	17.5234	17.9543	17.344
P63139	P63139	Nfyb	12.4844	12.0778	10.3237	9.98168	10.7949	11.6985	10.2097	10.8086	10.1331	11.2457	12.5945	9.75497
P63147	P63147	Ube2b	11.4559	11.9856	12.2964	12.2697	12.5423	12.2887	12.349	12.445	12.4098	12.104	12.2214	12.9688
P63154	P63154	Crnkl1	14.1445	14.3036	14.1399	14.4652	14.9097	14.6742	14.4426	14.4718	14.6246	14.6248	14.1793	14.4884
P63158	P63158	Hmgb1	16.5665	16.7224	16.9169	16.9204	16.9274	16.5595	16.9856	16.9649	16.9336	16.5759	16.3246	16.347
P63165	P63165	SUMO1	13.3687	12.6731	12.7094	13.0994	13.191	12.9675	12.6139	12.66	12.6791	12.4532	12.465	12.7349
P63168	P63168	Dynll1	14.9926	14.8293	14.8703	14.4861	15.0671	15.4436	14.7601	15.0627	14.6647	14.3446	14.6045	13.9416
P63213	P63213	Gng2	10.7407	10.1866	11.2814	11.2442	11.5213	11.1104	12.0965	11.6946	11.7468	12.1369	10.2911	12.5861
P63242	P63242	Eif5a	14.8274	14.7001	14.2096	14.1393	14.4122	14.5774	14.2839	14.4459	14.0671	14.1792	14.4369	14.0686
P63254	P63254	Crip1	12.5269	12.3419	12.6643	13.2406	12.4658	12.0826	12.4496	12.3399	13.3826	11.3514	12.2492	10.8951
P63260	P63260	Actg1	19.8171	20.1619	21.0738	21.19	20.9404	20.3011	21.0672	21.0867	21.3515	21.5919	20.2873	21.1827
P63268	P63268	Actg2	14.089	13.9352	13.2342	13.3661	13.45	13.2419	13.2894	13.4305	14.4886	13.2173	11.8958	9.96797
P63271	P63271	Supt4h1a	11.3949	12.525	14.2932	14.5132	14.3098	13.6997	14.1814	14.3625	14.5404	15.5296	12.7474	16.4449
P63276	P63276	Rps17	15.9381	16.0384	16.6713	16.6748	16.9107	16.6154	16.7155	16.6158	16.5971	16.7993	16.1057	16.6397
P63279	P63279	UBE2I	16.086	15.8537	16.122	15.9092	16.0799	16.1685	15.6306	16.1228	15.4683	15.4822	16.0838	15.0527
P63321	P63321	Rala	12.7318	12.8737	13.1416	13.1246	12.8886	12.7457	12.8557	13.0411	13.0897	12.3987	12.8377	12.0673
P63323	P63323	Rps12	17.1053	17.4856	17.7556	17.713	18.1428	18.3036	17.8469	17.845	17.6186	17.892	17.5064	17.9349
P63325	P63325	Rps10	16.5117	16.796	16.9678	16.7089	17.2004	17.184	16.8772	16.7308	16.6826	16.8459	16.5861	16.5079
P63328	P63328	Ppp3ca	13.9679	13.9505	14.3661	14.3649	14.0051	14.1132	14.3099	14.3159	14.2498	13.5052	14.4808	13.8147
P63330	P63330	Ppp2ca	11.1894	11.8863	12.6562	12.29	12.5943	12.3899	12.6372	12.5549	11.9201	11.8204	11.7263	13.3138
P67778	P67778	Phb	18.1763	18.3757	18.7847	18.9742	18.9212	18.51	18.6708	18.7544	19.1145	19.3157	18.4174	19.0254
P67871	P67871	Csnk2b	13.1594	13.3625	13.5373	13.4075	13.5159	13.5053	13.5313	13.5699	13.461	13.564	13.6375	13.8504
P67984	P67984	Rpl22	18.1975	18.5025	18.9699	19.0135	19.1491	18.9948	18.9926	19.0198	18.7523	19.0191	18.4258	18.8338
P68037	P68037	Ube2l3	13.6856	13.4852	13.3079	13.0622	13.3497	13.5858	13.3283	13.2339	12.7148	12.5498	13.6105	12.8421
P68040	P68040	Rack1	19.2948	19.72	20.0369	19.997	20.3262	19.9932	20.0774	20.0662	20.1528	20.058	19.8863	19.7265
P68134	P68134	Acta1	19.217	19.3712	19.082	18.8383	18.7906	18.4932	18.8928	18.981	18.9414	18.517	18.4755	17.8582
P68181	P68181	Prkacb	13.6807	13.4745	13.2639	13.1989	13.1867	13.0685	13.8443	13.5307	13.603	13.5147	13.71	12.8906
P68254	P68254	Ywhaq	17.421	17.4182	16.8471	16.7903	16.96	17.0293	16.9039	17.2239	16.7895	16.5552	17.4134	16.1398
P68368	P68368	Tuba4a	17.2464	17.8184	18.4487	18.2732	18.5683	18.3607	18.5368	18.4239	18.2875	18.1519	18.584	17.6892
P68369	P68369	Tuba1a	20.3368	20.3451	20.6396	20.6528	20.6039	20.5258	20.6264	20.6831	20.6051	20.5967	20.3632	19.9787
P68372	P68372	Tubb4b	19.8602	19.9462	20.6938	20.6284	20.6349	20.1906	20.5442	20.5904	20.4398	20.372	19.9114	20.0911
P68404	P68404	Prkcb	13.3903	13.1949	13.0432	13.3572	12.9812	13.1646	13.312	13.2945	12.8724	12.2831	12.7185	12.5943
P68510	P68510	Ywhah	15.7283	16.1065	16.1842	16.207	16.2604	16.2385	15.9848	16.3321	16.2685	15.9632	16.1102	16.0055
P69566	P69566	Ranbp9	13.1195	12.7535	13.7193	13.9973	14.0084	13.7508	14.0841	13.7292	13.6864	14.4485	13.5071	14.6014
P70122	P70122	Sbds	15.0312	15.0728	14.9681	14.967	15.4049	15.5477	15.6132	15.4876	15.3766	15.7943	15.2886	16.112
P70168	P70168	Kpnb1	18.8193	18.6393	18.4297	18.422	18.6227	18.9145	18.4962	18.4018	18.3107	18.4196	18.3299	18.2072
P70175	P70175	Dlg3	10.9478	11.0143	11.6723	11.8179	11.7133	11.2193	11.6947	11.9833	11.507	10.8621	11.3819	10.2122
P70182	P70182	Pip5k1a	10.0667	9.77737	9.49694	10.1352	10.3816	10.5123	10.1812	10.2394	10.4783	11.4749	10.4832	11.1772
P70188	P70188	Kifap3	11.0303	10.9995	11.4473	11.3152	10.4917	10.4462	11.2113	11.4021	11.3819	10.8697	11.2468	10.9393
P70193	P70193	Lrig1	11.72	11.6497	12.1244	12.1755	12.1066	12.0046	12.4416	12.4048	11.9882	12.2053	11.2766	12.2053
P70195	P70195	Psmb7	12.5277	12.5663	13.2136	12.9179	12.8186	12.6711	13.0612	12.7123	12.9698	12.5287	12.8126	12.4217
P70196	P70196	Traf6	11.434	11.5288	11.6182	11.4749	11.7314	11.4197	11.5794	11.5692	11.5997	11.2037	11.8406	11.516
P70202	P70202	Lxn	13.6284	13.5611	12.9506	12.6704	12.3563	12.3494	12.5899	13.1251	12.6107	11.9491	13.384	12.2511
P70206	P70206	Plxna1	10.317	10.2102	11.2588	11.0318	10.6552	10.9662	10.8419	10.904	11.2082	10.7667	10.8496	10.7461
P70207	P70207	Plxna2	12.2614	12.6719	12.5803	12.6886	12.8864	12.4573	12.7789	12.749	12.8237	12.1345	12.6364	12.2337
P70227	P70227	Itpr3	14.3022	14.031	14.3541	14.2812	14.0954	13.998	14.2826	14.4427	14.1943	13.6228	14.0698	13.3913
P70236	P70236	Map2k6	13.5058	13.432	12.9027	12.7562	12.138	12.4776	13.007	12.9354	13.0008	11.1163	13.4083	10.2623
P70245	P70245	Ebp	13.3798	14.1584	14.6004	14.8719	14.9153	14.9534	14.9621	15.1053	15.3786	14.4926	14.7023	14.833
P70248	P70248	Myo1f	9.8954	9.89193	10.1294	9.37827	8.0361	8.96603	10.6699	9.72609	9.73944	10.297	7.62302	10.2944
P70255	P70255	Nfic	12.1141	11.7548	13.0352	12.6971	12.8294	12.5409	13.186	12.1405	13.198	13.5665	12.3553	13.6533
P70257	P70257	Nfix	11.2994	11.5765	11.4985	11.399	10.5344	10.8208	11.5012	11.2984	11.7928	10.7421	11.68	10.6132
P70261	P70261	Pald1	9.36943	9.73866	9.89579	9.78573	9.30733	9.69503	10.655	10.4483	10.1748	11.0432	9.37652	11.2268
P70265	P70265	Pfkfb2	11.8367	11.7751	11.2644	11.4047	11.0361	11.5265	11.3009	11.6866	11.4988	11.7462	11.7142	11.8543
P70268	P70268	Pkn1	14.6777	14.8006	14.9592	14.9354	14.4294	14.4226	14.8472	14.956	14.7979	14.2792	14.7467	14.1114
P70271	P70271	Pdlim4	11.848	12.6155	12.4818	12.4499	12.3149	12.392	12.862	12.7165	13.0901	13.1	12.6273	13.2316
P70277	P70277	St6galnac2	12.1289	12.6837	13.2538	13.2363	12.8657	12.6232	13.4637	13.4351	13.0146	12.07	12.9189	12.7216
P70279	P70279	Surf6	13.5939	13.5989	14.1473	14.1926	14.5877	13.9413	14.2412	14.2022	14.4193	15.0482	14.0599	14.8195
P70280	P70280	Vamp7	12.7719	12.8864	12.6688	12.5724	12.3895	12.6127	12.8649	12.7816	12.3313	12.7866	13.0387	12.4059
P70288	P70288	Hdac2	14.3772	14.1069	13.9347	13.8618	14.0297	14.3396	13.852	13.8543	13.9546	13.7103	13.7863	13.3282
P70290	P70290	Mpp1	12.6363	12.6924	13.0151	13.0813	12.8364	12.3172	12.6114	12.5144	12.8266	12.8182	12.658	13.2053
P70295	P70295	Aup1	12.8244	13.0248	13.6719	13.7712	13.9252	13.7055	13.6768	13.6909	13.8892	13.815	13.1526	13.6027
P70296	P70296	Pebp1	17.9244	18.0177	17.8228	17.4296	17.3742	17.7372	17.5044	17.8062	17.1151	16.6004	18.0044	16.5807
P70297	P70297	Stam	13.5736	13.5369	14.017	14.0059	13.705	13.6344	13.8109	14.0778	13.6881	13.6122	14.0058	13.4711
P70302	P70302	Stim1	13.6823	13.5555	13.8162	13.9053	13.2672	12.9536	13.59	13.7739	13.5062	12.6209	13.6372	12.3974
P70303	P70303	Ctps2	12.8533	12.9847	13.6792	13.4623	13.2678	13.1684	13.7154	13.6197	13.6868	12.9609	13.3127	13.112
P70318	P70318	Tial1	15.9578	16.2013	16.6058	16.5671	16.5497	16.301	16.4772	16.5537	16.7979	16.7272	16.0882	16.723
P70324	P70324	Tbx3	11.9712	11.8493	12.5617	13.0825	12.2269	11.6885	13.1077	13.2479	13.5304	13.0601	12.4208	13.7506
P70333	P70333	Hnrnph2	14.2388	14.0133	14.2674	13.9853	14.2457	13.9688	14.2365	14.2388	14.1649	14.5158	13.9252	14.4239
P70335	P70335	Rock1	14.8241	14.8544	14.9478	15.0525	14.7244	14.7783	14.9595	14.9424	14.9302	14.4009	15.0395	14.4579
P70336	P70336	Rock2	12.7906	12.5492	12.8197	12.8482	12.967	12.6869	12.872	12.9612	12.7733	12.7457	12.3986	12.665
P70340	P70340	Smad1	12.9717	13.1707	13.3753	13.5929	13.7981	13.3636	13.5797	13.407	13.6884	12.9643	12.9765	13.2101
P70349	P70349	Hint1	17.7852	17.7505	18.3903	18.4072	18.0033	17.2983	18.3328	18.1926	18.5877	18.2637	17.3016	18.5083
P70353	P70353	Nfyc	12.8562	12.863	12.9169	12.9446	12.9985	12.9235	13.1866	12.4102	13.0414	13.3139	13.3053	12.9762
P70362	P70362	Ufd1	13.4374	13.602	14.0672	14.2813	14.2686	13.9667	14.0992	14.26	13.8006	14.3286	13.6437	14.2274
P70365	P70365	Ncoa1	12.2701	12.5698	12.8784	12.9577	12.9331	12.6699	12.8164	12.635	12.6669	12.0717	12.5207	11.9486
P70371	P70371	Terf1	10.8873	10.6679	10.9139	11.0372	10.7492	10.9925	10.6992	10.8975	11.3136	10.0745	11.1027	11.3912
P70372	P70372	Elavl1	17.6137	17.6128	18.1614	18.1709	18.3992	17.7804	18.15	18.1918	18.2661	18.114	17.3978	17.9544
P70388	P70388	Rad50	14.0326	14.0572	13.9776	13.9426	14.167	14.2158	14.1524	14.2588	14.2273	14.2134	14.1284	14.2
P70392	P70392	Rasgrf2	11.1993	11.4942	11.9788	11.3176	11.2353	11.3848	11.4376	11.4416	11.6644	11.5688	8.98291	11.3825
P70398	P70398	Usp9x	15.0041	14.9768	14.8762	14.8562	14.7056	14.7421	14.766	14.9299	14.7036	14.3802	14.6766	14.4391
P70399	P70399	Tp53bp1	13.5551	13.4634	13.8539	13.7515	13.5799	13.4633	13.8554	13.9486	13.9547	13.4541	13.3637	13.7755
P70403	P70403	Cux1	13.213	13.5091	13.7836	13.8998	13.6253	13.5616	13.778	14.0098	13.7183	13.4412	13.2527	13.6129
P70404	P70404	Idh3g	13.4058	13.4572	14.2072	14.1194	13.5326	13.7338	13.8827	14.1831	13.8403	13.4255	13.1477	13.0311
P70419	P70419	Galnt3	12.7681	13.126	13.0673	12.9271	13.2225	13.5758	13.298	13.3251	13.0792	13.5341	12.7262	13.2008
P70428	P70428	Ext2	11.5208	11.7029	12.3268	12.3689	12.3779	12.3199	12.4286	12.2329	12.187	12.1454	12.024	12.1099
P70441	P70441	Slc9a3r1	16.0306	16.1118	16.4928	16.3804	16.4342	16.4209	16.5859	16.5702	16.3764	16.1112	16.2622	16.3337
P70444	P70444	Bid	11.4064	11.0669	11.9069	11.8981	12.2156	12.0164	11.6941	11.9892	11.6867	13.0522	12.1975	11.465
P70445	P70445	Eif4ebp2	12.9685	13.0075	13.6339	13.6968	13.0697	13.2506	13.6185	13.8496	13.5691	12.478	13.2948	12.6676
P70452	P70452	Stx4	13.183	13.1384	13.5248	13.7759	13.4756	13.142	13.6943	13.7253	14.0716	13.6593	13.4994	13.2572
P70460	P70460	Vasp	17.0921	17.1467	17.553	17.5331	17.2523	16.8485	17.3597	17.2864	17.5907	17.6953	17.0711	17.5308
P70662	P70662	Ldb1	10.7608	10.7	10.8827	11.2327	11.4612	11.2948	11.2563	11.4499	11.3009	11.3451	11.5983	11.3015
P70665	P70665	Siae	12.7734	12.7419	12.4202	12.6505	11.6744	11.9021	12.3151	12.3158	12.2339	10.2545	12.8869	10.7626
P70670	P70670	Naca	14.3108	15.0308	16.03	15.9313	16.3991	16.0925	15.8691	16.0607	15.6011	15.938	15.7527	15.961
P70671	P70671	Irf3	11.6629	11.837	12.4325	12.0145	12.0443	11.6016	11.8695	11.7461	11.8813	11.0885	11.4305	12.6252
P70677	P70677	Casp3	15.4127	15.1147	15.6109	15.6125	15.8691	15.7267	15.5844	15.4699	15.6796	15.8915	15.2404	15.7569
P70695	P70695	Fbp2	15.7424	15.6784	16.0349	15.9914	15.2042	14.9936	15.8038	15.8802	15.8408	14.6977	15.7967	14.6355
P70697	P70697	Urod	14.5618	14.3875	14.4283	14.474	14.0164	14.0586	14.2739	14.4567	14.4	13.7443	14.5481	13.4454
P70698	P70698	Ctps1	14.27	14.2195	14.6485	14.597	15.1008	15.0012	14.8477	14.645	14.7423	15.5641	14.4575	15.4012
P70699	P70699	Gaa	13.0377	13.182	13.604	13.477	13.3439	13.0709	13.3319	13.5208	13.3143	13.2353	13.0989	13.3899
P70700	P70700	Polr1b	12.7921	12.5887	13.0233	12.9701	13.6494	13.7985	13.1305	13.0319	13.0977	13.9818	12.8388	13.9767
P70704	P70704	Atp8a1	11.6391	11.9337	12.0604	12.1001	12.3737	12.0879	11.8251	11.7528	12.1873	11.8016	11.9998	12.6108
P80313	P80313	Cct7	16.8456	16.9896	17.2937	17.2823	17.488	17.364	17.2656	17.0873	17.1909	17.5076	16.973	17.4895
P80314	P80314	Cct2	16.885	16.9944	17.1906	17.2746	17.5729	17.4148	17.2148	17.214	17.1059	17.467	16.8753	17.1059
P80315	P80315	Cct4	16.4288	16.3824	16.9934	16.9733	17.0197	16.9188	16.9489	16.8077	17.0399	17.5641	16.4017	17.4406
P80316	P80316	Cct5	16.5946	16.5469	16.8293	16.7764	17.0327	16.9284	16.7692	16.6258	16.7074	16.9209	16.2964	16.5797
P80317	P80317	Cct6a	16.4089	16.426	16.9816	17.0416	17.1519	16.774	16.9548	16.8437	17.0392	17.4742	16.479	17.0838
P80318	P80318	Cct3	17.4507	17.632	17.948	17.9615	18.2222	18.0983	18.0189	17.8482	17.9442	18.3562	17.6379	18.0352
P81069	P81069	Gabpb2	11.2778	11.7194	12.187	12.1606	12.0459	11.7777	11.8515	11.8713	12.2079	12.5908	11.9008	12.4747
P81117	P81117	Nucb2	15.1415	15.6876	15.577	15.5977	15.0743	15.2203	16	16.0936	15.1653	14.1926	15.4991	14.1415
P81122	P81122	Irs2	10.4217	11.4739	11.4488	10.2763	13.0956	12.8485	11.9407	12.1363	12.6908	13.8848	11.7818	13.8671
P81269	P81269	Atf1	12.0455	12.3374	12.7832	12.6741	13.2193	13.189	12.9605	12.8586	12.6412	13.1507	11.3607	13.1788
P82198	P82198	Tgfbi	13.3534	13.6236	13.3395	13.4029	12.9275	13.0045	13.6932	13.3098	13.9601	13.7374	12.9521	13.2051
P82347	P82347	Sgcd	13.3058	13.71	13.5045	13.8391	13.3917	13.2068	13.6025	13.7733	14.3123	14.1801	13.5817	14.0901
P83093	P83093	Stim2	12.0682	12.0102	12.3958	12.5464	12.1396	12.1683	12.7319	12.6249	12.6033	12.1367	12.086	12.2806
P83510	P83510	Tnik	14.4076	14.3106	14.4656	14.4337	14.207	13.8591	14.4109	14.4353	14.4767	13.9645	14.1131	14.13
P83741	P83741	Wnk1	13.6234	13.4896	14.1386	14.0925	14.012	13.7189	14.3582	14.1518	14.3251	13.9285	13.7795	14.0545
P83870	P83870	Phf5a	11.856	12.0915	12.6321	12.6988	12.7291	12.3857	12.541	12.6703	13.1169	12.6446	12.1206	12.835
P83877	P83877	Txnl4a	9.25427	8.89787	11.0865	11.2695	11.2433	9.29799	10.609	10.5178	11.5724	11.8007	9.67882	12.914
P83882	P83882	Rpl36a	14.7379	15.2013	16.0882	16.2024	16.3374	15.99	16.0654	15.9091	16.4469	16.6857	15.0445	16.6437
P83887	P83887	Tubg1	14.1051	13.8277	14.1342	14.097	13.8013	13.8131	14.0458	14.6252	13.621	13.5991	13.5171	13.6559
P83917	P83917	Cbx1	13.8483	13.8897	13.7917	13.8817	13.8097	13.6435	13.7137	13.865	13.6587	13.1288	13.9104	13.083
P83940	P83940	Eloc	15.3246	15.4494	15.6854	15.7322	15.7211	15.8835	15.3983	15.5354	15.6134	15.9421	15.7426	15.8029
P84084	P84084	Arf5	16.888	16.9765	16.5783	16.3978	16.0269	16.4805	16.4808	16.378	16.1677	15.0576	16.8583	15.4783
P84089	P84089	Erh	17.0894	17.0229	16.7741	16.9027	17.0308	17.1476	16.976	16.9226	16.8099	17.2063	16.4272	16.4561
P84091	P84091	Ap2m1	15.3206	15.0419	15.589	15.7845	15.7077	15.3973	15.7661	15.6544	15.8818	15.8627	15.0731	15.6152
P84096	P84096	Rhog	13.7835	14.2766	14.6965	14.755	14.601	14.1285	14.8556	14.7985	14.7846	15.0327	14.0262	15.1737
P84099	P84099	Rpl19	14.3199	14.6533	15.6113	15.6696	15.8349	15.4388	15.7595	15.6105	15.8421	15.9101	14.4124	15.7328
P84102	P84102	Serf2	13.0361	11.9516	12.9149	12.8914	12.6513	12.3152	12.9591	12.8007	13.3933	12.8112	12.7413	13.312
P84104	P84104	Srsf3	18.6546	19.199	20.0271	19.9086	20.0261	19.2792	19.9186	20.1385	20.176	20.2912	18.8424	20.3757
P84228	P84228	Hist1h3b	18.7508	19.1936	19.6869	20.1727	19.5893	18.6948	20.2286	19.9167	21.172	20.7789	18.6093	20.846
P85094	P85094	Isoc2a	13.1211	13.0596	12.9896	12.5055	12.2414	12.3727	12.9653	12.7757	12.8229	11.3595	12.4456	11.2918
P86044	P86044	Ano9	10.9871	11.2911	11.0575	11.0768	11.3583	10.827	11.3886	11.2169	11.2164	10.2687	10.6936	10.0071
P97287	P97287	Mcl1	10.4185	10.2632	10.8735	11.0443	11.2065	11.1265	11.0522	11.6885	11.6709	12.7361	11.5724	13.2044
P97290	P97290	Serping1	11.1726	10.9478	11.7201	9.2033	12.2304	12.8806	12.3784	11.4315	12.3192	12.924	11.5556	13.2637
P97300	P97300	Nptn	14.8439	15.154	15.6229	15.4043	15.5997	15.2814	15.4642	15.5688	15.7041	16.0291	14.9112	15.6068
P97302	P97302	Bach1	11.3059	11.1134	11.8643	12.1227	11.6165	11.2282	12.511	12.4125	12.0839	11.0232	11.0691	11.7887
P97304	P97304	Polr1d	12.5432	12.7496	13.1976	13.1796	13.8462	13.8626	13.3176	13.285	13.3712	13.7872	13.0819	14.0645
P97305	P97305	Nfatc3	10.5723	10.4216	11.1553	11.0058	11.224	10.8099	10.9798	11.3672	11.3202	10.3204	11.1804	10.8755
P97310	P97310	Mcm2	16.4967	16.6082	16.7058	16.7621	16.7879	16.8909	16.8051	16.8456	16.8731	16.9934	16.562	16.9606
P97311	P97311	Mcm6	16.5772	16.503	16.3023	16.2851	16.2995	16.4998	16.298	16.2411	16.5315	16.5416	16.6053	16.3024
P97313	P97313	Prkdc	13.0069	12.8949	13.1212	13.1937	12.8032	12.7989	13.1641	13.3149	13.0064	12.2837	12.8179	12.8546
P97314	P97314	Csrp2	15.388	15.6433	15.6178	15.6371	15.547	15.2337	15.4857	15.8015	16.0402	14.474	15.7135	15.0961
P97315	P97315	Csrp1	17.0385	16.8173	16.4388	16.5076	16.4001	16.1664	16.8363	16.6058	16.9025	16.9028	16.4533	16.7851
P97329	P97329	Kif20a	12.7169	12.7683	13.1176	13.3086	13.5364	13.1463	13.213	13.4061	13.6195	13.7194	12.8063	13.5508
P97350	P97350	Pkp1	14.5871	14.3713	15.4382	15.3387	14.4173	14.153	15.0143	15.3522	15.3798	14.562	14.812	13.9079
P97351	P97351	Rps3a	16.2194	16.2968	17.0016	17.0117	17.2771	16.9189	16.8771	16.9165	16.9442	17.1277	16.0947	16.9856
P97355	P97355	Sms	12.579	12.8106	12.9198	13.0712	12.9957	12.9328	12.9706	12.9296	12.8552	13.0401	12.8565	12.8897
P97360	P97360	Etv6	13.6277	13.9377	14.6576	14.6803	14.7794	14.1702	14.6209	14.5864	14.6328	14.7686	13.6854	13.8655
P97363	P97363	Sptlc2	11.888	11.7217	11.8878	12.0509	12.4211	12.5948	12.4647	12.1236	12.5439	12.7343	12.2679	12.9631
P97364	P97364	Sephs2	13.4772	13.4597	14.2409	14.3187	14.0102	13.1593	13.9451	14.3203	13.849	13.9795	13.7535	14.2563
P97366	P97366	Evi5	11.0881	11.0453	11.6172	11.4954	11.6096	11.8052	11.3633	11.924	11.6217	12.0817	11.3426	11.954
P97370	P97370	Atp1b3	13.0144	12.5289	11.7882	11.6823	12.7615	13.2642	11.855	11.9998	12.1109	12.1138	12.1861	12.7115
P97371	P97371	Psme1	15.628	15.5291	14.8288	14.6177	15.2183	15.5488	14.9052	14.7287	14.5598	14.1609	15.3953	14.5991
P97372	P97372	Psme2	15.1586	14.993	14.8676	14.8422	15.3683	15.2475	15.166	15.264	14.6148	14.9961	14.9004	14.9881
P97376	P97376	Frg1	13.3954	13.3643	13.4431	13.5967	13.4174	13.7485	13.4765	13.6867	13.8285	13.3498	13.1565	13.8706
P97377	P97377	Cdk2	15.0235	14.9082	15.0684	15.249	15.3642	15.0351	14.8852	15.0357	14.8788	14.6735	14.5704	14.4657
P97379	P97379	G3bp2	14.8371	14.7719	14.7419	14.8942	15.6277	15.3876	14.8654	14.7893	14.655	15.4667	15.1201	14.9688
P97384	P97384	Anxa11	16.6305	16.5979	16.8211	16.7422	16.3524	16.2084	16.6824	16.6571	16.6324	16.0961	16.4751	15.7947
P97386	P97386	Lig3	13.4162	13.5148	13.5962	13.6813	13.7262	13.7444	13.6823	13.4839	13.7274	13.488	13.1144	13.0844
P97390	P97390	Vps45	13.1188	13.3028	13.4229	13.4764	13.1504	13.154	13.3382	13.3046	13.2646	13.1048	13.0673	13.0616
P97393	P97393	Arhgap5	13.1268	12.7515	12.9277	13.1656	13.4655	13.467	13.2947	13.4905	13.0851	13.5913	13.1992	13.574
P97411	P97411	Ica1	12.0292	12.1778	12.4942	12.3557	12.218	12.313	12.674	12.422	12.1375	11.599	11.842	11.7296
P97414	P97414	Kcnq1	13.3885	13.3425	14.2565	14.0942	13.8235	13.547	14.0922	14.1085	14.2588	13.4718	13.4488	13.3768
P97425	P97425	Ear2	13.6318	13.3672	13.3246	13.7512	11.3355	12.6364	12.708	13.3715	13.8035	14.3784	13.4691	15.3408
P97426	P97426	Ear1	13.804	13.6683	13.7347	13.7394	11.135	12.402	13.262	13.3962	13.8887	14.3447	13.6525	15.5541
P97429	P97429	Anxa4	18.1044	18.0434	18.7562	18.7264	18.4314	17.7469	18.6731	18.7598	18.802	18.3181	18.0162	18.0608
P97431	P97431	Irf6	12.8994	12.7688	12.996	12.8998	12.3551	12.3655	12.6888	12.7623	13.0268	11.4164	12.8131	11.2458
P97432	P97432	Nbr1	12.2569	12.101	12.2516	12.5122	12.3472	12.5349	12.4138	12.6973	11.8021	12.2425	11.9406	12.8529
P97433	P97433	Arhgef28	10.6192	10.8828	11.6438	11.7036	10.9541	10.5802	11.6048	11.6946	11.3121	9.29744	10.1858	10.3166
P97434	P97434	Mprip	12.4751	12.4755	12.6974	12.7178	12.6458	12.5149	12.7742	12.8093	12.9379	12.3123	12.5393	11.9713
P97440	P97440	Slbp	11.5191	11.031	11.883	11.1962	11.791	11.6655	11.0467	11.1329	11.6428	11.6414	11.1146	10.7634
P97447	P97447	Fhl1	14.8751	14.5976	14.2098	14.1589	13.9408	13.9007	14.2606	14.0254	14.1209	13.8863	14.1889	13.9263
P97449	P97449	Anpep	14.5078	14.0403	14.8034	14.0528	12.9457	13.0241	14.6893	14.3004	14.891	12.3898	14.7214	12.4338
P97450	P97450	Atp5pf	15.2562	15.2223	14.9891	14.8484	14.4946	15.2756	14.841	14.9129	14.5215	13.9242	15.3899	13.8274
P97452	P97452	Bop1	13.4358	13.6478	14.1261	14.266	14.8314	14.5904	14.2447	14.0097	14.1232	14.8446	13.247	15.0238
P97461	P97461	Rps5	16.2371	16.2414	16.7196	16.6974	16.9408	16.8986	16.7611	16.5037	16.6277	17.1273	16.4134	17.0622
P97465	P97465	Dok1	11.9121	12.102	12.3356	12.6864	13.0072	12.6661	12.7007	13.198	12.0123	13.1096	12.6009	14.0731
P97467	P97467	Pam	10.5924	10.0713	10.8335	9.94972	10.3489	9.75071	10.0805	10.3383	10.1088	9.9147	10.0665	10.5681
P97470	P97470	Ppp4c	12.8446	13.3496	13.691	13.8057	13.6925	13.7304	13.6311	13.758	14.0797	13.9127	13.715	13.8789
P97471	P97471	Smad4	11.9775	12.168	12.0329	11.8078	11.4389	11.8999	11.8261	12.229	12.2914	11.3259	12.6094	11.583
P97473	P97473	Tarbp2	12.4083	12.3006	12.114	12.3691	12.6807	12.7826	12.3799	12.4259	12.396	12.606	12.0477	12.4536
P97477	P97477	Aurka	11.2403	11.4488	11.4175	11.2075	12.3918	12.4289	11.4809	11.7778	11.6596	11.6009	11.865	12.3506
P97478	P97478	Coq7	15.0355	14.8696	15.2938	15.1911	15.0231	14.7979	15.2354	15.0877	15.0138	14.8445	14.8489	14.648
P97479	P97479	Myo7a	12.1667	12.0958	11.8896	12.1106	11.5354	11.0115	11.696	11.8409	11.9491	12.2989	11.8174	9.95353
P97480	P97480	Eya3	10.4453	10.4349	10.4431	10.5415	11.2136	11.1361	10.7827	10.2324	10.6076	10.5582	9.7518	11.2053
P97489	P97489	Gata5	12.6786	12.2341	11.5933	12.1685	12.0286	12.0173	12.1939	12.6449	12.2611	11.2535	12.3254	11.7966
P97493	P97493	Txn2	12.038	11.7448	11.9426	10.1648	11.1862	11.1088	12.1867	11.5619	10.9788	10.3337	10.7106	9.71997
P97494	P97494	Gclc	13.1066	13.4372	13.3951	13.4773	13.0478	12.927	13.3611	13.3313	13.0784	12.648	13.2185	12.423
P97496	P97496	Smarcc1	15.3318	15.1728	15.4632	15.4694	15.4664	15.3283	15.374	15.2716	15.2605	15.1208	14.7688	15.0405
P97499	P97499	Tep1	11.8892	12.1749	12.5918	12.7304	12.1486	11.7736	12.8254	12.6975	12.5209	11.8247	12.6036	11.7132
P97742	P97742	Cpt1a	13.8171	13.8319	13.7199	13.8367	13.4567	13.6077	13.8233	13.6521	14.0811	13.0017	13.4813	13.3828
P97760	P97760	Polr2c	13.9529	14.1337	14.0869	14.0817	14.2812	14.1534	14.2092	14.2022	14.5026	14.4471	14.2173	14.6715
P97765	P97765	Wbp2	14.8382	14.8425	14.8251	14.8541	14.6898	14.8804	14.7803	14.9944	14.6497	14.7082	15.2191	14.3872
P97770	P97770	Thumpd3	13.6488	13.7897	14.0137	14.0412	13.7687	13.7722	14.131	14.0419	14.3421	14.2057	13.9057	14.1123
P97784	P97784	Cry1	11.1949	10.9815	9.82034	10.6264	10.5264	10.9777	10.7328	9.31465	10.6139	10.2723	10.5621	9.86856
P97789	P97789	Xrn1	12.5219	12.5113	12.806	12.7351	12.7716	12.7653	12.8854	12.929	12.6052	12.5296	12.7474	12.4674
P97792	P97792	Cxadr	13.7513	13.5643	13.6898	13.6768	13.2837	12.9285	13.7819	13.6479	13.6095	13.2048	14.0039	12.885
P97801	P97801	Smn1	10.9098	10.4619	11.6375	11.6389	11.8774	11.6237	11.4929	11.7877	11.2828	12.4626	11.1038	12.2872
P97805	P97805	Fam3d	13.4918	13.935	14.3454	14.6286	14.705	14.5874	14.7133	14.9753	13.8394	13.714	13.483	13.6122
P97807	P97807	Fh	16.9769	16.7324	16.6359	16.6618	16.518	16.5675	16.5125	16.7175	16.6888	16.0558	16.9355	16.3048
P97816	P97816	S100g	12.273	11.5194	10.4821	11.0726	9.58605	9.80137	11.0874	10.1074	10.6072	8.66036	11.2985	9.94269
P97820	P97820	Map4k4	12.9906	12.7489	12.9042	12.9779	12.8246	12.7815	13.1491	12.9847	12.4674	13.0899	13.1535	12.4572
P97821	P97821	Ctsc	13.602	13.2794	13.6352	13.6959	13.2997	12.5114	13.1514	13.8284	13.3071	14.1671	13.496	14.1486
P97822	P97822	Anp32e	14.4717	14.458	13.7732	13.6787	13.8056	14.2839	13.8891	14.0056	13.7318	13.6636	14.1214	12.9281
P97823	P97823	Lypla1	15.323	15.5391	16.0619	15.9564	15.6109	15.5353	15.8963	15.9976	15.8811	14.985	15.8579	15.1561
P97825	P97825	Jpt1	14.1376	14.4435	14.9124	14.9202	15.1471	14.5768	14.8043	14.7685	14.9747	14.8431	14.0187	14.569
P97855	P97855	G3bp1	17.7518	17.7358	17.8531	17.8221	18.226	18.3035	17.8355	17.7501	17.6	17.8561	17.6391	17.5695
P97863	P97863	Nfib	13.5308	13.6636	13.7631	13.636	13.6419	13.5947	13.6675	13.6486	14.1031	13.9366	12.9624	13.0554
P97864	P97864	Casp7	14.2172	14.1259	14.4727	14.5397	14.9162	14.853	14.6304	14.4765	14.4781	14.2951	14.1026	13.7813
P97865	P97865	Pex7	10.412	10.4962	10.634	10.8173	10.4038	10.4934	10.9477	10.7953	11.2748	10.2886	9.9034	9.821
P97868	P97868	Rbbp6	11.4474	12.0349	11.9755	11.9327	12.3207	12.6174	12.2306	12.2748	12.9793	12.5069	12.457	11.8216
P97872	P97872	Fmo5	13.9114	14.0859	14.435	14.2787	13.1647	12.7593	13.8382	14.1719	14.238	13.5628	14.2204	12.8791
P97927	P97927	Lama4	13.5004	13.782	13.5481	13.6437	13.3754	13.0625	13.5769	13.648	13.8997	14.1734	13.4306	13.6557
P97930	P97930	Dtymk	16.2318	16.1238	15.8124	15.7615	15.616	15.9914	15.7378	15.8469	15.6262	14.4469	16.0809	14.7707
P97931	P97931	Ung	11.3494	11.2023	11.6667	11.7681	11.6155	11.5963	11.4739	11.8746	11.8257	11.7608	11.7713	11.9558
P98083	P98083	Shc1	12.5905	12.5564	12.6356	12.8781	12.8695	12.6179	12.9442	12.5679	12.7952	12.664	12.5331	12.7249
P98154	P98154	Dgcr2	11.0074	10.3359	11.9099	11.6834	11.5782	11.1355	11.7644	11.5678	11.3118	11.3622	10.7457	11.4178
P98192	P98192	Gnpat	10.3444	10.2372	10.7148	10.7033	10.6074	10.0626	10.6781	10.4874	10.5405	10.931	10.6387	10.1061
P98195	P98195	Atp9b	12.3748	12.8891	12.9497	13.4361	12.9915	12.888	13.7625	13.6266	12.4472	11.5414	12.8266	12.6424
P98203	P98203	Arvcf	14.0642	13.969	14.4817	14.5802	14.1841	13.7219	14.0896	14.5104	14.2357	13.488	14.5637	14.2138
P99024	P99024	Tubb5	19.314	19.5063	20.0612	19.9595	20.2237	20.0441	20.1854	20.0772	20.0768	20.4469	19.6548	19.8441
P99026	P99026	Psmb4	16.9334	16.5289	16.817	16.8072	16.9714	17.0035	16.7929	17.0107	16.5976	16.5045	16.8239	16.661
P99027	P99027	Rplp2	17.156	17.2168	16.6278	16.5092	17.0252	17.5493	16.8452	16.9921	16.2145	16.5377	17.4233	16.1616
P99028	P99028	Uqcrh	15.283	15.626	15.5898	15.5832	15.4295	15.4292	15.4616	15.5674	15.4556	14.7257	15.1003	15.0107
P99029	P99029	Prdx5	16.6453	16.583	16.8259	16.6476	16.3209	16.3018	16.9445	16.7522	16.6823	15.8578	16.4754	15.613
Q00417	Q00417	Tcf7	10.571	10.415	10.7482	10.2991	10.3375	9.80524	10.0243	10.582	10.3809	10.5893	10.103	9.85916
Q00422	Q00422	Gabpa	13.0377	12.788	12.2891	12.4544	12.5208	12.5972	12.3786	12.7274	12.4331	12.0561	12.5272	12.089
Q00493	Q00493	Cpe	12.575	11.6513	13.3228	12.7293	12.2718	11.7156	12.025	13.4037	13.1624	10.714	11.635	9.52711
Q00519	Q00519	Xdh	13.3711	13.4054	13.8637	13.3801	15.7716	15.7012	14.6924	13.9732	14.6175	15.7826	13.8692	15.5765
Q00547	Q00547	Hmmr	11.7401	11.4942	12.2699	12.3998	12.3269	12.4286	12.2358	12.2098	12.0807	12.6409	12.034	12.4756
Q00558	Q00558	F8a1	11.9109	11.7312	12.5977	12.71	11.8695	12.2021	12.7775	12.6017	12.5389	12.2728	12.3462	12.1182
Q00560	Q00560	Il6st	9.33594	9.22907	9.34475	8.94212	9.4048	9.7041	10.1215	9.83214	8.54184	10.6914	8.8797	10.6699
Q00612	Q00612	G6pdx	15.5174	15.5596	15.7999	15.8235	16.1704	16.1065	15.8301	15.9402	15.6285	16.3237	15.3953	16.4771
Q00623	Q00623	Apoa1	16.7532	16.6201	16.9087	16.4997	16.0254	16.1933	17.1747	16.7179	16.9666	16.7002	16.2062	15.6631
Q00724	Q00724	Rbp4	10.906	11.2918	10.575	10.8713	9.45002	9.79492	10.2818	9.93401	9.99514	9.88321	10.3546	11.2137
Q00897	Q00897	Serpina1d	15.132	14.9828	15.271	15.2963	14.5211	14.6712	15.1969	15.3084	15.9433	16.4163	14.2507	16.0622
Q00899	Q00899	Yy1	14.0911	14.1576	14.2319	14.2995	13.8765	13.8021	14.1485	14.0486	14.3177	14.4828	14.0308	14.0928
Q00915	Q00915	Rbp1	11.4625	11.5111	11.2119	11.1012	11.3297	11.1497	11.4441	11.0681	10.9453	11.842	9.9692	10.3689
Q00PI9	Q00PI9	Hnrnpul2	15.7773	15.813	16.0092	16.0859	15.7454	15.6144	16.0288	15.994	16.0155	15.6855	15.4736	15.3399
Q01147	Q01147	Creb1	12.3847	12.2635	11.2889	10.8751	11.0766	11.5498	11.5813	11.4279	11.1836	9.88679	11.5164	9.4933
Q01149	Q01149	Col1a2	19.0384	19.0388	19.3266	18.8462	18.5341	18.5691	19.684	19.3785	19.2327	19.3657	18.7376	19.3079
Q01237	Q01237	Hmgcr	12.1535	11.8078	12.3438	11.8994	12.862	12.8898	11.6831	11.2444	11.5346	12.3268	12.3534	12.4418
Q01279	Q01279	Egfr	13.2224	13.2219	13.3854	13.3918	12.8379	12.9879	13.2413	13.5166	13.0743	12.5734	13.4149	11.884
Q01320	Q01320	Top2a	15.7747	15.8281	16.0502	16.2602	17.4909	17.2073	16.2584	16.0533	16.479	17.491	16.169	17.6058
Q01338	Q01338	Adra2a	11.3874	12.0923	11.889	12.385	11.0789	11.4513	12.1798	12.908	12.4449	9.22061	11.9077	10.2748
Q01339	Q01339	Apoh	12.0759	12.1644	12.7301	12.6177	12.4564	12.1788	12.8299	12.6131	12.735	13.5917	11.0308	11.793
Q01341	Q01341	Adcy6	12.0236	11.9731	12.6812	12.5649	12.3298	11.8758	12.7189	12.553	12.9016	11.8707	12.0261	11.9572
Q01405	Q01405	Sec23a	14.3013	14.2255	14.2063	14.1128	13.8801	13.9292	14.1946	14.1948	14.1729	13.8025	14.0482	13.6348
Q01514	Q01514	Gbp1	10.8412	11.0222	11.3965	10.9148	11.5612	11.3281	13.1518	12.4055	12.5594	12.9389	11.1325	13.2189
Q01705	Q01705	Notch1	12.1637	11.9505	12.2086	12.3685	12.3149	12.5158	11.856	11.8965	10.0967	12.7852	11.874	13.209
Q01730	Q01730	Rsu1	13.4381	13.4818	13.6924	13.5916	13.2434	13.2058	13.7112	13.8531	13.6229	13.1603	13.6507	13.4399
Q01768	Q01768	Nme2	16.1758	16.2425	16.3973	16.4509	16.409	16.4844	16.5677	16.2267	16.2533	15.9965	16.2501	15.7981
Q01853	Q01853	Vcp	18.4474	18.6061	18.6205	18.6126	18.6523	18.6632	18.5554	18.7064	18.2122	18.4309	18.5385	18.4227
Q01965	Q01965	Ly9	10.9811	10.9581	11.6195	11.8655	11.7979	10.3539	11.5067	11.4032	11.3008	10.15	8.47362	9.38379
Q02013	Q02013	Aqp1	12.3345	12.5994	13.3104	13.056	12.161	12.1416	13.0835	13.291	12.8479	11.7207	12.5984	11.7808
Q02053	Q02053	Uba1	17.2173	17.3046	17.916	17.9931	17.6982	17.2931	17.9982	17.9422	18.0417	17.9506	17.4757	17.745
Q02105	Q02105	C1qc	12.0486	12.1272	12.3828	12.1886	12.2539	12.1542	12.8634	11.9492	12.3021	13.2825	11.7668	14.3667
Q02248	Q02248	Ctnnb1	16.2099	16.1554	16.5657	16.6042	16.3437	16.1663	16.5108	16.5716	16.5461	16.5984	16.2001	16.4158
Q02257	Q02257	Jup	16.1137	15.9223	16.6736	16.6562	15.9752	15.9205	16.3445	16.8423	16.5624	16.0734	16.2633	15.4795
Q02614	Q02614	Sap30bp	13.0885	13.3689	13.3015	13.4902	13.6243	13.4044	13.8325	13.6303	13.5917	13.4609	13.2519	14.1265
Q02780	Q02780	Nfia	14.0371	14.044	13.9833	13.962	13.682	13.7207	14.0038	14.0327	14.2545	13.4915	14.1876	13.6458
Q02788	Q02788	Col6a2	16.8314	17.0642	16.8161	16.7993	16.5959	16.7282	17.0794	16.8645	17.0094	16.6087	16.5953	16.5925
Q02819	Q02819	Nucb1	17.5999	17.5847	17.6525	17.4096	17.2802	17.3022	17.5338	17.5165	17.1495	16.3611	17.4911	16.2507
Q03141	Q03141	Mark3	9.32205	9.27196	9.63402	8.79276	10.2676	8.90575	9.6212	9.91817	9.18064	10.3691	9.93847	11.7985
Q03145	Q03145	Epha2	10.7804	10.4642	11.3661	10.9746	11.6881	11.4762	11.0219	11.2736	12.0428	13.6681	10.7742	13.4135
Q03146	Q03146	Ddr1	11.986	11.8172	11.9533	11.9431	12.9656	12.9343	11.7815	11.9283	12.0867	12.0413	11.4446	12.7925
Q03147	Q03147	Cdk7	12.7982	12.7611	11.3989	11.7111	12.6647	13.4847	11.5234	11.1208	11.9924	11.6851	12.3504	13.6644
Q03160	Q03160	Grb7	14.6882	14.8352	15.1611	15.28	15.0483	15.0235	15.1337	15.2399	15.4083	14.5852	14.7438	14.501
Q03249	Q03249	Galt	13.5243	13.7743	14.4896	14.5485	13.8961	13.7075	14.4553	14.5821	14.5648	13.1061	13.8611	13.3681
Q03265	Q03265	Atp5f1a	20.6818	20.8319	21.2894	21.2408	21.0751	21.0414	21.2575	21.3327	21.1949	20.7695	21.1432	20.6466
Q03311	Q03311	Bche	13.1066	12.82	12.9958	12.8955	11.4535	11.5339	12.2861	12.6602	12.5454	8.95969	13.0158	11.2836
Q03517	Q03517	Scg2	15.301	15.0873	15.3955	15.0831	14.7228	14.4607	14.6466	14.7446	15.102	14.7986	14.9494	15.1304
Q03526	Q03526	Itk	9.80253	9.83947	11.1254	11.1975	10.9623	9.57398	11.3962	11.0249	10.1012	10.1106	9.79596	8.85497
Q03958	Q03958	Pfdn6	13.348	13.8079	14.2655	14.2226	14.2052	13.9685	14.1526	14.2735	13.8097	13.8674	13.6943	13.5242
Q03963	Q03963	Eif2ak2	12.4779	12.5116	13.2568	13.0515	13.5952	13.2349	14.0606	13.1209	13.9962	14.1566	12.8824	13.3576
Q04207	Q04207	Rela	13.436	13.5545	13.2654	13.3353	13.234	13.3663	13.521	13.4191	13.5086	13.756	13.3267	13.2987
Q04447	Q04447	Ckb	19.0543	18.4881	18.9569	18.7855	18.4754	18.3892	18.8225	18.7422	18.5761	18.4914	19.2136	18.3929
Q04519	Q04519	Smpd1	10.9047	11.0993	10.2598	10.3963	10.7364	10.9062	11.0054	11.4541	11.2811	9.46396	11.1368	9.19825
Q04592	Q04592	Pcsk5	11.6645	11.2881	11.2498	11.2881	10.8648	10.7577	10.9362	11.0122	10.7657	11.1538	11.2167	10.9318
Q04690	Q04690	Nf1	10.4854	10.2589	10.3521	10.357	9.88318	9.91484	10.2514	10.6806	10.3309	9.93458	10.2695	9.97953
Q04692	Q04692	Smarcad1	14.6709	14.7647	15.1475	15.2366	15.0845	14.8691	15.001	15.7166	15.3832	16.0115	15.112	15.6635
Q04736	Q04736	Yes1	15.1209	15.2217	15.6512	15.7758	15.24	14.9324	15.3796	15.7206	15.7764	14.7584	15.0504	14.7115
Q04750	Q04750	Top1	14.8485	14.9732	14.6082	14.7627	15.0805	15.057	14.8435	14.7819	14.6868	15.0691	14.8346	15.3762
Q04841	Q04841	Mpg	10.5884	11.4472	10.8749	10.5876	11.611	12.2622	11.6881	11.4416	10.6468	12.9091	11.146	12.8946
Q04857	Q04857	Col6a1	17.2873	17.6587	17.6508	17.6131	17.3342	17.158	17.8968	17.6929	17.9934	17.6278	17.0885	17.7522
Q04863	Q04863	Relb	11.0452	11.067	11.6645	11.7623	10.9754	10.9027	11.2672	11.9934	11.1193	13.28	10.7912	12.8673
Q04887	Q04887	Sox9	11.8608	12.1861	11.9673	11.5511	11.8571	12.807	12.0111	11.6253	11.2818	12.1066	12.7007	11.113
Q04899	Q04899	Cdk18	11.4398	11.3507	11.7011	11.9023	12.0531	11.7428	11.4196	12.156	11.3976	11.4765	11.5348	9.50229
Q05117	Q05117	Acp5	13.0874	12.7078	13.2071	13.1499	13.3643	12.8842	12.8635	13.1061	13.0546	12.0068	12.7281	12.4608
Q05186	Q05186	Rcn1	12.9467	13.0637	12.1724	12.1746	12.3932	12.8449	12.5999	12.5164	12.1664	11.3491	12.9041	11.9838
Q05512	Q05512	Mark2	13.0769	13.1462	13.1658	13.3174	13.3182	13.3091	13.324	13.3048	13.2927	12.8289	13.1276	13.1421
Q05793	Q05793	Hspg2	15.4805	15.7483	15.5033	15.7087	15.6433	15.5005	15.7456	15.6366	15.806	16.0439	15.4038	15.9659
Q05816	Q05816	Fabp5	13.0104	13.1639	13.1449	12.9359	12.9754	13.1982	12.861	12.9428	12.4531	12.8391	13.2134	11.9801
Q05909	Q05909	Ptprg	10.3428	10.5438	10.9224	10.9328	10.871	10.5591	10.564	10.6322	10.9256	9.01078	10.0575	10.0166
Q05915	Q05915	Gch1	11.0032	10.0707	10.6781	10.76	10.7671	10.3925	10.3551	10.9464	10.885	11.7434	9.71689	11.473
Q05920	Q05920	Pc	14.325	14.4138	15.0437	14.7679	14.2111	14.1743	15.1168	14.9192	14.8854	13.7659	14.5707	13.7823
Q05921	Q05921	Rnasel	12.3739	12.4823	13.0287	12.8894	12.6028	12.5178	12.9614	12.8508	12.7116	12.5159	12.1584	11.8215
Q05A36	Q05A36	Mex3c	10.1541	10.7378	10.6474	11.3955	10.2334	11.202	11.2531	10.3631	11.1134	11.4423	10.6693	8.88073
Q05BC3	Q05BC3	Eml1	11.0078	11.0922	11.5292	11.634	11.1689	10.8582	11.5402	11.4823	10.9985	11.1443	11.0151	11.9003
Q05CL8	Q05CL8	Larp7	13.3806	13.4568	13.5327	13.6593	13.9351	13.7264	13.6433	13.6912	13.3283	13.7459	13.355	13.6226
Q05D44	Q05D44	Eif5b	15.0555	15.2321	15.0029	15.1268	15.1455	15.3305	15.232	15.1091	14.9029	15.107	15.0651	14.915
Q06138	Q06138	Cab39	13.6055	13.1646	12.2671	11.6669	11.9211	12.9228	11.9675	12.4062	11.6634	11.2751	13.692	11.6012
Q06180	Q06180	Ptpn2	14.1124	14.036	14.125	13.9606	14.1476	14.0847	14.1396	14.2425	14.2749	13.9341	13.692	14.3212
Q06185	Q06185	Atp5me	17.6717	17.4222	17.6123	17.587	17.4774	17.4793	17.5288	17.5858	17.5545	16.8482	17.5093	17.296
Q06890	Q06890	Clu	12.2808	10.5468	11.9711	11.777	11.9889	11.9381	12.6955	12.1699	13.0191	13.5405	12.6419	10.5313
Q07076	Q07076	Anxa7	14.4041	14.6605	14.8368	14.85	14.6945	14.5613	14.9456	14.8132	14.6011	15.0221	14.6164	14.7565
Q07113	Q07113	Igf2r	14.2121	13.9412	14.3195	14.3159	14.3735	14.2699	14.0936	14.1731	13.9486	14.3415	14.2313	14.4535
Q07139	Q07139	Ect2	12.3325	12.2155	12.758	12.8207	13.1033	12.5684	12.6461	12.7001	13.1182	13.8486	12.3857	13.7227
Q07417	Q07417	Acads	16.0839	16.1324	16.4255	16.2939	15.7167	15.5677	16.3438	16.299	16.0053	15.0652	16.0629	15.5738
Q07797	Q07797	Lgals3bp	13.9645	13.9711	14.6041	14.2289	14.8509	14.9315	14.9046	14.4687	14.7392	14.309	14.3355	14.1825
Q07813	Q07813	Bax	14.9955	15.141	15.9142	16.013	16.0354	15.6056	15.9027	15.9967	16.2249	16.5814	15.4728	16.1278
Q07832	Q07832	Plk1	13.9042	13.8434	14.3891	14.5658	14.9703	14.5873	14.62	14.4071	14.4172	14.7442	13.7945	14.9819
Q08024	Q08024	Cbfb	12.5843	13.0037	12.8504	12.9626	13.4093	13.5575	13.3086	13.3628	13.2695	13.8431	12.9583	13.3424
Q08091	Q08091	Cnn1	14.8979	14.6384	14.3812	14.2235	14.3373	14.0158	14.2259	14.3762	14.8407	14.2544	14.7647	13.5435
Q08093	Q08093	Cnn2	12.4174	12.2739	12.2042	12.1148	11.7437	12.077	12.2363	12.3626	12.5113	12.3187	12.3017	12.7641
Q08122	Q08122	Tle3	12.535	12.9045	13.1206	13.3111	12.9546	12.664	13.1193	13.245	13.3613	13.3394	12.8075	13.4959
Q08288	Q08288	Lyar	13.4206	13.3021	13.1404	13.3538	14.2578	14.1845	13.4502	13.4518	13.5003	14.2945	13.4088	14.2326
Q08297	Q08297	Rad51	12.3638	12.1975	12.8311	13.1073	13.751	13.6914	12.9554	13.0851	13.6197	14.1723	12.9833	14.1988
Q08331	Q08331	Calb2	13.4661	13.3856	13.088	12.8151	12.5645	12.7029	12.9717	9.93481	12.8434	13.6031	13.6255	14.777
Q08369	Q08369	Gata4	14.163	14.0771	14.5892	14.5961	14.7343	14.2883	14.5082	14.4576	14.781	14.4556	13.3273	12.1113
Q08481	Q08481	Pecam1	11.4324	11.5539	11.0919	11.792	10.9626	10.7787	11.9442	10.8759	11.9732	12.0589	11.0266	12.5288
Q08509	Q08509	Eps8	13.3295	13.3005	13.912	13.9096	14.3787	14.2209	13.8132	14.1896	13.8166	15.1968	13.5904	14.9903
Q08639	Q08639	Tfdp1	10.9159	11.1671	10.8929	10.9797	11.8452	12.0402	11.3349	10.9222	10.5081	10.6279	11.0894	10.4874
Q08652	Q08652	Rbp2	15.6447	15.1522	16.0034	15.3027	14.9321	14.8197	15.5662	15.3411	16.1709	15.3536	15.6025	15.1611
Q08857	Q08857	Cd36	12.2284	12.5674	11.2179	11.3486	10.78	11.4502	11.5903	11.7006	10.8015	10.8216	11.9006	11.8283
Q08879	Q08879	Fbln1	13.3354	13.0125	12.6131	12.8927	13.0472	13.0128	13.0349	13.1085	12.9013	13.0434	13.1274	13.6905
Q08943	Q08943	Ssrp1	15.7625	15.7922	15.9261	15.9751	16.3837	16.4366	16.2171	16.0979	15.8315	16.3079	15.8391	16.3384
Q09014	Q09014	Ncf1	11.0296	11.3573	11.9536	11.7316	11.1347	11.6368	12.41	12.4085	12.5082	13.1794	11.7187	14.0945
Q09143	Q09143	Slc7a1	13.201	13.3181	13.3333	13.3519	13.9115	13.7216	13.2762	13.4554	13.527	13.7964	13.2522	13.8006
Q09199	Q09199	B4galnt2	16.5986	16.6102	16.6772	16.6995	15.912	15.7998	16.589	16.6267	16.4418	15.1424	16.2718	14.9648
Q09200	Q09200	B4galnt1	15.3574	15.2975	15.9426	15.9046	15.7308	15.4926	15.9327	15.7576	15.8307	14.9787	15.5274	15.1344
Q09XV5	Q09XV5	Chd8	14.1041	13.999	14.0802	13.8724	14.2429	14.1385	14.1674	14.1277	13.8589	14.1306	14.1732	14.2565
Q0GNC1	Q0GNC1	Inf2	10.1416	10.887	10.6485	10.8875	14.4151	14.4174	10.6861	11.3936	10.2107	15.6538	11.0825	15.5055
Q0P5W1	Q0P5W1	Vps8	12.5495	12.3182	12.5061	12.4473	12.2481	12.0919	12.3989	12.5887	12.3253	12.1999	12.0638	11.9228
Q0P678	Q0P678	Zc3h18	12.2248	12.3444	12.6692	12.8569	12.9586	12.8416	12.7597	12.5504	13.3325	12.6159	12.1101	13.1266
Q0VBD2	Q0VBD2	Mcm10	10.8434	10.7268	11.1455	10.9234	11.9786	11.7435	11.1616	11.3292	11.3381	11.9383	10.6989	12.665
Q0VBK2	Q0VBK2	Krt80	12.0328	10.7335	13.558	14.4249	11.4803	12.4221	13.1868	14.1281	13.2249	14.5674	14.822	12.618
Q0VBL3	Q0VBL3	Rbm15	12.9571	12.9568	13.3686	13.3376	13.3398	12.9677	13.1595	13.3706	13.435	13.8744	12.5133	13.5284
Q0VBM2	Q0VBM2	Fam83b	14.336	13.9603	14.7495	14.8924	14.7191	14.5935	14.7309	14.8722	15.1893	14.1301	14.4042	14.5563
Q0VEE6	Q0VEE6	Znf800	8.81308	10.2254	11.1818	11.6179	11.8976	10.7142	11.6393	11.7012	11.2503	12.168	10.049	12.7051
Q0VEJ0	Q0VEJ0	Cep76	12.092	12.0144	12.8436	13.3043	13.1994	12.7021	12.4713	12.7802	13.1056	12.9118	12.4699	13.2437
Q0VGB7	Q0VGB7	Ppp4r2	12.92	12.8704	12.8518	12.9179	13.2085	13.2389	12.9355	12.8573	12.9179	13.1999	13.0257	12.5667
Q0VGY8	Q0VGY8	Tanc1	11.7892	11.7348	11.7266	11.5991	11.9181	11.7052	11.6663	11.9192	11.6251	11.8751	11.6271	12.1515
Q10470	Q10470	Mgat3	12.2541	12.8102	12.71	12.5556	12.3301	12.5165	12.7327	12.7641	12.4572	12.4685	12.8729	11.8433
Q10738	Q10738	Mmp7	15.7033	16.6727	16.57	16.8463	17.0057	17.2638	17.7866	17.5107	16.6806	15.1346	16.2822	16.2029
Q11011	Q11011	Npepps	15.7582	15.8365	15.9281	15.9128	15.5105	15.4004	15.7746	15.8857	15.5634	14.5232	15.592	14.8032
Q11127	Q11127	Fut4	11.7233	11.2836	12.2328	12.4897	11.8754	11.5278	12.1937	12.3986	11.4919	9.95982	11.9446	10.0345
Q11136	Q11136	Pepd	15.2164	15.0005	15.0809	15.0407	14.6879	14.8275	15.131	15.2525	15.056	14.5002	15.0242	13.7701
Q148V7	Q148V7	Relch	12.3627	12.5214	12.7959	12.9403	12.3968	12.4452	12.9686	12.7771	12.7336	12.2914	12.2956	12.4843
Q148V8	Q148V8	Fam83h	13.4032	13.227	13.4778	13.5985	13.5155	13.4592	13.5331	13.5943	13.1893	13.415	13.5171	12.7596
Q148W0	Q148W0	Atp8b1	14.7447	14.7208	15.0285	14.9365	14.5925	14.5664	14.8288	14.9943	15.1093	14.3743	14.9273	14.329
Q149F1	Q149F1	Rpusd2	13.198	13.3039	13.3647	13.5051	13.4745	13.649	13.3245	13.4137	13.5647	13.5067	12.6459	13.6402
Q14AI0	Q14AI0	DSCC1	9.57642	10.6937	11.5041	11.0392	11.0154	11.8965	11.9213	11.934	11.787	12.2989	12.1723	11.5968
Q14AI6	Q14AI6	Rpusd3	12.3659	12.0705	12.645	12.0565	12.3393	11.862	12.2509	12.2821	12.9145	11.9977	12.4981	12.6853
Q14B71	Q14B71	Cdca2	9.37985	10.1031	10.5316	10.0503	11.3848	10.8094	9.90402	10.2841	10.6121	10.7	9.8585	11.2372
Q14BV6	Q14BV6	Ydjc	12.146	11.8674	11.8938	12.4286	12.0522	11.9818	11.9834	12.2471	11.869	11.4381	11.7744	11.3635
Q14C51	Q14C51	Ptcd3	15.259	15.2572	15.289	15.2077	15.2397	15.4551	15.2883	15.439	15.1237	15.1607	15.4359	15.4769
Q14CH7	Q14CH7	Aars2	13.3034	13.4003	13.9004	13.9828	13.845	13.5629	13.8592	13.5966	13.8171	13.8236	13.2484	13.8048
Q19LI2	Q19LI2	A1bg	12.3799	12.9241	12.4711	12.273	13.1618	12.6735	11.6858	11.715	9.92793	10.9756	13.1257	11.5878
Q1HFZ0	Q1HFZ0	Nsun2	15.0287	15.1247	15.481	15.4783	15.9547	15.7651	15.6233	15.5327	15.5474	16.3019	15.0798	16.1784
Q2EMV9	Q2EMV9	Parp14	11.8879	11.975	12.8136	12.2343	15.0086	15.1294	13.7842	13.2796	13.7611	14.9816	13.1619	15.0807
Q2HXL6	Q2HXL6	Edem3	11.9775	12.2091	11.8695	11.8779	11.848	11.9702	11.7409	12.1862	11.7707	11.6278	11.8087	10.5284
Q2KHI9	Q2KHI9	Mcm9	9.44465	9.51306	9.56549	10.3853	9.18507	9.6986	9.09645	9.49477	9.2928	9.44189	8.3876	10.5156
Q2KN98	Q2KN98	Specc1l	12.1674	12.1781	13.0528	13.0589	12.9906	12.6701	12.9286	12.8775	12.9806	12.9046	12.2791	12.6129
Q2NL51	Q2NL51	Gsk3a	13.1535	13.2182	13.5612	13.5224	13.6754	13.625	13.5134	13.9302	13.6877	13.4755	13.8522	13.3882
Q2TBA3	Q2TBA3	Malt1	10.714	9.72552	10.2606	10.4595	10.3349	10.324	10.3069	10.6627	10.5944	10.1787	10.081	11.3835
Q2TBE6	Q2TBE6	Pi4k2a	12.5927	12.4726	12.8751	12.7441	12.9776	12.9233	12.9471	12.9126	12.5983	13.398	12.8476	13.3574
Q2TPA8	Q2TPA8	Hsdl2	12.0564	12.0217	12.8531	12.2498	12.4497	12.0027	12.5047	12.4005	12.4439	12.0517	11.9878	12.5592
Q2VIS4	Q2VIS4	Flg2	11.0083	11.6644	14.6024	13.6254	11.6597	13.0778	13.6371	14.9275	15.3723	15.3499	14.6419	13.3237
Q2VPQ9	Q2VPQ9	Meaf6	12.3832	12.4875	13.2141	13.2291	13.137	12.3539	12.9386	13.2163	13.2194	12.9557	12.0501	13.0973
Q2VPU4	Q2VPU4	Mlxip	10.8827	10.6272	11.2441	10.9863	11.4799	11.2846	11.646	11.6832	11.9771	13.4227	11.5269	11.0769
Q2YDW2	Q2YDW2	Msto1	14.1232	13.9664	14.4487	14.5711	14.737	14.4013	14.6464	14.6052	14.56	14.6018	14.1829	15.0859
Q31125	Q31125	Slc39a7	14.4366	14.6474	14.9177	14.8524	14.8198	14.3525	14.6691	15.3587	14.7206	14.2336	14.5859	14.2743
Q32NY4	Q32NY4	Cnnm3	11.9524	12.0227	12.2389	12.4337	12.6029	12.5252	12.3991	12.5037	12.299	12.2705	12.4122	12.104
Q32NZ6	Q32NZ6	Tmc5	9.61685	9.28005	10.1857	10.1427	11.1749	11.1733	10.3926	9.75527	10.3836	10.3024	8.84101	10.5523
Q32Q92	Q32Q92	Acot6	10.4849	10.5984	11.5181	10.918	11.5664	10.7589	11.7589	12.0136	11.4305	11.2284	11.0246	9.38589
Q33DR2	Q33DR2	Pdss1	12.0931	12.0075	11.5415	11.5393	11.7519	12.2259	11.7549	12.0982	11.7642	9.55966	10.8684	9.75906
Q33DR3	Q33DR3	Pdss2	12.9542	12.8187	12.9446	12.7428	12.5804	12.7282	12.4296	12.4326	12.5317	11.9542	12.3446	12.5594
Q3B7Z2	Q3B7Z2	Osbp	14.2504	14.5202	14.8025	14.7783	14.3269	14.461	14.7861	14.8473	14.6671	13.7631	14.4153	13.7042
Q3KNM2	Q3KNM2	March5	11.5877	11.6137	11.8273	12.1615	12.1671	12.0311	11.903	12.4354	10.6785	12.0825	11.8737	12.1671
Q3L180	Q3L180	Defa26	11.2103	11.851	12.1642	12.4029	11.7438	11.7854	12.8503	12.1104	10.683	9.71438	11.1676	9.77495
Q3SXD3	Q3SXD3	Hddc2	11.8258	12.4487	12.1349	11.7605	11.3568	11.6596	12.133	11.6243	12.6743	12.2362	11.4624	11.5312
Q3T9E4	Q3T9E4	Tgtp2	10.724	12.528	14.1008	13.0878	18.2266	18.1187	15.2954	14.4182	15.3564	18.0492	13.947	17.8786
Q3TA59	Q3TA59	Jmjd8	12.2245	11.8937	12.087	12.1987	11.9895	11.6468	12.2651	11.8539	12.2466	13.7085	12.2193	11.3405
Q3TAA7	Q3TAA7	Stk11ip	10.9042	11.016	11.9069	11.6316	11.9173	11.1829	11.6625	11.8035	11.8364	12.0941	11.319	12.1601
Q3TAS6	Q3TAS6	Emc10	11.2104	11.4346	12.285	12.0302	12.1379	11.9921	12.504	11.8225	12.7448	12.0731	11.6121	11.8049
Q3TBT3	Q3TBT3	Tmem173	10.6019	11.3992	11.5946	12.3975	13.4971	13.5846	13.3298	12.5976	13.1262	14.6902	11.2688	14.8992
Q3TBW2	Q3TBW2	Mrpl10	11.9004	11.4066	12.375	11.6302	11.9735	11.9799	11.8716	11.9382	11.813	12.2511	10.6636	12.2528
Q3TC33	Q3TC33	Ccdc127	9.84167	9.49566	9.98342	9.71076	10.1566	9.45101	9.66018	10.4077	10.8256	8.77201	9.62759	6.90264
Q3TC46	Q3TC46	Patl1	12.5821	12.6722	12.9142	12.9527	13.2813	12.9368	13.0392	13.1632	13.0221	13.3761	12.4385	13.419
Q3TC72	Q3TC72	Fahd2	13.1293	12.8352	13.5451	13.5717	12.5819	12.3121	13.5151	13.3251	13.6318	12.0745	13.1207	12.1604
Q3TC93	Q3TC93	Hs1bp3	12.962	13.2513	13.6689	13.5567	13.3295	13.3367	13.6501	13.2655	13.6925	13.2407	13.3289	12.6487
Q3TCH7	Q3TCH7	Cul4a	13.9336	13.8545	13.4801	13.7059	13.6428	13.6553	13.6586	13.6369	13.5424	12.9119	13.7789	13.1954
Q3TCJ1	Q3TCJ1	Abraxas2	13.1621	13.3615	13.6767	13.5602	13.3887	13.1044	13.5346	13.5065	13.4034	13.2897	13.5191	13.2211
Q3TCN2	Q3TCN2	Plbd2	13.0693	13.2851	13.2211	13.0496	13.125	13.1653	13.288	13.3071	13.1395	13.0394	12.8479	12.871
Q3TCT4	Q3TCT4	Entpd7	12.8807	13.3341	13.6783	13.884	13.5191	13.2035	14.2277	13.982	13.7602	13.6288	13.39	13.4869
Q3TCX3	Q3TCX3	Khdc4	12.5033	12.4132	12.5321	12.6608	12.9124	12.9843	12.6495	12.6708	12.3785	12.5004	12.9431	13.2449
Q3TDD9	Q3TDD9	Ppp1r21	13.1848	13.3745	13.5354	13.7261	13.3158	13.1891	13.7097	13.5887	13.6936	12.772	13.4527	13.0707
Q3TDN2	Q3TDN2	Faf2	14.9833	15.0473	15.0051	15.0422	14.7949	15.0454	15.0634	15.0803	15.0391	14.6733	15.3297	14.6584
Q3TDQ1	Q3TDQ1	Stt3b	15.0048	14.9619	15.2053	15.1652	14.9803	14.9997	15.223	15.0499	15.1492	14.3012	14.629	14.593
Q3TDX8	Q3TDX8	Cyb5r4	11.717	11.7085	12.2757	12.4059	12.4971	12.1851	12.3732	11.7773	12.0283	12.2323	11.8316	11.5926
Q3TEA8	Q3TEA8	Hp1bp3	14.0693	14.2772	15.0047	15.0442	14.3232	13.9173	14.9923	14.9613	14.9574	14.6336	14.1613	14.4845
Q3TEW6	Q3TEW6	Mpzl1	10.5396	10.9679	11.3424	11.311	11.5019	11.2925	11.2318	11.5305	10.9126	11.4283	10.9782	12.0783
Q3TFD2	Q3TFD2	Lpcat1	11.3051	11.5096	11.8382	12.0027	12.6527	12.4192	12.4021	12.5039	12.4865	13.6365	12.1685	13.759
Q3TFK5	Q3TFK5	Gpatch4	10.994	11.0865	10.6239	11.022	11.7706	12.0927	11.2296	10.8539	10.764	11.3973	10.7441	11.9488
Q3TFQ1	Q3TFQ1	Spryd7	12.9912	12.8765	12.9772	12.7402	13.3342	13.4986	13.2221	12.7381	12.9565	13.4709	12.8138	14.1592
Q3TGF2	Q3TGF2	Fam107b	13.5275	13.1463	13.5504	13.5021	13.2671	12.8946	13.3901	13.6393	13.2042	12.1528	13.3854	12.389
Q3TGW2	Q3TGW2	Eepd1	14.2582	14.4958	14.4014	14.7562	14.7445	14.7409	15.009	14.4865	14.0968	13.8012	15.0088	14.8347
Q3THE2	Q3THE2	Myl12b	19.1891	18.7182	18.3354	18.007	18.004	18.2313	18.2978	18.3127	17.646	17.4674	19.0581	16.5308
Q3THG9	Q3THG9	Aarsd1	15.8656	15.6616	15.7005	15.7229	15.8622	16.0057	15.8042	15.6307	15.4285	15.4399	15.8086	15.4228
Q3THJ3	Q3THJ3	Eif1ad	10.7568	10.9568	11.137	11.113	11.586	11.7414	10.8824	11.2931	11.0393	11.6309	10.9355	11.3941
Q3THK3	Q3THK3	Gtf2f1	13.8096	13.7698	14.3038	14.4011	14.829	14.4148	14.446	14.5843	14.4171	14.9563	13.9748	15.0249
Q3THK7	Q3THK7	Gmps	14.7241	14.8907	15.1344	15.0843	15.4884	15.1832	15.238	15.2829	15.1564	15.6904	14.9207	15.609
Q3THS6	Q3THS6	Mat2a	16.226	16.4185	16.9076	16.7462	17.4074	17.0944	16.8356	16.7901	16.9107	17.1019	16.6504	17.4487
Q3TIR1	Q3TIR1	Trappc13	12.4805	12.8527	13.2453	13.3386	13.3509	13.0659	13.1	13.2178	13.5326	13.2796	12.696	13.6341
Q3TIR3	Q3TIR3	Ric8a	12.045	12.5533	12.5503	12.5966	12.8673	12.9532	12.7795	12.3043	12.5063	13.0693	12.9103	12.9864
Q3TIU4	Q3TIU4	Pde12	14.0011	13.8079	14.3988	14.4055	14.5337	14.0657	14.3791	14.2117	14.3131	14.7389	13.9706	14.4377
Q3TIV5	Q3TIV5	Zc3h15	13.9394	13.8789	14.2271	14.3089	14.6882	14.4166	14.5541	14.299	14.3952	14.5444	14.0823	14.326
Q3TIX9	Q3TIX9	Usp39	13.8414	14.1361	14.1765	14.1784	14.5584	14.615	14.23	14.2356	14.109	14.3826	13.9763	14.5175
Q3TJ91	Q3TJ91	Llgl2	14.7747	14.8722	15.1639	15.1038	15.0646	15.0069	15.1976	15.1807	14.9582	14.426	14.852	14.654
Q3TJD7	Q3TJD7	Pdlim7	12.7531	12.8011	12.5026	12.3789	12.2246	11.7541	12.346	12.7741	12.7645	13.0037	12.4998	12.7518
Q3TJZ6	Q3TJZ6	Fam98a	12.2713	12.1469	12.2149	12.2955	12.3845	12.6695	12.4009	12.1645	11.8807	12.0974	11.9848	11.5044
Q3TKT4	Q3TKT4	Smarca4	14.3194	14.34	14.4953	14.4766	14.5974	14.4686	14.5083	14.5679	14.5219	14.277	14.4201	14.4467
Q3TKY6	Q3TKY6	Cwc27	12.8021	12.7024	13.3807	13.4778	13.1964	12.9357	13.2234	13.212	13.6924	13.7566	12.889	13.4678
Q3TL26	Q3TL26	Tfb2m	11.7658	12.368	12.5158	12.6233	12.5385	12.4472	12.4242	12.3457	12.6605	12.8727	12.3799	12.7682
Q3TL44	Q3TL44	Nlrx1	12.8435	13.0531	13.2649	13.2837	12.6966	12.6818	13.2759	13.0028	13.0396	12.8462	12.8665	12.5225
Q3TLD5	Q3TLD5	Uri1	12.3387	12.5984	12.3398	12.238	12.1075	12.8951	12.5585	12.4201	12.6714	12.882	12.5049	12.4124
Q3TLH4	Q3TLH4	Prrc2c	14.2504	14.2237	14.6486	14.8208	15.0678	14.8795	14.6694	14.6966	14.6412	14.9122	14.3146	14.8835
Q3TLI0	Q3TLI0	Trappc10	10.9995	11.0428	11.2116	11.3184	10.9506	10.722	11.5324	11.036	11.4018	10.2988	10.7913	9.28981
Q3TLP5	Q3TLP5	Echdc2	12.9316	13.3019	14.0087	13.5393	13.8745	13.2661	13.7778	13.8966	14.2834	13.8129	13.4077	13.6276
Q3TLS3	Q3TLS3	Gdpgp1	12.3982	12.8393	12.869	13.1661	12.9073	12.4906	13.2445	13.6194	12.4156	12.7407	13.1143	12.7075
Q3TMH2	Q3TMH2	Scrn3	11.5807	11.679	11.1197	10.4727	10.7797	11.0556	11.4886	10.8183	10.9103	9.95622	12.7941	11.2054
Q3TMQ6	Q3TMQ6	Ang4	15.1861	16.4474	15.9235	16.7281	16.4347	16.6276	16.8835	17.6662	15.7875	12.5318	16.4	15.5979
Q3TMX7	Q3TMX7	Qsox2	13.2049	13.3153	13.7705	13.8464	14.5037	14.5713	14.2865	14.0421	13.6147	13.522	13.7381	13.8754
Q3TN34	Q3TN34	Micall2	12.7486	12.549	12.7386	12.5647	12.6347	12.7206	12.5553	12.6454	12.3208	12.4104	12.3241	12.4771
Q3TNA1	Q3TNA1	Xylb	15.2221	15.2315	15.671	15.5177	15.4338	15.021	15.4027	15.3883	15.3943	14.2618	15.3363	14.3306
Q3TNH5	Q3TNH5	Fam172a	11.7146	11.6274	11.558	11.4404	11.4074	11.2694	11.7933	11.6067	11.5182	11.2087	11.4824	10.1126
Q3TP92	Q3TP92	Ctdnep1	12.5946	12.7087	12.179	12.579	12.3969	12.576	12.7075	12.3197	12.1196	11.7132	13.0533	12.9726
Q3TPE9	Q3TPE9	Ankmy2	14.2018	13.981	13.9269	14.4534	13.7034	13.7126	14.0836	14.2202	14.0375	13.0299	13.8461	13.4817
[truncated: 4,654 more rows]
