# Supplementary material for: IFN-γ is a direct driver of crypt hyperplasia in celiac disease
Source: J Clin Invest. 2025 Aug 19;135(20):e194858. doi: 10.1172/JCI194858 (PMC12520675; doi:10.1172/JCI194858)
Supplement: Supplemental table 9 [file jci-135-194858-s086.xlsx]

## Sheet: Sheet1
24-color antibody panel for SONY ID7000
Antigen marker	Clone	Fluorochrome	Manufacturer	Catalogue#	Final antibody conc (µg/ml)	Final dilution factor
CD3	UCHT1	BUV395	BD	563546	N/A	1:250
CD8	SK1	BUV496	BD	741199	0.5	1:400
CD27	O323	BUV615	BD	751685	3	1:66
HLA-DP	B1/21	BUV737	BD	750942	2	1:100
CD45	HI30	BUV805	BD	612891	1	1:100
CD39	A1	BV421	Biolegend	328213	0.5	1:200
LIVE/DEAD™ Fixable Violet Dead Cell Stain	N/A	N/A	Invitrogen Molecular Probes	L34964	N/A	1:1000
CD14	M5E2	BV570	BioLegend	301832	3	1:50
CD24	ML5	BV605	BioLegend	311123	1.2	1:100
CD34	561	BV650	Sony Biotechnology	2318120	0.5	1:100
CD117 (c-kit) human	104D2	BV711	Sony Biotechnology	2166150	1.5	1:33
HLA-DR	L243	BV785	BioLegend	307642	1	1:100
HLA-DQ (pan)	SPV-L3	Alexa Fluor 488	NovusBiologicals	NBP3-11428AF488	0.72	1:1250
CD38	AT13/5	SuperBrightBlue580	BioRad	MCA1019SBB580	N/A	1:1000
CD56	5.1H11	PerCP	Sony Biotechnology	2412630	2	1:50
human IgA	IS11-8E10	PerCP-Vio770	Miltenyi Biotec	130-113-478	N/A	1:50
γ/δ TCR	5A6.E9	PE	Invitrogen Molecular Probes	MHGD04	N/A	1:100
CD44	IM7	Real Yellow 610	BD	758265	2	1:100
CD19	HIB19	NovaFluor Yellow 660	Phitonex	N/A	1.5	1:100
CD166	3A6	PE/Cy7	Sony Biotechnology	2319560	8	1:50
HLA-DQ2*	2.12.E11	Alexa Fluor 647	Invitrogen#	A30009#	0.72	1:2500
CD11c	Bu15	Alexa Fluor 700	BioLegend	337220	4	1:50
CD326 (EpCAM)	9C4	APC/Cy7	BioLegend	324246	0.2	1:1000
CD4	Sk3	APC/Fire 810	BioLegend	344662	0.5	1:100
*Unconjugated HLA-DQ2 antibody (clone 2.12.E11) was produced by Diatec - Batch 1675, 07-2008.
# HLA-DQ2 antibody conjugated using Alexa Fluor™ 647 Microscale Protein labelling kit, Invitrogen
