# Supplementary material for: IFN-γ is a direct driver of crypt hyperplasia in celiac disease
Source: J Clin Invest. 2025 Aug 19;135(20):e194858. doi: 10.1172/JCI194858 (PMC12520675; doi:10.1172/JCI194858)
Supplement: Supporting data values [file jci-135-194858-s087.xlsx]

## Sheet: Fig. 1F
AKR1B10				APOA4				APOC3				FABP1				GSTA1				HMGCS2				RBP2				SI
Ctr	TCeD	UCeD		Ctr	TCeD	UCeD		Ctr	TCeD	UCeD		Ctr	TCeD	UCeD		Ctr	TCeD	UCeD		Ctr	TCeD	UCeD		Ctr	TCeD	UCeD		Ctr	TCeD	UCeD
24.6333	24.3276	23.9308		24.8875	25.3699	24.1731		24.5932	23.877	22.8747		26.0906	25.5972	24.9983		24.4697	24.9637	23.8695		29.0956	28.7809	28.9733		26.5039	26.0672	25.2852		26.1175	25.552	25.25
25.1134	24.1756	24.4016		23.7623	24.6662	23.766		23.6603	23.3277	20.192		26.6388	24.7803	24.2087		26.0913	25.137	24.2319		28.7517	29.2947	27.8653		27.1023	25.8004	25.1334		27.2726	25.658	25.0087
24.5035	23.1663	23.6025		23.0005	22.1351	23.6754		23.6457	19.88	19.1344		25.5232	24.5898	23.7267		25.865	25.897	25.2857		28.9161	28.5425	21.9819		26.3623	25.3339	23.8661		27.0196	25.6615	23.9891
25.939	23.2624	23.634		26.1935	23.27	22.3195		24.6061	20.9123	20.4536		26.7598	23.7111	24.8441		27.0122	21.406	23.3606		29.0149	28.3309	25.9303		26.73	24.3447	24.7887		26.5438	24.6704	25.9298
24.1931	23.5404	22.2899		23.9291	23.291	20.9555		22.357	22.0355	19.4987		25.1913	24.8173	22.304		24.8405	25.5055	23.5377		27.5517	28.7707	25.0066		25.8093	25.5373	22.6784		26.1466	25.9632	24.5677
24.353	21.9453	23.1808		24.9879	22.4176	23.4173		23.9366	21.9338	20.3363		26.171	24.1249	19.2756		25.1306	24.3709	23.6707		29.0618	29.1391	19.2438		26.3344	25.2579	23.1413		26.3744	24.5705	21.8753
24.2854	23.7904	23.5948		24.7206	22.8602	22.1754		24.3533	24.1005	20.4519		25.8912	25.7298	23.6058		25.9178	24.4762	22.0703		28.8327	29.4858	25.4917		26.4512	26.2727	23.9766		26.087	26.0706	24.874
24.8296	24.3966	23.189		24.3546	23.6136	21.9379		23.676	22.6409	19.9031		25.9825	25.2354	20.1895		25.9659	24.767	21.5064		29.3429	29.4468	22.086		26.5973	25.6703	22.7033		26.2741	25.888	23.6355
24.1004	23.7574	21.0784		21.6322	24.3373	20.7		22.6176	22.7517	20.0994		24.7876	25.5122	20.015		24.7332	22.0418	21.5905		28.099	29.6565	21.7384		25.0462	25.718	20.6843		24.7564	25.1651	23.126
23.8747	23.5844	20.5287		22.4089	24.0678	20.807		22.52	22.3803	20.5046		25.2166	24.4645	20.8376		25.3542	24.8893	22.525		27.2581	28.9895	20.3658		25.1337	25.1255	22.4291		24.513	25.613	23.1588
23.9479	22.7022	22.6945		24.5266	23.2018	22.5233		23.7661	21.608	20.5604		25.1516	24.3529	22.9621		24.1115	24.2539	22.9421		29.89	28.588	22.7979		26.0273	24.9167	23.1713		25.8158	24.5787	20.5038
24.245	23.7391	23.3892		22.5455	23.1771	22.8162		24.3774	24.2643	20.1509		25.4943	24.2202	23.8614		25.5172	25.6277	24.6549		29.1519	28.9865	23.5758		26.3202	25.2098	22.9233		25.7115	23.5943	23.2706
23.8223	24.0626	23.1495		24.7298	24.4832	22.5964		24.36	23.1148	22.1586		25.49	25.3683	23.7639		25.0535	23.6022	22.2528		29.3577	28.4656	26.8507		25.4381	25.9196	24.2661		25.1086	25.9259	24.3917
24.3519	24.2703	22.7147		25.2039	22.8831	22.8615		25.2892	23.5719	21.5164		26.0078	25.1021	22.0842		25.4933	25.582	24.5086		30.0415	29.1628	24.7295		26.3852	25.3422	23.0814		25.9937	26.0909	25.1694
24.9684	23.7674	21.4164		25.0138	23.0672	22.5399		23.4721	23.122	20.3894		26.8415	25.2051	21.2588		25.8647	24.6372	20.6023		29.2408	29.3944	18.8354		26.8846	25.8366	23.0861		28.0971	25.2227	21.6487
24.7741	23.97	22.8428		22.5421	21.2563	22.2252		22.6111	20.36	19.9729		25.3549	24.5671	24.4167		25.3937	25.0845	24.3509		29.376	28.4898	28.278		26.3968	25.2773	24.4823		26.0183	25.1205	24.8961
23.0394	23.9319	23.2147		22.8814	23.6983	22.9924		22.9237	21.2813	21.2569		25.0991	24.8572	23.0904		25.7612	24.7599	24.0726		29.1725	28.7172	26.5381		25.7852	25.6131	24.2743		25.6251	25.159	25.5092
24.3446	24.1629	21.8874		24.2042	24.464	21.8128		23.128	23.4657	19.2136		25.2991	25.057	20.9635		24.6326	25.9879	23.6641		29.5731	29.0896	20.2288		26.2004	25.5641	22.6757		25.9637	25.4527	22.9605
23.6848	24.2224	23.6504		22.8982	23.8888	20.3344		23.0822	24.8595	19.7318		25.1815	25.5321	20.9409		23.6637	25.3188	23.4825		28.763	29.373	24.6001		25.6491	25.9435	23.1327		25.8799	25.7804	25.0337
24.153	23.2827	24.0763		22.886	24.5854	22.762		19.6316	24.2134	20.7286		24.3902	25.6661	21.4129		23.2347	25.5028	24.6922		28.8247	29.7498	27.335		24.741	26.2358	23.9548		24.6969	25.6102	24.3035

## Sheet: Fig. 1G
CD74				HLA-DRA				IGHA1				IGJ				STAT1				TAP1
Ctr	TCeD	UCeD		Ctr	TCeD	UCeD		Ctr	TCeD	UCeD		Ctr	TCeD	UCeD		Ctr	TCeD	UCeD		Ctr	TCeD	UCeD
21.582	21.1963	22.1636		20.1233	20.9081	21.3433		28.0019	29.0048	28.6397		23.8054	24.3389	24.5158		22.0841	22.3948	23.1839		22.5048	21.2725	21.6225
22.2238	21.1503	22.557		19.8579	21.0665	22.6602		27.8594	28.6403	28.724		23.3718	24.3839	24.5219		21.1126	21.5998	24.4705		21.3149	19.962	23.4732
21.3229	21.155	22.1701		19.4604	21.0142	22.429		27.7815	27.9332	28.4362		21.4365	23.3403	23.38		19.6979	21.0548	24.4762		19.7913	21.9539	23.2546
20.2024	21.781	22.7812		19.8893	21.4048	23.1079		27.6046	27.6602	29.0361		23.2664	24.6724	24.1391		22.2123	22.8372	23.7586		20.1893	22.8233	23.4624
21.215	20.7281	23.796		21.556	20.3164	23.9931		28.2886	27.9463	28.7886		23.9252	23.5202	24.6409		22.4697	21.9877	24.9627		21.1568	21.1651	23.3538
20.1655	21.1441	23.7453		20.4131	20.8224	22.7228		27.4572	27.7399	28.3219		23.1833	23.3417	24.0712		21.3496	24.1717	26.8364		21.4381	22.848	25.2771
21.0078	21.7101	23.4703		20.3674	21.3163	23.4266		27.6309	28.6336	28.9004		23.4816	23.8886	24.7131		21.1065	21.311	25.7187		22.2289	21.8015	23.9523
21.3905	21.5762	23.0782		20.0369	21.6393	25.1029		27.9481	27.9807	29.1089		21.8088	23.5104	24.7983		21.7323	21.3749	26.6042		19.9436	21.9371	24.8979
21.3004	22.1846	23.7326		23.2317	20.8094	24.7971		28.3383	27.9105	28.4905		24.2754	23.9153	24.2821		24.7068	23.41	27.1757		22.9859	22.6702	24.7012
21.6818	19.8897	23.8689		20.553	19.794	24.3292		27.2988	27.9557	28.9687		21.2353	23.8388	24.6964		21.0575	21.2512	26.3282		21.1901	21.6488	24.3284
19.5233	20.2562	22.8361		21.015	20.5703	22.1582		27.4244	28.2048	28.3692		23.2277	24.1226	24.219		20.2775	21.8408	23.9262		21.5989	21.6944	22.7233
20.5413	20.8633	23.5471		21.6825	20.4439	22.0407		26.7542	28.0281	28.0087		22.1718	24.0816	24.8926		20.016	21.2996	24.3187		21.9185	19.4929	24.0101
21.3045	21.6589	22.0174		20.4596	22.9548	22.9894		27.3185	29.0096	28.9369		21.5708	24.6023	24.7464		21.5926	21.5079	23.3307		20.5152	23.1259	22.559
20.7913	20.9982	23.6439		20.6281	20.7185	23.2597		26.963	28.8403	29.0996		22.6603	23.9115	24.6329		21.071	22.8662	24.1511		19.7504	22.1819	24.3014
22.7609	20.9848	23.3556		20.8375	19.7506	24.3431		28.4652	27.489	28.8356		23.991	22.3562	24.583		21.7477	20.1922	25.7861		21.1246	21.2257	25.1672
21.3994	21.3514	21.8168		20.7734	19.8749	20.7126		27.6729	27.469	27.8687		23.349	21.5425	23.4137		21.7304	21.7921	22.2005		21.0069	21.1961	20.8775
20.8034	20.2652	23.4686		20.7618	20.7948	22.8179		27.5654	27.5499	28.552		21.5523	22.8839	24.4692		21.4903	22.071	24.1808		21.5651	21.0954	23.6228
21.5791	21.1321	23.3036		20.5117	21.6174	24.53		27.8849	27.5204	29.1679		21.8686	23.058	24.7675		21.4666	22.42	25.6949		20.888	22.2247	25.1249
20.4341	20.4108	23.7369		19.879	20.7784	23.4725		27.6265	28.0162	29.1634		22.3039	23.8963	25.0421		20.4084	20.834	25.0652		19.7723	21.3121	23.6663
19.6029	21.3188	21.7491		20.2015	20.2231	22.0739		27.7616	27.6462	28.5306		21.7271	23.1615	21.9398		20.2072	20.9756	22.6752		20.3127	19.503	23.4263

## Sheet: Fig. 2B
Pathway	Response to interferon gamma				Pathway	Antigen processing and presentation				Pathway	Positive regulation of cell killing
Gene name	Ctr	TCeD	UCeD		Gene name	Ctr	TCeD	UCeD		Gene name	Ctr	TCeD	UCeD
B2M	-0.537922	-0.158912	0.827854		B2M	-0.537922	-0.158912	0.827854		AP1G1	0.133565	-0.459205	0.259361
CD44	0.0787256	0.253903	0.083167		CALR	0.0438819	-0.0107971	0.494713		B2M	-0.537922	-0.158912	0.827854
DNAJA3	0.451218	-0.118896	0.498163		CANX	-0.129497	0.00163713	0.280103		HLA-A	-0.740996	-0.282706	1.06873
EPRS	0.119421	-0.282702	0.500115		CD74	-0.405629	-0.499567	1.35605		HLA-B	-0.620298	-0.109848	0.988662
GAPDH	-0.284476	0.310878	0.422938		CTSS	-0.724642	-0.132203	0.797873		HLA-C	-0.550852	-0.32795	0.478788
HLA-A	-0.740996	-0.282706	1.06873		HLA-A	-0.740996	-0.282706	1.06873		LAMP1	-0.0822517	-0.00286852	0.239861
HLA-B	-0.620298	-0.109848	0.988662		HLA-C	-0.550852	-0.32795	0.478788		NOS2	0.443408	0.400672	0.430037
HLA-C	-0.550852	-0.32795	0.478788		HLA-DRA	-0.712781	-0.49693	1.07991
HLA-DRA	-0.712781	-0.49693	1.07991		HSP90AA1	-0.356251	-0.311737	0.66187
HLA-DRB1	-0.356789	-0.53219	0.369935		HSP90AB1	-0.463906	-0.186089	0.857331
NOS2	0.443408	0.400672	0.430037		HSPA6	0.318062	0.204593	0.633248
PML	-0.14512	-0.167114	0.18202		HSPA8	-0.184296	-0.390873	0.959954
RPL13A	-0.38979	0.0504678	0.11238		PDIA3	-0.161888	0.120729	0.549498
SEC61A1	-0.174129	-0.0362746	0.17408		PSME1	-0.428336	-0.514298	0.532723
STAT1	-0.672354	-0.521718	1.06038		PSME2	-0.486815	-0.522074	0.637223
SYNCRIP	-0.184735	-0.184059	0.53176		PSME3	0.147854	-0.309702	0.556394
					TAP1	-0.632405	-0.290235	0.9982
					TAP2	-0.49302	-0.580039	1.051
					TAPBP	-0.415794	-0.342903	0.985844

## Sheet: Fig. 2C
Pathway	Cellular lipid catabolic process				Pathway	PPAR signalling pathway				Pathway	Retinoid metabolic process
Gene name	Ctr	TCeD	UCeD		Gene name	Ctr	TCeD	UCeD		Gene name	Ctr	TCeD	UCeD
ACADM	0.333966	0.484507	-0.991475		ACADM	0.333966	0.484507	-0.991475		ADH4	0.109647	0.319127	0.0334269
ACADS	0.16615	0.466928	-0.460097		ACSL5	0.642265	0.476073	-0.571206		ADH5	0.168351	0.287271	-0.552627
ACADVL	0.580875	0.515717	-1.01768		APOC3	0.851672	0.433836	-1.05829		AKR1B10	0.677014	0.116073	-0.505441
AKR1B10	0.677014	0.116073	-0.505441		CPT1A	0.746244	0.586802	-1.09393		AKR1C3	0.465423	0.0924265	-0.314177
AKR1C3	0.465423	0.0924265	-0.314177		CPT2	0.292737	0.447386	-0.141464		ALDH1A1	0.73444	-0.0218606	-0.379598
APOC3	0.851672	0.433836	-1.05829		DBI	0.581322	-0.225281	-0.344995		APOA4	0.637753	0.142357	-0.503816
BDH2	0.162036	0.336916	-0.373648		FABP1	0.660002	0.357421	-0.920681		APOC3	0.851672	0.433836	-1.05829
CPS1	0.285576	0.827934	-0.950701		FABP2	0.693863	0.288611	-0.433889		HSPG2	-0.367995	-0.166729	0.836966
CPT1A	0.746244	0.586802	-1.09393		FABP5	-0.44104	-0.120271	0.561094		RBP2	0.939463	0.402134	-1.38101
CPT2	0.292737	0.447386	-0.141464		PCK2	0.363153	0.175395	-0.443779
DECR1	0.148486	0.658742	-0.264961		SCP2	0.28251	0.159468	0.133418
ECH1	0.554194	0.578573	-1.22763		UBA52	-0.0504002	0.0791435	-0.0593882
ECHS1	0.192651	0.500838	-0.305058
ECI1	0.228963	0.568985	-0.410229
FABP1	0.660002	0.357421	-0.920681
FABP2	0.693863	0.288611	-0.433889
FABP5	-0.44104	-0.120271	0.561094
HADH	0.276612	0.485436	-0.524941
HADHA	0.395144	0.67771	-1.16652
HADHB	0.674573	0.627458	-1.12718
HSD17B4	0.349979	-0.296912	-0.265364
MUT	-0.126728	-0.0809296	0.509202
PCCA	-0.1918	0.137054	0.0410054
PCCB	0.294989	0.331009	0.255363
PPP1CA	0.0496145	-0.0217228	0.343542
PPP1CB	-0.258983	0.0940964	0.280847
PRDX6	0.590404	-0.137988	-0.0617954
SCP2	0.28251	0.159468	0.133418

## Sheet: Fig. 3B
	Staining	HLA-DR							Staining	HLA-DQ (pan)
	Fraction	EDTA1		EDTA2		SCS			Fraction	EDTA1		EDTA2		SCS
	Condition	TCeD	UCeD	TCeD	UCeD	TCeD	UCeD		Condition	TCeD	UCeD	TCeD	UCeD	TCeD	UCeD
		4064	3663	5548	5000	5732	4774			266	978	662	2795	364	633
		1430	2741	2088	2121	1690	1665			948	272	1160	86.6	370	-237
		2924	3646	2541	17666	12074	5081			-63.5	-63.5	34.6	-272	-324	-341
		1292	1563	892	1990	1356	2528			-98.1	-191	-121	-486	-434	-289
		1319	1963	813	2623	1361	1899			28.9	-127	51.9	-266	-139	-98.1
			2741		3521		8184				-237		-139		-627
			1319		863		1675				-668		-924		-481
			3570		4785		6832				-127		347		28.9
			8526		12195		16105				-17.3		452		46.2
	Staining	HLA-DP							Staining	HLA-DQ2
	Fraction	EDTA1		EDTA2		SCS			Fraction	EDTA1		EDTA2		SCS
	Condition	TCeD	UCeD	TCeD	UCeD	TCeD	UCeD		Condition	TCeD	UCeD	TCeD	UCeD	TCeD	UCeD
		1577	5301	3088	8433	1237	4378			16	-56	-96	-16	-16	-64
		800	1140	2350	1295	180	477			-762	56	-96	56	-88	176
		2506	1203	2371	5960	6294	1281			8	56	0	192	-80	32
		464	809	450	1398	169	458			64	144	16	-64	8	-40
		206	1130	138	3319	-67.6	691			88	96	56	24	40	24
			2930		3233		6618				-176		-168		-8
			354		206		-49.4				456		128		-80
			1383		1860		1961				56		64		48
			3938		7321		5814				24		24		-16

## Sheet: Fig. 4B
Mouse	Treatment	Vh:Cd ratio (mean)
102	PBS	7.10951
97	PBS	7.56229
628	PBS	6.97989
629	PBS	8.7975
194	IFNx1	6.17502
551	IFNx1	4.97791
555	IFNx1	5.1179
193	IFNx2	4.54274
552	IFNx2	3.76653
556	IFNx2	3.71698
196	IFNx4	3.44
553	IFNx4	3.30342
557	IFNx4	3.40143
195	IFNx6	3.55734
554	IFNx6	3.33713
558	IFNx6	3.43392
105	IFNx9	1.41946
99	IFNx9	1.7002
630	IFNx9	1.0703
631	IFNx9	1.59635

## Sheet: Fig. 4E
Mouse	Treatment	Mean migration speed (µm/hour)
97	PBS	6.27551
102	PBS	6.00098
551	IFNx1	6.66333
555	IFNx1	6.72362
552	IFNx2	7.81023
556	IFNx2	7.60651
553	IFNx4	10.7618
557	IFNx4	10.0012
554	IFNx6	10.6077
558	IFNx6	10.4996
99	IFNx9	15.9622
105	IFNx9	16.1034

## Sheet: Fig. 4I
Pathway	Antigen processing and presentation of peptide antigen							Pathway	Fatty acid beta-oxidation
Gene name	PBS	IFNx1	IFNx2	IFNx4	IFNx6	IFNx9		Gene name	PBS	IFNx1	IFNx2	IFNx4	IFNx6	IFNx9
B2m	-1.35694	-0.556959	0.25713	0.125622	0.665845	0.858154		Abcd1	0.516649	-0.215295	0.341701	0.0134161	0.752055	-0.382385
Bag6	0.099284	-0.454295	0.608339	0.182354	-0.342619	0.202377		Abcd3	-0.265366	0.0952534	-0.714784	-0.0547047	-0.589723	0.373089
Cd74	-1.43519	-0.669656	0.435018	0.482463	0.720995	0.789613		Acaa1a	0.772947	0.511318	-0.369073	0.36433	0.178003	-1.53369
H2-Aa	-1.01879	-1.09795	-0.120033	0.498716	0.856591	1.15935		Acad11	0.54865	0.538074	0.449963	-0.0454627	0.211018	-1.15565
H2-Ab1	-1.36951	-0.580567	-0.102576	0.455161	0.823919	1.04696		Acadl	-0.388046	-0.635385	-0.122997	-0.27525	-0.162081	1.40452
H2-D1	-1.53126	-0.40644	-0.143551	0.525158	0.561946	1.18705		Acadm	0.909655	0.59784	0.308347	-0.000590913	-0.20182	-1.68362
H2-DMa	-0.792472	-0.100497	-0.741689	0.131328	0.444883	1.48177		Acads	1.274	0.44289	0.25795	-0.352316	0.186756	-1.61324
H2-DMb1	-0.885313	-0.756349	-0.433264	0.192152	0.363136	1.46589		Acadvl	1.33392	0.196631	0.123562	0.0270999	-0.186157	-1.4999
H2-Eb1	-1.27942	-0.377981	0.110136	0.553251	0.467449	0.824003		Acox1	0.439112	0.303363	-0.267404	-0.1479	-0.132671	0.201903
H2-K1	-1.28406	-0.897806	-0.40161	0.678604	0.695313	1.09297		Cpt1a	0.424073	-0.119288	0.513918	0.192855	0.20822	-0.792433
H2-T23	-1.19044	-0.262683	-0.319062	0.413606	0.779527	0.800622		Crot	0.939094	0.394521	-0.345521	0.0873369	0.391026	-0.996201
H2-T3	0.315684	-0.521894	0.451263	0.196428	0.4068	-0.411155		Decr1	0.943222	0.455337	0.280967	0.123654	-0.155887	-1.67173
Tap1	-1.58036	-0.327779	-0.364586	0.375639	0.706841	1.22578		Ech1	0.877455	0.596228	0.269077	-0.071462	-0.754128	-0.775034
Tap2	-1.61511	-0.607277	0.0181843	0.243728	0.736513	1.17696		Echs1	1.09155	0.373104	0.324982	0.0733764	-0.203648	-1.32344
Tapbp	-0.759609	-0.926677	-0.511261	0.0162267	0.662707	0.734895		Eci1	0.918923	0.589114	0.0844828	0.0960318	-0.196131	-1.74341
								Ehhadh	0.947434	0.306052	0.308775	0.282255	0.098035	-1.95022
								Etfdh	1.20943	0.314295	0.380093	-0.114122	0.146912	-1.7423
								Hadh	1.04399	0.265003	0.245685	0.167447	0.0611377	-1.73298
								Hadha	0.881597	0.381542	-0.112477	0.409822	0.325788	-1.77375
								Hadhb	0.9992	0.607802	-0.0187218	-0.276374	0.446394	-1.04761
								Hsd17b4	1.01039	0.600857	0.383598	-0.0782287	-0.294557	-1.16738
								Pex5	0.692286	0.919579	0.626469	-0.375256	-0.0476985	-0.724489
								Slc27a2	0.823065	0.0541082	0.244843	0.0422012	0.564563	-0.976093

## Sheet: Fig. 5B
Mouse	Genotype	Treatment	Vh:Cd (mean)
839	WT	CTR	6.43464
868	WT	IFNx2	4.04146
867	WT	IFNx2	3.38272
842	WT	IFNx2	3.59911
865	WT	IFNx6	2.45458
872	WT	IFNx6	1.74991
836	KO	CTR	6.79084
866	KO	CTR	6.8678
869	KO	CTR	6.87017
837	KO	IFNx2	6.29694
870	KO	IFNx2	6.91376
873	KO	IFNx2	6.15378
838	KO	IFNx6	5.90572
871	KO	IFNx6	4.91396
874	KO	IFNx6	5.7028
KO = Ifngr1IEC−/−

## Sheet: Fig. 5C
Mouse	Genotype	Treatment	Mean migration speed (µm/hour)
839	WT	CTR	6.55491
842	WT	IFNx2	12.6613
868	WT	IFNx2	11.28
867	WT	IFNx2	12.7788
872	WT	IFNx6	21.4828
865	WT	IFNx6	21.7361
836	KO	CTR	6.30334
869	KO	CTR	6.70913
866	KO	CTR	7.26908
837	KO	IFNx2	7.2594
873	KO	IFNx2	9.90735
870	KO	IFNx2	7.37467
838	KO	IFNx6	7.14105
871	KO	IFNx6	9.64933
874	KO	IFNx6	9.91906
KO = Ifngr1IEC−/−

[truncated: 12 more sheets: Fig. 5D, Fig. 5E, Fig. 5F, Fig. 5I, Fig. 5J, Supp Fig. 3A, Supp Fig. 3B, Supp Fig. 5B, Supp Fig. 6C, Supp Fig. 6E, Supp Fig. 7A, Supp Fig. 7B]
